# Supplementary material for: Electrocaloric effects across room temperature in multilayer capacitors
Source: Nature. 2026 May 6;653(8114):398–403. doi: 10.1038/s41586-026-10492-w (PMC13171433; doi:10.1038/s41586-026-10492-w)
Supplement: Supplementary file 3 — Source Data Fig. 1 [file 41586_2026_10492_MOESM3_ESM.xlsx]

## Sheet: Panel e
Position (nm)	Intensity (a.u.) for B1 columns		Position (nm)	Intensity (a.u.) for B2 columns
0	-344.08		0	530.595
0.00498	-250.06		0.00497	641.086
0.00995	-390.331		0.00995	886.218
0.01493	-513.957		0.01492	674.172
0.0199	-436.41		0.0199	488.777
0.02488	-393.698		0.02488	459.442
0.02985	-468.075		0.02985	247.508
0.03483	-460.882		0.03483	293.896
0.03981	-610.342		0.0398	325.367
0.04478	-782.364		0.04478	52.3205
0.04976	-596.202		0.04975	78.8684
0.05473	-559.384		0.05473	161.121
0.05971	-653.386		0.0597	112.183
0.06468	-635.513		0.06468	26.994
0.06966	-739.171		0.06966	-228.344
0.07464	-794.083		0.07463	-308.67
0.07961	-610.694		0.07961	-125.601
0.08459	-555.352		0.08458	-192.715
0.08956	-490.32		0.08956	-252.065
0.09454	-527.256		0.09453	-261.532
0.09952	-610.496		0.09951	-334.846
0.10449	-684.809		0.10449	-376.39
0.10947	-713.943		0.10946	-565.981
0.11444	-538.688		0.11444	-455.649
0.11942	-514.435		0.11941	-507.346
0.12439	-298.886		0.12439	-480.653
0.12937	-353.559		0.12937	-526.302
0.13434	-322.936		0.13434	-559.772
0.13932	-181.656		0.13932	-444.655
0.1443	-114.437		0.14429	-406.061
0.14927	-428.374		0.14927	-101.46
0.15425	-356.252		0.15424	-228.355
0.15922	-174.447		0.15922	-429.652
0.1642	-276.024		0.16419	-195.766
0.16917	-48.516		0.16917	-161.329
0.17415	69.1726		0.17415	-201.856
0.17913	-273.502		0.17912	216.943
0.1841	-76.9866		0.1841	240.722
0.18908	-166.632		0.18907	52.649
0.19405	-129.197		0.19405	-15.6963
0.19903	0.94983		0.19902	221.907
0.204	123.418		0.204	459.693
0.20898	128.236		0.20898	473.972
0.21396	62.7559		0.21395	587.013
0.21893	144.337		0.21893	667.696
0.22391	108.473		0.2239	670.312
0.22888	73.2926		0.22888	641.621
0.23386	1.42343		0.23385	645.408
0.23883	-116.342		0.23883	803.793
0.24381	59.2932		0.24381	886.743
0.24879	236.248		0.24878	758.439
0.25376	132.213		0.25376	868.772
0.25874	99.9747		0.25873	1164.93
0.26371	54.6331		0.26371	1165.12
0.26869	-62.9445		0.26868	1062.97
0.27366	8.84145		0.27366	902.066
0.27864	-61.4072		0.27864	788.316
0.28362	-139.286		0.28361	953.072
0.28859	101.735		0.28859	1057.13
0.29357	-26.0578		0.29356	970.379
0.29854	-296.094		0.29854	825.274
0.30352	-185.057		0.30351	588.25
0.30849	-216.736		0.30849	491.641
0.31347	-325.174		0.31347	497.8
0.31845	-294.369		0.31844	504.979
0.32342	-254.634		0.32342	453.791
0.3284	-387.064		0.32839	415.347
0.33337	-464.031		0.33337	334.607
0.33835	-437.737		0.33834	100.965
0.34332	-541.092		0.34332	60.4424
0.3483	-640.806		0.3483	137.454
0.35328	-506.193		0.35327	154.076
0.35825	-426.664		0.35825	20.4212
0.36323	-627.644		0.36322	-6.99959
0.3682	-679.884		0.3682	18.9622
0.37318	-740.76		0.37317	-23.232
0.37815	-678.065		0.37815	-117.805
0.38313	-604.632		0.38313	-22.6122
0.38811	-725.059		0.3881	10.8095
0.39308	-707.002		0.39308	-322.545
0.39806	-536.278		0.39805	-365.26
0.40303	-504.716		0.40303	-221.214
0.40801	-752.542		0.408	-408.259
0.41298	-372.047		0.41298	-488.036
0.41796	-389.198		0.41796	-409.459
0.42294	-666.751		0.42293	-564.406
0.42791	-614.676		0.42791	-582.681
0.43289	-400.173		0.43288	-579.667
0.43786	-500.924		0.43786	-426.928
0.44284	-355.089		0.44283	-526.998
0.44781	-78.3691		0.44781	-426.319
0.45279	85.5631		0.45279	-324.036
0.45777	-509.277		0.45776	-162.533
0.46274	-579.031		0.46274	-214.507
0.46772	-0.40007		0.46771	-82.2374
0.47269	89.4336		0.47269	211.346
0.47767	-19.5015		0.47766	-65.5949
0.48264	20.1973		0.48264	-103.643
0.48762	48.7527		0.48762	171.873
0.4926	-47.1828		0.49259	66.7206
0.49757	-103.781		0.49757	160.388
0.50255	-3.26671		0.50254	318.948
0.50752	146.464		0.50752	550.412
0.5125	318.144		0.51249	485.987
0.51747	26.0536		0.51747	268.542
0.52245	-75.9397		0.52245	679.893
0.52743	-83.0826		0.52742	678.485
0.5324	27.7117		0.5324	787.361
0.53738	-25.565		0.53737	1165.62
0.54235	-160.686		0.54235	984.3
0.54733	-86.2659		0.54732	804.923
0.5523	-10.7131		0.5523	882.582
0.55728	66.83		0.55728	845.524
0.56226	-0.66594		0.56225	888.987
0.56723	-26.7559		0.56723	1004.45
0.57221	-102.093		0.5722	1036.16
0.57718	-142.225		0.57718	1079.12
0.58216	-153.25		0.58215	997.388
0.58713	-108.741		0.58713	758.131
0.59211	-232.92		0.59211	531.017
0.59709	-460.517		0.59708	601.482
0.60206	-410.784		0.60206	724.556
0.60704	-326.708		0.60703	524.192
0.61201	-433.756		0.61201	438.489
0.61699	-341.471		0.61698	481.811
0.62196	-179.47		0.62196	343.728
0.62694	-348.876		0.62694	59.1395
0.63192	-471.39		0.63191	30.073
0.63689	-576.981		0.63689	32.3431
0.64187	-595.133		0.64186	-85.5189
0.64684	-820.109		0.64684	23.9794
0.65182	-846.513		0.65181	15.6656
0.65679	-679.085		0.65679	-320.179
0.66177	-593.34		0.66177	-342.12
0.66675	-467.949		0.66674	-234.574
0.67172	-624.549		0.67172	-246.147
0.6767	-961.864		0.67669	-272.937
0.68167	-562.403		0.68167	-140.888
0.68665	-522.604		0.68664	-169.012
0.69162	-661.637		0.69162	-513.369
0.6966	-590.439		0.6966	-285.529
0.70158	-451.842		0.70157	-282.044
0.70655	-538.313		0.70655	-323.987
0.71153	-515.736		0.71152	52.0602
0.7165	-320.004		0.7165	-337.312
0.72148	-322.901		0.72147	-716.397
0.72645	-321.466		0.72645	-514.219
0.73143	-304.872		0.73143	-260.879
0.73641	-249.805		0.7364	-297.585
0.74138	18.4626		0.74138	-505.777
0.74636	-138.529		0.74635	-362.981
0.75133	-97.9097		0.75133	-284.239
0.75631	-198.757		0.7563	-298.591
0.76128	1.84994		0.76128	-421.658
0.76626	-38.5554		0.76626	-177.046
0.77124	-98.1499		0.77123	-183.954
0.77621	-94.8695		0.77621	-118.701
0.78119	-216.929		0.78118	-88.9799
0.78616	-384.924		0.78616	18.5376
0.79114	-121.21		0.79113	21.4906
0.79611	8.0067		0.79611	202.361
0.80109	81.4826		0.80109	290.54
0.80607	91.4204		0.80606	196.152
0.81104	152.699		0.81104	275.889
0.81602	141.857		0.81601	329.171
0.82099	181.532		0.82099	614.009
0.82597	249.173		0.82596	804.436
0.83094	33.3736		0.83094	797.552
0.83592	-34.005		0.83592	744.692
0.84089	-101.565		0.84089	658.801
0.84587	-125.487		0.84587	740.428
0.85085	-77.1596		0.85084	922.637
0.85582	-59.0047		0.85582	782.665
0.8608	-169.201		0.86079	726.119
0.86577	-182.007		0.86577	892.458
0.87075	-161.832		0.87074	906.871
0.87572	-165.883		0.87572	949.505
0.8807	-203.395		0.8807	973.762
0.88568	-319.289		0.88567	717.77
0.89065	-306.466		0.89065	631.95
0.89563	-379.842		0.89562	561.365
0.9006	-380.564		0.9006	335.727
0.90558	-172.356		0.90557	381.131
0.91056	-373.254		0.91055	453.092
0.91553	-500.72		0.91553	439.975
0.92051	-204.761		0.9205	216.799
0.92548	-265.124		0.92548	-28.5642
0.93046	-654.239		0.93045	160.012
0.93543	-714.894		0.93543	100.541
0.94041	-707.27		0.94041	-146.021
0.94539	-632.261		0.94538	-69.1511
0.95036	-657.878		0.95036	-92.8475
0.95534	-553.536		0.95533	-209.491
0.96031	-533.174		0.96031	-281.564
0.96529	-712.524		0.96528	-217.389
0.97026	-534.793		0.97026	-5.82458
0.97524	-419.243		0.97524	-108.981
0.98021	-654.255		0.98021	-294.344
0.98519	-642.637		0.98519	-402.868
0.99017	-598.746		0.99016	-587.086
0.99514	-756.233		0.99514	-608.984
1.00012	-595.663		1.00011	-381.807
1.00509	-239.984		1.00509	-441.839
1.01007	-230.66		1.01006	-343.024
1.01504	-495.612		1.01504	-242.725
1.02002	-392.469		1.02002	-503.239
1.025	-349.292		1.02499	-489.921
1.02997	-182.885		1.02997	-569.963
1.03495	-592.097		1.03494	-675.415
1.03992	-189.518		1.03992	-80.3143
1.0449	-64.4571		1.04489	-255.928
1.04987	-300.256		1.04987	-578.925
1.05485	-81.7717		1.05485	-403.97
1.05983	-45.2696		1.05982	-263.659
1.0648	-192.453		1.0648	-248.972
1.06978	66.6157		1.06977	130.295
1.07475	279.556		1.07475	109.689
1.07973	-23.2188		1.07972	103.759
1.08471	-44.9398		1.0847	201.476
1.08968	-34.4897		1.08968	190.363
1.09466	-88.5242		1.09465	476.32
1.09963	-74.6153		1.09963	420.023
1.10461	-118.902		1.1046	452.231
1.10958	-24.0597		1.10958	831.606
1.11456	30.2099		1.11456	722.471
1.11954	71.2317		1.11953	622.711
1.12451	78.499		1.12451	640.625
1.12949	165.266		1.12948	691.74
1.13446	-18.1487		1.13446	691.837
1.13944	-185.429		1.13943	799.027
1.14441	-72.1796		1.14441	767.951
1.14939	-48.23		1.14939	748.258
1.15436	-186.155		1.15436	760.88
1.15934	-64.2932		1.15934	824.575
1.16432	58.5065		1.16431	766.59
1.16929	-72.2589		1.16929	852.914
1.17427	-222.772		1.17426	869.194
1.17924	-276.312		1.17924	714.354
1.18422	-174.506		1.18421	679.582
1.18919	-206.067		1.18919	751.693
1.19417	-380.455		1.19417	769.097
1.19915	-335.303		1.19914	669.879
1.20412	-330.74		1.20412	517.285
1.2091	-385.043		1.20909	399.86
1.21407	-386.044		1.21407	415.568
1.21905	-558.399		1.21904	403.562
1.22402	-630.977		1.22402	419.209
1.229	-550.01		1.229	261.754
1.23398	-442.17		1.23397	309.468
1.23895	-571.429		1.23895	178.377
1.24393	-474.093		1.24392	-5.40377
1.2489	-442.128		1.2489	118.015
1.25388	-619.375		1.25387	377.835
1.25886	-656.773		1.25885	43.7371
1.26383	-540.744		1.26383	-206.545
1.26881	-621.556		1.2688	-184.893
1.27378	-664.444		1.27378	-6.87724
1.27876	-641.564		1.27875	69.0372
1.28373	-654.419		1.28373	-173.385
1.28871	-348.902		1.28871	-340.123
1.29369	-274.367		1.29368	-290.035
1.29866	-300.808		1.29866	-340.07
1.30364	-553.734		1.30363	-576.824
1.30861	-705.786		1.30861	-439.005
1.31359	-484.373		1.31358	-39.8319
1.31856	-383.266		1.31856	-154.72
1.32354	-410.774		1.32354	-547.675
1.32851	-180.746		1.32851	-625.266
1.33349	-297.355		1.33349	-253.844
1.33847	-512.119		1.33846	61.8637
1.34344	-320.995		1.34344	-14.8917
1.34842	-171.457		1.34841	-173.822
1.35339	-159.625		1.35339	101.739
1.35837	-213.549		1.35836	382.315
1.36334	-187.108		1.36334	5.06361
1.36832	-134.116		1.36832	-167.291
1.3733	23.0147		1.37329	101.457
1.37827	114.665		1.37827	396.846
1.38325	-40.1254		1.38324	212.029
1.38822	-69.6173		1.38822	329.028
1.3932	71.6433		1.39319	470.617
1.39817	142.609		1.39817	375.943
1.40315	76.3498		1.40315	455.567
1.40813	-142.186		1.40812	297.894
1.4131	-23.975		1.4131	616.506
1.41808	81.2371		1.41807	572.105
1.42305	-30.8336		1.42305	508.375
1.42803	-105.1		1.42802	736.331
1.433	-50.9487		1.433	808.624
1.43798	-28.9366		1.43798	841.473
1.44296	-97.0131		1.44295	1112.01
1.44793	-191.893		1.44793	920.954
1.45291	-295.409		1.4529	717.713
1.45788	-353.285		1.45788	901.635
1.46286	-373.289		1.46285	950.809
1.46784	-416.435		1.46783	944.436
1.47281	-305.035		1.47281	884.867
1.47779	-361.772		1.47778	608.01
1.48276	-499.138		1.48276	636.63
1.48774	-206.407		1.48773	750.9
1.49271	-175.943		1.49271	578.385
1.49769	-341.993		1.49769	475.73
1.50267	-426.079		1.50266	561.933
1.50764	-521.428		1.50764	625.943
1.51262	-390.305		1.51261	481.146
1.51759	-393.909		1.51759	303.339
1.52257	-582.586		1.52256	200.037
1.52754	-789.622		1.52754	132.779
1.53252	-672.679		1.53252	116.133
1.53749	-613.352		1.53749	-82.4476
1.54247	-611.08		1.54247	-210.636
1.54745	-541.508		1.54744	-90.4295
1.55242	-432.074		1.55242	38.7533
1.5574	-649.318		1.55739	-251.883
1.56237	-892.89		1.56237	-253.755
1.56735	-599.958		1.56734	-372.55
1.57232	-829.639		1.57232	-471.882
1.5773	-591.27		1.5773	-379.144
1.58228	-305.723		1.58227	-237.637
1.58725	-620.115		1.58725	-250.508
1.59223	-760.804		1.59222	-319.591
1.5972	-488.527		1.5972	-510.281
1.60218	-457.751		1.60217	-617.715
1.60715	-442.737		1.60715	-142.185
1.61213	-497.954		1.61213	-311.707
1.61711	-692.579		1.6171	-494.78
1.62208	-509.939		1.62208	-460.775
1.62706	-287.264		1.62705	-679.835
1.63203	-232.517		1.63203	-378.106
1.63701	-243.119		1.637	-493.482
1.64199	-402.678		1.64198	-536.093
1.64696	-440.903		1.64696	-429.731
1.65194	-240.918		1.65193	-413.472
1.65691	-93.888		1.65691	-218.742
1.66189	-5.23333		1.66188	-218.927
1.66686	-55.4847		1.66686	-359.945
1.67184	-128.814		1.67184	-323.699
1.67682	63.7204		1.67681	-83.0814
1.68179	76.2487		1.68179	158.842
1.68677	53.1763		1.68676	149.211
1.69174	-165.168		1.69174	202.825
1.69672	-3.89617		1.69671	295.92
1.70169	66.869		1.70169	364.989
1.70667	40.8302		1.70667	423.14
1.71164	45.3616		1.71164	533.813
1.71662	101.435		1.71662	570.198
1.7216	38.0015		1.72159	732.856
1.72657	-45.4185		1.72657	911.787
1.73155	-85.2428		1.73154	829.402
1.73652	-60.2239		1.73652	704.832
1.7415	-100.836		1.74149	676.157
1.74647	-65.3793		1.74647	693.078
1.75145	-61.7034		1.75145	952.392
1.75643	-11.8665		1.75642	995.364
1.7614	32.3631		1.7614	1029.02
1.76638	-104.267		1.76637	1048.24
1.77135	-236.582		1.77135	712.2
1.77633	-187.836		1.77632	677.063
1.7813	-243.857		1.7813	733.184
1.78628	-248.413		1.78628	531.309
1.79126	-313.882		1.79125	495.324
1.79623	-458.649		1.79623	576.919
1.80121	-438.149		1.8012	327.18
1.80618	-510.978		1.80618	241.461
1.81116	-460.138		1.81115	212.778
1.81614	-551.827		1.81613	86.0494
1.82111	-712.614		1.82111	-25.7866
1.82609	-580.906		1.82608	-91.312
1.83106	-467.636		1.83106	64.017
1.83604	-575.384		1.83603	236.654
1.84101	-542.563		1.84101	3.70911
1.84599	-722.494		1.84599	-108.051
1.85097	-817.237		1.85096	6.65116
1.85594	-845.089		1.85594	-142.595
1.86092	-861.79		1.86091	-181.6
1.86589	-598.606		1.86589	-183.205
1.87087	-720.84		1.87086	-442.411
1.87584	-627.529		1.87584	-294.632
1.88082	-632.331		1.88082	-353.047
1.88579	-487.703		1.88579	-420.375
1.89077	-761.317		1.89077	-589.843
1.89575	-742.088		1.89574	-375.229
1.90072	-666.167		1.90072	-306.897
1.9057	-548.053		1.90569	-315.554
1.91067	-233.844		1.91067	-457.161
1.91565	-479.914		1.91564	-293.873
1.92062	-297.486		1.92062	-514.58
1.9256	-176.637		1.9256	-417.185
1.93058	-477.178		1.93057	-445.599
1.93555	-460.114		1.93555	-324.248
1.94053	-216.261		1.94052	-200.949
1.9455	-175.441		1.9455	-241.47
1.95048	-115.139		1.95047	-356.002
1.95545	-35.3598		1.95545	-193.593
1.96043	-241.435		1.96043	-260.131
1.96541	-244.401		1.9654	-246.585
1.97038	-0.47135		1.97038	-15.0708
1.97536	44.7008		1.97535	270.922
1.98033	140.048		1.98033	42.0317
1.98531	147.848		1.9853	83.2585
1.99028	80.1417		1.99028	172.218
1.99526	6.07861		1.99526	347.785
2.00024	-158.186		2.00023	343.074
2.00521	74.6792		2.00521	446.399
2.01019	6.31856		2.01018	366.245
2.01516	-94.4604		2.01516	372.4
2.02014	99.6265		2.02013	695.654
2.02512	98.0813		2.02511	869.398
2.03009	-123.698		2.03009	797.245
2.03507	-39.5383		2.03506	670.26
2.04004	-68.5861		2.04004	655.141
2.04502	-35.911		2.04501	768.936
2.04999	23.1447		2.04999	811.428
2.05497	-273.352		2.05497	675.886
2.05995	-329.325		2.05994	586.044
2.06492	-164.86		2.06492	702.169
2.0699	-161.336		2.06989	781.759
2.07487	-275.785		2.07487	681.546
2.07985	-352.728		2.07984	665.386
2.08482	-328.611		2.08482	482.271
2.0898	-316.136		2.0898	285.931
2.09477	-343.619		2.09477	416.568
2.09975	-456.861		2.09975	449.585
2.10473	-539.003		2.10472	181.036
2.1097	-320.013		2.1097	91.3013
2.11468	-398.702		2.11467	195.056
2.11965	-456.75		2.11965	329.266
2.12463	-660.976		2.12462	63.5844
2.1296	-714.556		2.1296	-213.342
2.13458	-507.33		2.13458	-173.862
2.13956	-377.453		2.13955	-273.213
2.14453	-618.479		2.14453	-321.119
2.14951	-593.107		2.1495	54.6496
2.15448	-459.074		2.15448	24.325
2.15946	-613.376		2.15945	-274.99
2.16443	-673.592		2.16443	-598.836
2.16941	-684.019		2.16941	-341.375
2.17439	-466.106		2.17438	-254.623
2.17936	-540.686		2.17936	-618.785
2.18434	-404.731		2.18433	-455.715
2.18931	-509.067		2.18931	-150.378
2.19429	-174.945		2.19428	-597.638
2.19927	-143.821		2.19926	-565.72
2.20424	-234.071		2.20424	-259.309
2.20922	-540.733		2.20921	-456.331
2.21419	-648.864		2.21419	-473.667
2.21917	-179.542		2.21916	-489.214
2.22414	-141.843		2.22414	-295.48
2.22912	-285.121		2.22912	25.9409
2.2341	-200.109		2.23409	-120.148
2.23907	107.692		2.23907	-251.435
2.24405	218.131		2.24404	-288.602
2.24902	158.088		2.24902	-40.0091
2.254	-266.602		2.25399	57.2667
2.25897	-203.353		2.25897	-34.9001
2.26395	205.07		2.26395	202.025
2.26892	211.986		2.26892	15.3661
2.2739	32.8157		2.2739	-30.0503
2.27888	-57.2881		2.27887	347.958
2.28385	33.9943		2.28385	400.787
2.28883	91.0568		2.28882	407.834
2.2938	196.814		2.2938	514.59
2.29878	50.2585		2.29877	539.623
2.30375	-32.2992		2.30375	550.802
2.30873	17.8043		2.30873	474.18
2.31371	43.031		2.3137	530.82
2.31868	-135.308		2.31868	575.24
2.32366	-338.794		2.32365	735.072
2.32863	-161.968		2.32863	767.275
2.33361	83.2563		2.3336	717.239
2.33858	24.6679		2.33858	841.658
2.34356	-103.117		2.34356	907.54
2.34854	-60.0268		2.34853	936.738
2.35351	-315.543		2.35351	916.658
2.35849	-419.979		2.35848	822.805
2.36346	-43.666		2.36346	844.203
2.36844	-67.6685		2.36843	849.652
2.37341	-430.194		2.37341	554.399
2.37839	-424.953		2.37839	573.354
2.38337	-451.885		2.38336	766.175
2.38834	-474.619		2.38834	597.171
2.39332	-358.813		2.39331	281.109
2.39829	-493.027		2.39829	308.669
2.40327	-616.584		2.40326	320.054
2.40824	-546.145		2.40824	293.64
2.41322	-319.591		2.41322	200.16
2.4182	-389.466		2.41819	21.3644
2.42317	-544.614		2.42317	-143.8
2.42815	-656.731		2.42814	-96.7192
2.43312	-705.67		2.43312	-93.8982
2.4381	-554.497		2.43809	-349.36
2.44307	-426.633		2.44307	-356.306
2.44805	-502.341		2.44805	-158.254
2.45303	-462.727		2.45302	-308.512
2.458	-504.567		2.458	-269.474
2.46298	-565.324		2.46297	-402.192
2.46795	-749.771		2.46795	-412.956
2.47293	-475.45		2.47292	-390.651
2.4779	-516.65		2.4779	-395.122
2.48288	-306.204		2.48288	-485.883
2.48786	-283.111		2.48785	-377.25
2.49283	-466.208		2.49283	-216.668
2.49781	-329.297		2.4978	-176.74
2.50278	-323.707		2.50278	-491.988
2.50776	-336.906		2.50775	-587.009
2.51273	-295.415		2.51273	-390.198
2.51771	-347.581		2.51771	-292.643
2.52269	-218.768		2.52268	-188.668
2.52766	-157.179		2.52766	-121.986
2.53264	141.903		2.53263	-309.772
2.53761	40.6185		2.53761	-144.262
2.54259	57.6785		2.54258	-227.893
2.54756	115.712		2.54756	-150.806
2.55254	-40.0214		2.55254	-26.516
2.55752	-153.742		2.55751	101.916
2.56249	-187.594		2.56249	129.367
2.56747	41.7637		2.56746	86.8977
2.57244	166.356		2.57244	154.176
2.57742	84.0181		2.57741	340.618
2.58239	25.8824		2.58239	480.367
2.58737	-25.0232		2.58737	403.314
2.59235	-58.6839		2.59234	320.113
2.59732	7.10503		2.59732	442.826
2.6023	58.6017		2.60229	595.31
2.60727	68.6419		2.60727	591.039
2.61225	-43.5572		2.61224	717.925
2.61722	-27.5232		2.61722	671.423
2.6222	78.865		2.6222	525.287
2.62718	-22.4923		2.62717	673.334
2.63215	-45.0885		2.63215	738.403
2.63713	-69.8931		2.63712	748.802
2.6421	-253.496		2.6421	910.718
2.64708	-315.397		2.64707	857.804
2.65205	-59.5371		2.65205	611.631
2.65703	-132.646		2.65703	638.59
2.66201	-321.876		2.662	599.085
2.66698	-235.857		2.66698	472.254
2.67196	-345.423		2.67195	389.811
2.67693	-498.193		2.67693	436.127
2.68191	-378.586		2.6819	448.11
2.68688	-297.12		2.68688	254.345
2.69186	-282.686		2.69186	372.103
2.69684	-515.869		2.69683	479.69
2.70181	-675.74		2.70181	369.817
2.70679	-509.647		2.70678	189.975
2.71176	-686.176		2.71176	11.2846
2.71674	-837.904		2.71673	62.299
2.72171	-676.279		2.72171	75.3241
2.72669	-514.942		2.72669	-62.1633
2.73167	-517.302		2.73166	-0.54514
2.73664	-874.26		2.73664	80.6456
2.74162	-535.625		2.74161	-385.601
2.74659	-487.644		2.74659	-594.041
2.75157	-735.328		2.75156	-17.4103
2.75654	-518.346		2.75654	-80.3082
2.76152	-370.088		2.76152	-392.76
2.7665	-455.879		2.76649	-122.386
2.77147	-558.299		2.77147	-464.756
2.77645	-568.519		2.77644	-697.098
2.78142	-551.949		2.78142	-387.122
2.7864	-427.348		2.78639	-370.78
2.79137	-186.555		2.79137	-458.067
2.79635	-83.7252		2.79635	-295.497
2.80133	-94.4446		2.80132	-195.013
2.8063	-231.864		2.8063	-299.964
2.81128	-357.823		2.81127	-455.542
2.81625	-264.414		2.81625	-384.602
2.82123	41.9931		2.82122	-158.375
2.8262	186.46		2.8262	-147.771
2.83118	242.251		2.83118	-190.693
2.83616	77.1046		2.83615	5.12073
2.84113	30.5127		2.84113	339.168
2.84611	-79.1965		2.8461	292.431
2.85108	261.484		2.85108	-30.8491
2.85606	267.122		2.85605	-111.44
2.86103	99.467		2.86103	85.868
2.86601	228.11		2.86601	313.876
2.87099	225.126		2.87098	296.204
2.87596	128.976		2.87596	281.747
2.88094	64.457		2.88093	258.615
2.88591	31.8009		2.88591	380.666
2.89089	204.342		2.89088	422.46
2.89586	37.5816		2.89586	483.696
2.90084	-151.851		2.90084	641.236
2.90582	-25.3018		2.90581	647.581
2.91079	117.678		2.91079	664.899
2.91577	130.552		2.91576	621.678
2.92074	-134.529		2.92074	615.897
2.92572	-280.407		2.92571	899.538
2.93069	-207.031		2.93069	939.898
2.93567	-91.0638		2.93567	819.011
2.94065	-163.161		2.94064	810.242
2.94562	-204.298		2.94562	729.64
2.9506	-368.773		2.95059	599.851
2.95557	-451.633		2.95557	645.372
2.96055	-383.614		2.96054	868.127
2.96552	-426.826		2.96552	859.954
2.9705	-382.951		2.9705	748.685
2.97548	-348.15		2.97547	658.868
2.98045	-251.857		2.98045	530.919
2.98543	-262.391		2.98542	412.243
2.9904	-484.892		2.9904	199.73
2.99538	-520.119		2.99537	84.6064
3.00035	-556.119		3.00035	201.785
3.00533	-542.595		3.00533	257.716
3.0103	-508.778		3.0103	-90.4028
3.01528	-489.629		3.01528	-197.44
3.02026	-583.999		3.02025	-180.285
3.02523	-736.332		3.02523	-218.31
3.03021	-540.442		3.0302	-77.777
3.03518	-586.737		3.03518	-217.617
3.04016	-910.1		3.04015	-290.175
3.04514	-660.133		3.04513	-477.319
3.05011	-281.414		3.05011	-459.673
3.05509	-458.993		3.05508	27.4964
3.06006	-685.551		3.06006	-155.341
3.06504	-598.938		3.06503	-456.947
3.07001	-500.187		3.07001	-501.812
3.07499	-341.166		3.07499	-496.375
3.07996	-413.633		3.07996	-407.959
3.08494	-330.514		3.08494	-416.704
3.08992	-201.492		3.08991	-659.051
3.09489	-107.625		3.09489	-468.89
3.09987	-165.276		3.09986	-335.393
3.10484	-247.098		3.10484	-472.873
3.10982	-126.459		3.10981	-229.157
3.11479	24.1481		3.11479	-3.86929
3.11977	46.9404		3.11977	-312.015
3.12475	139.45		3.12474	-246.772
3.12972	33.6591		3.12972	50.6822
3.1347	-186.43		3.13469	47.3388
3.13967	-50.9682		3.13967	232.489
3.14465	-0.65496		3.14464	206.166
3.14963	2.82111		3.14962	-54.663
3.1546	65.9957		3.1546	197.468
3.15958	89.0446		3.15957	410.719
3.16455	6.19359		3.16455	417.272
3.16953	-152.459		3.16952	455.379
3.1745	-51.3854		3.1745	358.525
3.17948	86.1474		3.17948	264.707
3.18445	-11.4361		3.18445	432.546
3.18943	18.0281		3.18943	792.946
3.19441	208.131		3.1944	808.661
3.19938	36.2386		3.19938	696.675
3.20436	-218.659		3.20435	599.923
3.20933	-304.369		3.20933	700.052
3.21431	-171.127		3.2143	727.264
3.21929	-137.43		3.21928	770.81
3.22426	-204.337		3.22426	989.428
3.22924	-217.823		3.22923	956.521
3.23421	-321.84		3.23421	987.905
3.23919	-229.363		3.23918	975.053
3.24416	-277.06		3.24416	702.784
3.24914	-321.35		3.24914	703.462
3.25411	-334.313		3.25411	991.174
3.25909	-451.875		3.25909	735.807
3.26407	-379.967		3.26406	275.266
3.26904	-488.96		3.26904	363.851
3.27402	-285.66		3.27401	492.584
3.27899	-330.662		3.27899	410.429
3.28397	-837.652		3.28396	490.804
3.28894	-766.434		3.28894	280.304
3.29392	-440.053		3.29392	213.812
3.2989	-612.546		3.29889	238.572
3.30387	-646.581		3.30387	95.6693
3.30885	-633.761		3.30884	185.401
3.31382	-635.913		3.31382	256.132
3.3188	-825.636		3.31879	-134.309
3.32378	-782.576		3.32377	-170.266
3.32875	-664.439		3.32875	-77.635
3.33373	-761.137		3.33372	87.1075
3.3387	-651.255		3.3387	-34.3096
3.34368	-321.892		3.34367	-314.376
3.34865	-681.306		3.34865	-297.717
3.35363	-1003.33		3.35363	-480.653
3.3586	-652.727		3.3586	-580.585
3.36358	-312.708		3.36358	-288.995
3.36856	-493.058		3.36855	-293.308
3.37353	-809.175		3.37353	-646.6
3.37851	-707.165		3.3785	-439.646
3.38348	-495.58		3.38348	-445.563
3.38846	-382.547		3.38845	-206.821
3.39343	-383.941		3.39343	-201.21
3.39841	-483.4		3.39841	-496.993
3.40339	-186.281		3.40338	-392.281
3.40836	-135.056		3.40836	-258.887
3.41334	-302.856		3.41333	-121.862
3.41831	-150.591		3.41831	-270.502
3.42329	-210.189		3.42328	-342.794
3.42827	-200.809		3.42826	-237.267
3.43324	-87.2594		3.43324	0.39303
3.43822	-16.4072		3.43821	249.53
3.44319	-104.406		3.44319	200.041
3.44817	-246.01		3.44816	92.4943
3.45314	-92.1699		3.45314	89.4299
3.45812	42.9851		3.45812	132.861
3.46309	102.556		3.46309	381.169
3.46807	35.6232		3.46807	385.622
3.47305	81.1885		3.47304	492.279
3.47802	256.483		3.47802	653.453
3.483	287.723		3.48299	580.622
3.48797	93.0055		3.48797	451.707
3.49295	-35.1712		3.49294	547.545
3.49793	-85.3097		3.49792	749.534
3.5029	-57.8639		3.5029	737.637
3.50788	9.42423		3.50787	748.217
3.51285	56.8215		3.51285	793.955
3.51783	-28.6543		3.51782	748.883
3.5228	-146.162		3.5228	711.337
3.52778	-256.937		3.52778	643.665
3.53275	-255.391		3.53275	657.635
3.53773	-341.433		3.53773	771.492
3.54271	-359.377		3.5427	862.412
3.54768	-363.693		3.54768	627.095
3.55266	-431.179		3.55265	497.584
3.55763	-518.609		3.55763	587.541
3.56261	-324.982		3.5626	576.141
3.56758	-217		3.56758	348.15
3.57256	-223.321		3.57256	190.023
3.57754	-207.487		3.57753	98.871
3.58251	-434.111		3.58251	-45.4041
3.58749	-642.528		3.58748	-47.7497
3.59246	-760.773		3.59246	43.6116
3.59744	-529.53		3.59743	78.3874
3.60242	-579.061		3.60241	102.29
3.60739	-458.203		3.60739	-10.7341
3.61237	-314.123		3.61236	14.9639
3.61734	-394.933		3.61734	-91.2169
3.62232	-711.426		3.62231	-200.294
3.62729	-771.085		3.62729	-206.264
3.63227	-541.704		3.63227	-373.09
3.63724	-482.025		3.63724	-352.236
3.64222	-636.331		3.64222	-66.0085
3.6472	-512.663		3.64719	-245.325
3.65217	-477.48		3.65217	-491.653
3.65715	-562.596		3.65714	-577.4
3.66212	-643.469		3.66212	-222.228
3.6671	-550.176		3.66709	-189.295
3.67207	-472.659		3.67207	-315.099
3.67705	-442.95		3.67705	-394.806
3.68203	-529.68		3.68202	-497.631
3.687	-346.696		3.687	-412.746
3.69198	-140.105		3.69197	-310.392
3.69695	-197.901		3.69695	-253.687
3.70193	-115.081		3.70192	-265.05
3.70691	-2.5242		3.7069	-160.186
3.71188	16.1607		3.71188	-432.22
3.71686	6.35421		3.71685	-400.144
3.72183	-121.865		3.72183	-328.699
3.72681	-122.995		3.7268	-204.083
3.73178	-167.302		3.73178	6.91141
3.73676	-126.441		3.73676	155.113
3.74173	74.7886		3.74173	47.4357
3.74671	136.303		3.74671	38.5325
3.75169	-29.9325		3.75168	217.501
3.75666	-105.862		3.75666	269.746
3.76164	-103.331		3.76163	141.722
3.76661	-42.7652		3.76661	59.4171
3.77159	31.9406		3.77158	197.903
3.77657	53.5162		3.77656	545.051
3.78154	128.184		3.78154	835.038
3.78652	-29.2702		3.78651	810.298
3.79149	-22.4197		3.79149	732.013
3.79647	190.464		3.79646	766.617
3.80144	151.292		3.80144	827.085
3.80642	-34.7975		3.80642	642.129
3.81139	-11.2528		3.81139	455.245
3.81637	139.028		3.81637	696.107
3.82135	136.184		3.82134	1062.99
3.82632	-122.659		3.82632	1008.62
3.8313	-90.5295		3.83129	717.067
3.83627	-25.7958		3.83627	755.639
3.84125	-361.776		3.84124	722.697
3.84622	-451.775		3.84622	534.038
3.8512	-257.462		3.8512	641.225
3.85618	-104.661		3.85617	851.588
3.86115	-240.037		3.86115	634.969
3.86613	-394.032		3.86612	539.846
3.8711	-343.418		3.8711	471.538
3.87608	-535.189		3.87607	319.577
3.88105	-543.442		3.88105	135.854
3.88603	-550.776		3.88603	-35.0181
3.89101	-556.786		3.891	73.9634
3.89598	-413.655		3.89598	77.1591
3.90096	-468.856		3.90095	196.614
3.90593	-676.678		3.90593	79.557
3.91091	-581.518		3.9109	-216.129
3.91588	-516.995		3.91588	-306.351
3.92086	-625.075		3.92086	-175.813
3.92584	-755.434		3.92583	-220.418
3.93081	-532.648		3.93081	-365.346
3.93579	-502.782		3.93578	-254.822
3.94076	-625.521		3.94076	-168.617
3.94574	-649.492		3.94573	-228.702
3.95071	-471.296		3.95071	-428.675
3.95569	-479.03		3.95569	-344.654
3.96067	-563.894		3.96066	-502.28
3.96564	-383.435		3.96564	-655.005
3.97062	-421.473		3.97061	-262.849
3.97559	-302.646		3.97559	-420.251
3.98057	-223.116		3.98056	-301.283
3.98554	-264.665		3.98554	-284.074
3.99052	-298.962		3.99052	-343.984
3.9955	-172.824		3.99549	-273.442
4.00047	-66.0449		4.00047	-404.858
4.00545	-111.365		4.00544	24.5073
4.01042	-88.4615		4.01042	-12.5638
4.0154	-26.5917		4.01539	56.2061
4.02037	159.176		4.02037	32.0821
4.02535	356.85		4.02535	209.761
4.03033	363.118		4.03032	314.586
4.0353	160.02		4.0353	351.109
4.04028	12.3651		4.04027	236.287
4.04525	33.9298		4.04525	202.492
4.05023	140.514		4.05022	239.533
4.0552	196.167		4.0552	568.72
4.06018	269.652		4.06018	524.255
4.06516	374.297		4.06515	404.565
4.07013	269.713		4.07013	426.295
4.07511	216.548		4.0751	620.349
4.08008	264.621		4.08008	704.641
4.08506	212.611		4.08505	856.056
4.09003	217.492		4.09003	852.175
4.09501	216.972		4.09501	732.042
4.09999	51.0783		4.09998	863.191
4.10496	-11.5713		4.10496	956.569
4.10994	35.1416		4.10993	850.495
4.11491	102.611		4.11491	814.633
4.11989	154.808		4.11988	766.563
4.12486	-134.191		4.12486	828.629
4.12984	-92.2852		4.12984	964.454
4.13482	80.7963		4.13481	741.551
4.13979	77.543		4.13979	731.337
4.14477	-218.547		4.14476	997.274
4.14974	-363.177		4.14974	729.885
4.15472	-91.4189		4.15471	469.829
4.15969	-185.396		4.15969	547.623
4.16467	-324.622		4.16467	408.05
4.16965	-398.998		4.16964	316.441
4.17462	-745.897		4.17462	307.499
4.1796	-346.949		4.17959	137.864
4.18457	-478.469		4.18457	-296.498
4.18955	-639.457		4.18954	-232.186
4.19452	-415.595		4.19452	-86.3744
4.1995	-358.281		4.1995	-334.147
4.20448	-820.637		4.20447	-278.75
4.20945	-814.722		4.20945	-134.591
4.21443	-500.051		4.21442	-161.913
4.2194	-433.301		4.2194	-273.349
4.22438	-519.343		4.22437	-348.431
4.22935	-554.391		4.22935	-535.139
4.23433	-542.72		4.23433	-592.974
4.23931	-739.414		4.2393	-511.823
4.24428	-470.156		4.24428	-565.366
4.24926	-585.506		4.24925	-250.783
4.25423	-615.883		4.25423	-207.445
4.25921	-371.389		4.2592	-483.543
4.26418	-500.976		4.26418	-487.636
4.26916	-394.009		4.26916	-431.699
4.27414	-89.8756		4.27413	-442.213
4.27911	-141.356		4.27911	-211.78
4.28409	-400.078		4.28408	-99.5472
4.28906	-205.166		4.28906	-507.274
4.29404	-137.704		4.29403	-382.808
4.29901	-119.744		4.29901	-183.954
4.30399	67.861		4.30399	104.021
4.30897	61.0468		4.30896	179.365
4.31394	51.5892		4.31394	-4.21973
4.31892	227.222		4.31891	-11.1576
4.32389	263.693		4.32389	22.7564
4.32887	176.818		4.32886	-82.3335
4.33384	74.7202		4.33384	7.71374
4.33882	163.823		4.33882	255.354
4.3438	244.127		4.34379	343.604
4.34877	154.226		4.34877	193.217
4.35375	98.5011		4.35374	329.032
4.35872	225.951		4.35872	472.329
4.3637	152.926		4.36369	509.812
