# Supplementary material for: Electrocaloric effects across room temperature in multilayer capacitors
Source: Nature. 2026 May 6;653(8114):398–403. doi: 10.1038/s41586-026-10492-w (PMC13171433; doi:10.1038/s41586-026-10492-w)
Supplement: Supplementary file 4 — Source Data Fig. 2 [file 41586_2026_10492_MOESM4_ESM.xlsx]

## Sheet: panel a for 85PST-15PMW
Relative entropy S' (MJ K-1 m-3)	Electric field E (V μm-1)	Polarisation P (μC cm-2)		Set temperature Ts (K)	Relative entropy S' (MJ K-1 m-3)		Relative entropy S' (MJ K-1 m-3)	Electric field E (V μm-1) of phase boundary
0.365483	0	25.1768		228.671	0.365483		0.424912	0
0.365483	0.17306	26.0575		228.933	0.370116		0.429436	0.04293
0.365483	0.34612	26.5565		229.202	0.374733		0.433955	0.09252
0.365483	0.51918	26.9211		229.478	0.379337		0.43847	0.14192
0.365483	0.69224	27.2426		229.762	0.383928		0.442981	0.19113
0.365483	0.8653	27.4757		230.056	0.388509		0.44749	0.24016
0.365483	1.03836	27.707		230.359	0.393081		0.451994	0.289
0.365483	1.21142	27.904		230.669	0.397646		0.456489	0.33765
0.365483	1.38448	28.079		230.989	0.402204		0.460982	0.38612
0.365483	1.55754	28.2539		231.319	0.406755		0.465475	0.43441
0.365483	1.7306	28.4077		231.652	0.411299		0.469962	0.4825
0.365483	1.90366	28.544		231.992	0.41584		0.474439	0.53041
0.365483	2.07672	28.6804		232.336	0.420378		0.478908	0.57813
0.365483	2.24978	28.8168		232.686	0.424912		0.483373	0.62567
0.365483	2.42284	28.937		233.04	0.429436		0.487833	0.67302
0.365483	2.5959	29.0534		233.4	0.433955		0.492289	0.72018
0.365483	2.76896	29.1699		233.766	0.43847		0.496738	0.76716
0.365483	2.94202	29.2863		234.135	0.442981		0.501179	0.81395
0.365483	3.11508	29.3977		234.51	0.44749		0.505619	0.86056
0.365483	3.28814	29.4935		234.889	0.451994		0.510061	0.90698
0.365483	3.46121	29.5893		235.272	0.456489		0.514503	0.95321
0.365483	3.63427	29.6851		235.66	0.460982		0.518938	0.99926
0.365483	3.80733	29.7809		236.052	0.465475		0.523368	1.04512
0.365483	3.98039	29.8767		236.448	0.469962		0.527796	1.09079
0.365483	4.15345	29.9688		236.848	0.474439		0.532221	1.13628
0.365483	4.32651	30.0567		237.251	0.478908		0.536641	1.18158
0.365483	4.49957	30.1447		237.659	0.483373		0.541061	1.2267
0.365483	4.67263	30.2326		238.07	0.487833		0.545471	1.27162
0.365483	4.84569	30.3206		238.484	0.492289		0.549873	1.31637
0.365483	5.01875	30.4086		238.902	0.496738		0.554272	1.36092
0.365483	5.19181	30.4922		239.323	0.501179		0.558669	1.40529
0.365483	5.36487	30.5637		239.747	0.505619		0.563062	1.44948
0.365483	5.53793	30.6352		240.173	0.510061		0.567452	1.49347
0.365483	5.71099	30.7067		240.602	0.514503		0.57184	1.53728
0.365483	5.88405	30.7782		241.033	0.518938		0.576225	1.58091
0.365483	6.05711	30.8496		241.467	0.523368		0.580606	1.62435
0.365483	6.23017	30.9211		241.904	0.527796		0.58498	1.6676
0.365483	6.40323	30.9919		242.342	0.532221		0.58935	1.71066
0.365483	6.57629	31.0601		242.783	0.536641		0.593717	1.75354
0.365483	6.74935	31.1284		243.225	0.541061		0.598079	1.79624
0.365483	6.92241	31.1966		243.669	0.545471		0.602438	1.83874
0.365483	7.09547	31.2648		244.115	0.549873		0.606794	1.88106
0.365483	7.26853	31.3331		244.563	0.554272		0.611144	1.9232
0.365483	7.44159	31.4013		245.013	0.558669		0.61549	1.96515
0.365483	7.61465	31.4696		245.467	0.563062		0.619836	2.00691
0.365483	7.78771	31.5345		245.92	0.567452		0.624175	2.04848
0.365483	7.96077	31.5952		246.376	0.57184		0.62851	2.08987
0.365483	8.13383	31.6559		246.833	0.576225		0.632839	2.13108
0.365483	8.30689	31.7166		247.292	0.580606		0.637161	2.17209
0.365483	8.47995	31.7773		247.753	0.58498		0.641479	2.21292
0.365483	8.65301	31.838		248.215	0.58935		0.645788	2.25357
0.365483	8.82607	31.8987		248.677	0.593717		0.65009	2.29064
0.365483	8.99913	31.9594		249.141	0.598079		0.654387	2.33244
0.365483	9.17219	32.0201		249.606	0.602438		0.658678	2.37102
0.365483	9.34525	32.0778		250.071	0.606794		0.662966	2.40894
0.365483	9.51831	32.1348		250.538	0.611144		0.667246	2.44365
0.365483	9.69137	32.1919		251.007	0.61549		0.671522	2.48286
0.365483	9.86443	32.2489		251.478	0.619836		0.675793	2.52646
0.365483	10.0375	32.3059		251.949	0.624175		0.680057	2.56675
0.365483	10.2106	32.3629		252.42	0.62851		0.684315	2.59898
0.365483	10.3836	32.4199		252.892	0.632839		0.688569	2.63601
0.365483	10.5567	32.477		253.366	0.637161		0.692818	2.67015
0.365483	10.7297	32.534		253.84	0.641479		0.69706	2.70912
0.365483	10.9028	32.5906		254.316	0.645788		0.701296	2.74495
0.365483	11.0759	32.6405		254.791	0.65009		0.705527	2.78294
0.365483	11.2489	32.6904		255.269	0.654387		0.709754	2.81563
0.365483	11.422	32.7403		255.745	0.658678		0.71398	2.8532
0.365483	11.595	32.7902		256.223	0.662966		0.718202	2.88768
0.365483	11.7681	32.8402		256.702	0.667246		0.722419	2.92541
0.365483	11.9412	32.8901		257.181	0.671522		0.726628	2.96126
0.365483	12.1142	32.94		257.662	0.675793		0.730831	2.99527
0.365483	12.2873	32.9899		258.143	0.680057		0.735028	3.03339
0.365483	12.4603	33.0398		258.624	0.684315		0.739217	3.06619
0.365483	12.6334	33.0897		259.106	0.688569		0.743399	3.10629
0.365483	12.8065	33.1387		259.588	0.692818		0.747574	3.1433
0.365483	12.9795	33.1863		260.071	0.69706		0.751746	3.18007
0.365483	13.1526	33.2339		260.554	0.701296		0.755915	3.21649
0.365483	13.3256	33.2815		261.039	0.705527		0.760081	3.25377
0.365483	13.4987	33.3291		261.523	0.709754		0.764241	3.29212
0.365483	13.6718	33.3767		262.007	0.71398		0.768398	3.32889
0.365483	13.8448	33.4243		262.491	0.718202		0.772548	3.36563
0.365483	14.0179	33.4719		262.975	0.722419		0.776693	3.40282
0.365483	14.1909	33.5195		263.46	0.726628		0.780832	3.44171
0.365483	14.364	33.5671		263.946	0.730831		0.784961	3.47858
0.365483	14.5371	33.6147		264.43	0.735028		0.789087	3.51312
0.365483	14.7101	33.6623		264.916	0.739217		0.793213	3.54752
0.365483	14.8832	33.7058		265.403	0.743399		0.797335	3.58178
0.365483	15.0562	33.749		265.888	0.747574		0.801452	3.61591
0.365483	15.2293	33.7923		266.375	0.751746		0.805562	3.6499
0.365483	15.4024	33.8356		266.861	0.755915		0.809666	3.68376
0.365483	15.5754	33.8788		267.348	0.760081		0.813769	3.71748
0.365483	15.7485	33.9221		267.841	0.764241		0.817873	3.75106
0.365483	15.9215	33.9654		268.338	0.768398		0.821973	3.7845
0.365483	16.0946	34.0087		268.834	0.772548		0.826069	3.81781
0.365483	16.2677	34.0519		269.33	0.776693		0.830163	3.85098
0.365483	16.4407	34.0952		269.827	0.780832		0.834249	3.88401
0.365483	16.6138	34.1384		270.324	0.784961		0.838331	3.91691
0.365483	16.7869	34.1817		270.822	0.789087		0.842412	3.94967
0.365483	16.9599	34.3085		271.319	0.793213		0.846494	3.9823
0.365483	17.133	34.4524		271.815	0.797335		0.850567	4.01478
0.370116	0	25.1053		272.313	0.801452		0.854634	4.04713
0.370116	0.17306	25.998		272.811	0.805562		0.858696	4.07935
0.370116	0.34612	26.5259		273.309	0.809666		0.862754	4.11142
0.370116	0.51918	26.9107		273.806	0.813769		0.866809	4.14336
0.370116	0.69224	27.2055		274.303	0.817873		0.870856	4.17517
0.370116	0.8653	27.4583		274.802	0.821973		0.874899	4.20683
0.370116	1.03836	27.6835		275.3	0.826069		0.878933	4.23836
0.370116	1.21142	27.8987		275.797	0.830163		0.882965	4.26975
0.370116	1.38448	28.0608		276.296	0.834249		0.886993	4.30101
0.370116	1.55754	28.2229		276.794	0.838331		0.891017	4.33213
0.370116	1.7306	28.3845		277.291	0.842412		0.895035	4.36311
0.370116	1.90366	28.5189		277.789	0.846494		0.899051	4.39396
0.370116	2.07672	28.6534		278.288	0.850567		0.903064	4.42467
0.370116	2.24978	28.7878		278.785	0.854634		0.907069	4.45524
0.370116	2.42284	28.9211		279.284	0.858696		0.911071	4.48567
0.370116	2.5959	29.0369		279.782	0.862754		0.915069	4.51597
0.370116	2.76896	29.1527		280.279	0.866809		0.919061	4.54613
0.370116	2.94202	29.2686		280.776	0.870856		0.923046	4.57616
0.370116	3.11508	29.3844		281.274	0.874899		0.927023	4.60605
0.370116	3.28814	29.4933		281.771	0.878933		0.930993	4.6358
0.370116	3.46121	29.586		282.268	0.882965		0.934959	4.66541
0.370116	3.63427	29.6788		282.766	0.886993		0.938924	4.69489
0.370116	3.80733	29.7715		283.263	0.891017		0.942885	4.72423
0.370116	3.98039	29.8642		283.76	0.895035		0.94684	4.75344
0.370116	4.15345	29.957		284.258	0.899051		0.95079	4.7825
0.370116	4.32651	30.0415		284.754	0.903064		0.954736	4.81144
0.370116	4.49957	30.1243		285.255	0.907069		0.958676	4.84023
0.370116	4.67263	30.207		285.754	0.911071		0.962616	4.86889
0.370116	4.84569	30.2898		286.256	0.915069		0.966552	4.89741
0.370116	5.01875	30.3726		286.758	0.919061		0.970479	4.92579
0.370116	5.19181	30.4554		287.264	0.923046		0.974401	4.95404
0.370116	5.36487	30.5334		287.771	0.927023		0.978319	4.98215
0.370116	5.53793	30.6074		288.277	0.930993		0.982234	5.01012
0.370116	5.71099	30.6815		288.785	0.934959		0.986148	5.03796
0.370116	5.88405	30.7555		289.293	0.938924
0.370116	6.05711	30.8295		289.799	0.942885
0.370116	6.23017	30.9035		290.307	0.94684
0.370116	6.40323	30.9775		290.814	0.95079
0.370116	6.57629	31.0496		291.322	0.954736
0.370116	6.74935	31.1194		291.828	0.958676
0.370116	6.92241	31.1892		292.335	0.962616
0.370116	7.09547	31.259		292.841	0.966552
0.370116	7.26853	31.3287		293.347	0.970479
0.370116	7.44159	31.3985		293.852	0.974401
0.370116	7.61465	31.4683		294.359	0.978319
0.370116	7.78771	31.5381		294.864	0.982234
0.370116	7.96077	31.6028		295.371	0.986148
0.370116	8.13383	31.6634		295.876	0.990058
0.370116	8.30689	31.724		296.38	0.993962
0.370116	8.47995	31.7846		296.884	0.99786
0.370116	8.65301	31.8452		297.389	1.00175
0.370116	8.82607	31.9058		297.892	1.00564
0.370116	8.99913	31.9664		298.394	1.00952
0.370116	9.17219	32.027		298.896	1.01339
0.370116	9.34525	32.0876		299.398	1.01727
0.370116	9.51831	32.1429		299.899	1.02114
0.370116	9.69137	32.1969		300.401	1.02501
0.370116	9.86443	32.251		300.901	1.02887
0.370116	10.0375	32.305		301.401	1.03272
0.370116	10.2106	32.359		301.901	1.03657
0.370116	10.3836	32.413		302.4	1.04042
0.370116	10.5567	32.467		302.899	1.04426
0.370116	10.7297	32.521		303.397	1.0481
0.370116	10.9028	32.575		303.896	1.05193
0.370116	11.0759	32.6278		304.392	1.05576
0.370116	11.2489	32.6788		304.89	1.05958
0.370116	11.422	32.7298		305.387	1.06341
0.370116	11.595	32.7808		305.884	1.06722
0.370116	11.7681	32.8318		306.378	1.07103
0.370116	11.9412	32.8828		306.874	1.07484
0.370116	12.1142	32.9338		307.369	1.07864
0.370116	12.2873	32.9848		307.865	1.08244
0.370116	12.4603	33.0358		308.359	1.08624
0.370116	12.6334	33.0868		308.854	1.09003
0.370116	12.8065	33.1368		309.347	1.09382
0.370116	12.9795	33.1839		309.842	1.0976
0.370116	13.1526	33.231		310.336	1.10138
0.370116	13.3256	33.2781		310.83	1.10516
0.370116	13.4987	33.3252		311.324	1.10893
0.370116	13.6718	33.3723		311.816	1.1127
0.370116	13.8448	33.4194		312.308	1.11647
0.370116	14.0179	33.4665		312.805	1.12022
0.370116	14.1909	33.5136		313.304	1.12398
0.370116	14.364	33.5608		313.803	1.12773
0.370116	14.5371	33.6079		314.303	1.13148
0.370116	14.7101	33.6545		314.8	1.13521
0.370116	14.8832	33.6985		315.3	1.13895
0.370116	15.0562	33.7426		315.798	1.14267
0.370116	15.2293	33.7866		316.297	1.14639
0.370116	15.4024	33.8306		316.796	1.15011
0.370116	15.5754	33.8747		317.295	1.15382
0.370116	15.7485	33.9187		317.794	1.15753
0.370116	15.9215	33.9627		318.294	1.16123
0.370116	16.0946	34.0067		318.794	1.16493
0.370116	16.2677	34.0508		319.294	1.16862
0.370116	16.4407	34.0948		319.795	1.17231
0.370116	16.6138	34.1388		320.296	1.17599
0.370116	16.7869	34.1828		320.797	1.17967
0.370116	16.9599	34.3064		321.3	1.18335
0.370116	17.133	34.4475		321.801	1.18702
0.374733	0	24.8914		322.303	1.19069
0.374733	0.17306	25.8511		322.804	1.19436
0.374733	0.34612	26.3922		323.306	1.19803
0.374733	0.51918	26.7503		323.808	1.20169
0.374733	0.69224	27.0599		324.311	1.20534
0.374733	0.8653	27.3196		324.815	1.20899
0.374733	1.03836	27.5574		325.317	1.21264
0.374733	1.21142	27.7486		325.82	1.21629
0.374733	1.38448	27.9398		326.323	1.21993
0.374733	1.55754	28.1056		326.826	1.22357
0.374733	1.7306	28.2495		327.329	1.22722
0.374733	1.90366	28.3934		327.832	1.23085
0.374733	2.07672	28.5362		328.336	1.23448
0.374733	2.24978	28.659		328.839	1.2381
0.374733	2.42284	28.7817		329.342	1.24172
0.374733	2.5959	28.9045		329.845	1.24533
0.374733	2.76896	29.0273		330.348	1.24894
0.374733	2.94202	29.1338		330.852	1.25254
0.374733	3.11508	29.2359		331.354	1.25614
0.374733	3.28814	29.338		331.857	1.25974
0.374733	3.46121	29.4401		332.36	1.26333
0.374733	3.63427	29.5423		332.863	1.26692
0.374733	3.80733	29.6386		333.365	1.2705
0.374733	3.98039	29.732		333.867	1.27408
0.374733	4.15345	29.8253		334.371	1.27765
0.374733	4.32651	29.9187		334.873	1.28122
0.374733	4.49957	30.0121		335.375	1.28479
0.374733	4.67263	30.1054		335.877	1.28835
0.374733	4.84569	30.1851		336.379	1.29192
0.374733	5.01875	30.2617		336.882	1.29548
0.374733	5.19181	30.3383		337.383	1.29903
0.374733	5.36487	30.4149		337.885	1.30258
0.374733	5.53793	30.4915		338.385	1.30612
0.374733	5.71099	30.5681		338.885	1.30965
0.374733	5.88405	30.6438		339.386	1.31319
0.374733	6.05711	30.7142		339.887	1.31671
0.374733	6.23017	30.7846		340.387	1.32024
0.374733	6.40323	30.855		340.887	1.32376
0.374733	6.57629	30.9255		341.386	1.32728
0.374733	6.74935	30.9959		341.886	1.33079
0.374733	6.92241	31.0663		342.385	1.3343
0.374733	7.09547	31.1367		342.884	1.33781
0.374733	7.26853	31.202		343.383	1.34131
0.374733	7.44159	31.2659		343.882	1.3448
0.374733	7.61465	31.3297		344.381	1.3483
0.374733	7.78771	31.3935		344.879	1.35179
0.374733	7.96077	31.4573		345.377	1.35528
0.374733	8.13383	31.5212		345.874	1.35876
0.374733	8.30689	31.585		346.373	1.36223
0.374733	8.47995	31.6488		346.871	1.36571
0.374733	8.65301	31.7106		347.369	1.36918
0.374733	8.82607	31.7687		347.868	1.37264
0.374733	8.99913	31.8269		348.366	1.3761
0.374733	9.17219	31.885		348.864	1.37956
0.374733	9.34525	31.9432		349.361	1.38302
0.374733	9.51831	32.0013		349.859	1.38647
0.374733	9.69137	32.0594		350.358	1.38992
0.374733	9.86443	32.1176		350.856	1.39336
0.374733	10.0375	32.1757		351.352	1.39679
0.374733	10.2106	32.2336		351.85	1.40022
0.374733	10.3836	32.2868		352.348	1.40366
0.374733	10.5567	32.34		352.85	1.40709
0.374733	10.7297	32.3932		353.353	1.41051
0.374733	10.9028	32.4464		353.857	1.41393
0.374733	11.0759	32.4995		354.36	1.41735
0.374733	11.2489	32.5527		354.864	1.42076
0.374733	11.422	32.6059		355.368	1.42417
0.374733	11.595	32.6591		355.87	1.42758
0.374733	11.7681	32.7123		356.374	1.43098
0.374733	11.9412	32.765		356.877	1.43439
0.374733	12.1142	32.8162		357.38	1.43779
0.374733	12.2873	32.8674		357.883	1.44119
0.374733	12.4603	32.9186		358.385	1.44458
0.374733	12.6334	32.9698		358.889	1.44798
0.374733	12.8065	33.021		359.391	1.45137
0.374733	12.9795	33.0722		359.896	1.45475
0.374733	13.1526	33.1234		360.398	1.45813
0.374733	13.3256	33.1746		360.901	1.46151
0.374733	13.4987	33.2258		361.404	1.46488
0.374733	13.6718	33.277		361.909	1.46825
0.374733	13.8448	33.3226		362.412	1.47161
0.374733	14.0179	33.366
0.374733	14.1909	33.4095
0.374733	14.364	33.453
0.374733	14.5371	33.4964
0.374733	14.7101	33.5399
0.374733	14.8832	33.5833
0.374733	15.0562	33.6268
0.374733	15.2293	33.6702
0.374733	15.4024	33.7137
0.374733	15.5754	33.7572
0.374733	15.7485	33.8006
0.374733	15.9215	33.8441
0.374733	16.0946	33.8875
0.374733	16.2677	33.931
0.374733	16.4407	33.9744
0.374733	16.6138	34.0179
0.374733	16.7869	34.0614
0.374733	16.9599	34.1878
0.374733	17.133	34.3325
0.379337	0	24.902
0.379337	0.17306	25.8944
0.379337	0.34612	26.4499
0.379337	0.51918	26.8569
0.379337	0.69224	27.1641
0.379337	0.8653	27.4216
0.379337	1.03836	27.6501
0.379337	1.21142	27.8621
0.379337	1.38448	28.0327
0.379337	1.55754	28.2033
0.379337	1.7306	28.3695
0.379337	1.90366	28.5058
0.379337	2.07672	28.6421
0.379337	2.24978	28.7784
0.379337	2.42284	28.9087
0.379337	2.5959	29.0275
0.379337	2.76896	29.1463
0.379337	2.94202	29.2651
0.379337	3.11508	29.3839
0.379337	3.28814	29.4838
0.379337	3.46121	29.5765
0.379337	3.63427	29.6693
0.379337	3.80733	29.7619
0.379337	3.98039	29.8547
0.379337	4.15345	29.9452
0.379337	4.32651	30.0313
0.379337	4.49957	30.1174
0.379337	4.67263	30.2035
0.379337	4.84569	30.2896
0.379337	5.01875	30.3756
0.379337	5.19181	30.4615
0.379337	5.36487	30.5362
0.379337	5.53793	30.6109
0.379337	5.71099	30.6856
0.379337	5.88405	30.7603
0.379337	6.05711	30.835
0.379337	6.23017	30.9098
0.379337	6.40323	30.9845
0.379337	6.57629	31.053
0.379337	6.74935	31.1208
0.379337	6.92241	31.1886
0.379337	7.09547	31.2565
0.379337	7.26853	31.3243
0.379337	7.44159	31.3921
0.379337	7.61465	31.46
0.379337	7.78771	31.5271
0.379337	7.96077	31.5888
0.379337	8.13383	31.6504
0.379337	8.30689	31.712
0.379337	8.47995	31.7736
0.379337	8.65301	31.8353
0.379337	8.82607	31.8969
0.379337	8.99913	31.9585
0.379337	9.17219	32.0202
0.379337	9.34525	32.0783
0.379337	9.51831	32.1327
0.379337	9.69137	32.1872
0.379337	9.86443	32.2416
0.379337	10.0375	32.2961
0.379337	10.2106	32.3505
0.379337	10.3836	32.405
0.379337	10.5567	32.4594
0.379337	10.7297	32.5139
0.379337	10.9028	32.5683
0.379337	11.0759	32.6223
0.379337	11.2489	32.6758
0.379337	11.422	32.7294
0.379337	11.595	32.783
0.379337	11.7681	32.8366
0.379337	11.9412	32.8902
0.379337	12.1142	32.9437
0.379337	12.2873	32.9973
0.379337	12.4603	33.0509
0.379337	12.6334	33.1045
0.379337	12.8065	33.1568
0.379337	12.9795	33.2047
0.379337	13.1526	33.2527
0.379337	13.3256	33.3006
0.379337	13.4987	33.3485
0.379337	13.6718	33.3964
0.379337	13.8448	33.4443
0.379337	14.0179	33.4922
0.379337	14.1909	33.5401
0.379337	14.364	33.5881
0.379337	14.5371	33.636
0.379337	14.7101	33.6839
0.379337	14.8832	33.7265
0.379337	15.0562	33.7687
0.379337	15.2293	33.8108
0.379337	15.4024	33.8529
0.379337	15.5754	33.895
0.379337	15.7485	33.9371
0.379337	15.9215	33.9792
0.379337	16.0946	34.0213
0.379337	16.2677	34.0635
0.379337	16.4407	34.1056
0.379337	16.6138	34.1477
0.379337	16.7869	34.1898
0.379337	16.9599	34.3127
0.379337	17.133	34.4537
0.383928	0	24.7556
0.383928	0.17306	25.8157
0.383928	0.34612	26.3742
0.383928	0.51918	26.7878
0.383928	0.69224	27.0943
0.383928	0.8653	27.3775
0.383928	1.03836	27.5849
0.383928	1.21142	27.7923
0.383928	1.38448	27.9661
0.383928	1.55754	28.1342
0.383928	1.7306	28.3024
0.383928	1.90366	28.4461
0.383928	2.07672	28.5818
0.383928	2.24978	28.7174
0.383928	2.42284	28.8531
0.383928	2.5959	28.9697
0.383928	2.76896	29.0846
0.383928	2.94202	29.1995
0.383928	3.11508	29.3145
0.383928	3.28814	29.4252
0.383928	3.46121	29.5192
0.383928	3.63427	29.6133
0.383928	3.80733	29.7074
0.383928	3.98039	29.8014
0.383928	4.15345	29.8955
0.383928	4.32651	29.9827
0.383928	4.49957	30.0664
0.383928	4.67263	30.1502
0.383928	4.84569	30.2339
0.383928	5.01875	30.3176
0.383928	5.19181	30.4013
0.383928	5.36487	30.4821
0.383928	5.53793	30.5573
0.383928	5.71099	30.6326
0.383928	5.88405	30.7078
0.383928	6.05711	30.7831
0.383928	6.23017	30.8583
0.383928	6.40323	30.9336
0.383928	6.57629	31.0072
0.383928	6.74935	31.0753
0.383928	6.92241	31.1434
0.383928	7.09547	31.2116
0.383928	7.26853	31.2797
0.383928	7.44159	31.3478
0.383928	7.61465	31.4159
0.383928	7.78771	31.484
0.383928	7.96077	31.5498
0.383928	8.13383	31.6099
0.383928	8.30689	31.67
0.383928	8.47995	31.73
0.383928	8.65301	31.7901
0.383928	8.82607	31.8502
0.383928	8.99913	31.9103
0.383928	9.17219	31.9704
0.383928	9.34525	32.0304
0.383928	9.51831	32.0886
0.383928	9.69137	32.1444
0.383928	9.86443	32.2002
0.383928	10.0375	32.2561
0.383928	10.2106	32.3119
0.383928	10.3836	32.3677
0.383928	10.5567	32.4235
0.383928	10.7297	32.4793
0.383928	10.9028	32.5351
0.383928	11.0759	32.5909
0.383928	11.2489	32.642
0.383928	11.422	32.6932
0.383928	11.595	32.7444
0.383928	11.7681	32.7956
0.383928	11.9412	32.8467
0.383928	12.1142	32.8979
0.383928	12.2873	32.9491
0.383928	12.4603	33.0003
0.383928	12.6334	33.0514
0.383928	12.8065	33.1026
0.383928	12.9795	33.1511
0.383928	13.1526	33.1996
0.383928	13.3256	33.248
0.383928	13.4987	33.2964
0.383928	13.6718	33.3448
0.383928	13.8448	33.3932
0.383928	14.0179	33.4417
0.383928	14.1909	33.4901
0.383928	14.364	33.5385
0.383928	14.5371	33.5869
0.383928	14.7101	33.6354
0.383928	14.8832	33.6784
0.383928	15.0562	33.7213
0.383928	15.2293	33.7641
0.383928	15.4024	33.8069
0.383928	15.5754	33.8498
0.383928	15.7485	33.8926
0.383928	15.9215	33.9354
0.383928	16.0946	33.9783
0.383928	16.2677	34.0211
0.383928	16.4407	34.0639
0.383928	16.6138	34.1067
0.383928	16.7869	34.1496
0.383928	16.9599	34.2721
0.383928	17.133	34.4127
0.388509	0	24.6438
0.388509	0.17306	25.7845
0.388509	0.34612	26.3674
0.388509	0.51918	26.7686
0.388509	0.69224	27.0909
0.388509	0.8653	27.3672
0.388509	1.03836	27.5842
0.388509	1.21142	27.7962
0.388509	1.38448	27.968
0.388509	1.55754	28.1398
0.388509	1.7306	28.3104
0.388509	1.90366	28.447
0.388509	2.07672	28.5836
0.388509	2.24978	28.7201
0.388509	2.42284	28.8531
0.388509	2.5959	28.9697
0.388509	2.76896	29.0863
0.388509	2.94202	29.2029
0.388509	3.11508	29.3194
0.388509	3.28814	29.4257
0.388509	3.46121	29.5237
0.388509	3.63427	29.6217
0.388509	3.80733	29.7197
0.388509	3.98039	29.8177
0.388509	4.15345	29.9132
0.388509	4.32651	29.9982
0.388509	4.49957	30.0833
0.388509	4.67263	30.1683
0.388509	4.84569	30.2534
0.388509	5.01875	30.3384
0.388509	5.19181	30.4235
0.388509	5.36487	30.5009
0.388509	5.53793	30.5779
0.388509	5.71099	30.6549
0.388509	5.88405	30.7319
0.388509	6.05711	30.8089
0.388509	6.23017	30.8859
0.388509	6.40323	30.9629
0.388509	6.57629	31.0323
0.388509	6.74935	31.1004
0.388509	6.92241	31.1685
0.388509	7.09547	31.2366
0.388509	7.26853	31.3047
0.388509	7.44159	31.3728
0.388509	7.61465	31.4409
0.388509	7.78771	31.509
0.388509	7.96077	31.5694
0.388509	8.13383	31.6291
0.388509	8.30689	31.6888
0.388509	8.47995	31.7485
0.388509	8.65301	31.8082
0.388509	8.82607	31.8679
0.388509	8.99913	31.9275
0.388509	9.17219	31.9872
0.388509	9.34525	32.0459
0.388509	9.51831	32.1027
0.388509	9.69137	32.1595
0.388509	9.86443	32.2162
0.388509	10.0375	32.273
0.388509	10.2106	32.3298
0.388509	10.3836	32.3866
0.388509	10.5567	32.4433
0.388509	10.7297	32.5001
0.388509	10.9028	32.5569
0.388509	11.0759	32.61
0.388509	11.2489	32.6607
0.388509	11.422	32.7114
0.388509	11.595	32.7621
0.388509	11.7681	32.8128
0.388509	11.9412	32.8634
0.388509	12.1142	32.9141
0.388509	12.2873	32.9648
0.388509	12.4603	33.0155
0.388509	12.6334	33.0662
0.388509	12.8065	33.1165
0.388509	12.9795	33.1649
0.388509	13.1526	33.2133
0.388509	13.3256	33.2618
0.388509	13.4987	33.3102
0.388509	13.6718	33.3587
0.388509	13.8448	33.4071
0.388509	14.0179	33.4556
0.388509	14.1909	33.504
0.388509	14.364	33.5524
0.388509	14.5371	33.6009
0.388509	14.7101	33.6493
0.388509	14.8832	33.693
0.388509	15.0562	33.736
0.388509	15.2293	33.7792
0.388509	15.4024	33.8222
0.388509	15.5754	33.8653
0.388509	15.7485	33.9084
0.388509	15.9215	33.9515
0.388509	16.0946	33.9946
0.388509	16.2677	34.0377
0.388509	16.4407	34.0808
0.388509	16.6138	34.1239
0.388509	16.7869	34.167
0.388509	16.9599	34.2931
0.388509	17.133	34.438
0.393081	0	24.6146
0.393081	0.17306	25.8693
0.393081	0.34612	26.5006
0.393081	0.51918	26.919
0.393081	0.69224	27.254
0.393081	0.8653	27.4953
0.393081	1.03836	27.7366
0.393081	1.21142	27.9778
0.393081	1.38448	28.158
0.393081	1.55754	28.3308
0.393081	1.7306	28.5036
0.393081	1.90366	28.6476
0.393081	2.07672	28.7856
0.393081	2.24978	28.9236
0.393081	2.42284	29.0603
0.393081	2.5959	29.1713
0.393081	2.76896	29.2824
0.393081	2.94202	29.3935
0.393081	3.11508	29.5045
0.393081	3.28814	29.6102
0.393081	3.46121	29.7083
0.393081	3.63427	29.8065
0.393081	3.80733	29.9047
0.393081	3.98039	30.0029
0.393081	4.15345	30.1005
0.393081	4.32651	30.1872
0.393081	4.49957	30.2739
0.393081	4.67263	30.3605
0.393081	4.84569	30.4472
0.393081	5.01875	30.5339
0.393081	5.19181	30.6206
0.393081	5.36487	30.7029
0.393081	5.53793	30.7763
0.393081	5.71099	30.8498
0.393081	5.88405	30.9232
0.393081	6.05711	30.9967
0.393081	6.23017	31.0701
0.393081	6.40323	31.1436
0.393081	6.57629	31.2153
0.393081	6.74935	31.2827
0.393081	6.92241	31.3502
0.393081	7.09547	31.4176
0.393081	7.26853	31.4851
0.393081	7.44159	31.5525
0.393081	7.61465	31.62
0.393081	7.78771	31.6874
0.393081	7.96077	31.753
0.393081	8.13383	31.8169
0.393081	8.30689	31.8807
0.393081	8.47995	31.9446
0.393081	8.65301	32.0084
0.393081	8.82607	32.0722
0.393081	8.99913	32.1361
0.393081	9.17219	32.1999
0.393081	9.34525	32.2638
0.393081	9.51831	32.3183
0.393081	9.69137	32.3727
0.393081	9.86443	32.4271
0.393081	10.0375	32.4815
0.393081	10.2106	32.536
0.393081	10.3836	32.5904
0.393081	10.5567	32.6448
0.393081	10.7297	32.6992
0.393081	10.9028	32.7536
0.393081	11.0759	32.8075
0.393081	11.2489	32.8602
0.393081	11.422	32.913
0.393081	11.595	32.9657
0.393081	11.7681	33.0185
0.393081	11.9412	33.0713
0.393081	12.1142	33.124
0.393081	12.2873	33.1768
0.393081	12.4603	33.2296
0.393081	12.6334	33.2824
0.393081	12.8065	33.3343
0.393081	12.9795	33.3809
0.393081	13.1526	33.4275
0.393081	13.3256	33.4741
0.393081	13.4987	33.5207
0.393081	13.6718	33.5673
0.393081	13.8448	33.6139
0.393081	14.0179	33.6605
0.393081	14.1909	33.7071
0.393081	14.364	33.7537
0.393081	14.5371	33.8003
0.393081	14.7101	33.8467
0.393081	14.8832	33.8902
0.393081	15.0562	33.9337
0.393081	15.2293	33.9772
0.393081	15.4024	34.0206
0.393081	15.5754	34.0641
0.393081	15.7485	34.1076
0.393081	15.9215	34.151
0.393081	16.0946	34.1945
0.393081	16.2677	34.238
0.393081	16.4407	34.2815
0.393081	16.6138	34.325
0.393081	16.7869	34.3684
0.393081	16.9599	34.4938
0.393081	17.133	34.6395
0.397646	0	23.9062
0.397646	0.17306	25.3999
0.397646	0.34612	26.0521
0.397646	0.51918	26.4954
0.397646	0.69224	26.8498
0.397646	0.8653	27.1025
0.397646	1.03836	27.3541
0.397646	1.21142	27.547
0.397646	1.38448	27.734
0.397646	1.55754	27.9153
0.397646	1.7306	28.0644
0.397646	1.90366	28.2134
0.397646	2.07672	28.3625
0.397646	2.24978	28.498
0.397646	2.42284	28.6268
0.397646	2.5959	28.7556
0.397646	2.76896	28.8845
0.397646	2.94202	29.0035
0.397646	3.11508	29.1065
0.397646	3.28814	29.2095
0.397646	3.46121	29.3124
0.397646	3.63427	29.4154
0.397646	3.80733	29.5143
0.397646	3.98039	29.6041
0.397646	4.15345	29.694
0.397646	4.32651	29.7838
0.397646	4.49957	29.8736
0.397646	4.67263	29.9635
0.397646	4.84569	30.0497
0.397646	5.01875	30.1279
0.397646	5.19181	30.2061
0.397646	5.36487	30.2843
0.397646	5.53793	30.3625
0.397646	5.71099	30.4407
0.397646	5.88405	30.5189
0.397646	6.05711	30.5953
0.397646	6.23017	30.6682
0.397646	6.40323	30.7412
0.397646	6.57629	30.8142
0.397646	6.74935	30.8871
0.397646	6.92241	30.9601
0.397646	7.09547	31.0331
0.397646	7.26853	31.106
0.397646	7.44159	31.1686
0.397646	7.61465	31.2309
0.397646	7.78771	31.2932
0.397646	7.96077	31.3554
0.397646	8.13383	31.4177
0.397646	8.30689	31.4799
0.397646	8.47995	31.5422
0.397646	8.65301	31.6045
0.397646	8.82607	31.6667
0.397646	8.99913	31.729
0.397646	9.17219	31.7912
0.397646	9.34525	31.8535
0.397646	9.51831	31.9096
0.397646	9.69137	31.9654
0.397646	9.86443	32.0212
0.397646	10.0375	32.077
0.397646	10.2106	32.1328
0.397646	10.3836	32.1886
0.397646	10.5567	32.2444
0.397646	10.7297	32.3002
0.397646	10.9028	32.3561
0.397646	11.0759	32.4086
0.397646	11.2489	32.4597
0.397646	11.422	32.5109
0.397646	11.595	32.562
0.397646	11.7681	32.6132
0.397646	11.9412	32.6644
0.397646	12.1142	32.7155
0.397646	12.2873	32.7667
0.397646	12.4603	32.8178
0.397646	12.6334	32.869
0.397646	12.8065	32.9191
0.397646	12.9795	32.9676
0.397646	13.1526	33.0162
0.397646	13.3256	33.0647
0.397646	13.4987	33.1132
0.397646	13.6718	33.1617
0.397646	13.8448	33.2102
0.397646	14.0179	33.2588
0.397646	14.1909	33.3073
0.397646	14.364	33.3558
0.397646	14.5371	33.4043
0.397646	14.7101	33.4528
0.397646	14.8832	33.4964
0.397646	15.0562	33.5398
0.397646	15.2293	33.5833
0.397646	15.4024	33.6268
0.397646	15.5754	33.6702
0.397646	15.7485	33.7137
0.397646	15.9215	33.7572
0.397646	16.0946	33.8007
0.397646	16.2677	33.8441
0.397646	16.4407	33.8876
0.397646	16.6138	33.9311
0.397646	16.7869	33.9745
0.397646	16.9599	34.0992
0.397646	17.133	34.2449
0.402204	0	23.3789
0.402204	0.17306	25.4033
0.402204	0.34612	26.1049
0.402204	0.51918	26.5484
0.402204	0.69224	26.8916
0.402204	0.8653	27.181
0.402204	1.03836	27.4195
0.402204	1.21142	27.6434
0.402204	1.38448	27.8463
0.402204	1.55754	28.0095
0.402204	1.7306	28.1727
0.402204	1.90366	28.3334
0.402204	2.07672	28.4709
0.402204	2.24978	28.6085
0.402204	2.42284	28.7461
0.402204	2.5959	28.8766
0.402204	2.76896	28.9859
0.402204	2.94202	29.0951
0.402204	3.11508	29.2043
0.402204	3.28814	29.3135
0.402204	3.46121	29.4143
0.402204	3.63427	29.5102
0.402204	3.80733	29.6062
0.402204	3.98039	29.7022
0.402204	4.15345	29.7981
0.402204	4.32651	29.891
0.402204	4.49957	29.9754
0.402204	4.67263	30.0598
0.402204	4.84569	30.1441
0.402204	5.01875	30.2285
0.402204	5.19181	30.3129
0.402204	5.36487	30.397
0.402204	5.53793	30.473
0.402204	5.71099	30.5491
0.402204	5.88405	30.6251
0.402204	6.05711	30.7011
0.402204	6.23017	30.7772
0.402204	6.40323	30.8532
0.402204	6.57629	30.9293
0.402204	6.74935	30.9992
0.402204	6.92241	31.0684
0.402204	7.09547	31.1376
0.402204	7.26853	31.2068
0.402204	7.44159	31.276
0.402204	7.61465	31.3452
0.402204	7.78771	31.4144
0.402204	7.96077	31.4824
0.402204	8.13383	31.5424
0.402204	8.30689	31.6023
0.402204	8.47995	31.6622
0.402204	8.65301	31.7221
0.402204	8.82607	31.782
0.402204	8.99913	31.842
0.402204	9.17219	31.9019
0.402204	9.34525	31.9618
0.402204	9.51831	32.0195
0.402204	9.69137	32.0758
0.402204	9.86443	32.1321
0.402204	10.0375	32.1883
0.402204	10.2106	32.2446
0.402204	10.3836	32.3009
0.402204	10.5567	32.3572
0.402204	10.7297	32.4135
0.402204	10.9028	32.4698
0.402204	11.0759	32.5255
0.402204	11.2489	32.5784
0.402204	11.422	32.6313
0.402204	11.595	32.6842
0.402204	11.7681	32.7371
0.402204	11.9412	32.7899
0.402204	12.1142	32.8428
0.402204	12.2873	32.8957
0.402204	12.4603	32.9486
0.402204	12.6334	33.0015
0.402204	12.8065	33.054
0.402204	12.9795	33.1023
0.402204	13.1526	33.1506
0.402204	13.3256	33.199
0.402204	13.4987	33.2473
0.402204	13.6718	33.2957
0.402204	13.8448	33.344
0.402204	14.0179	33.3923
0.402204	14.1909	33.4407
0.402204	14.364	33.489
0.402204	14.5371	33.5374
0.402204	14.7101	33.5857
0.402204	14.8832	33.6287
0.402204	15.0562	33.6715
0.402204	15.2293	33.7142
0.402204	15.4024	33.757
0.402204	15.5754	33.7998
0.402204	15.7485	33.8425
0.402204	15.9215	33.8853
0.402204	16.0946	33.928
0.402204	16.2677	33.9708
0.402204	16.4407	34.0136
0.402204	16.6138	34.0563
0.402204	16.7869	34.0991
0.402204	16.9599	34.2213
0.402204	17.133	34.3635
0.406755	0	22.4842
0.406755	0.17306	25.2962
0.406755	0.34612	26.0727
0.406755	0.51918	26.5526
0.406755	0.69224	26.9043
0.406755	0.8653	27.1866
0.406755	1.03836	27.4283
0.406755	1.21142	27.6551
0.406755	1.38448	27.8601
0.406755	1.55754	28.0322
0.406755	1.7306	28.2044
0.406755	1.90366	28.365
0.406755	2.07672	28.4993
0.406755	2.24978	28.6336
0.406755	2.42284	28.7678
0.406755	2.5959	28.8934
0.406755	2.76896	29.0087
0.406755	2.94202	29.1241
0.406755	3.11508	29.2395
0.406755	3.28814	29.3549
0.406755	3.46121	29.4572
0.406755	3.63427	29.5556
0.406755	3.80733	29.6539
0.406755	3.98039	29.7523
0.406755	4.15345	29.8506
0.406755	4.32651	29.9434
0.406755	4.49957	30.0261
0.406755	4.67263	30.1088
0.406755	4.84569	30.1915
0.406755	5.01875	30.2742
0.406755	5.19181	30.3569
0.406755	5.36487	30.4384
0.406755	5.53793	30.5158
0.406755	5.71099	30.5931
0.406755	5.88405	30.6705
0.406755	6.05711	30.7479
0.406755	6.23017	30.8252
0.406755	6.40323	30.9026
0.406755	6.57629	30.9784
0.406755	6.74935	31.045
0.406755	6.92241	31.1117
0.406755	7.09547	31.1783
0.406755	7.26853	31.2449
0.406755	7.44159	31.3115
0.406755	7.61465	31.3782
0.406755	7.78771	31.4448
0.406755	7.96077	31.5103
0.406755	8.13383	31.5729
0.406755	8.30689	31.6355
0.406755	8.47995	31.6981
0.406755	8.65301	31.7607
0.406755	8.82607	31.8233
0.406755	8.99913	31.8859
0.406755	9.17219	31.9485
0.406755	9.34525	32.011
0.406755	9.51831	32.0694
0.406755	9.69137	32.1249
0.406755	9.86443	32.1803
0.406755	10.0375	32.2358
0.406755	10.2106	32.2912
0.406755	10.3836	32.3466
0.406755	10.5567	32.4021
0.406755	10.7297	32.4575
0.406755	10.9028	32.513
0.406755	11.0759	32.5671
0.406755	11.2489	32.6191
0.406755	11.422	32.6711
0.406755	11.595	32.7232
0.406755	11.7681	32.7752
0.406755	11.9412	32.8272
0.406755	12.1142	32.8793
0.406755	12.2873	32.9313
0.406755	12.4603	32.9833
0.406755	12.6334	33.0354
0.406755	12.8065	33.086
0.406755	12.9795	33.134
0.406755	13.1526	33.182
0.406755	13.3256	33.23
0.406755	13.4987	33.278
0.406755	13.6718	33.326
0.406755	13.8448	33.374
0.406755	14.0179	33.422
0.406755	14.1909	33.47
0.406755	14.364	33.518
0.406755	14.5371	33.566
0.406755	14.7101	33.6129
0.406755	14.8832	33.6568
0.406755	15.0562	33.7007
0.406755	15.2293	33.7446
0.406755	15.4024	33.7885
0.406755	15.5754	33.8324
0.406755	15.7485	33.8763
0.406755	15.9215	33.9202
0.406755	16.0946	33.9641
0.406755	16.2677	34.008
0.406755	16.4407	34.0519
0.406755	16.6138	34.0958
0.406755	16.7869	34.1397
0.406755	16.9599	34.2631
0.406755	17.133	34.407
0.411299	0	20.7182
0.411299	0.17306	25.0222
0.411299	0.34612	25.9198
0.411299	0.51918	26.4264
0.411299	0.69224	26.8087
0.411299	0.8653	27.0943
0.411299	1.03836	27.3519
0.411299	1.21142	27.5618
0.411299	1.38448	27.7717
0.411299	1.55754	27.9447
0.411299	1.7306	28.1125
0.411299	1.90366	28.2803
0.411299	2.07672	28.4245
0.411299	2.24978	28.5609
0.411299	2.42284	28.6973
0.411299	2.5959	28.8337
0.411299	2.76896	28.9474
0.411299	2.94202	29.0589
0.411299	3.11508	29.1703
0.411299	3.28814	29.2818
0.411299	3.46121	29.3901
0.411299	3.63427	29.4859
0.411299	3.80733	29.5818
0.411299	3.98039	29.6776
0.411299	4.15345	29.7734
0.411299	4.32651	29.8693
0.411299	4.49957	29.959
0.411299	4.67263	30.0464
0.411299	4.84569	30.1338
0.411299	5.01875	30.2212
0.411299	5.19181	30.3085
0.411299	5.36487	30.3959
0.411299	5.53793	30.4787
0.411299	5.71099	30.555
0.411299	5.88405	30.6312
0.411299	6.05711	30.7075
0.411299	6.23017	30.7837
0.411299	6.40323	30.86
0.411299	6.57629	30.9362
0.411299	6.74935	31.0063
0.411299	6.92241	31.071
0.411299	7.09547	31.1356
0.411299	7.26853	31.2002
0.411299	7.44159	31.2648
0.411299	7.61465	31.3295
0.411299	7.78771	31.3941
0.411299	7.96077	31.4587
0.411299	8.13383	31.521
0.411299	8.30689	31.5828
0.411299	8.47995	31.6445
0.411299	8.65301	31.7062
0.411299	8.82607	31.7679
0.411299	8.99913	31.8297
0.411299	9.17219	31.8914
0.411299	9.34525	31.9532
0.411299	9.51831	32.0138
0.411299	9.69137	32.0719
0.411299	9.86443	32.13
0.411299	10.0375	32.1882
0.411299	10.2106	32.2463
0.411299	10.3836	32.3044
0.411299	10.5567	32.3625
0.411299	10.7297	32.4206
0.411299	10.9028	32.4787
0.411299	11.0759	32.5368
0.411299	11.2489	32.5896
0.411299	11.422	32.6412
0.411299	11.595	32.6928
0.411299	11.7681	32.7444
0.411299	11.9412	32.7959
0.411299	12.1142	32.8475
0.411299	12.2873	32.8991
0.411299	12.4603	32.9507
0.411299	12.6334	33.0022
0.411299	12.8065	33.0538
0.411299	12.9795	33.1032
0.411299	13.1526	33.1513
0.411299	13.3256	33.1994
0.411299	13.4987	33.2475
0.411299	13.6718	33.2956
0.411299	13.8448	33.3437
0.411299	14.0179	33.3918
0.411299	14.1909	33.4398
0.411299	14.364	33.4879
0.411299	14.5371	33.536
0.411299	14.7101	33.5841
0.411299	14.8832	33.6298
0.411299	15.0562	33.6742
0.411299	15.2293	33.7186
0.411299	15.4024	33.763
0.411299	15.5754	33.8075
0.411299	15.7485	33.8519
0.411299	15.9215	33.8963
0.411299	16.0946	33.9407
0.411299	16.2677	33.9852
0.411299	16.4407	34.0296
0.411299	16.6138	34.074
0.411299	16.7869	34.1184
0.411299	16.9599	34.2419
0.411299	17.133	34.3872
0.41584	0	18.43
0.41584	0.17306	24.3607
0.41584	0.34612	25.5733
0.41584	0.51918	26.1208
0.41584	0.69224	26.4992
0.41584	0.8653	26.8179
0.41584	1.03836	27.0645
0.41584	1.21142	27.301
0.41584	1.38448	27.4944
0.41584	1.55754	27.6878
0.41584	1.7306	27.8642
0.41584	1.90366	28.0142
0.41584	2.07672	28.1643
0.41584	2.24978	28.3144
0.41584	2.42284	28.4452
0.41584	2.5959	28.5688
0.41584	2.76896	28.6924
0.41584	2.94202	28.816
0.41584	3.11508	28.9299
0.41584	3.28814	29.0352
0.41584	3.46121	29.1404
0.41584	3.63427	29.2457
0.41584	3.80733	29.351
0.41584	3.98039	29.4487
0.41584	4.15345	29.5389
0.41584	4.32651	29.6291
0.41584	4.49957	29.7193
0.41584	4.67263	29.8095
0.41584	4.84569	29.8997
0.41584	5.01875	29.9849
0.41584	5.19181	30.0675
0.41584	5.36487	30.1501
0.41584	5.53793	30.2327
0.41584	5.71099	30.3154
0.41584	5.88405	30.398
0.41584	6.05711	30.4782
0.41584	6.23017	30.5472
0.41584	6.40323	30.6163
0.41584	6.57629	30.6854
0.41584	6.74935	30.7545
0.41584	6.92241	30.8236
0.41584	7.09547	30.8927
0.41584	7.26853	30.9618
0.41584	7.44159	31.0309
0.41584	7.61465	31.1
0.41584	7.78771	31.1691
0.41584	7.96077	31.2374
0.41584	8.13383	31.2991
0.41584	8.30689	31.3608
0.41584	8.47995	31.4225
0.41584	8.65301	31.4842
0.41584	8.82607	31.5459
0.41584	8.99913	31.6076
0.41584	9.17219	31.6693
0.41584	9.34525	31.731
0.41584	9.51831	31.7899
0.41584	9.69137	31.8466
0.41584	9.86443	31.9033
0.41584	10.0375	31.96
0.41584	10.2106	32.0167
0.41584	10.3836	32.0734
0.41584	10.5567	32.1301
0.41584	10.7297	32.1868
0.41584	10.9028	32.2435
0.41584	11.0759	32.2991
0.41584	11.2489	32.3514
0.41584	11.422	32.4037
0.41584	11.595	32.456
0.41584	11.7681	32.5084
0.41584	11.9412	32.5607
0.41584	12.1142	32.613
0.41584	12.2873	32.6653
0.41584	12.4603	32.7176
0.41584	12.6334	32.77
0.41584	12.8065	32.8216
0.41584	12.9795	32.8694
0.41584	13.1526	32.9171
0.41584	13.3256	32.9649
0.41584	13.4987	33.0127
0.41584	13.6718	33.0604
0.41584	13.8448	33.1082
0.41584	14.0179	33.1559
0.41584	14.1909	33.2037
0.41584	14.364	33.2515
0.41584	14.5371	33.2993
0.41584	14.7101	33.347
0.41584	14.8832	33.3927
0.41584	15.0562	33.4384
0.41584	15.2293	33.484
0.41584	15.4024	33.5296
0.41584	15.5754	33.5753
0.41584	15.7485	33.621
0.41584	15.9215	33.6666
0.41584	16.0946	33.7122
0.41584	16.2677	33.7579
0.41584	16.4407	33.8036
0.41584	16.6138	33.8492
0.41584	16.7869	33.8948
0.41584	16.9599	34.0118
0.41584	17.133	34.1482
0.420378	0	16.678
0.420378	0.17306	23.4394
0.420378	0.34612	25.4998
0.420378	0.51918	26.1118
0.420378	0.69224	26.5235
0.420378	0.8653	26.8597
0.420378	1.03836	27.1152
0.420378	1.21142	27.3675
0.420378	1.38448	27.5654
0.420378	1.55754	27.7634
0.420378	1.7306	27.9452
0.420378	1.90366	28.0926
0.420378	2.07672	28.2401
0.420378	2.24978	28.3875
0.420378	2.42284	28.5129
0.420378	2.5959	28.635
0.420378	2.76896	28.7572
0.420378	2.94202	28.8794
0.420378	3.11508	29.0015
0.420378	3.28814	29.1237
0.420378	3.46121	29.241
0.420378	3.63427	29.3391
0.420378	3.80733	29.4373
0.420378	3.98039	29.5354
0.420378	4.15345	29.6335
0.420378	4.32651	29.7316
0.420378	4.49957	29.8179
0.420378	4.67263	29.9005
0.420378	4.84569	29.9831
0.420378	5.01875	30.0657
0.420378	5.19181	30.1483
0.420378	5.36487	30.2308
0.420378	5.53793	30.3099
0.420378	5.71099	30.3869
0.420378	5.88405	30.464
0.420378	6.05711	30.5411
0.420378	6.23017	30.6181
0.420378	6.40323	30.6952
0.420378	6.57629	30.7723
0.420378	6.74935	30.8436
0.420378	6.92241	30.912
0.420378	7.09547	30.9803
0.420378	7.26853	31.0486
0.420378	7.44159	31.1169
0.420378	7.61465	31.1852
0.420378	7.78771	31.2535
0.420378	7.96077	31.3218
0.420378	8.13383	31.3852
0.420378	8.30689	31.4474
0.420378	8.47995	31.5097
0.420378	8.65301	31.5719
0.420378	8.82607	31.6342
0.420378	8.99913	31.6964
0.420378	9.17219	31.7587
0.420378	9.34525	31.8209
0.420378	9.51831	31.8816
0.420378	9.69137	31.9386
0.420378	9.86443	31.9956
0.420378	10.0375	32.0525
0.420378	10.2106	32.1095
0.420378	10.3836	32.1665
0.420378	10.5567	32.2235
0.420378	10.7297	32.2805
0.420378	10.9028	32.3374
0.420378	11.0759	32.3941
0.420378	11.2489	32.4465
0.420378	11.422	32.4989
0.420378	11.595	32.5513
0.420378	11.7681	32.6037
0.420378	11.9412	32.6561
0.420378	12.1142	32.7085
0.420378	12.2873	32.7609
0.420378	12.4603	32.8133
0.420378	12.6334	32.8657
0.420378	12.8065	32.9181
0.420378	12.9795	32.9671
0.420378	13.1526	33.0155
0.420378	13.3256	33.0639
0.420378	13.4987	33.1122
0.420378	13.6718	33.1606
0.420378	13.8448	33.2089
0.420378	14.0179	33.2573
0.420378	14.1909	33.3057
0.420378	14.364	33.354
0.420378	14.5371	33.4024
0.420378	14.7101	33.4508
0.420378	14.8832	33.4954
0.420378	15.0562	33.5396
0.420378	15.2293	33.5838
0.420378	15.4024	33.6281
0.420378	15.5754	33.6723
0.420378	15.7485	33.7166
0.420378	15.9215	33.7608
0.420378	16.0946	33.8051
0.420378	16.2677	33.8493
0.420378	16.4407	33.8935
0.420378	16.6138	33.9378
0.420378	16.7869	33.982
0.420378	16.9599	34.1085
0.420378	17.133	34.2602
0.424912	0	12.7504
0.424912	0.17306	21.1143
0.424912	0.34612	25.2364
0.424912	0.51918	25.9719
0.424912	0.69224	26.4218
0.424912	0.8653	26.7602
0.424912	1.03836	27.043
0.424912	1.21142	27.2817
0.424912	1.38448	27.4992
0.424912	1.55754	27.6846
0.424912	1.7306	27.8699
0.424912	1.90366	28.0355
0.424912	2.07672	28.1886
0.424912	2.24978	28.3418
0.424912	2.42284	28.4924
0.424912	2.5959	28.6147
0.424912	2.76896	28.7369
0.424912	2.94202	28.8592
0.424912	3.11508	28.9814
0.424912	3.28814	29.0885
0.424912	3.46121	29.1898
0.424912	3.63427	29.291
0.424912	3.80733	29.3923
0.424912	3.98039	29.4936
0.424912	4.15345	29.5873
0.424912	4.32651	29.6778
0.424912	4.49957	29.7683
0.424912	4.67263	29.8589
0.424912	4.84569	29.9494
0.424912	5.01875	30.0399
0.424912	5.19181	30.1215
0.424912	5.36487	30.2019
0.424912	5.53793	30.2823
0.424912	5.71099	30.3626
0.424912	5.88405	30.443
0.424912	6.05711	30.5234
0.424912	6.23017	30.6031
0.424912	6.40323	30.6753
0.424912	6.57629	30.7475
0.424912	6.74935	30.8197
0.424912	6.92241	30.8918
0.424912	7.09547	30.964
0.424912	7.26853	31.0362
0.424912	7.44159	31.1084
0.424912	7.61465	31.174
0.424912	7.78771	31.2382
0.424912	7.96077	31.3025
0.424912	8.13383	31.3667
0.424912	8.30689	31.4309
0.424912	8.47995	31.4951
0.424912	8.65301	31.5594
0.424912	8.82607	31.6236
0.424912	8.99913	31.6841
0.424912	9.17219	31.7431
0.424912	9.34525	31.802
0.424912	9.51831	31.8609
0.424912	9.69137	31.9199
0.424912	9.86443	31.9788
0.424912	10.0375	32.0378
0.424912	10.2106	32.0967
0.424912	10.3836	32.1557
0.424912	10.5567	32.2111
0.424912	10.7297	32.2649
0.424912	10.9028	32.3187
0.424912	11.0759	32.3725
0.424912	11.2489	32.4263
0.424912	11.422	32.4801
0.424912	11.595	32.5339
0.424912	11.7681	32.5877
0.424912	11.9412	32.6415
0.424912	12.1142	32.6953
0.424912	12.2873	32.7472
0.424912	12.4603	32.7989
0.424912	12.6334	32.8506
0.424912	12.8065	32.9023
0.424912	12.9795	32.9541
0.424912	13.1526	33.0058
0.424912	13.3256	33.0575
0.424912	13.4987	33.1092
0.424912	13.6718	33.1609
0.424912	13.8448	33.2126
0.424912	14.0179	33.261
0.424912	14.1909	33.3061
0.424912	14.364	33.3513
0.424912	14.5371	33.3965
0.424912	14.7101	33.4416
0.424912	14.8832	33.4868
0.424912	15.0562	33.5319
0.424912	15.2293	33.5771
0.424912	15.4024	33.6222
0.424912	15.5754	33.6674
0.424912	15.7485	33.7126
0.424912	15.9215	33.7577
0.424912	16.0946	33.8029
0.424912	16.2677	33.848
0.424912	16.4407	33.8932
0.424912	16.6138	33.9383
0.424912	16.7869	33.9835
0.424912	16.9599	34.1033
0.424912	17.133	34.2451
0.429436	0	7.22221
0.429436	0.17306	19.2067
0.429436	0.34612	24.4803
0.429436	0.51918	25.766
0.429436	0.69224	26.2715
0.429436	0.8653	26.6305
0.429436	1.03836	26.9377
0.429436	1.21142	27.1789
0.429436	1.38448	27.4149
0.429436	1.55754	27.6
0.429436	1.7306	27.785
0.429436	1.90366	27.9607
0.429436	2.07672	28.1069
0.429436	2.24978	28.2531
0.429436	2.42284	28.3993
0.429436	2.5959	28.5336
0.429436	2.76896	28.6619
0.429436	2.94202	28.7902
0.429436	3.11508	28.9184
0.429436	3.28814	29.0363
0.429436	3.46121	29.1366
0.429436	3.63427	29.2369
0.429436	3.80733	29.3372
0.429436	3.98039	29.4375
0.429436	4.15345	29.5348
0.429436	4.32651	29.6269
0.429436	4.49957	29.7189
0.429436	4.67263	29.811
0.429436	4.84569	29.9031
0.429436	5.01875	29.9951
0.429436	5.19181	30.0793
0.429436	5.36487	30.1581
0.429436	5.53793	30.2369
0.429436	5.71099	30.3158
0.429436	5.88405	30.3946
0.429436	6.05711	30.4734
0.429436	6.23017	30.5517
0.429436	6.40323	30.6249
0.429436	6.57629	30.6981
0.429436	6.74935	30.7714
0.429436	6.92241	30.8446
0.429436	7.09547	30.9178
0.429436	7.26853	30.991
0.429436	7.44159	31.0642
0.429436	7.61465	31.1344
0.429436	7.78771	31.1998
0.429436	7.96077	31.2653
0.429436	8.13383	31.3307
0.429436	8.30689	31.3961
0.429436	8.47995	31.4616
0.429436	8.65301	31.527
0.429436	8.82607	31.5924
0.429436	8.99913	31.656
0.429436	9.17219	31.7131
0.429436	9.34525	31.7701
0.429436	9.51831	31.8272
0.429436	9.69137	31.8842
0.429436	9.86443	31.9413
0.429436	10.0375	31.9984
0.429436	10.2106	32.0554
0.429436	10.3836	32.1125
0.429436	10.5567	32.169
0.429436	10.7297	32.2233
0.429436	10.9028	32.2777
0.429436	11.0759	32.3321
0.429436	11.2489	32.3864
0.429436	11.422	32.4408
0.429436	11.595	32.4952
0.429436	11.7681	32.5495
0.429436	11.9412	32.6039
0.429436	12.1142	32.6583
0.429436	12.2873	32.7104
0.429436	12.4603	32.761
0.429436	12.6334	32.8116
0.429436	12.8065	32.8623
0.429436	12.9795	32.9129
0.429436	13.1526	32.9635
0.429436	13.3256	33.0142
0.429436	13.4987	33.0648
0.429436	13.6718	33.1154
0.429436	13.8448	33.1661
0.429436	14.0179	33.2167
0.429436	14.1909	33.2625
0.429436	14.364	33.3078
0.429436	14.5371	33.3531
0.429436	14.7101	33.3985
0.429436	14.8832	33.4438
0.429436	15.0562	33.4892
0.429436	15.2293	33.5345
0.429436	15.4024	33.5799
0.429436	15.5754	33.6252
0.429436	15.7485	33.6706
0.429436	15.9215	33.7159
0.429436	16.0946	33.7613
0.429436	16.2677	33.8066
0.429436	16.4407	33.852
0.429436	16.6138	33.8973
0.429436	16.7869	33.9427
0.429436	16.9599	34.0643
0.429436	17.133	34.2078
0.433955	0	2.61651
0.433955	0.17306	17.0061
0.433955	0.34612	23.6151
0.433955	0.51918	25.5219
0.433955	0.69224	26.0758
0.433955	0.8653	26.4779
0.433955	1.03836	26.7753
0.433955	1.21142	27.0611
0.433955	1.38448	27.2732
0.433955	1.55754	27.4852
0.433955	1.7306	27.6672
0.433955	1.90366	27.8297
0.433955	2.07672	27.9923
0.433955	2.24978	28.1429
0.433955	2.42284	28.28
0.433955	2.5959	28.417
0.433955	2.76896	28.554
0.433955	2.94202	28.677
0.433955	3.11508	28.7899
0.433955	3.28814	28.9029
0.433955	3.46121	29.0159
0.433955	3.63427	29.1289
0.433955	3.80733	29.2274
0.433955	3.98039	29.325
0.433955	4.15345	29.4225
0.433955	4.32651	29.52
0.433955	4.49957	29.6175
0.433955	4.67263	29.7085
0.433955	4.84569	29.7932
0.433955	5.01875	29.878
0.433955	5.19181	29.9628
0.433955	5.36487	30.0476
0.433955	5.53793	30.1323
0.433955	5.71099	30.2132
0.433955	5.88405	30.2892
0.433955	6.05711	30.3652
0.433955	6.23017	30.4413
0.433955	6.40323	30.5173
0.433955	6.57629	30.5933
0.433955	6.74935	30.6693
0.433955	6.92241	30.7414
0.433955	7.09547	30.8105
0.433955	7.26853	30.8797
0.433955	7.44159	30.9489
0.433955	7.61465	31.018
0.433955	7.78771	31.0872
0.433955	7.96077	31.1563
0.433955	8.13383	31.2255
0.433955	8.30689	31.2889
0.433955	8.47995	31.3516
0.433955	8.65301	31.4142
0.433955	8.82607	31.4769
0.433955	8.99913	31.5395
0.433955	9.17219	31.6022
0.433955	9.34525	31.6649
0.433955	9.51831	31.7275
0.433955	9.69137	31.788
0.433955	9.86443	31.8461
0.433955	10.0375	31.9041
0.433955	10.2106	31.9622
0.433955	10.3836	32.0202
0.433955	10.5567	32.0782
0.433955	10.7297	32.1363
0.433955	10.9028	32.1943
0.433955	11.0759	32.2524
0.433955	11.2489	32.3094
0.433955	11.422	32.3612
0.433955	11.595	32.413
0.433955	11.7681	32.4648
0.433955	11.9412	32.5166
0.433955	12.1142	32.5684
0.433955	12.2873	32.6203
0.433955	12.4603	32.6721
0.433955	12.6334	32.7239
0.433955	12.8065	32.7757
0.433955	12.9795	32.827
0.433955	13.1526	32.8768
0.433955	13.3256	32.9266
0.433955	13.4987	32.9764
0.433955	13.6718	33.0262
0.433955	13.8448	33.076
0.433955	14.0179	33.1258
0.433955	14.1909	33.1756
0.433955	14.364	33.2253
0.433955	14.5371	33.2751
0.433955	14.7101	33.3249
0.433955	14.8832	33.371
0.433955	15.0562	33.4144
0.433955	15.2293	33.4578
0.433955	15.4024	33.5012
0.433955	15.5754	33.5446
0.433955	15.7485	33.5881
0.433955	15.9215	33.6315
0.433955	16.0946	33.6749
0.433955	16.2677	33.7183
0.433955	16.4407	33.7617
0.433955	16.6138	33.8051
0.433955	16.7869	33.8486
0.433955	16.9599	33.9735
0.433955	17.133	34.1254
0.43847	0	0.90244
0.43847	0.17306	14.5785
0.43847	0.34612	21.9816
0.43847	0.51918	25.2601
0.43847	0.69224	25.9126
0.43847	0.8653	26.3306
0.43847	1.03836	26.6521
0.43847	1.21142	26.951
0.43847	1.38448	27.168
0.43847	1.55754	27.385
0.43847	1.7306	27.5638
0.43847	1.90366	27.7273
0.43847	2.07672	27.8908
0.43847	2.24978	28.0406
0.43847	2.42284	28.18
0.43847	2.5959	28.3194
0.43847	2.76896	28.4588
0.43847	2.94202	28.5827
0.43847	3.11508	28.6965
0.43847	3.28814	28.8104
0.43847	3.46121	28.9242
0.43847	3.63427	29.0376
0.43847	3.80733	29.1381
0.43847	3.98039	29.2387
0.43847	4.15345	29.3392
0.43847	4.32651	29.4398
0.43847	4.49957	29.5403
0.43847	4.67263	29.6301
0.43847	4.84569	29.7158
0.43847	5.01875	29.8015
0.43847	5.19181	29.8872
0.43847	5.36487	29.9729
0.43847	5.53793	30.0587
0.43847	5.71099	30.1384
0.43847	5.88405	30.2141
0.43847	6.05711	30.2899
0.43847	6.23017	30.3657
0.43847	6.40323	30.4414
0.43847	6.57629	30.5172
0.43847	6.74935	30.5929
0.43847	6.92241	30.6641
0.43847	7.09547	30.7327
0.43847	7.26853	30.8014
0.43847	7.44159	30.87
0.43847	7.61465	30.9387
0.43847	7.78771	31.0074
0.43847	7.96077	31.076
0.43847	8.13383	31.1447
0.43847	8.30689	31.2074
0.43847	8.47995	31.27
0.43847	8.65301	31.3325
0.43847	8.82607	31.3951
0.43847	8.99913	31.4576
0.43847	9.17219	31.5202
0.43847	9.34525	31.5827
0.43847	9.51831	31.6453
0.43847	9.69137	31.7043
0.43847	9.86443	31.7619
0.43847	10.0375	31.8194
0.43847	10.2106	31.877
0.43847	10.3836	31.9345
0.43847	10.5567	31.9921
0.43847	10.7297	32.0496
0.43847	10.9028	32.1072
0.43847	11.0759	32.1647
0.43847	11.2489	32.2202
0.43847	11.422	32.2731
0.43847	11.595	32.326
0.43847	11.7681	32.3789
0.43847	11.9412	32.4318
0.43847	12.1142	32.4848
0.43847	12.2873	32.5377
0.43847	12.4603	32.5906
0.43847	12.6334	32.6435
0.43847	12.8065	32.6964
0.43847	12.9795	32.7484
0.43847	13.1526	32.799
0.43847	13.3256	32.8496
0.43847	13.4987	32.9002
0.43847	13.6718	32.9508
0.43847	13.8448	33.0014
0.43847	14.0179	33.052
0.43847	14.1909	33.1026
0.43847	14.364	33.1532
0.43847	14.5371	33.2038
0.43847	14.7101	33.2544
0.43847	14.8832	33.3019
0.43847	15.0562	33.3459
0.43847	15.2293	33.39
0.43847	15.4024	33.434
0.43847	15.5754	33.4781
0.43847	15.7485	33.5221
0.43847	15.9215	33.5661
0.43847	16.0946	33.6102
0.43847	16.2677	33.6542
0.43847	16.4407	33.6983
0.43847	16.6138	33.7423
0.43847	16.7869	33.7863
0.43847	16.9599	33.9036
0.43847	17.133	34.0451
0.442981	0	0.78762
0.442981	0.17306	11.6225
0.442981	0.34612	20.6299
0.442981	0.51918	25.1203
0.442981	0.69224	25.9175
0.442981	0.8653	26.379
0.442981	1.03836	26.7224
0.442981	1.21142	27.0031
0.442981	1.38448	27.2396
0.442981	1.55754	27.4548
0.442981	1.7306	27.6376
0.442981	1.90366	27.8204
0.442981	2.07672	27.9831
0.442981	2.24978	28.1323
0.442981	2.42284	28.2816
0.442981	2.5959	28.4278
0.442981	2.76896	28.5511
0.442981	2.94202	28.6744
0.442981	3.11508	28.7978
0.442981	3.28814	28.9211
0.442981	3.46121	29.0272
0.442981	3.63427	29.1314
0.442981	3.80733	29.2355
0.442981	3.98039	29.3397
0.442981	4.15345	29.4438
0.442981	4.32651	29.5379
0.442981	4.49957	29.631
0.442981	4.67263	29.7241
0.442981	4.84569	29.8172
0.442981	5.01875	29.9103
0.442981	5.19181	30.0017
0.442981	5.36487	30.0835
0.442981	5.53793	30.1654
0.442981	5.71099	30.2473
0.442981	5.88405	30.3291
0.442981	6.05711	30.411
0.442981	6.23017	30.4929
0.442981	6.40323	30.5679
0.442981	6.57629	30.6394
0.442981	6.74935	30.7109
0.442981	6.92241	30.7824
0.442981	7.09547	30.8539
0.442981	7.26853	30.9255
0.442981	7.44159	30.997
0.442981	7.61465	31.0673
0.442981	7.78771	31.1332
0.442981	7.96077	31.1992
0.442981	8.13383	31.2651
0.442981	8.30689	31.331
0.442981	8.47995	31.397
0.442981	8.65301	31.4629
0.442981	8.82607	31.5289
0.442981	8.99913	31.5926
0.442981	9.17219	31.6511
0.442981	9.34525	31.7096
0.442981	9.51831	31.7681
0.442981	9.69137	31.8266
0.442981	9.86443	31.8851
0.442981	10.0375	31.9436
0.442981	10.2106	32.0021
0.442981	10.3836	32.0606
0.442981	10.5567	32.1191
0.442981	10.7297	32.1776
0.442981	10.9028	32.2361
0.442981	11.0759	32.2946
0.442981	11.2489	32.3504
0.442981	11.422	32.4028
0.442981	11.595	32.4553
0.442981	11.7681	32.5077
0.442981	11.9412	32.5602
0.442981	12.1142	32.6126
0.442981	12.2873	32.6651
0.442981	12.4603	32.7175
0.442981	12.6334	32.77
0.442981	12.8065	32.8224
0.442981	12.9795	32.8718
0.442981	13.1526	32.9197
0.442981	13.3256	32.9676
0.442981	13.4987	33.0155
0.442981	13.6718	33.0633
0.442981	13.8448	33.1112
0.442981	14.0179	33.1591
0.442981	14.1909	33.207
0.442981	14.364	33.2549
0.442981	14.5371	33.3027
0.442981	14.7101	33.3506
0.442981	14.8832	33.3976
0.442981	15.0562	33.4441
0.442981	15.2293	33.4907
0.442981	15.4024	33.5373
0.442981	15.5754	33.5839
0.442981	15.7485	33.6305
0.442981	15.9215	33.6771
0.442981	16.0946	33.7236
0.442981	16.2677	33.7702
0.442981	16.4407	33.8168
0.442981	16.6138	33.8634
0.442981	16.7869	33.91
0.442981	16.9599	34.0326
0.442981	17.133	34.1826
0.44749	0	0.71973
0.44749	0.17306	7.61346
0.44749	0.34612	19.5657
0.44749	0.51918	24.452
0.44749	0.69224	25.7356
0.44749	0.8653	26.2207
0.44749	1.03836	26.5865
0.44749	1.21142	26.9019
0.44749	1.38448	27.1434
0.44749	1.55754	27.3576
0.44749	1.7306	27.5573
0.44749	1.90366	27.7316
0.44749	2.07672	27.9059
0.44749	2.24978	28.0679
0.44749	2.42284	28.2054
0.44749	2.5959	28.3428
0.44749	2.76896	28.4803
0.44749	2.94202	28.6077
0.44749	3.11508	28.7254
0.44749	3.28814	28.8431
0.44749	3.46121	28.9608
0.44749	3.63427	29.0785
0.44749	3.80733	29.1781
0.44749	3.98039	29.2765
0.44749	4.15345	29.3749
0.44749	4.32651	29.4733
0.44749	4.49957	29.5717
0.44749	4.67263	29.6645
0.44749	4.84569	29.7536
0.44749	5.01875	29.8426
0.44749	5.19181	29.9317
0.44749	5.36487	30.0208
0.44749	5.53793	30.1098
0.44749	5.71099	30.1907
0.44749	5.88405	30.2663
0.44749	6.05711	30.3418
0.44749	6.23017	30.4173
0.44749	6.40323	30.4929
0.44749	6.57629	30.5684
0.44749	6.74935	30.644
0.44749	6.92241	30.7151
0.44749	7.09547	30.7849
0.44749	7.26853	30.8547
0.44749	7.44159	30.9246
0.44749	7.61465	30.9944
0.44749	7.78771	31.0643
0.44749	7.96077	31.1341
0.44749	8.13383	31.2029
0.44749	8.30689	31.2678
0.44749	8.47995	31.3327
0.44749	8.65301	31.3976
0.44749	8.82607	31.4625
0.44749	8.99913	31.5274
0.44749	9.17219	31.5923
0.44749	9.34525	31.6572
0.44749	9.51831	31.7221
0.44749	9.69137	31.7824
0.44749	9.86443	31.8406
0.44749	10.0375	31.8988
0.44749	10.2106	31.957
0.44749	10.3836	32.0152
0.44749	10.5567	32.0735
0.44749	10.7297	32.1317
0.44749	10.9028	32.1899
0.44749	11.0759	32.2481
0.44749	11.2489	32.3027
0.44749	11.422	32.3543
0.44749	11.595	32.406
0.44749	11.7681	32.4577
0.44749	11.9412	32.5093
0.44749	12.1142	32.561
0.44749	12.2873	32.6127
0.44749	12.4603	32.6643
0.44749	12.6334	32.716
0.44749	12.8065	32.7677
0.44749	12.9795	32.8186
0.44749	13.1526	32.8687
0.44749	13.3256	32.9189
0.44749	13.4987	32.969
0.44749	13.6718	33.0191
0.44749	13.8448	33.0692
0.44749	14.0179	33.1193
0.44749	14.1909	33.1695
0.44749	14.364	33.2196
0.44749	14.5371	33.2697
0.44749	14.7101	33.3198
0.44749	14.8832	33.3655
0.44749	15.0562	33.4095
0.44749	15.2293	33.4535
0.44749	15.4024	33.4975
0.44749	15.5754	33.5415
0.44749	15.7485	33.5855
0.44749	15.9215	33.6296
0.44749	16.0946	33.6735
0.44749	16.2677	33.7176
0.44749	16.4407	33.7616
0.44749	16.6138	33.8056
0.44749	16.7869	33.8496
0.44749	16.9599	33.9776
0.44749	17.133	34.1217
0.451994	0	0.57596
0.451994	0.17306	4.15607
0.451994	0.34612	17.2872
0.451994	0.51918	23.6195
0.451994	0.69224	25.5038
0.451994	0.8653	26.068
0.451994	1.03836	26.4408
0.451994	1.21142	26.7539
0.451994	1.38448	27.0144
0.451994	1.55754	27.2513
0.451994	1.7306	27.4461
0.451994	1.90366	27.6408
0.451994	2.07672	27.8089
0.451994	2.24978	27.9636
0.451994	2.42284	28.1183
0.451994	2.5959	28.2645
0.451994	2.76896	28.3886
0.451994	2.94202	28.5127
0.451994	3.11508	28.6368
0.451994	3.28814	28.7609
0.451994	3.46121	28.8683
0.451994	3.63427	28.9713
0.451994	3.80733	29.0743
0.451994	3.98039	29.1773
0.451994	4.15345	29.2803
0.451994	4.32651	29.3762
0.451994	4.49957	29.469
0.451994	4.67263	29.5619
0.451994	4.84569	29.6547
0.451994	5.01875	29.7475
0.451994	5.19181	29.8399
0.451994	5.36487	29.923
0.451994	5.53793	30.0061
0.451994	5.71099	30.0892
0.451994	5.88405	30.1723
0.451994	6.05711	30.2554
0.451994	6.23017	30.3385
0.451994	6.40323	30.4144
0.451994	6.57629	30.4877
0.451994	6.74935	30.561
0.451994	6.92241	30.6343
0.451994	7.09547	30.7076
0.451994	7.26853	30.7809
0.451994	7.44159	30.8542
0.451994	7.61465	30.9227
0.451994	7.78771	30.9874
0.451994	7.96077	31.0522
0.451994	8.13383	31.1169
0.451994	8.30689	31.1817
0.451994	8.47995	31.2464
0.451994	8.65301	31.3112
0.451994	8.82607	31.3759
0.451994	8.99913	31.4407
0.451994	9.17219	31.5054
0.451994	9.34525	31.5702
0.451994	9.51831	31.6349
0.451994	9.69137	31.6943
0.451994	9.86443	31.7523
0.451994	10.0375	31.8104
0.451994	10.2106	31.8684
0.451994	10.3836	31.9264
0.451994	10.5567	31.9844
0.451994	10.7297	32.0424
0.451994	10.9028	32.1005
0.451994	11.0759	32.1585
0.451994	11.2489	32.2118
0.451994	11.422	32.2635
0.451994	11.595	32.3153
0.451994	11.7681	32.367
0.451994	11.9412	32.4188
0.451994	12.1142	32.4705
0.451994	12.2873	32.5223
0.451994	12.4603	32.574
0.451994	12.6334	32.6258
0.451994	12.8065	32.6775
0.451994	12.9795	32.728
0.451994	13.1526	32.7774
0.451994	13.3256	32.8269
0.451994	13.4987	32.8763
0.451994	13.6718	32.9257
0.451994	13.8448	32.9752
0.451994	14.0179	33.0246
0.451994	14.1909	33.074
0.451994	14.364	33.1235
0.451994	14.5371	33.1729
0.451994	14.7101	33.2223
0.451994	14.8832	33.2703
0.451994	15.0562	33.3156
0.451994	15.2293	33.3609
0.451994	15.4024	33.4062
0.451994	15.5754	33.4516
0.451994	15.7485	33.4969
0.451994	15.9215	33.5422
0.451994	16.0946	33.5876
0.451994	16.2677	33.6329
0.451994	16.4407	33.6782
0.451994	16.6138	33.7235
0.451994	16.7869	33.7689
0.451994	16.9599	33.8892
[truncated: 26,101 more rows]

## Sheet: panel b for 85PST-15PMW
Relative entropy S' (MJ K-1 m-3)	Electric field E (V μm-1)	-(dP/dS)E (μC cm-2 kJ-1 K m3)		Set temperature Ts (K)	Relative entropy S' (MJ K-1 m-3)		Relative entropy S' (MJ K-1 m-3)	Electric field E (V μm-1) of phase boundary
0.365483	0	0.09007		228.671	0.365483		0.424912	0
0.365483	0.17306	0.07265		228.933	0.370116		0.429436	0.04293
0.365483	0.34612	0.05812		229.202	0.374733		0.433955	0.09252
0.365483	0.51918	0.04665		229.478	0.379337		0.43847	0.14192
0.365483	0.69224	0.03813		229.762	0.383928		0.442981	0.19113
0.365483	0.8653	0.03166		230.056	0.388509		0.44749	0.24016
0.365483	1.03836	0.02669		230.359	0.393081		0.451994	0.289
0.365483	1.21142	0.02268		230.669	0.397646		0.456489	0.33765
0.365483	1.38448	0.01961		230.989	0.402204		0.460982	0.38612
0.365483	1.55754	0.01723		231.319	0.406755		0.465475	0.43441
0.365483	1.7306	0.01528		231.652	0.411299		0.469962	0.4825
0.365483	1.90366	0.01378		231.992	0.41584		0.474439	0.53041
0.365483	2.07672	0.01261		232.336	0.420378		0.478908	0.57813
0.365483	2.24978	0.01164		232.686	0.424912		0.483373	0.62567
0.365483	2.42284	0.01078		233.04	0.429436		0.487833	0.67302
0.365483	2.5959	0.01009		233.4	0.433955		0.492289	0.72018
0.365483	2.76896	0.00952		233.766	0.43847		0.496738	0.76716
0.365483	2.94202	0.00906		234.135	0.442981		0.501179	0.81395
0.365483	3.11508	0.00864		234.51	0.44749		0.505619	0.86056
0.365483	3.28814	0.00826		234.889	0.451994		0.510061	0.90698
0.365483	3.46121	0.00796		235.272	0.456489		0.514503	0.95321
0.365483	3.63427	0.00771		235.66	0.460982		0.518938	0.99926
0.365483	3.80733	0.0075		236.052	0.465475		0.523368	1.04512
0.365483	3.98039	0.0073		236.448	0.469962		0.527796	1.09079
0.365483	4.15345	0.00708		236.848	0.474439		0.532221	1.13628
0.365483	4.32651	0.00689		237.251	0.478908		0.536641	1.18158
0.365483	4.49957	0.00673		237.659	0.483373		0.541061	1.2267
0.365483	4.67263	0.00659		238.07	0.487833		0.545471	1.27162
0.365483	4.84569	0.00646		238.484	0.492289		0.549873	1.31637
0.365483	5.01875	0.00635		238.902	0.496738		0.554272	1.36092
0.365483	5.19181	0.00623		239.323	0.501179		0.558669	1.40529
0.365483	5.36487	0.00611		239.747	0.505619		0.563062	1.44948
0.365483	5.53793	0.00601		240.173	0.510061		0.567452	1.49347
0.365483	5.71099	0.00593		240.602	0.514503		0.57184	1.53728
0.365483	5.88405	0.00585		241.033	0.518938		0.576225	1.58091
0.365483	6.05711	0.00578		241.467	0.523368		0.580606	1.62435
0.365483	6.23017	0.00573		241.904	0.527796		0.58498	1.6676
0.365483	6.40323	0.00565		242.342	0.532221		0.58935	1.71066
0.365483	6.57629	0.00557		242.783	0.536641		0.593717	1.75354
0.365483	6.74935	0.0055		243.225	0.541061		0.598079	1.79624
0.365483	6.92241	0.00544		243.669	0.545471		0.602438	1.83874
0.365483	7.09547	0.00539		244.115	0.549873		0.606794	1.88106
0.365483	7.26853	0.00534		244.563	0.554272		0.611144	1.9232
0.365483	7.44159	0.00529		245.013	0.558669		0.61549	1.96515
0.365483	7.61465	0.00525		245.467	0.563062		0.619836	2.00691
0.365483	7.78771	0.0052		245.92	0.567452		0.624175	2.04848
0.365483	7.96077	0.00513		246.376	0.57184		0.62851	2.08987
0.365483	8.13383	0.00508		246.833	0.576225		0.632839	2.13108
0.365483	8.30689	0.00503		247.292	0.580606		0.637161	2.17209
0.365483	8.47995	0.00498		247.753	0.58498		0.641479	2.21292
0.365483	8.65301	0.00494		248.215	0.58935		0.645788	2.25357
0.365483	8.82607	0.0049		248.677	0.593717		0.65009	2.29064
0.365483	8.99913	0.00486		249.141	0.598079		0.654387	2.33244
0.365483	9.17219	0.00483		249.606	0.602438		0.658678	2.37102
0.365483	9.34525	0.00478		250.071	0.606794		0.662966	2.40894
0.365483	9.51831	0.00474		250.538	0.611144		0.667246	2.44365
0.365483	9.69137	0.0047		251.007	0.61549		0.671522	2.48286
0.365483	9.86443	0.00467		251.478	0.619836		0.675793	2.52646
0.365483	10.0375	0.00464		251.949	0.624175		0.680057	2.56675
0.365483	10.2106	0.00462		252.42	0.62851		0.684315	2.59898
0.365483	10.3836	0.00459		252.892	0.632839		0.688569	2.63601
0.365483	10.5567	0.00457		253.366	0.637161		0.692818	2.67015
0.365483	10.7297	0.00455		253.84	0.641479		0.69706	2.70912
0.365483	10.9028	0.00452		254.316	0.645788		0.701296	2.74495
0.365483	11.0759	0.00448		254.791	0.65009		0.705527	2.78294
0.365483	11.2489	0.00445		255.269	0.654387		0.709754	2.81563
0.365483	11.422	0.00443		255.745	0.658678		0.71398	2.8532
0.365483	11.595	0.0044		256.223	0.662966		0.718202	2.88768
0.365483	11.7681	0.00438		256.702	0.667246		0.722419	2.92541
0.365483	11.9412	0.00436		257.181	0.671522		0.726628	2.96126
0.365483	12.1142	0.00434		257.662	0.675793		0.730831	2.99527
0.365483	12.2873	0.00432		258.143	0.680057		0.735028	3.03339
0.365483	12.4603	0.00431		258.624	0.684315		0.739217	3.06619
0.365483	12.6334	0.00429		259.106	0.688569		0.743399	3.10629
0.365483	12.8065	0.00426		259.588	0.692818		0.747574	3.1433
0.365483	12.9795	0.00422		260.071	0.69706		0.751746	3.18007
0.365483	13.1526	0.00419		260.554	0.701296		0.755915	3.21649
0.365483	13.3256	0.00417		261.039	0.705527		0.760081	3.25377
0.365483	13.4987	0.00415		261.523	0.709754		0.764241	3.29212
0.365483	13.6718	0.00412		262.007	0.71398		0.768398	3.32889
0.365483	13.8448	0.0041		262.491	0.718202		0.772548	3.36563
0.365483	14.0179	0.00408		262.975	0.722419		0.776693	3.40282
0.365483	14.1909	0.00406		263.46	0.726628		0.780832	3.44171
0.365483	14.364	0.00404		263.946	0.730831		0.784961	3.47858
0.365483	14.5371	0.00402		264.43	0.735028		0.789087	3.51312
0.365483	14.7101	0.004		264.916	0.739217		0.793213	3.54752
0.365483	14.8832	0.00397		265.403	0.743399		0.797335	3.58178
0.365483	15.0562	0.00395		265.888	0.747574		0.801452	3.61591
0.365483	15.2293	0.00394		266.375	0.751746		0.805562	3.6499
0.365483	15.4024	0.00392		266.861	0.755915		0.809666	3.68376
0.365483	15.5754	0.00391		267.348	0.760081		0.813769	3.71748
0.365483	15.7485	0.00389		267.841	0.764241		0.817873	3.75106
0.365483	15.9215	0.00387		268.338	0.768398		0.821973	3.7845
0.365483	16.0946	0.00386		268.834	0.772548		0.826069	3.81781
0.365483	16.2677	0.00384		269.33	0.776693		0.830163	3.85098
0.365483	16.4407	0.00383		269.827	0.780832		0.834249	3.88401
0.365483	16.6138	0.00381		270.324	0.784961		0.838331	3.91691
0.365483	16.7869	0.0038		270.822	0.789087		0.842412	3.94967
0.365483	16.9599	0.00382		271.319	0.793213		0.846494	3.9823
0.365483	17.133	0.00376		271.815	0.797335		0.850567	4.01478
0.370116	0	0.09451		272.313	0.801452		0.854634	4.04713
0.370116	0.17306	0.07625		272.811	0.805562		0.858696	4.07935
0.370116	0.34612	0.06098		273.309	0.809666		0.862754	4.11142
0.370116	0.51918	0.04891		273.806	0.813769		0.866809	4.14336
0.370116	0.69224	0.03994		274.303	0.817873		0.870856	4.17517
0.370116	0.8653	0.03312		274.802	0.821973		0.874899	4.20683
0.370116	1.03836	0.02789		275.3	0.826069		0.878933	4.23836
0.370116	1.21142	0.02367		275.797	0.830163		0.882965	4.26975
0.370116	1.38448	0.02043		276.296	0.834249		0.886993	4.30101
0.370116	1.55754	0.01792		276.794	0.838331		0.891017	4.33213
0.370116	1.7306	0.01587		277.291	0.842412		0.895035	4.36311
0.370116	1.90366	0.01429		277.789	0.846494		0.899051	4.39396
0.370116	2.07672	0.01306		278.288	0.850567		0.903064	4.42467
0.370116	2.24978	0.01204		278.785	0.854634		0.907069	4.45524
0.370116	2.42284	0.01114		279.284	0.858696		0.911071	4.48567
0.370116	2.5959	0.01042		279.782	0.862754		0.915069	4.51597
0.370116	2.76896	0.00983		280.279	0.866809		0.919061	4.54613
0.370116	2.94202	0.00934		280.776	0.870856		0.923046	4.57616
0.370116	3.11508	0.0089		281.274	0.874899		0.927023	4.60605
0.370116	3.28814	0.00851		281.771	0.878933		0.930993	4.6358
0.370116	3.46121	0.00819		282.268	0.882965		0.934959	4.66541
0.370116	3.63427	0.00792		282.766	0.886993		0.938924	4.69489
0.370116	3.80733	0.0077		283.263	0.891017		0.942885	4.72423
0.370116	3.98039	0.00749		283.76	0.895035		0.94684	4.75344
0.370116	4.15345	0.00727		284.258	0.899051		0.95079	4.7825
0.370116	4.32651	0.00707		284.754	0.903064		0.954736	4.81144
0.370116	4.49957	0.0069		285.255	0.907069		0.958676	4.84023
0.370116	4.67263	0.00675		285.754	0.911071		0.962616	4.86889
0.370116	4.84569	0.00662		286.256	0.915069		0.966552	4.89741
0.370116	5.01875	0.00651		286.758	0.919061		0.970479	4.92579
0.370116	5.19181	0.00638		287.264	0.923046		0.974401	4.95404
0.370116	5.36487	0.00626		287.771	0.927023		0.978319	4.98215
0.370116	5.53793	0.00615		288.277	0.930993		0.982234	5.01012
0.370116	5.71099	0.00606		288.785	0.934959		0.986148	5.03796
0.370116	5.88405	0.00598		289.293	0.938924
0.370116	6.05711	0.00591		289.799	0.942885
0.370116	6.23017	0.00585		290.307	0.94684
0.370116	6.40323	0.00577		290.814	0.95079
0.370116	6.57629	0.00568		291.322	0.954736
0.370116	6.74935	0.00562		291.828	0.958676
0.370116	6.92241	0.00556		292.335	0.962616
0.370116	7.09547	0.0055		292.841	0.966552
0.370116	7.26853	0.00545		293.347	0.970479
0.370116	7.44159	0.0054		293.852	0.974401
0.370116	7.61465	0.00536		294.359	0.978319
0.370116	7.78771	0.0053		294.864	0.982234
0.370116	7.96077	0.00524		295.371	0.986148
0.370116	8.13383	0.00518		295.876	0.990058
0.370116	8.30689	0.00513		296.38	0.993962
0.370116	8.47995	0.00508		296.884	0.99786
0.370116	8.65301	0.00503		297.389	1.00175
0.370116	8.82607	0.00499		297.892	1.00564
0.370116	8.99913	0.00495		298.394	1.00952
0.370116	9.17219	0.00492		298.896	1.01339
0.370116	9.34525	0.00487		299.398	1.01727
0.370116	9.51831	0.00483		299.899	1.02114
0.370116	9.69137	0.00479		300.401	1.02501
0.370116	9.86443	0.00476		300.901	1.02887
0.370116	10.0375	0.00473		301.401	1.03272
0.370116	10.2106	0.0047		301.901	1.03657
0.370116	10.3836	0.00468		302.4	1.04042
0.370116	10.5567	0.00465		302.899	1.04426
0.370116	10.7297	0.00463		303.397	1.0481
0.370116	10.9028	0.0046		303.896	1.05193
0.370116	11.0759	0.00456		304.392	1.05576
0.370116	11.2489	0.00453		304.89	1.05958
0.370116	11.422	0.0045		305.387	1.06341
0.370116	11.595	0.00448		305.884	1.06722
0.370116	11.7681	0.00446		306.378	1.07103
0.370116	11.9412	0.00444		306.874	1.07484
0.370116	12.1142	0.00442		307.369	1.07864
0.370116	12.2873	0.0044		307.865	1.08244
0.370116	12.4603	0.00438		308.359	1.08624
0.370116	12.6334	0.00436		308.854	1.09003
0.370116	12.8065	0.00433		309.347	1.09382
0.370116	12.9795	0.00429		309.842	1.0976
0.370116	13.1526	0.00426		310.336	1.10138
0.370116	13.3256	0.00424		310.83	1.10516
0.370116	13.4987	0.00422		311.324	1.10893
0.370116	13.6718	0.00419		311.816	1.1127
0.370116	13.8448	0.00417		312.308	1.11647
0.370116	14.0179	0.00415		312.805	1.12022
0.370116	14.1909	0.00413		313.304	1.12398
0.370116	14.364	0.00411		313.803	1.12773
0.370116	14.5371	0.00409		314.303	1.13148
0.370116	14.7101	0.00406		314.8	1.13521
0.370116	14.8832	0.00404		315.3	1.13895
0.370116	15.0562	0.00402		315.798	1.14267
0.370116	15.2293	0.004		316.297	1.14639
0.370116	15.4024	0.00398		316.796	1.15011
0.370116	15.5754	0.00397		317.295	1.15382
0.370116	15.7485	0.00395		317.794	1.15753
0.370116	15.9215	0.00394		318.294	1.16123
0.370116	16.0946	0.00392		318.794	1.16493
0.370116	16.2677	0.0039		319.294	1.16862
0.370116	16.4407	0.00389		319.795	1.17231
0.370116	16.6138	0.00387		320.296	1.17599
0.370116	16.7869	0.00386		320.797	1.17967
0.370116	16.9599	0.00388		321.3	1.18335
0.370116	17.133	0.00381		321.801	1.18702
0.374733	0	0.09924		322.303	1.19069
0.374733	0.17306	0.08008		322.804	1.19436
0.374733	0.34612	0.06401		323.306	1.19803
0.374733	0.51918	0.0513		323.808	1.20169
0.374733	0.69224	0.04186		324.311	1.20534
0.374733	0.8653	0.03467		324.815	1.20899
0.374733	1.03836	0.02916		325.317	1.21264
0.374733	1.21142	0.02472		325.82	1.21629
0.374733	1.38448	0.02131		326.323	1.21993
0.374733	1.55754	0.01866		326.826	1.22357
0.374733	1.7306	0.01651		327.329	1.22722
0.374733	1.90366	0.01484		327.832	1.23085
0.374733	2.07672	0.01353		328.336	1.23448
0.374733	2.24978	0.01247		328.839	1.2381
0.374733	2.42284	0.01153		329.342	1.24172
0.374733	2.5959	0.01076		329.845	1.24533
0.374733	2.76896	0.01014		330.348	1.24894
0.374733	2.94202	0.00964		330.852	1.25254
0.374733	3.11508	0.00918		331.354	1.25614
0.374733	3.28814	0.00876		331.857	1.25974
0.374733	3.46121	0.00843		332.36	1.26333
0.374733	3.63427	0.00815		332.863	1.26692
0.374733	3.80733	0.00791		333.365	1.2705
0.374733	3.98039	0.0077		333.867	1.27408
0.374733	4.15345	0.00746		334.371	1.27765
0.374733	4.32651	0.00726		334.873	1.28122
0.374733	4.49957	0.00708		335.375	1.28479
0.374733	4.67263	0.00693		335.877	1.28835
0.374733	4.84569	0.00679		336.379	1.29192
0.374733	5.01875	0.00667		336.882	1.29548
0.374733	5.19181	0.00654		337.383	1.29903
0.374733	5.36487	0.00641		337.885	1.30258
0.374733	5.53793	0.0063		338.385	1.30612
0.374733	5.71099	0.00621		338.885	1.30965
0.374733	5.88405	0.00612		339.386	1.31319
0.374733	6.05711	0.00605		339.887	1.31671
0.374733	6.23017	0.00598		340.387	1.32024
0.374733	6.40323	0.0059		340.887	1.32376
0.374733	6.57629	0.00581		341.386	1.32728
0.374733	6.74935	0.00574		341.886	1.33079
0.374733	6.92241	0.00568		342.385	1.3343
0.374733	7.09547	0.00562		342.884	1.33781
0.374733	7.26853	0.00557		343.383	1.34131
0.374733	7.44159	0.00552		343.882	1.3448
0.374733	7.61465	0.00548		344.381	1.3483
0.374733	7.78771	0.00542		344.879	1.35179
0.374733	7.96077	0.00535		345.377	1.35528
0.374733	8.13383	0.00529		345.874	1.35876
0.374733	8.30689	0.00524		346.373	1.36223
0.374733	8.47995	0.00519		346.871	1.36571
0.374733	8.65301	0.00514		347.369	1.36918
0.374733	8.82607	0.0051		347.868	1.37264
0.374733	8.99913	0.00506		348.366	1.3761
0.374733	9.17219	0.00502		348.864	1.37956
0.374733	9.34525	0.00498		349.361	1.38302
0.374733	9.51831	0.00493		349.859	1.38647
0.374733	9.69137	0.00489		350.358	1.38992
0.374733	9.86443	0.00486		350.856	1.39336
0.374733	10.0375	0.00483		351.352	1.39679
0.374733	10.2106	0.0048		351.85	1.40022
0.374733	10.3836	0.00477		352.348	1.40366
0.374733	10.5567	0.00475		352.85	1.40709
0.374733	10.7297	0.00472		353.353	1.41051
0.374733	10.9028	0.00469		353.857	1.41393
0.374733	11.0759	0.00465		354.36	1.41735
0.374733	11.2489	0.00462		354.864	1.42076
0.374733	11.422	0.00459		355.368	1.42417
0.374733	11.595	0.00457		355.87	1.42758
0.374733	11.7681	0.00454		356.374	1.43098
0.374733	11.9412	0.00452		356.877	1.43439
0.374733	12.1142	0.0045		357.38	1.43779
0.374733	12.2873	0.00448		357.883	1.44119
0.374733	12.4603	0.00446		358.385	1.44458
0.374733	12.6334	0.00444		358.889	1.44798
0.374733	12.8065	0.00441		359.391	1.45137
0.374733	12.9795	0.00437		359.896	1.45475
0.374733	13.1526	0.00435		360.398	1.45813
0.374733	13.3256	0.00432		360.901	1.46151
0.374733	13.4987	0.0043		361.404	1.46488
0.374733	13.6718	0.00427		361.909	1.46825
0.374733	13.8448	0.00425		362.412	1.47161
0.374733	14.0179	0.00422
0.374733	14.1909	0.0042
0.374733	14.364	0.00418
0.374733	14.5371	0.00416
0.374733	14.7101	0.00414
0.374733	14.8832	0.00411
0.374733	15.0562	0.00409
0.374733	15.2293	0.00407
0.374733	15.4024	0.00406
0.374733	15.5754	0.00404
0.374733	15.7485	0.00402
0.374733	15.9215	0.00401
0.374733	16.0946	0.00399
0.374733	16.2677	0.00397
0.374733	16.4407	0.00396
0.374733	16.6138	0.00394
0.374733	16.7869	0.00392
0.374733	16.9599	0.00395
0.374733	17.133	0.00388
0.379337	0	0.10425
0.379337	0.17306	0.08411
0.379337	0.34612	0.06721
0.379337	0.51918	0.05382
0.379337	0.69224	0.04388
0.379337	0.8653	0.03631
0.379337	1.03836	0.0305
0.379337	1.21142	0.02583
0.379337	1.38448	0.02223
0.379337	1.55754	0.01943
0.379337	1.7306	0.01717
0.379337	1.90366	0.01541
0.379337	2.07672	0.01404
0.379337	2.24978	0.01291
0.379337	2.42284	0.01193
0.379337	2.5959	0.01113
0.379337	2.76896	0.01048
0.379337	2.94202	0.00995
0.379337	3.11508	0.00947
0.379337	3.28814	0.00904
0.379337	3.46121	0.00868
0.379337	3.63427	0.00839
0.379337	3.80733	0.00814
0.379337	3.98039	0.00791
0.379337	4.15345	0.00767
0.379337	4.32651	0.00745
0.379337	4.49957	0.00727
0.379337	4.67263	0.00711
0.379337	4.84569	0.00697
0.379337	5.01875	0.00684
0.379337	5.19181	0.00671
0.379337	5.36487	0.00658
0.379337	5.53793	0.00646
0.379337	5.71099	0.00636
0.379337	5.88405	0.00627
0.379337	6.05711	0.00619
0.379337	6.23017	0.00612
0.379337	6.40323	0.00604
0.379337	6.57629	0.00595
0.379337	6.74935	0.00587
0.379337	6.92241	0.00581
0.379337	7.09547	0.00575
0.379337	7.26853	0.00569
0.379337	7.44159	0.00564
0.379337	7.61465	0.0056
0.379337	7.78771	0.00554
0.379337	7.96077	0.00547
0.379337	8.13383	0.00541
0.379337	8.30689	0.00536
0.379337	8.47995	0.0053
0.379337	8.65301	0.00526
0.379337	8.82607	0.00521
0.379337	8.99913	0.00517
0.379337	9.17219	0.00514
0.379337	9.34525	0.00509
0.379337	9.51831	0.00504
0.379337	9.69137	0.005
0.379337	9.86443	0.00496
0.379337	10.0375	0.00493
0.379337	10.2106	0.0049
0.379337	10.3836	0.00487
0.379337	10.5567	0.00484
0.379337	10.7297	0.00482
0.379337	10.9028	0.00479
0.379337	11.0759	0.00475
0.379337	11.2489	0.00471
0.379337	11.422	0.00468
0.379337	11.595	0.00466
0.379337	11.7681	0.00463
0.379337	11.9412	0.00461
0.379337	12.1142	0.00459
0.379337	12.2873	0.00457
0.379337	12.4603	0.00455
0.379337	12.6334	0.00453
0.379337	12.8065	0.0045
0.379337	12.9795	0.00446
0.379337	13.1526	0.00443
0.379337	13.3256	0.00441
0.379337	13.4987	0.00438
0.379337	13.6718	0.00436
0.379337	13.8448	0.00433
0.379337	14.0179	0.00431
0.379337	14.1909	0.00429
0.379337	14.364	0.00427
0.379337	14.5371	0.00425
0.379337	14.7101	0.00422
0.379337	14.8832	0.00419
0.379337	15.0562	0.00417
0.379337	15.2293	0.00415
0.379337	15.4024	0.00413
0.379337	15.5754	0.00412
0.379337	15.7485	0.0041
0.379337	15.9215	0.00408
0.379337	16.0946	0.00406
0.379337	16.2677	0.00405
0.379337	16.4407	0.00403
0.379337	16.6138	0.00401
0.379337	16.7869	0.00399
0.379337	16.9599	0.00402
0.379337	17.133	0.00395
0.383928	0	0.10955
0.383928	0.17306	0.08839
0.383928	0.34612	0.0706
0.383928	0.51918	0.0565
0.383928	0.69224	0.04603
0.383928	0.8653	0.03805
0.383928	1.03836	0.03193
0.383928	1.21142	0.02701
0.383928	1.38448	0.02321
0.383928	1.55754	0.02026
0.383928	1.7306	0.01788
0.383928	1.90366	0.01603
0.383928	2.07672	0.01457
0.383928	2.24978	0.01339
0.383928	2.42284	0.01236
0.383928	2.5959	0.01152
0.383928	2.76896	0.01084
0.383928	2.94202	0.01028
0.383928	3.11508	0.00979
0.383928	3.28814	0.00933
0.383928	3.46121	0.00895
0.383928	3.63427	0.00864
0.383928	3.80733	0.00838
0.383928	3.98039	0.00814
0.383928	4.15345	0.00789
0.383928	4.32651	0.00767
0.383928	4.49957	0.00748
0.383928	4.67263	0.00731
0.383928	4.84569	0.00716
0.383928	5.01875	0.00703
0.383928	5.19181	0.00689
0.383928	5.36487	0.00675
0.383928	5.53793	0.00663
0.383928	5.71099	0.00652
0.383928	5.88405	0.00643
0.383928	6.05711	0.00635
0.383928	6.23017	0.00627
0.383928	6.40323	0.00619
0.383928	6.57629	0.0061
0.383928	6.74935	0.00602
0.383928	6.92241	0.00595
0.383928	7.09547	0.00589
0.383928	7.26853	0.00583
0.383928	7.44159	0.00578
0.383928	7.61465	0.00573
0.383928	7.78771	0.00568
0.383928	7.96077	0.00561
0.383928	8.13383	0.00554
0.383928	8.30689	0.00549
0.383928	8.47995	0.00543
0.383928	8.65301	0.00538
0.383928	8.82607	0.00534
0.383928	8.99913	0.0053
0.383928	9.17219	0.00526
0.383928	9.34525	0.00521
0.383928	9.51831	0.00516
0.383928	9.69137	0.00512
0.383928	9.86443	0.00508
0.383928	10.0375	0.00504
0.383928	10.2106	0.00501
0.383928	10.3836	0.00498
0.383928	10.5567	0.00495
0.383928	10.7297	0.00493
0.383928	10.9028	0.0049
0.383928	11.0759	0.00485
0.383928	11.2489	0.00482
0.383928	11.422	0.00479
0.383928	11.595	0.00476
0.383928	11.7681	0.00474
0.383928	11.9412	0.00471
0.383928	12.1142	0.00469
0.383928	12.2873	0.00467
0.383928	12.4603	0.00465
0.383928	12.6334	0.00463
0.383928	12.8065	0.0046
0.383928	12.9795	0.00456
0.383928	13.1526	0.00453
0.383928	13.3256	0.0045
0.383928	13.4987	0.00448
0.383928	13.6718	0.00445
0.383928	13.8448	0.00443
0.383928	14.0179	0.0044
0.383928	14.1909	0.00438
0.383928	14.364	0.00436
0.383928	14.5371	0.00434
0.383928	14.7101	0.00431
0.383928	14.8832	0.00428
0.383928	15.0562	0.00426
0.383928	15.2293	0.00424
0.383928	15.4024	0.00422
0.383928	15.5754	0.0042
0.383928	15.7485	0.00419
0.383928	15.9215	0.00417
0.383928	16.0946	0.00415
0.383928	16.2677	0.00413
0.383928	16.4407	0.00411
0.383928	16.6138	0.00409
0.383928	16.7869	0.00408
0.383928	16.9599	0.0041
0.383928	17.133	0.00403
0.388509	0	0.11506
0.388509	0.17306	0.09293
0.388509	0.34612	0.07418
0.388509	0.51918	0.05933
0.388509	0.69224	0.0483
0.388509	0.8653	0.03989
0.388509	1.03836	0.03343
0.388509	1.21142	0.02826
0.388509	1.38448	0.02425
0.388509	1.55754	0.02113
0.388509	1.7306	0.01864
0.388509	1.90366	0.01668
0.388509	2.07672	0.01515
0.388509	2.24978	0.0139
0.388509	2.42284	0.01283
0.388509	2.5959	0.01194
0.388509	2.76896	0.01123
0.388509	2.94202	0.01064
0.388509	3.11508	0.01012
0.388509	3.28814	0.00964
0.388509	3.46121	0.00925
0.388509	3.63427	0.00892
0.388509	3.80733	0.00864
0.388509	3.98039	0.00839
0.388509	4.15345	0.00813
0.388509	4.32651	0.0079
0.388509	4.49957	0.0077
0.388509	4.67263	0.00752
0.388509	4.84569	0.00737
0.388509	5.01875	0.00723
0.388509	5.19181	0.00709
0.388509	5.36487	0.00694
0.388509	5.53793	0.00682
0.388509	5.71099	0.0067
0.388509	5.88405	0.00661
0.388509	6.05711	0.00652
0.388509	6.23017	0.00644
0.388509	6.40323	0.00635
0.388509	6.57629	0.00626
0.388509	6.74935	0.00618
0.388509	6.92241	0.00611
0.388509	7.09547	0.00605
0.388509	7.26853	0.00599
0.388509	7.44159	0.00593
0.388509	7.61465	0.00588
0.388509	7.78771	0.00583
0.388509	7.96077	0.00575
0.388509	8.13383	0.00569
0.388509	8.30689	0.00563
0.388509	8.47995	0.00558
0.388509	8.65301	0.00552
0.388509	8.82607	0.00548
0.388509	8.99913	0.00543
0.388509	9.17219	0.0054
0.388509	9.34525	0.00535
0.388509	9.51831	0.00529
0.388509	9.69137	0.00525
0.388509	9.86443	0.00521
0.388509	10.0375	0.00517
0.388509	10.2106	0.00514
0.388509	10.3836	0.00511
0.388509	10.5567	0.00508
0.388509	10.7297	0.00505
0.388509	10.9028	0.00502
0.388509	11.0759	0.00497
0.388509	11.2489	0.00493
0.388509	11.422	0.0049
0.388509	11.595	0.00488
0.388509	11.7681	0.00485
0.388509	11.9412	0.00483
0.388509	12.1142	0.00481
0.388509	12.2873	0.00478
0.388509	12.4603	0.00476
0.388509	12.6334	0.00474
0.388509	12.8065	0.00471
0.388509	12.9795	0.00467
0.388509	13.1526	0.00464
0.388509	13.3256	0.00461
0.388509	13.4987	0.00459
0.388509	13.6718	0.00456
0.388509	13.8448	0.00454
0.388509	14.0179	0.00451
0.388509	14.1909	0.00449
0.388509	14.364	0.00447
0.388509	14.5371	0.00445
0.388509	14.7101	0.00442
0.388509	14.8832	0.00439
0.388509	15.0562	0.00436
0.388509	15.2293	0.00434
0.388509	15.4024	0.00432
0.388509	15.5754	0.00431
0.388509	15.7485	0.00429
0.388509	15.9215	0.00427
0.388509	16.0946	0.00425
0.388509	16.2677	0.00423
0.388509	16.4407	0.00421
0.388509	16.6138	0.00419
0.388509	16.7869	0.00417
0.388509	16.9599	0.0042
0.388509	17.133	0.00413
0.393081	0	0.12074
0.393081	0.17306	0.0978
0.393081	0.34612	0.07794
0.393081	0.51918	0.06231
0.393081	0.69224	0.05069
0.393081	0.8653	0.04183
0.393081	1.03836	0.03501
0.393081	1.21142	0.02957
0.393081	1.38448	0.02533
0.393081	1.55754	0.02205
0.393081	1.7306	0.01942
0.393081	1.90366	0.01736
0.393081	2.07672	0.01574
0.393081	2.24978	0.01443
0.393081	2.42284	0.01331
0.393081	2.5959	0.01238
0.393081	2.76896	0.01163
0.393081	2.94202	0.011
0.393081	3.11508	0.01046
0.393081	3.28814	0.00997
0.393081	3.46121	0.00955
0.393081	3.63427	0.0092
0.393081	3.80733	0.00891
0.393081	3.98039	0.00865
0.393081	4.15345	0.00838
0.393081	4.32651	0.00814
0.393081	4.49957	0.00793
0.393081	4.67263	0.00775
0.393081	4.84569	0.00758
0.393081	5.01875	0.00744
0.393081	5.19181	0.00729
0.393081	5.36487	0.00714
0.393081	5.53793	0.00701
0.393081	5.71099	0.00689
0.393081	5.88405	0.00679
0.393081	6.05711	0.0067
0.393081	6.23017	0.00662
0.393081	6.40323	0.00653
0.393081	6.57629	0.00643
0.393081	6.74935	0.00635
0.393081	6.92241	0.00628
0.393081	7.09547	0.00621
0.393081	7.26853	0.00615
0.393081	7.44159	0.00609
0.393081	7.61465	0.00604
0.393081	7.78771	0.00598
0.393081	7.96077	0.00591
0.393081	8.13383	0.00584
0.393081	8.30689	0.00578
0.393081	8.47995	0.00572
0.393081	8.65301	0.00567
0.393081	8.82607	0.00562
0.393081	8.99913	0.00558
0.393081	9.17219	0.00554
0.393081	9.34525	0.00549
0.393081	9.51831	0.00543
0.393081	9.69137	0.00539
0.393081	9.86443	0.00534
0.393081	10.0375	0.00531
0.393081	10.2106	0.00527
0.393081	10.3836	0.00524
0.393081	10.5567	0.00521
0.393081	10.7297	0.00518
0.393081	10.9028	0.00515
0.393081	11.0759	0.0051
0.393081	11.2489	0.00506
0.393081	11.422	0.00503
0.393081	11.595	0.005
0.393081	11.7681	0.00497
0.393081	11.9412	0.00495
0.393081	12.1142	0.00492
0.393081	12.2873	0.0049
0.393081	12.4603	0.00488
0.393081	12.6334	0.00486
0.393081	12.8065	0.00483
0.393081	12.9795	0.00479
0.393081	13.1526	0.00476
0.393081	13.3256	0.00473
0.393081	13.4987	0.0047
0.393081	13.6718	0.00468
0.393081	13.8448	0.00465
0.393081	14.0179	0.00462
0.393081	14.1909	0.0046
0.393081	14.364	0.00458
0.393081	14.5371	0.00456
0.393081	14.7101	0.00453
0.393081	14.8832	0.0045
0.393081	15.0562	0.00447
0.393081	15.2293	0.00445
0.393081	15.4024	0.00443
0.393081	15.5754	0.00441
0.393081	15.7485	0.00439
0.393081	15.9215	0.00437
0.393081	16.0946	0.00435
0.393081	16.2677	0.00433
0.393081	16.4407	0.00431
0.393081	16.6138	0.00429
0.393081	16.7869	0.00427
0.393081	16.9599	0.0043
0.393081	17.133	0.00423
0.397646	0	0.12661
0.397646	0.17306	0.103
0.397646	0.34612	0.08197
0.397646	0.51918	0.06547
0.397646	0.69224	0.05322
0.397646	0.8653	0.04388
0.397646	1.03836	0.03669
0.397646	1.21142	0.03095
0.397646	1.38448	0.02648
0.397646	1.55754	0.02302
0.397646	1.7306	0.02025
0.397646	1.90366	0.01808
0.397646	2.07672	0.01637
0.397646	2.24978	0.01499
0.397646	2.42284	0.01381
0.397646	2.5959	0.01284
0.397646	2.76896	0.01204
0.397646	2.94202	0.01139
0.397646	3.11508	0.01082
0.397646	3.28814	0.0103
0.397646	3.46121	0.00986
0.397646	3.63427	0.0095
0.397646	3.80733	0.00919
0.397646	3.98039	0.00891
0.397646	4.15345	0.00864
0.397646	4.32651	0.00838
0.397646	4.49957	0.00817
0.397646	4.67263	0.00797
0.397646	4.84569	0.0078
0.397646	5.01875	0.00765
0.397646	5.19181	0.0075
0.397646	5.36487	0.00735
0.397646	5.53793	0.00721
0.397646	5.71099	0.00708
0.397646	5.88405	0.00698
0.397646	6.05711	0.00688
0.397646	6.23017	0.0068
0.397646	6.40323	0.00671
0.397646	6.57629	0.00661
0.397646	6.74935	0.00652
0.397646	6.92241	0.00645
0.397646	7.09547	0.00638
0.397646	7.26853	0.00631
0.397646	7.44159	0.00625
0.397646	7.61465	0.0062
0.397646	7.78771	0.00614
0.397646	7.96077	0.00606
0.397646	8.13383	0.00599
0.397646	8.30689	0.00593
0.397646	8.47995	0.00587
0.397646	8.65301	0.00582
0.397646	8.82607	0.00577
0.397646	8.99913	0.00572
0.397646	9.17219	0.00568
0.397646	9.34525	0.00563
0.397646	9.51831	0.00557
0.397646	9.69137	0.00552
0.397646	9.86443	0.00548
0.397646	10.0375	0.00544
0.397646	10.2106	0.0054
0.397646	10.3836	0.00537
0.397646	10.5567	0.00534
0.397646	10.7297	0.00531
0.397646	10.9028	0.00527
0.397646	11.0759	0.00523
0.397646	11.2489	0.00518
0.397646	11.422	0.00515
0.397646	11.595	0.00512
0.397646	11.7681	0.0051
0.397646	11.9412	0.00507
0.397646	12.1142	0.00505
0.397646	12.2873	0.00502
0.397646	12.4603	0.005
0.397646	12.6334	0.00498
0.397646	12.8065	0.00494
0.397646	12.9795	0.0049
0.397646	13.1526	0.00487
0.397646	13.3256	0.00484
0.397646	13.4987	0.00482
0.397646	13.6718	0.00479
0.397646	13.8448	0.00476
0.397646	14.0179	0.00474
0.397646	14.1909	0.00471
0.397646	14.364	0.00469
0.397646	14.5371	0.00467
0.397646	14.7101	0.00464
0.397646	14.8832	0.00461
0.397646	15.0562	0.00458
0.397646	15.2293	0.00456
0.397646	15.4024	0.00454
0.397646	15.5754	0.00452
0.397646	15.7485	0.0045
0.397646	15.9215	0.00448
0.397646	16.0946	0.00446
0.397646	16.2677	0.00443
0.397646	16.4407	0.00441
0.397646	16.6138	0.00439
0.397646	16.7869	0.00437
0.397646	16.9599	0.0044
0.397646	17.133	0.00433
0.402204	0	0.13236
0.402204	0.17306	0.1084
0.402204	0.34612	0.08622
0.402204	0.51918	0.06879
0.402204	0.69224	0.05588
0.402204	0.8653	0.04603
0.402204	1.03836	0.03844
0.402204	1.21142	0.03239
0.402204	1.38448	0.02768
0.402204	1.55754	0.02402
0.402204	1.7306	0.02111
0.402204	1.90366	0.01883
0.402204	2.07672	0.01702
0.402204	2.24978	0.01556
0.402204	2.42284	0.01433
0.402204	2.5959	0.01331
0.402204	2.76896	0.01247
0.402204	2.94202	0.01178
0.402204	3.11508	0.01118
0.402204	3.28814	0.01064
0.402204	3.46121	0.01018
0.402204	3.63427	0.0098
0.402204	3.80733	0.00948
0.402204	3.98039	0.00918
0.402204	4.15345	0.0089
0.402204	4.32651	0.00864
0.402204	4.49957	0.00841
0.402204	4.67263	0.00821
0.402204	4.84569	0.00803
0.402204	5.01875	0.00787
0.402204	5.19181	0.00771
0.402204	5.36487	0.00756
0.402204	5.53793	0.00741
0.402204	5.71099	0.00728
0.402204	5.88405	0.00717
0.402204	6.05711	0.00707
0.402204	6.23017	0.00698
0.402204	6.40323	0.00689
0.402204	6.57629	0.00679
0.402204	6.74935	0.0067
0.402204	6.92241	0.00662
0.402204	7.09547	0.00655
0.402204	7.26853	0.00648
0.402204	7.44159	0.00641
0.402204	7.61465	0.00636
0.402204	7.78771	0.0063
0.402204	7.96077	0.00622
0.402204	8.13383	0.00614
0.402204	8.30689	0.00608
0.402204	8.47995	0.00602
0.402204	8.65301	0.00596
0.402204	8.82607	0.00591
0.402204	8.99913	0.00586
0.402204	9.17219	0.00582
0.402204	9.34525	0.00577
0.402204	9.51831	0.00571
0.402204	9.69137	0.00566
0.402204	9.86443	0.00562
0.402204	10.0375	0.00558
0.402204	10.2106	0.00554
0.402204	10.3836	0.0055
0.402204	10.5567	0.00547
0.402204	10.7297	0.00544
0.402204	10.9028	0.0054
0.402204	11.0759	0.00536
0.402204	11.2489	0.00531
0.402204	11.422	0.00528
0.402204	11.595	0.00525
0.402204	11.7681	0.00522
0.402204	11.9412	0.00519
0.402204	12.1142	0.00517
0.402204	12.2873	0.00514
0.402204	12.4603	0.00512
0.402204	12.6334	0.0051
0.402204	12.8065	0.00506
0.402204	12.9795	0.00502
0.402204	13.1526	0.00499
0.402204	13.3256	0.00496
0.402204	13.4987	0.00493
0.402204	13.6718	0.00491
0.402204	13.8448	0.00488
0.402204	14.0179	0.00485
0.402204	14.1909	0.00483
0.402204	14.364	0.00481
0.402204	14.5371	0.00478
0.402204	14.7101	0.00476
0.402204	14.8832	0.00472
0.402204	15.0562	0.00469
0.402204	15.2293	0.00467
0.402204	15.4024	0.00465
0.402204	15.5754	0.00463
0.402204	15.7485	0.00461
0.402204	15.9215	0.00458
0.402204	16.0946	0.00456
0.402204	16.2677	0.00454
0.402204	16.4407	0.00452
0.402204	16.6138	0.0045
0.402204	16.7869	0.00448
0.402204	16.9599	0.00451
0.402204	17.133	0.00443
0.406755	0	0.13755
0.406755	0.17306	0.11394
0.406755	0.34612	0.09075
0.406755	0.51918	0.0723
0.406755	0.69224	0.05868
0.406755	0.8653	0.04829
0.406755	1.03836	0.04028
0.406755	1.21142	0.03391
0.406755	1.38448	0.02894
0.406755	1.55754	0.02508
0.406755	1.7306	0.02202
0.406755	1.90366	0.01961
0.406755	2.07672	0.0177
0.406755	2.24978	0.01617
0.406755	2.42284	0.01487
0.406755	2.5959	0.0138
0.406755	2.76896	0.01292
0.406755	2.94202	0.01219
0.406755	3.11508	0.01156
0.406755	3.28814	0.011
0.406755	3.46121	0.01052
0.406755	3.63427	0.01011
0.406755	3.80733	0.00977
0.406755	3.98039	0.00946
0.406755	4.15345	0.00917
0.406755	4.32651	0.00889
0.406755	4.49957	0.00865
0.406755	4.67263	0.00844
0.406755	4.84569	0.00825
0.406755	5.01875	0.00809
0.406755	5.19181	0.00793
0.406755	5.36487	0.00777
0.406755	5.53793	0.00761
0.406755	5.71099	0.00748
0.406755	5.88405	0.00736
0.406755	6.05711	0.00726
0.406755	6.23017	0.00717
0.406755	6.40323	0.00707
0.406755	6.57629	0.00697
0.406755	6.74935	0.00688
0.406755	6.92241	0.00679
0.406755	7.09547	0.00672
0.406755	7.26853	0.00665
0.406755	7.44159	0.00658
0.406755	7.61465	0.00652
0.406755	7.78771	0.00646
0.406755	7.96077	0.00638
0.406755	8.13383	0.0063
0.406755	8.30689	0.00623
0.406755	8.47995	0.00617
0.406755	8.65301	0.00611
0.406755	8.82607	0.00606
0.406755	8.99913	0.00601
0.406755	9.17219	0.00597
0.406755	9.34525	0.00592
0.406755	9.51831	0.00586
0.406755	9.69137	0.00581
0.406755	9.86443	0.00576
0.406755	10.0375	0.00572
0.406755	10.2106	0.00568
0.406755	10.3836	0.00564
0.406755	10.5567	0.0056
0.406755	10.7297	0.00557
0.406755	10.9028	0.00554
0.406755	11.0759	0.00549
0.406755	11.2489	0.00544
0.406755	11.422	0.00541
0.406755	11.595	0.00537
0.406755	11.7681	0.00535
0.406755	11.9412	0.00532
0.406755	12.1142	0.00529
0.406755	12.2873	0.00527
0.406755	12.4603	0.00525
0.406755	12.6334	0.00522
0.406755	12.8065	0.00519
0.406755	12.9795	0.00514
0.406755	13.1526	0.00511
0.406755	13.3256	0.00508
0.406755	13.4987	0.00505
0.406755	13.6718	0.00502
0.406755	13.8448	0.00499
0.406755	14.0179	0.00497
0.406755	14.1909	0.00494
0.406755	14.364	0.00492
0.406755	14.5371	0.0049
0.406755	14.7101	0.00487
0.406755	14.8832	0.00483
0.406755	15.0562	0.00481
0.406755	15.2293	0.00478
0.406755	15.4024	0.00476
0.406755	15.5754	0.00474
0.406755	15.7485	0.00471
0.406755	15.9215	0.00469
0.406755	16.0946	0.00467
0.406755	16.2677	0.00465
0.406755	16.4407	0.00463
0.406755	16.6138	0.0046
0.406755	16.7869	0.00458
0.406755	16.9599	0.00461
0.406755	17.133	0.00453
0.411299	0	0.14151
0.411299	0.17306	0.11934
0.411299	0.34612	0.09541
0.411299	0.51918	0.07589
0.411299	0.69224	0.06155
0.411299	0.8653	0.0506
0.411299	1.03836	0.04215
0.411299	1.21142	0.03544
0.411299	1.38448	0.03021
0.411299	1.55754	0.02613
0.411299	1.7306	0.02291
0.411299	1.90366	0.02038
0.411299	2.07672	0.01837
0.411299	2.24978	0.01675
0.411299	2.42284	0.01539
0.411299	2.5959	0.01427
0.411299	2.76896	0.01334
0.411299	2.94202	0.01257
0.411299	3.11508	0.01192
0.411299	3.28814	0.01133
0.411299	3.46121	0.01082
0.411299	3.63427	0.0104
0.411299	3.80733	0.01004
0.411299	3.98039	0.00972
0.411299	4.15345	0.00941
0.411299	4.32651	0.00913
0.411299	4.49957	0.00887
0.411299	4.67263	0.00865
0.411299	4.84569	0.00845
0.411299	5.01875	0.00828
0.411299	5.19181	0.00811
0.411299	5.36487	0.00795
0.411299	5.53793	0.00779
0.411299	5.71099	0.00765
0.411299	5.88405	0.00753
0.411299	6.05711	0.00742
0.411299	6.23017	0.00733
0.411299	6.40323	0.00723
0.411299	6.57629	0.00713
0.411299	6.74935	0.00703
0.411299	6.92241	0.00694
0.411299	7.09547	0.00686
0.411299	7.26853	0.00679
0.411299	7.44159	0.00672
0.411299	7.61465	0.00665
0.411299	7.78771	0.00659
0.411299	7.96077	0.00651
0.411299	8.13383	0.00643
0.411299	8.30689	0.00636
0.411299	8.47995	0.00629
0.411299	8.65301	0.00624
0.411299	8.82607	0.00618
0.411299	8.99913	0.00613
0.411299	9.17219	0.00609
0.411299	9.34525	0.00604
0.411299	9.51831	0.00597
0.411299	9.69137	0.00592
0.411299	9.86443	0.00587
0.411299	10.0375	0.00583
0.411299	10.2106	0.00578
0.411299	10.3836	0.00575
0.411299	10.5567	0.00571
0.411299	10.7297	0.00568
0.411299	10.9028	0.00564
0.411299	11.0759	0.00559
0.411299	11.2489	0.00554
0.411299	11.422	0.00551
0.411299	11.595	0.00547
0.411299	11.7681	0.00544
0.411299	11.9412	0.00542
0.411299	12.1142	0.00539
0.411299	12.2873	0.00536
0.411299	12.4603	0.00534
0.411299	12.6334	0.00532
0.411299	12.8065	0.00528
0.411299	12.9795	0.00523
0.411299	13.1526	0.0052
0.411299	13.3256	0.00517
0.411299	13.4987	0.00514
0.411299	13.6718	0.00511
0.411299	13.8448	0.00508
0.411299	14.0179	0.00505
0.411299	14.1909	0.00503
0.411299	14.364	0.00501
0.411299	14.5371	0.00498
0.411299	14.7101	0.00495
0.411299	14.8832	0.00492
0.411299	15.0562	0.00489
0.411299	15.2293	0.00486
0.411299	15.4024	0.00484
0.411299	15.5754	0.00482
0.411299	15.7485	0.0048
0.411299	15.9215	0.00477
0.411299	16.0946	0.00475
0.411299	16.2677	0.00473
0.411299	16.4407	0.00471
0.411299	16.6138	0.00468
0.411299	16.7869	0.00466
0.411299	16.9599	0.00469
0.411299	17.133	0.00461
0.41584	0	0.14401
0.41584	0.17306	0.12456
0.41584	0.34612	0.1002
0.41584	0.51918	0.07966
0.41584	0.69224	0.06454
0.41584	0.8653	0.05301
0.41584	1.03836	0.0441
0.41584	1.21142	0.03704
0.41584	1.38448	0.03152
0.41584	1.55754	0.02722
0.41584	1.7306	0.02383
0.41584	1.90366	0.02116
0.41584	2.07672	0.01904
0.41584	2.24978	0.01734
0.41584	2.42284	0.01592
0.41584	2.5959	0.01474
0.41584	2.76896	0.01376
0.41584	2.94202	0.01295
0.41584	3.11508	0.01227
0.41584	3.28814	0.01165
0.41584	3.46121	0.01112
0.41584	3.63427	0.01068
0.41584	3.80733	0.0103
0.41584	3.98039	0.00996
0.41584	4.15345	0.00964
0.41584	4.32651	0.00935
0.41584	4.49957	0.00908
0.41584	4.67263	0.00885
0.41584	4.84569	0.00865
0.41584	5.01875	0.00846
0.41584	5.19181	0.00829
0.41584	5.36487	0.00812
0.41584	5.53793	0.00795
0.41584	5.71099	0.00781
0.41584	5.88405	0.00768
0.41584	6.05711	0.00757
0.41584	6.23017	0.00747
0.41584	6.40323	0.00737
0.41584	6.57629	0.00727
0.41584	6.74935	0.00716
0.41584	6.92241	0.00707
0.41584	7.09547	0.00699
0.41584	7.26853	0.00691
0.41584	7.44159	0.00684
0.41584	7.61465	0.00677
0.41584	7.78771	0.00671
0.41584	7.96077	0.00663
0.41584	8.13383	0.00654
0.41584	8.30689	0.00647
0.41584	8.47995	0.00641
0.41584	8.65301	0.00634
0.41584	8.82607	0.00629
0.41584	8.99913	0.00624
0.41584	9.17219	0.00619
0.41584	9.34525	0.00614
0.41584	9.51831	0.00608
0.41584	9.69137	0.00602
0.41584	9.86443	0.00597
0.41584	10.0375	0.00592
0.41584	10.2106	0.00588
0.41584	10.3836	0.00584
0.41584	10.5567	0.0058
0.41584	10.7297	0.00577
0.41584	10.9028	0.00573
0.41584	11.0759	0.00568
0.41584	11.2489	0.00563
0.41584	11.422	0.00559
0.41584	11.595	0.00556
0.41584	11.7681	0.00553
0.41584	11.9412	0.0055
0.41584	12.1142	0.00547
0.41584	12.2873	0.00545
0.41584	12.4603	0.00542
0.41584	12.6334	0.0054
0.41584	12.8065	0.00536
0.41584	12.9795	0.00531
0.41584	13.1526	0.00528
0.41584	13.3256	0.00525
0.41584	13.4987	0.00522
0.41584	13.6718	0.00519
0.41584	13.8448	0.00516
0.41584	14.0179	0.00513
0.41584	14.1909	0.00511
0.41584	14.364	0.00508
0.41584	14.5371	0.00506
0.41584	14.7101	0.00503
0.41584	14.8832	0.00499
0.41584	15.0562	0.00496
0.41584	15.2293	0.00494
0.41584	15.4024	0.00491
0.41584	15.5754	0.00489
0.41584	15.7485	0.00487
0.41584	15.9215	0.00484
0.41584	16.0946	0.00482
0.41584	16.2677	0.0048
0.41584	16.4407	0.00477
0.41584	16.6138	0.00475
0.41584	16.7869	0.00473
0.41584	16.9599	0.00476
0.41584	17.133	0.00468
0.420378	0	0.1449
0.420378	0.17306	0.12943
0.420378	0.34612	0.10513
0.420378	0.51918	0.08366
0.420378	0.69224	0.0677
0.420378	0.8653	0.05554
0.420378	1.03836	0.04616
0.420378	1.21142	0.03871
0.420378	1.38448	0.03289
0.420378	1.55754	0.02835
0.420378	1.7306	0.02478
0.420378	1.90366	0.02198
0.420378	2.07672	0.01974
0.420378	2.24978	0.01795
0.420378	2.42284	0.01645
0.420378	2.5959	0.01521
0.420378	2.76896	0.01418
0.420378	2.94202	0.01334
0.420378	3.11508	0.01262
0.420378	3.28814	0.01197
0.420378	3.46121	0.01142
0.420378	3.63427	0.01096
0.420378	3.80733	0.01056
0.420378	3.98039	0.0102
0.420378	4.15345	0.00987
0.420378	4.32651	0.00956
0.420378	4.49957	0.00929
0.420378	4.67263	0.00905
0.420378	4.84569	0.00883
0.420378	5.01875	0.00864
0.420378	5.19181	0.00846
0.420378	5.36487	0.00828
0.420378	5.53793	0.00811
0.420378	5.71099	0.00796
0.420378	5.88405	0.00783
0.420378	6.05711	0.00772
0.420378	6.23017	0.00761
0.420378	6.40323	0.0075
0.420378	6.57629	0.0074
0.420378	6.74935	0.00729
0.420378	6.92241	0.00719
0.420378	7.09547	0.00711
0.420378	7.26853	0.00703
0.420378	7.44159	0.00695
0.420378	7.61465	0.00688
0.420378	7.78771	0.00682
0.420378	7.96077	0.00673
0.420378	8.13383	0.00665
0.420378	8.30689	0.00657
0.420378	8.47995	0.00651
0.420378	8.65301	0.00644
0.420378	8.82607	0.00639
0.420378	8.99913	0.00633
0.420378	9.17219	0.00629
0.420378	9.34525	0.00623
0.420378	9.51831	0.00617
0.420378	9.69137	0.00611
0.420378	9.86443	0.00605
0.420378	10.0375	0.00601
0.420378	10.2106	0.00596
0.420378	10.3836	0.00592
0.420378	10.5567	0.00589
0.420378	10.7297	0.00585
0.420378	10.9028	0.00581
0.420378	11.0759	0.00576
0.420378	11.2489	0.00571
0.420378	11.422	0.00567
0.420378	11.595	0.00563
0.420378	11.7681	0.0056
0.420378	11.9412	0.00557
0.420378	12.1142	0.00555
0.420378	12.2873	0.00552
0.420378	12.4603	0.00549
0.420378	12.6334	0.00547
0.420378	12.8065	0.00543
0.420378	12.9795	0.00538
0.420378	13.1526	0.00535
0.420378	13.3256	0.00532
0.420378	13.4987	0.00529
0.420378	13.6718	0.00526
0.420378	13.8448	0.00523
0.420378	14.0179	0.0052
0.420378	14.1909	0.00517
0.420378	14.364	0.00515
0.420378	14.5371	0.00512
0.420378	14.7101	0.00509
0.420378	14.8832	0.00505
0.420378	15.0562	0.00502
0.420378	15.2293	0.005
0.420378	15.4024	0.00497
0.420378	15.5754	0.00495
0.420378	15.7485	0.00493
0.420378	15.9215	0.0049
0.420378	16.0946	0.00488
0.420378	16.2677	0.00486
0.420378	16.4407	0.00483
0.420378	16.6138	0.00481
0.420378	16.7869	0.00479
0.420378	16.9599	0.00482
0.420378	17.133	0.00473
0.424912	0	0.1442
0.424912	0.17306	0.13363
0.424912	0.34612	0.11021
0.424912	0.51918	0.088
0.424912	0.69224	0.07109
0.424912	0.8653	0.05827
0.424912	1.03836	0.04836
0.424912	1.21142	0.0405
0.424912	1.38448	0.03436
0.424912	1.55754	0.02956
0.424912	1.7306	0.0258
0.424912	1.90366	0.02284
0.424912	2.07672	0.02048
0.424912	2.24978	0.01859
0.424912	2.42284	0.01702
0.424912	2.5959	0.01571
0.424912	2.76896	0.01463
0.424912	2.94202	0.01374
0.424912	3.11508	0.01298
0.424912	3.28814	0.01231
0.424912	3.46121	0.01173
0.424912	3.63427	0.01124
0.424912	3.80733	0.01082
0.424912	3.98039	0.01045
0.424912	4.15345	0.0101
0.424912	4.32651	0.00978
0.424912	4.49957	0.0095
0.424912	4.67263	0.00924
0.424912	4.84569	0.00902
0.424912	5.01875	0.00882
0.424912	5.19181	0.00863
0.424912	5.36487	0.00845
0.424912	5.53793	0.00827
0.424912	5.71099	0.00811
0.424912	5.88405	0.00798
0.424912	6.05711	0.00786
0.424912	6.23017	0.00775
0.424912	6.40323	0.00764
0.424912	6.57629	0.00753
0.424912	6.74935	0.00742
0.424912	6.92241	0.00732
0.424912	7.09547	0.00723
0.424912	7.26853	0.00714
0.424912	7.44159	0.00707
0.424912	7.61465	0.00699
0.424912	7.78771	0.00692
0.424912	7.96077	0.00684
0.424912	8.13383	0.00676
0.424912	8.30689	0.00668
0.424912	8.47995	0.00661
0.424912	8.65301	0.00654
0.424912	8.82607	0.00648
0.424912	8.99913	0.00643
0.424912	9.17219	0.00638
0.424912	9.34525	0.00632
0.424912	9.51831	0.00626
0.424912	9.69137	0.0062
0.424912	9.86443	0.00614
0.424912	10.0375	0.00609
0.424912	10.2106	0.00605
0.424912	10.3836	0.00601
0.424912	10.5567	0.00597
0.424912	10.7297	0.00593
0.424912	10.9028	0.00589
0.424912	11.0759	0.00584
0.424912	11.2489	0.00578
0.424912	11.422	0.00574
0.424912	11.595	0.00571
0.424912	11.7681	0.00568
0.424912	11.9412	0.00565
0.424912	12.1142	0.00562
0.424912	12.2873	0.00559
0.424912	12.4603	0.00556
0.424912	12.6334	0.00553
0.424912	12.8065	0.0055
0.424912	12.9795	0.00545
0.424912	13.1526	0.00541
0.424912	13.3256	0.00538
0.424912	13.4987	0.00535
0.424912	13.6718	0.00532
0.424912	13.8448	0.00529
0.424912	14.0179	0.00526
0.424912	14.1909	0.00524
0.424912	14.364	0.00521
0.424912	14.5371	0.00518
0.424912	14.7101	0.00515
0.424912	14.8832	0.00511
0.424912	15.0562	0.00508
0.424912	15.2293	0.00506
0.424912	15.4024	0.00503
0.424912	15.5754	0.00501
0.424912	15.7485	0.00499
0.424912	15.9215	0.00496
0.424912	16.0946	0.00494
0.424912	16.2677	0.00491
0.424912	16.4407	0.00489
0.424912	16.6138	0.00487
0.424912	16.7869	0.00484
0.424912	16.9599	0.00487
0.424912	17.133	0.00479
0.429436	0	0.14162
0.429436	0.17306	0.13648
0.429436	0.34612	0.11507
0.429436	0.51918	0.09242
0.429436	0.69224	0.07455
0.429436	0.8653	0.06105
0.429436	1.03836	0.0506
0.429436	1.21142	0.04233
0.429436	1.38448	0.03585
0.429436	1.55754	0.0308
0.429436	1.7306	0.02683
0.429436	1.90366	0.02371
0.429436	2.07672	0.02122
0.429436	2.24978	0.01924
0.429436	2.42284	0.01758
0.429436	2.5959	0.01621
0.429436	2.76896	0.01508
0.429436	2.94202	0.01414
0.429436	3.11508	0.01335
0.429436	3.28814	0.01264
0.429436	3.46121	0.01204
0.429436	3.63427	0.01153
0.429436	3.80733	0.01109
0.429436	3.98039	0.01069
0.429436	4.15345	0.01033
0.429436	4.32651	0.01
0.429436	4.49957	0.0097
0.429436	4.67263	0.00944
0.429436	4.84569	0.0092
0.429436	5.01875	0.00899
0.429436	5.19181	0.00879
0.429436	5.36487	0.00861
0.429436	5.53793	0.00842
0.429436	5.71099	0.00826
0.429436	5.88405	0.00812
0.429436	6.05711	0.008
0.429436	6.23017	0.00788
0.429436	6.40323	0.00776
0.429436	6.57629	0.00765
0.429436	6.74935	0.00754
0.429436	6.92241	0.00743
0.429436	7.09547	0.00734
0.429436	7.26853	0.00725
0.429436	7.44159	0.00717
0.429436	7.61465	0.0071
0.429436	7.78771	0.00703
0.429436	7.96077	0.00694
0.429436	8.13383	0.00686
0.429436	8.30689	0.00678
0.429436	8.47995	0.0067
0.429436	8.65301	0.00664
0.429436	8.82607	0.00658
0.429436	8.99913	0.00652
0.429436	9.17219	0.00647
0.429436	9.34525	0.00641
0.429436	9.51831	0.00635
0.429436	9.69137	0.00628
0.429436	9.86443	0.00622
0.429436	10.0375	0.00617
0.429436	10.2106	0.00613
0.429436	10.3836	0.00609
0.429436	10.5567	0.00604
0.429436	10.7297	0.00601
0.429436	10.9028	0.00596
0.429436	11.0759	0.00591
0.429436	11.2489	0.00586
0.429436	11.422	0.00582
0.429436	11.595	0.00578
0.429436	11.7681	0.00575
0.429436	11.9412	0.00572
0.429436	12.1142	0.00568
0.429436	12.2873	0.00566
0.429436	12.4603	0.00563
0.429436	12.6334	0.0056
0.429436	12.8065	0.00556
0.429436	12.9795	0.00551
0.429436	13.1526	0.00548
0.429436	13.3256	0.00544
0.429436	13.4987	0.00541
0.429436	13.6718	0.00538
0.429436	13.8448	0.00535
0.429436	14.0179	0.00532
0.429436	14.1909	0.0053
0.429436	14.364	0.00527
0.429436	14.5371	0.00524
0.429436	14.7101	0.00521
0.429436	14.8832	0.00517
0.429436	15.0562	0.00514
0.429436	15.2293	0.00511
0.429436	15.4024	0.00509
0.429436	15.5754	0.00506
0.429436	15.7485	0.00504
0.429436	15.9215	0.00502
0.429436	16.0946	0.00499
0.429436	16.2677	0.00497
0.429436	16.4407	0.00495
0.429436	16.6138	0.00492
0.429436	16.7869	0.0049
0.429436	16.9599	0.00493
0.429436	17.133	0.00484
0.433955	0	0.13752
0.433955	0.17306	0.13791
0.433955	0.34612	0.11971
0.433955	0.51918	0.09697
0.433955	0.69224	0.0782
0.433955	0.8653	0.06397
0.433955	1.03836	0.05296
0.433955	1.21142	0.04424
0.433955	1.38448	0.03741
0.433955	1.55754	0.03208
0.433955	1.7306	0.0279
0.433955	1.90366	0.02461
0.433955	2.07672	0.02199
0.433955	2.24978	0.0199
0.433955	2.42284	0.01816
0.433955	2.5959	0.01672
0.433955	2.76896	0.01553
0.433955	2.94202	0.01455
0.433955	3.11508	0.01371
0.433955	3.28814	0.01298
0.433955	3.46121	0.01235
0.433955	3.63427	0.01181
0.433955	3.80733	0.01134
0.433955	3.98039	0.01093
0.433955	4.15345	0.01055
0.433955	4.32651	0.01021
0.433955	4.49957	0.0099
0.433955	4.67263	0.00962
0.433955	4.84569	0.00938
0.433955	5.01875	0.00916
0.433955	5.19181	0.00895
0.433955	5.36487	0.00876
0.433955	5.53793	0.00857
0.433955	5.71099	0.0084
0.433955	5.88405	0.00825
0.433955	6.05711	0.00813
0.433955	6.23017	0.008
0.433955	6.40323	0.00788
0.433955	6.57629	0.00777
0.433955	6.74935	0.00765
0.433955	6.92241	0.00754
0.433955	7.09547	0.00745
0.433955	7.26853	0.00736
0.433955	7.44159	0.00727
0.433955	7.61465	0.0072
0.433955	7.78771	0.00712
0.433955	7.96077	0.00704
0.433955	8.13383	0.00695
0.433955	8.30689	0.00686
0.433955	8.47995	0.00679
0.433955	8.65301	0.00672
0.433955	8.82607	0.00666
0.433955	8.99913	0.0066
0.433955	9.17219	0.00655
0.433955	9.34525	0.00649
0.433955	9.51831	0.00642
0.433955	9.69137	0.00636
0.433955	9.86443	0.0063
0.433955	10.0375	0.00625
0.433955	10.2106	0.0062
0.433955	10.3836	0.00616
0.433955	10.5567	0.00611
0.433955	10.7297	0.00607
0.433955	10.9028	0.00603
0.433955	11.0759	0.00598
0.433955	11.2489	0.00592
0.433955	11.422	0.00588
0.433955	11.595	0.00584
0.433955	11.7681	0.00581
0.433955	11.9412	0.00577
0.433955	12.1142	0.00574
0.433955	12.2873	0.00571
0.433955	12.4603	0.00568
0.433955	12.6334	0.00565
0.433955	12.8065	0.00561
0.433955	12.9795	0.00557
0.433955	13.1526	0.00553
0.433955	13.3256	0.00549
0.433955	13.4987	0.00546
0.433955	13.6718	0.00543
0.433955	13.8448	0.0054
0.433955	14.0179	0.00538
0.433955	14.1909	0.00535
0.433955	14.364	0.00532
0.433955	14.5371	0.00529
0.433955	14.7101	0.00526
0.433955	14.8832	0.00522
0.433955	15.0562	0.00519
0.433955	15.2293	0.00516
0.433955	15.4024	0.00513
0.433955	15.5754	0.00511
0.433955	15.7485	0.00509
0.433955	15.9215	0.00506
0.433955	16.0946	0.00504
0.433955	16.2677	0.00501
0.433955	16.4407	0.00499
0.433955	16.6138	0.00496
0.433955	16.7869	0.00494
0.433955	16.9599	0.00497
0.433955	17.133	0.00488
0.43847	0	0.13216
0.43847	0.17306	0.13775
0.43847	0.34612	0.12385
0.43847	0.51918	0.10158
0.43847	0.69224	0.08203
0.43847	0.8653	0.067
0.43847	1.03836	0.0554
0.43847	1.21142	0.04623
0.43847	1.38448	0.03902
0.43847	1.55754	0.03341
0.43847	1.7306	0.02901
0.43847	1.90366	0.02554
0.43847	2.07672	0.02278
0.43847	2.24978	0.02058
0.43847	2.42284	0.01875
0.43847	2.5959	0.01724
0.43847	2.76896	0.01598
0.43847	2.94202	0.01495
0.43847	3.11508	0.01408
0.43847	3.28814	0.01331
0.43847	3.46121	0.01265
0.43847	3.63427	0.01208
0.43847	3.80733	0.01159
0.43847	3.98039	0.01116
0.43847	4.15345	0.01077
0.43847	4.32651	0.01041
0.43847	4.49957	0.01009
0.43847	4.67263	0.0098
0.43847	4.84569	0.00954
0.43847	5.01875	0.00932
0.43847	5.19181	0.0091
0.43847	5.36487	0.0089
0.43847	5.53793	0.00871
0.43847	5.71099	0.00853
0.43847	5.88405	0.00838
0.43847	6.05711	0.00824
0.43847	6.23017	0.00812
0.43847	6.40323	0.00799
0.43847	6.57629	0.00787
0.43847	6.74935	0.00775
0.43847	6.92241	0.00764
0.43847	7.09547	0.00754
0.43847	7.26853	0.00745
0.43847	7.44159	0.00736
0.43847	7.61465	0.00728
0.43847	7.78771	0.0072
0.43847	7.96077	0.00712
0.43847	8.13383	0.00703
0.43847	8.30689	0.00694
0.43847	8.47995	0.00687
0.43847	8.65301	0.0068
0.43847	8.82607	0.00673
0.43847	8.99913	0.00668
0.43847	9.17219	0.00662
0.43847	9.34525	0.00656
0.43847	9.51831	0.00649
0.43847	9.69137	0.00642
0.43847	9.86443	0.00636
0.43847	10.0375	0.00631
0.43847	10.2106	0.00626
0.43847	10.3836	0.00622
0.43847	10.5567	0.00617
0.43847	10.7297	0.00613
0.43847	10.9028	0.00609
0.43847	11.0759	0.00603
0.43847	11.2489	0.00598
0.43847	11.422	0.00593
0.43847	11.595	0.00589
0.43847	11.7681	0.00586
0.43847	11.9412	0.00582
0.43847	12.1142	0.00579
0.43847	12.2873	0.00576
0.43847	12.4603	0.00573
0.43847	12.6334	0.0057
0.43847	12.8065	0.00566
0.43847	12.9795	0.00561
0.43847	13.1526	0.00557
0.43847	13.3256	0.00553
0.43847	13.4987	0.0055
0.43847	13.6718	0.00547
0.43847	13.8448	0.00544
0.43847	14.0179	0.00542
0.43847	14.1909	0.00539
0.43847	14.364	0.00536
0.43847	14.5371	0.00533
0.43847	14.7101	0.00529
0.43847	14.8832	0.00525
0.43847	15.0562	0.00522
0.43847	15.2293	0.00519
0.43847	15.4024	0.00517
0.43847	15.5754	0.00514
0.43847	15.7485	0.00512
0.43847	15.9215	0.00509
0.43847	16.0946	0.00507
0.43847	16.2677	0.00505
0.43847	16.4407	0.00502
0.43847	16.6138	0.005
0.43847	16.7869	0.00497
0.43847	16.9599	0.005
0.43847	17.133	0.00491
0.442981	0	0.12587
0.442981	0.17306	0.13598
0.442981	0.34612	0.12713
0.442981	0.51918	0.10616
0.442981	0.69224	0.08604
0.442981	0.8653	0.07016
0.442981	1.03836	0.05795
0.442981	1.21142	0.0483
0.442981	1.38448	0.04071
0.442981	1.55754	0.0348
0.442981	1.7306	0.03015
0.442981	1.90366	0.02651
0.442981	2.07672	0.0236
0.442981	2.24978	0.02128
0.442981	2.42284	0.01936
0.442981	2.5959	0.01777
0.442981	2.76896	0.01646
0.442981	2.94202	0.01538
0.442981	3.11508	0.01446
0.442981	3.28814	0.01365
0.442981	3.46121	0.01296
0.442981	3.63427	0.01237
0.442981	3.80733	0.01186
0.442981	3.98039	0.0114
0.442981	4.15345	0.01099
0.442981	4.32651	0.01062
0.442981	4.49957	0.01029
0.442981	4.67263	0.00999
0.442981	4.84569	0.00972
0.442981	5.01875	0.00948
0.442981	5.19181	0.00926
0.442981	5.36487	0.00905
0.442981	5.53793	0.00885
0.442981	5.71099	0.00867
0.442981	5.88405	0.00851
0.442981	6.05711	0.00837
0.442981	6.23017	0.00824
0.442981	6.40323	0.00811
0.442981	6.57629	0.00798
0.442981	6.74935	0.00786
0.442981	6.92241	0.00774
0.442981	7.09547	0.00764
0.442981	7.26853	0.00754
0.442981	7.44159	0.00746
0.442981	7.61465	0.00737
0.442981	7.78771	0.00729
0.442981	7.96077	0.0072
0.442981	8.13383	0.00711
0.442981	8.30689	0.00703
0.442981	8.47995	0.00695
0.442981	8.65301	0.00688
0.442981	8.82607	0.00681
0.442981	8.99913	0.00675
0.442981	9.17219	0.00669
0.442981	9.34525	0.00663
0.442981	9.51831	0.00656
0.442981	9.69137	0.00649
0.442981	9.86443	0.00643
0.442981	10.0375	0.00638
0.442981	10.2106	0.00633
0.442981	10.3836	0.00628
0.442981	10.5567	0.00624
0.442981	10.7297	0.00619
0.442981	10.9028	0.00615
0.442981	11.0759	0.0061
0.442981	11.2489	0.00604
0.442981	11.422	0.00599
0.442981	11.595	0.00595
0.442981	11.7681	0.00591
0.442981	11.9412	0.00588
0.442981	12.1142	0.00584
0.442981	12.2873	0.00581
0.442981	12.4603	0.00578
0.442981	12.6334	0.00574
0.442981	12.8065	0.0057
0.442981	12.9795	0.00565
0.442981	13.1526	0.00561
0.442981	13.3256	0.00558
0.442981	13.4987	0.00555
0.442981	13.6718	0.00552
0.442981	13.8448	0.00549
0.442981	14.0179	0.00546
0.442981	14.1909	0.00543
0.442981	14.364	0.0054
0.442981	14.5371	0.00537
0.442981	14.7101	0.00534
0.442981	14.8832	0.00529
0.442981	15.0562	0.00526
0.442981	15.2293	0.00524
0.442981	15.4024	0.00521
0.442981	15.5754	0.00518
0.442981	15.7485	0.00516
0.442981	15.9215	0.00513
0.442981	16.0946	0.00511
0.442981	16.2677	0.00508
0.442981	16.4407	0.00506
0.442981	16.6138	0.00503
0.442981	16.7869	0.00501
0.442981	16.9599	0.00504
0.442981	17.133	0.00495
0.44749	0	0.11923
0.44749	0.17306	0.13296
0.44749	0.34612	0.12946
0.44749	0.51918	0.11075
0.44749	0.69224	0.09031
0.44749	0.8653	0.07357
0.44749	1.03836	0.0607
0.44749	1.21142	0.05054
0.44749	1.38448	0.04253
0.44749	1.55754	0.03629
0.44749	1.7306	0.0314
0.44749	1.90366	0.02756
0.44749	2.07672	0.0245
0.44749	2.24978	0.02205
0.44749	2.42284	0.02003
0.44749	2.5959	0.01836
0.44749	2.76896	0.01698
0.44749	2.94202	0.01584
0.44749	3.11508	0.01488
0.44749	3.28814	0.01404
0.44749	3.46121	0.01331
0.44749	3.63427	0.01269
0.44749	3.80733	0.01215
0.44749	3.98039	0.01167
0.44749	4.15345	0.01124
0.44749	4.32651	0.01086
0.44749	4.49957	0.01051
0.44749	4.67263	0.0102
0.44749	4.84569	0.00992
0.44749	5.01875	0.00968
0.44749	5.19181	0.00945
0.44749	5.36487	0.00923
0.44749	5.53793	0.00902
0.44749	5.71099	0.00883
0.44749	5.88405	0.00866
0.44749	6.05711	0.00852
0.44749	6.23017	0.00838
0.44749	6.40323	0.00825
0.44749	6.57629	0.00811
0.44749	6.74935	0.00799
0.44749	6.92241	0.00787
0.44749	7.09547	0.00776
0.44749	7.26853	0.00766
0.44749	7.44159	0.00757
0.44749	7.61465	0.00748
0.44749	7.78771	0.0074
0.44749	7.96077	0.00731
0.44749	8.13383	0.00722
0.44749	8.30689	0.00713
0.44749	8.47995	0.00705
0.44749	8.65301	0.00698
0.44749	8.82607	0.00691
0.44749	8.99913	0.00685
0.44749	9.17219	0.00679
0.44749	9.34525	0.00672
0.44749	9.51831	0.00665
0.44749	9.69137	0.00658
0.44749	9.86443	0.00652
0.44749	10.0375	0.00646
0.44749	10.2106	0.00641
0.44749	10.3836	0.00637
0.44749	10.5567	0.00632
0.44749	10.7297	0.00628
0.44749	10.9028	0.00623
0.44749	11.0759	0.00618
0.44749	11.2489	0.00612
0.44749	11.422	0.00607
0.44749	11.595	0.00602
0.44749	11.7681	0.00598
0.44749	11.9412	0.00595
0.44749	12.1142	0.00591
0.44749	12.2873	0.00588
0.44749	12.4603	0.00584
0.44749	12.6334	0.00581
0.44749	12.8065	0.00577
0.44749	12.9795	0.00572
0.44749	13.1526	0.00568
0.44749	13.3256	0.00564
0.44749	13.4987	0.00561
0.44749	13.6718	0.00558
0.44749	13.8448	0.00555
0.44749	14.0179	0.00552
0.44749	14.1909	0.00549
0.44749	14.364	0.00546
0.44749	14.5371	0.00543
0.44749	14.7101	0.0054
0.44749	14.8832	0.00535
0.44749	15.0562	0.00532
0.44749	15.2293	0.00529
0.44749	15.4024	0.00527
0.44749	15.5754	0.00524
0.44749	15.7485	0.00521
0.44749	15.9215	0.00519
0.44749	16.0946	0.00516
0.44749	16.2677	0.00514
0.44749	16.4407	0.00511
0.44749	16.6138	0.00509
0.44749	16.7869	0.00506
0.44749	16.9599	0.0051
0.44749	17.133	0.005
0.451994	0	0.11255
0.451994	0.17306	0.12886
0.451994	0.34612	0.13058
0.451994	0.51918	0.11515
0.451994	0.69224	0.09477
0.451994	0.8653	0.07721
0.451994	1.03836	0.06362
0.451994	1.21142	0.05292
0.451994	1.38448	0.04446
0.451994	1.55754	0.03789
0.451994	1.7306	0.03272
0.451994	1.90366	0.02867
0.451994	2.07672	0.02545
0.451994	2.24978	0.02287
0.451994	2.42284	0.02074
0.451994	2.5959	0.01899
0.451994	2.76896	0.01753
0.451994	2.94202	0.01634
0.451994	3.11508	0.01532
0.451994	3.28814	0.01444
0.451994	3.46121	0.01367
0.451994	3.63427	0.01303
0.451994	3.80733	0.01246
0.451994	3.98039	0.01195
0.451994	4.15345	0.01151
0.451994	4.32651	0.0111
0.451994	4.49957	0.01074
0.451994	4.67263	0.01042
0.451994	4.84569	0.01012
0.451994	5.01875	0.00987
0.451994	5.19181	0.00963
0.451994	5.36487	0.00941
0.451994	5.53793	0.00919
0.451994	5.71099	0.009
0.451994	5.88405	0.00882
0.451994	6.05711	0.00867
0.451994	6.23017	0.00853
0.451994	6.40323	0.00839
0.451994	6.57629	0.00825
0.451994	6.74935	0.00812
0.451994	6.92241	0.00799
0.451994	7.09547	0.00788
0.451994	7.26853	0.00778
0.451994	7.44159	0.00769
0.451994	7.61465	0.0076
0.451994	7.78771	0.00751
0.451994	7.96077	0.00741
0.451994	8.13383	0.00732
0.451994	8.30689	0.00723
0.451994	8.47995	0.00714
0.451994	8.65301	0.00707
0.451994	8.82607	0.007
0.451994	8.99913	0.00694
0.451994	9.17219	0.00688
0.451994	9.34525	0.00682
0.451994	9.51831	0.00674
0.451994	9.69137	0.00667
0.451994	9.86443	0.00661
0.451994	10.0375	0.00655
0.451994	10.2106	0.0065
0.451994	10.3836	0.00645
0.451994	10.5567	0.0064
0.451994	10.7297	0.00636
0.451994	10.9028	0.00631
0.451994	11.0759	0.00625
0.451994	11.2489	0.00619
0.451994	11.422	0.00614
0.451994	11.595	0.0061
0.451994	11.7681	0.00606
0.451994	11.9412	0.00602
0.451994	12.1142	0.00598
0.451994	12.2873	0.00595
0.451994	12.4603	0.00591
0.451994	12.6334	0.00588
0.451994	12.8065	0.00583
0.451994	12.9795	0.00578
0.451994	13.1526	0.00574
0.451994	13.3256	0.0057
0.451994	13.4987	0.00567
0.451994	13.6718	0.00564
0.451994	13.8448	0.00561
0.451994	14.0179	0.00558
0.451994	14.1909	0.00555
0.451994	14.364	0.00552
0.451994	14.5371	0.00549
0.451994	14.7101	0.00546
0.451994	14.8832	0.00541
0.451994	15.0562	0.00538
0.451994	15.2293	0.00535
0.451994	15.4024	0.00532
0.451994	15.5754	0.00529
0.451994	15.7485	0.00527
0.451994	15.9215	0.00524
0.451994	16.0946	0.00522
0.451994	16.2677	0.00519
0.451994	16.4407	0.00516
0.451994	16.6138	0.00514
0.451994	16.7869	0.00511
0.451994	16.9599	0.00515
[truncated: 26,101 more rows]

## Sheet: panel c for 85PST-15PMW
Relative entropy S' (MJ K-1 m-3)	Electric field E (V μm-1)	Temperature change |ΔT| (K)		Set temperature Ts (K)	Relative entropy S' (MJ K-1 m-3)		Relative entropy S' (MJ K-1 m-3)	Electric field E (V μm-1) of phase boundary
0.365483	0	0		228.671	0.365483		0.424912	0
0.365483	0.17306	0.14872		228.933	0.370116		0.429436	0.04293
0.365483	0.34612	0.2682		229.202	0.374733		0.433955	0.09252
0.365483	0.51918	0.36181		229.478	0.379337		0.43847	0.14192
0.365483	0.69224	0.4355		229.762	0.383928		0.442981	0.19113
0.365483	0.8653	0.49504		230.056	0.388509		0.44749	0.24016
0.365483	1.03836	0.54446		230.359	0.393081		0.451994	0.289
0.365483	1.21142	0.58624		230.669	0.397646		0.456489	0.33765
0.365483	1.38448	0.62208		230.989	0.402204		0.460982	0.38612
0.365483	1.55754	0.65334		231.319	0.406755		0.465475	0.43441
0.365483	1.7306	0.68097		231.652	0.411299		0.469962	0.4825
0.365483	1.90366	0.70571		231.992	0.41584		0.474439	0.53041
0.365483	2.07672	0.72821		232.336	0.420378		0.478908	0.57813
0.365483	2.24978	0.7489		232.686	0.424912		0.483373	0.62567
0.365483	2.42284	0.76807		233.04	0.429436		0.487833	0.67302
0.365483	2.5959	0.78594		233.4	0.433955		0.492289	0.72018
0.365483	2.76896	0.80276		233.766	0.43847		0.496738	0.76716
0.365483	2.94202	0.81871		234.135	0.442981		0.501179	0.81395
0.365483	3.11508	0.83392		234.51	0.44749		0.505619	0.86056
0.365483	3.28814	0.84847		234.889	0.451994		0.510061	0.90698
0.365483	3.46121	0.86245		235.272	0.456489		0.514503	0.95321
0.365483	3.63427	0.87596		235.66	0.460982		0.518938	0.99926
0.365483	3.80733	0.88908		236.052	0.465475		0.523368	1.04512
0.365483	3.98039	0.90187		236.448	0.469962		0.527796	1.09079
0.365483	4.15345	0.9143		236.848	0.474439		0.532221	1.13628
0.365483	4.32651	0.9264		237.251	0.478908		0.536641	1.18158
0.365483	4.49957	0.9382		237.659	0.483373		0.541061	1.2267
0.365483	4.67263	0.94975		238.07	0.487833		0.545471	1.27162
0.365483	4.84569	0.96107		238.484	0.492289		0.549873	1.31637
0.365483	5.01875	0.97219		238.902	0.496738		0.554272	1.36092
0.365483	5.19181	0.98311		239.323	0.501179		0.558669	1.40529
0.365483	5.36487	0.99384		239.747	0.505619		0.563062	1.44948
0.365483	5.53793	1.00439		240.173	0.510061		0.567452	1.49347
0.365483	5.71099	1.01478		240.602	0.514503		0.57184	1.53728
0.365483	5.88405	1.02503		241.033	0.518938		0.576225	1.58091
0.365483	6.05711	1.03516		241.467	0.523368		0.580606	1.62435
0.365483	6.23017	1.04519		241.904	0.527796		0.58498	1.6676
0.365483	6.40323	1.0551		242.342	0.532221		0.58935	1.71066
0.365483	6.57629	1.06488		242.783	0.536641		0.593717	1.75354
0.365483	6.74935	1.07453		243.225	0.541061		0.598079	1.79624
0.365483	6.92241	1.08408		243.669	0.545471		0.602438	1.83874
0.365483	7.09547	1.09353		244.115	0.549873		0.606794	1.88106
0.365483	7.26853	1.10289		244.563	0.554272		0.611144	1.9232
0.365483	7.44159	1.11217		245.013	0.558669		0.61549	1.96515
0.365483	7.61465	1.12138		245.467	0.563062		0.619836	2.00691
0.365483	7.78771	1.1305		245.92	0.567452		0.624175	2.04848
0.365483	7.96077	1.13953		246.376	0.57184		0.62851	2.08987
0.365483	8.13383	1.14846		246.833	0.576225		0.632839	2.13108
0.365483	8.30689	1.15729		247.292	0.580606		0.637161	2.17209
0.365483	8.47995	1.16605		247.753	0.58498		0.641479	2.21292
0.365483	8.65301	1.17472		248.215	0.58935		0.645788	2.25357
0.365483	8.82607	1.18333		248.677	0.593717		0.65009	2.29064
0.365483	8.99913	1.19188		249.141	0.598079		0.654387	2.33244
0.365483	9.17219	1.20036		249.606	0.602438		0.658678	2.37102
0.365483	9.34525	1.20878		250.071	0.606794		0.662966	2.40894
0.365483	9.51831	1.21713		250.538	0.611144		0.667246	2.44365
0.365483	9.69137	1.2254		251.007	0.61549		0.671522	2.48286
0.365483	9.86443	1.23363		251.478	0.619836		0.675793	2.52646
0.365483	10.0375	1.2418		251.949	0.624175		0.680057	2.56675
0.365483	10.2106	1.24992		252.42	0.62851		0.684315	2.59898
0.365483	10.3836	1.258		252.892	0.632839		0.688569	2.63601
0.365483	10.5567	1.26604		253.366	0.637161		0.692818	2.67015
0.365483	10.7297	1.27404		253.84	0.641479		0.69706	2.70912
0.365483	10.9028	1.28201		254.316	0.645788		0.701296	2.74495
0.365483	11.0759	1.28992		254.791	0.65009		0.705527	2.78294
0.365483	11.2489	1.29776		255.269	0.654387		0.709754	2.81563
0.365483	11.422	1.30556		255.745	0.658678		0.71398	2.8532
0.365483	11.595	1.31332		256.223	0.662966		0.718202	2.88768
0.365483	11.7681	1.32104		256.702	0.667246		0.722419	2.92541
0.365483	11.9412	1.32873		257.181	0.671522		0.726628	2.96126
0.365483	12.1142	1.33638		257.662	0.675793		0.730831	2.99527
0.365483	12.2873	1.34401		258.143	0.680057		0.735028	3.03339
0.365483	12.4603	1.3516		258.624	0.684315		0.739217	3.06619
0.365483	12.6334	1.35917		259.106	0.688569		0.743399	3.10629
0.365483	12.8065	1.3667		259.588	0.692818		0.747574	3.1433
0.365483	12.9795	1.37416		260.071	0.69706		0.751746	3.18007
0.365483	13.1526	1.38158		260.554	0.701296		0.755915	3.21649
0.365483	13.3256	1.38895		261.039	0.705527		0.760081	3.25377
0.365483	13.4987	1.39629		261.523	0.709754		0.764241	3.29212
0.365483	13.6718	1.40358		262.007	0.71398		0.768398	3.32889
0.365483	13.8448	1.41083		262.491	0.718202		0.772548	3.36563
0.365483	14.0179	1.41805		262.975	0.722419		0.776693	3.40282
0.365483	14.1909	1.42523		263.46	0.726628		0.780832	3.44171
0.365483	14.364	1.43238		263.946	0.730831		0.784961	3.47858
0.365483	14.5371	1.4395		264.43	0.735028		0.789087	3.51312
0.365483	14.7101	1.44659		264.916	0.739217		0.793213	3.54752
0.365483	14.8832	1.45363		265.403	0.743399		0.797335	3.58178
0.365483	15.0562	1.46063		265.888	0.747574		0.801452	3.61591
0.365483	15.2293	1.4676		266.375	0.751746		0.805562	3.6499
0.365483	15.4024	1.47454		266.861	0.755915		0.809666	3.68376
0.365483	15.5754	1.48146		267.348	0.760081		0.813769	3.71748
0.365483	15.7485	1.48834		267.841	0.764241		0.817873	3.75106
0.365483	15.9215	1.4952		268.338	0.768398		0.821973	3.7845
0.365483	16.0946	1.50203		268.834	0.772548		0.826069	3.81781
0.365483	16.2677	1.50883		269.33	0.776693		0.830163	3.85098
0.365483	16.4407	1.51561		269.827	0.780832		0.834249	3.88401
0.365483	16.6138	1.52235		270.324	0.784961		0.838331	3.91691
0.365483	16.7869	1.52907		270.822	0.789087		0.842412	3.94967
0.365483	16.9599	1.5358		271.319	0.793213		0.846494	3.9823
0.365483	17.133	1.54251		271.815	0.797335		0.850567	4.01478
0.370116	0	0		272.313	0.801452		0.854634	4.04713
0.370116	0.17306	0.15665		272.811	0.805562		0.858696	4.07935
0.370116	0.34612	0.28367		273.309	0.809666		0.862754	4.11142
0.370116	0.51918	0.38343		273.806	0.813769		0.866809	4.14336
0.370116	0.69224	0.46162		274.303	0.817873		0.870856	4.17517
0.370116	0.8653	0.5244		274.802	0.821973		0.874899	4.20683
0.370116	1.03836	0.57626		275.3	0.826069		0.878933	4.23836
0.370116	1.21142	0.62001		275.797	0.830163		0.882965	4.26975
0.370116	1.38448	0.65748		276.296	0.834249		0.886993	4.30101
0.370116	1.55754	0.69012		276.794	0.838331		0.891017	4.33213
0.370116	1.7306	0.71891		277.291	0.842412		0.895035	4.36311
0.370116	1.90366	0.74466		277.789	0.846494		0.899051	4.39396
0.370116	2.07672	0.76804		278.288	0.850567		0.903064	4.42467
0.370116	2.24978	0.78952		278.785	0.854634		0.907069	4.45524
0.370116	2.42284	0.80939		279.284	0.858696		0.911071	4.48567
0.370116	2.5959	0.8279		279.782	0.862754		0.915069	4.51597
0.370116	2.76896	0.84531		280.279	0.866809		0.919061	4.54613
0.370116	2.94202	0.8618		280.776	0.870856		0.923046	4.57616
0.370116	3.11508	0.87752		281.274	0.874899		0.927023	4.60605
0.370116	3.28814	0.89254		281.771	0.878933		0.930993	4.6358
0.370116	3.46121	0.90696		282.268	0.882965		0.934959	4.66541
0.370116	3.63427	0.92089		282.766	0.886993		0.938924	4.69489
0.370116	3.80733	0.93441		283.263	0.891017		0.942885	4.72423
0.370116	3.98039	0.94757		283.76	0.895035		0.94684	4.75344
0.370116	4.15345	0.96036		284.258	0.899051		0.95079	4.7825
0.370116	4.32651	0.9728		284.754	0.903064		0.954736	4.81144
0.370116	4.49957	0.98494		285.255	0.907069		0.958676	4.84023
0.370116	4.67263	0.9968		285.754	0.911071		0.962616	4.86889
0.370116	4.84569	1.00843		286.256	0.915069		0.966552	4.89741
0.370116	5.01875	1.01985		286.758	0.919061		0.970479	4.92579
0.370116	5.19181	1.03107		287.264	0.923046		0.974401	4.95404
0.370116	5.36487	1.04208		287.771	0.927023		0.978319	4.98215
0.370116	5.53793	1.0529		288.277	0.930993		0.982234	5.01012
0.370116	5.71099	1.06356		288.785	0.934959		0.986148	5.03796
0.370116	5.88405	1.07407		289.293	0.938924
0.370116	6.05711	1.08445		289.799	0.942885
0.370116	6.23017	1.09472		290.307	0.94684
0.370116	6.40323	1.10488		290.814	0.95079
0.370116	6.57629	1.1149		291.322	0.954736
0.370116	6.74935	1.12479		291.828	0.958676
0.370116	6.92241	1.13456		292.335	0.962616
0.370116	7.09547	1.14424		292.841	0.966552
0.370116	7.26853	1.15382		293.347	0.970479
0.370116	7.44159	1.16332		293.852	0.974401
0.370116	7.61465	1.17274		294.359	0.978319
0.370116	7.78771	1.18208		294.864	0.982234
0.370116	7.96077	1.19132		295.371	0.986148
0.370116	8.13383	1.20045		295.876	0.990058
0.370116	8.30689	1.20949		296.38	0.993962
0.370116	8.47995	1.21845		296.884	0.99786
0.370116	8.65301	1.22733		297.389	1.00175
0.370116	8.82607	1.23614		297.892	1.00564
0.370116	8.99913	1.24488		298.394	1.00952
0.370116	9.17219	1.25355		298.896	1.01339
0.370116	9.34525	1.26217		299.398	1.01727
0.370116	9.51831	1.2707		299.899	1.02114
0.370116	9.69137	1.27917		300.401	1.02501
0.370116	9.86443	1.28757		300.901	1.02887
0.370116	10.0375	1.29592		301.401	1.03272
0.370116	10.2106	1.30422		301.901	1.03657
0.370116	10.3836	1.31248		302.4	1.04042
0.370116	10.5567	1.32069		302.899	1.04426
0.370116	10.7297	1.32887		303.397	1.0481
0.370116	10.9028	1.337		303.896	1.05193
0.370116	11.0759	1.34507		304.392	1.05576
0.370116	11.2489	1.35309		304.89	1.05958
0.370116	11.422	1.36105		305.387	1.06341
0.370116	11.595	1.36896		305.884	1.06722
0.370116	11.7681	1.37684		306.378	1.07103
0.370116	11.9412	1.38469		306.874	1.07484
0.370116	12.1142	1.3925		307.369	1.07864
0.370116	12.2873	1.40028		307.865	1.08244
0.370116	12.4603	1.40803		308.359	1.08624
0.370116	12.6334	1.41575		308.854	1.09003
0.370116	12.8065	1.42342		309.347	1.09382
0.370116	12.9795	1.43104		309.842	1.0976
0.370116	13.1526	1.43861		310.336	1.10138
0.370116	13.3256	1.44613		310.83	1.10516
0.370116	13.4987	1.45361		311.324	1.10893
0.370116	13.6718	1.46105		311.816	1.1127
0.370116	13.8448	1.46844		312.308	1.11647
0.370116	14.0179	1.4758		312.805	1.12022
0.370116	14.1909	1.48313		313.304	1.12398
0.370116	14.364	1.49043		313.803	1.12773
0.370116	14.5371	1.49769		314.303	1.13148
0.370116	14.7101	1.50491		314.8	1.13521
0.370116	14.8832	1.51209		315.3	1.13895
0.370116	15.0562	1.51923		315.798	1.14267
0.370116	15.2293	1.52634		316.297	1.14639
0.370116	15.4024	1.53341		316.796	1.15011
0.370116	15.5754	1.54046		317.295	1.15382
0.370116	15.7485	1.54748		317.794	1.15753
0.370116	15.9215	1.55447		318.294	1.16123
0.370116	16.0946	1.56143		318.794	1.16493
0.370116	16.2677	1.56836		319.294	1.16862
0.370116	16.4407	1.57527		319.795	1.17231
0.370116	16.6138	1.58214		320.296	1.17599
0.370116	16.7869	1.58899		320.797	1.17967
0.370116	16.9599	1.59585		321.3	1.18335
0.370116	17.133	1.60268		321.801	1.18702
0.374733	0	0		322.303	1.19069
0.374733	0.17306	0.16448		322.804	1.19436
0.374733	0.34612	0.29909		323.306	1.19803
0.374733	0.51918	0.40512		323.808	1.20169
0.374733	0.69224	0.48799		324.311	1.20534
0.374733	0.8653	0.55417		324.815	1.20899
0.374733	1.03836	0.60862		325.317	1.21264
0.374733	1.21142	0.65445		325.82	1.21629
0.374733	1.38448	0.69365		326.323	1.21993
0.374733	1.55754	0.72773		326.826	1.22357
0.374733	1.7306	0.75775		327.329	1.22722
0.374733	1.90366	0.78456		327.832	1.23085
0.374733	2.07672	0.80887		328.336	1.23448
0.374733	2.24978	0.83117		328.839	1.2381
0.374733	2.42284	0.85178		329.342	1.24172
0.374733	2.5959	0.87095		329.845	1.24533
0.374733	2.76896	0.88897		330.348	1.24894
0.374733	2.94202	0.90602		330.852	1.25254
0.374733	3.11508	0.92226		331.354	1.25614
0.374733	3.28814	0.93777		331.857	1.25974
0.374733	3.46121	0.95265		332.36	1.26333
0.374733	3.63427	0.96701		332.863	1.26692
0.374733	3.80733	0.98093		333.365	1.2705
0.374733	3.98039	0.99447		333.867	1.27408
0.374733	4.15345	1.00764		334.371	1.27765
0.374733	4.32651	1.02043		334.873	1.28122
0.374733	4.49957	1.03291		335.375	1.28479
0.374733	4.67263	1.0451		335.877	1.28835
0.374733	4.84569	1.05704		336.379	1.29192
0.374733	5.01875	1.06877		336.882	1.29548
0.374733	5.19181	1.08028		337.383	1.29903
0.374733	5.36487	1.09158		337.885	1.30258
0.374733	5.53793	1.10269		338.385	1.30612
0.374733	5.71099	1.11361		338.885	1.30965
0.374733	5.88405	1.12439		339.386	1.31319
0.374733	6.05711	1.13503		339.887	1.31671
0.374733	6.23017	1.14555		340.387	1.32024
0.374733	6.40323	1.15595		340.887	1.32376
0.374733	6.57629	1.16621		341.386	1.32728
0.374733	6.74935	1.17634		341.886	1.33079
0.374733	6.92241	1.18635		342.385	1.3343
0.374733	7.09547	1.19625		342.884	1.33781
0.374733	7.26853	1.20606		343.383	1.34131
0.374733	7.44159	1.21578		343.882	1.3448
0.374733	7.61465	1.22542		344.381	1.3483
0.374733	7.78771	1.23498		344.879	1.35179
0.374733	7.96077	1.24443		345.377	1.35528
0.374733	8.13383	1.25377		345.874	1.35876
0.374733	8.30689	1.26302		346.373	1.36223
0.374733	8.47995	1.27218		346.871	1.36571
0.374733	8.65301	1.28126		347.369	1.36918
0.374733	8.82607	1.29027		347.868	1.37264
0.374733	8.99913	1.2992		348.366	1.3761
0.374733	9.17219	1.30808		348.864	1.37956
0.374733	9.34525	1.31689		349.361	1.38302
0.374733	9.51831	1.32561		349.859	1.38647
0.374733	9.69137	1.33426		350.358	1.38992
0.374733	9.86443	1.34285		350.856	1.39336
0.374733	10.0375	1.35139		351.352	1.39679
0.374733	10.2106	1.35987		351.85	1.40022
0.374733	10.3836	1.3683		352.348	1.40366
0.374733	10.5567	1.37669		352.85	1.40709
0.374733	10.7297	1.38503		353.353	1.41051
0.374733	10.9028	1.39334		353.857	1.41393
0.374733	11.0759	1.40158		354.36	1.41735
0.374733	11.2489	1.40975		354.864	1.42076
0.374733	11.422	1.41788		355.368	1.42417
0.374733	11.595	1.42596		355.87	1.42758
0.374733	11.7681	1.434		356.374	1.43098
0.374733	11.9412	1.442		356.877	1.43439
0.374733	12.1142	1.44997		357.38	1.43779
0.374733	12.2873	1.45791		357.883	1.44119
0.374733	12.4603	1.46581		358.385	1.44458
0.374733	12.6334	1.47368		358.889	1.44798
0.374733	12.8065	1.48151		359.391	1.45137
0.374733	12.9795	1.48928		359.896	1.45475
0.374733	13.1526	1.49699		360.398	1.45813
0.374733	13.3256	1.50466		360.901	1.46151
0.374733	13.4987	1.51229		361.404	1.46488
0.374733	13.6718	1.51987		361.909	1.46825
0.374733	13.8448	1.52742		362.412	1.47161
0.374733	14.0179	1.53492
0.374733	14.1909	1.54239
0.374733	14.364	1.54983
0.374733	14.5371	1.55723
0.374733	14.7101	1.5646
0.374733	14.8832	1.57191
0.374733	15.0562	1.57919
0.374733	15.2293	1.58643
0.374733	15.4024	1.59365
0.374733	15.5754	1.60083
0.374733	15.7485	1.60798
0.374733	15.9215	1.6151
0.374733	16.0946	1.6222
0.374733	16.2677	1.62926
0.374733	16.4407	1.63629
0.374733	16.6138	1.6433
0.374733	16.7869	1.65027
0.374733	16.9599	1.65726
0.374733	17.133	1.66422
0.379337	0	0
0.379337	0.17306	0.17214
0.379337	0.34612	0.31433
0.379337	0.51918	0.42673
0.379337	0.69224	0.51442
0.379337	0.8653	0.58417
0.379337	1.03836	0.64135
0.379337	1.21142	0.68938
0.379337	1.38448	0.7304
0.379337	1.55754	0.766
0.379337	1.7306	0.79732
0.379337	1.90366	0.82525
0.379337	2.07672	0.85052
0.379337	2.24978	0.87368
0.379337	2.42284	0.89505
0.379337	2.5959	0.91492
0.379337	2.76896	0.93357
0.379337	2.94202	0.95121
0.379337	3.11508	0.96799
0.379337	3.28814	0.984
0.379337	3.46121	0.99935
0.379337	3.63427	1.01415
0.379337	3.80733	1.02849
0.379337	3.98039	1.04243
0.379337	4.15345	1.05597
0.379337	4.32651	1.06912
0.379337	4.49957	1.08194
0.379337	4.67263	1.09447
0.379337	4.84569	1.10674
0.379337	5.01875	1.11877
0.379337	5.19181	1.13059
0.379337	5.36487	1.14218
0.379337	5.53793	1.15357
0.379337	5.71099	1.16477
0.379337	5.88405	1.17581
0.379337	6.05711	1.18672
0.379337	6.23017	1.19749
0.379337	6.40323	1.20814
0.379337	6.57629	1.21865
0.379337	6.74935	1.22902
0.379337	6.92241	1.23926
0.379337	7.09547	1.2494
0.379337	7.26853	1.25943
0.379337	7.44159	1.26938
0.379337	7.61465	1.27924
0.379337	7.78771	1.28901
0.379337	7.96077	1.29868
0.379337	8.13383	1.30824
0.379337	8.30689	1.31769
0.379337	8.47995	1.32706
0.379337	8.65301	1.33634
0.379337	8.82607	1.34555
0.379337	8.99913	1.35469
0.379337	9.17219	1.36376
0.379337	9.34525	1.37276
0.379337	9.51831	1.38168
0.379337	9.69137	1.39052
0.379337	9.86443	1.39929
0.379337	10.0375	1.40801
0.379337	10.2106	1.41667
0.379337	10.3836	1.42528
0.379337	10.5567	1.43384
0.379337	10.7297	1.44236
0.379337	10.9028	1.45083
0.379337	11.0759	1.45925
0.379337	11.2489	1.46759
0.379337	11.422	1.47588
0.379337	11.595	1.48412
0.379337	11.7681	1.49232
0.379337	11.9412	1.50048
0.379337	12.1142	1.50861
0.379337	12.2873	1.5167
0.379337	12.4603	1.52476
0.379337	12.6334	1.53279
0.379337	12.8065	1.54077
0.379337	12.9795	1.54869
0.379337	13.1526	1.55655
0.379337	13.3256	1.56437
0.379337	13.4987	1.57214
0.379337	13.6718	1.57987
0.379337	13.8448	1.58756
0.379337	14.0179	1.59521
0.379337	14.1909	1.60283
0.379337	14.364	1.61041
0.379337	14.5371	1.61795
0.379337	14.7101	1.62545
0.379337	14.8832	1.63291
0.379337	15.0562	1.64033
0.379337	15.2293	1.64771
0.379337	15.4024	1.65505
0.379337	15.5754	1.66237
0.379337	15.7485	1.66966
0.379337	15.9215	1.67691
0.379337	16.0946	1.68414
0.379337	16.2677	1.69133
0.379337	16.4407	1.69849
0.379337	16.6138	1.70563
0.379337	16.7869	1.71273
0.379337	16.9599	1.71984
0.379337	17.133	1.72693
0.383928	0	0
0.383928	0.17306	0.18189
0.383928	0.34612	0.33467
0.383928	0.51918	0.45696
0.383928	0.69224	0.55274
0.383928	0.8653	0.62858
0.383928	1.03836	0.6903
0.383928	1.21142	0.74189
0.383928	1.38448	0.78581
0.383928	1.55754	0.82384
0.383928	1.7306	0.85721
0.383928	1.90366	0.88689
0.383928	2.07672	0.9137
0.383928	2.24978	0.9382
0.383928	2.42284	0.96077
0.383928	2.5959	0.98173
0.383928	2.76896	1.00136
0.383928	2.94202	1.0199
0.383928	3.11508	1.03751
0.383928	3.28814	1.0543
0.383928	3.46121	1.07038
0.383928	3.63427	1.08586
0.383928	3.80733	1.10084
0.383928	3.98039	1.11538
0.383928	4.15345	1.12949
0.383928	4.32651	1.1432
0.383928	4.49957	1.15655
0.383928	4.67263	1.16958
0.383928	4.84569	1.18234
0.383928	5.01875	1.19484
0.383928	5.19181	1.20712
0.383928	5.36487	1.21915
0.383928	5.53793	1.23097
0.383928	5.71099	1.24259
0.383928	5.88405	1.25403
0.383928	6.05711	1.26533
0.383928	6.23017	1.27649
0.383928	6.40323	1.28751
0.383928	6.57629	1.29839
0.383928	6.74935	1.30912
0.383928	6.92241	1.31971
0.383928	7.09547	1.3302
0.383928	7.26853	1.34057
0.383928	7.44159	1.35085
0.383928	7.61465	1.36104
0.383928	7.78771	1.37114
0.383928	7.96077	1.38113
0.383928	8.13383	1.391
0.383928	8.30689	1.40077
0.383928	8.47995	1.41044
0.383928	8.65301	1.42003
0.383928	8.82607	1.42953
0.383928	8.99913	1.43897
0.383928	9.17219	1.44833
0.383928	9.34525	1.45762
0.383928	9.51831	1.46682
0.383928	9.69137	1.47595
0.383928	9.86443	1.485
0.383928	10.0375	1.49398
0.383928	10.2106	1.50291
0.383928	10.3836	1.51178
0.383928	10.5567	1.52061
0.383928	10.7297	1.52938
0.383928	10.9028	1.53811
0.383928	11.0759	1.54677
0.383928	11.2489	1.55536
0.383928	11.422	1.56389
0.383928	11.595	1.57238
0.383928	11.7681	1.58082
0.383928	11.9412	1.58921
0.383928	12.1142	1.59757
0.383928	12.2873	1.6059
0.383928	12.4603	1.61418
0.383928	12.6334	1.62244
0.383928	12.8065	1.63064
0.383928	12.9795	1.63879
0.383928	13.1526	1.64687
0.383928	13.3256	1.65491
0.383928	13.4987	1.6629
0.383928	13.6718	1.67085
0.383928	13.8448	1.67875
0.383928	14.0179	1.68662
0.383928	14.1909	1.69444
0.383928	14.364	1.70223
0.383928	14.5371	1.70998
0.383928	14.7101	1.71769
0.383928	14.8832	1.72536
0.383928	15.0562	1.73297
0.383928	15.2293	1.74055
0.383928	15.4024	1.7481
0.383928	15.5754	1.75562
0.383928	15.7485	1.7631
0.383928	15.9215	1.77055
0.383928	16.0946	1.77797
0.383928	16.2677	1.78535
0.383928	16.4407	1.79271
0.383928	16.6138	1.80003
0.383928	16.7869	1.80732
0.383928	16.9599	1.81462
0.383928	17.133	1.82189
0.388509	0	0
0.388509	0.17306	0.18743
0.388509	0.34612	0.34683
0.388509	0.51918	0.47586
0.388509	0.69224	0.57754
0.388509	0.8653	0.65796
0.388509	1.03836	0.72307
0.388509	1.21142	0.77722
0.388509	1.38448	0.82321
0.388509	1.55754	0.86294
0.388509	1.7306	0.89776
0.388509	1.90366	0.92868
0.388509	2.07672	0.95656
0.388509	2.24978	0.98199
0.388509	2.42284	1.0054
0.388509	2.5959	1.02711
0.388509	2.76896	1.04742
0.388509	2.94202	1.06658
0.388509	3.11508	1.08477
0.388509	3.28814	1.10209
0.388509	3.46121	1.11866
0.388509	3.63427	1.13461
0.388509	3.80733	1.15002
0.388509	3.98039	1.16497
0.388509	4.15345	1.17948
0.388509	4.32651	1.19356
0.388509	4.49957	1.20727
0.388509	4.67263	1.22064
0.388509	4.84569	1.23372
0.388509	5.01875	1.24655
0.388509	5.19181	1.25913
0.388509	5.36487	1.27146
0.388509	5.53793	1.28357
0.388509	5.71099	1.29546
0.388509	5.88405	1.30718
0.388509	6.05711	1.31874
0.388509	6.23017	1.33015
0.388509	6.40323	1.34143
0.388509	6.57629	1.35255
0.388509	6.74935	1.36351
0.388509	6.92241	1.37435
0.388509	7.09547	1.38506
0.388509	7.26853	1.39566
0.388509	7.44159	1.40616
0.388509	7.61465	1.41657
0.388509	7.78771	1.42688
0.388509	7.96077	1.43708
0.388509	8.13383	1.44716
0.388509	8.30689	1.45713
0.388509	8.47995	1.46701
0.388509	8.65301	1.47679
0.388509	8.82607	1.4865
0.388509	8.99913	1.49612
0.388509	9.17219	1.50568
0.388509	9.34525	1.51516
0.388509	9.51831	1.52455
0.388509	9.69137	1.53386
0.388509	9.86443	1.54309
0.388509	10.0375	1.55225
0.388509	10.2106	1.56136
0.388509	10.3836	1.5704
0.388509	10.5567	1.5794
0.388509	10.7297	1.58834
0.388509	10.9028	1.59723
0.388509	11.0759	1.60606
0.388509	11.2489	1.61481
0.388509	11.422	1.6235
0.388509	11.595	1.63214
0.388509	11.7681	1.64074
0.388509	11.9412	1.64929
0.388509	12.1142	1.6578
0.388509	12.2873	1.66628
0.388509	12.4603	1.67472
0.388509	12.6334	1.68312
0.388509	12.8065	1.69147
0.388509	12.9795	1.69976
0.388509	13.1526	1.70799
0.388509	13.3256	1.71616
0.388509	13.4987	1.7243
0.388509	13.6718	1.73238
0.388509	13.8448	1.74043
0.388509	14.0179	1.74843
0.388509	14.1909	1.75639
0.388509	14.364	1.76432
0.388509	14.5371	1.77221
0.388509	14.7101	1.78005
0.388509	14.8832	1.78785
0.388509	15.0562	1.7956
0.388509	15.2293	1.80331
0.388509	15.4024	1.81098
0.388509	15.5754	1.81863
0.388509	15.7485	1.82624
0.388509	15.9215	1.83381
0.388509	16.0946	1.84136
0.388509	16.2677	1.84887
0.388509	16.4407	1.85635
0.388509	16.6138	1.86379
0.388509	16.7869	1.8712
0.388509	16.9599	1.87863
0.388509	17.133	1.88602
0.393081	0	0
0.393081	0.17306	0.19247
0.393081	0.34612	0.35819
0.393081	0.51918	0.49391
0.393081	0.69224	0.60172
0.393081	0.8653	0.68704
0.393081	1.03836	0.75581
0.393081	1.21142	0.81271
0.393081	1.38448	0.86087
0.393081	1.55754	0.9024
0.393081	1.7306	0.93872
0.393081	1.90366	0.97094
0.393081	2.07672	0.99993
0.393081	2.24978	1.02634
0.393081	2.42284	1.05061
0.393081	2.5959	1.0731
0.393081	2.76896	1.09411
0.393081	2.94202	1.11391
0.393081	3.11508	1.13269
0.393081	3.28814	1.15055
0.393081	3.46121	1.16763
0.393081	3.63427	1.18405
0.393081	3.80733	1.1999
0.393081	3.98039	1.21527
0.393081	4.15345	1.23017
0.393081	4.32651	1.24463
0.393081	4.49957	1.2587
0.393081	4.67263	1.27242
0.393081	4.84569	1.28583
0.393081	5.01875	1.29897
0.393081	5.19181	1.31186
0.393081	5.36487	1.32449
0.393081	5.53793	1.33689
0.393081	5.71099	1.34907
0.393081	5.88405	1.36105
0.393081	6.05711	1.37287
0.393081	6.23017	1.38454
0.393081	6.40323	1.39607
0.393081	6.57629	1.40743
0.393081	6.74935	1.41864
0.393081	6.92241	1.4297
0.393081	7.09547	1.44064
0.393081	7.26853	1.45147
0.393081	7.44159	1.46219
0.393081	7.61465	1.47281
0.393081	7.78771	1.48334
0.393081	7.96077	1.49375
0.393081	8.13383	1.50404
0.393081	8.30689	1.51421
0.393081	8.47995	1.52429
0.393081	8.65301	1.53427
0.393081	8.82607	1.54416
0.393081	8.99913	1.55398
0.393081	9.17219	1.56373
0.393081	9.34525	1.5734
0.393081	9.51831	1.58297
0.393081	9.69137	1.59246
0.393081	9.86443	1.60187
0.393081	10.0375	1.61121
0.393081	10.2106	1.62049
0.393081	10.3836	1.6297
0.393081	10.5567	1.63887
0.393081	10.7297	1.64798
0.393081	10.9028	1.65703
0.393081	11.0759	1.66602
0.393081	11.2489	1.67493
0.393081	11.422	1.68378
0.393081	11.595	1.69258
0.393081	11.7681	1.70133
0.393081	11.9412	1.71003
0.393081	12.1142	1.71869
0.393081	12.2873	1.72731
0.393081	12.4603	1.7359
0.393081	12.6334	1.74444
0.393081	12.8065	1.75294
0.393081	12.9795	1.76137
0.393081	13.1526	1.76974
0.393081	13.3256	1.77806
0.393081	13.4987	1.78633
0.393081	13.6718	1.79455
0.393081	13.8448	1.80273
0.393081	14.0179	1.81087
0.393081	14.1909	1.81897
0.393081	14.364	1.82703
0.393081	14.5371	1.83505
0.393081	14.7101	1.84303
0.393081	14.8832	1.85095
0.393081	15.0562	1.85883
0.393081	15.2293	1.86667
0.393081	15.4024	1.87447
0.393081	15.5754	1.88224
0.393081	15.7485	1.88997
0.393081	15.9215	1.89767
0.393081	16.0946	1.90534
0.393081	16.2677	1.91297
0.393081	16.4407	1.92057
0.393081	16.6138	1.92813
0.393081	16.7869	1.93566
0.393081	16.9599	1.9432
0.393081	17.133	1.95071
0.397646	0	0
0.397646	0.17306	0.19694
0.397646	0.34612	0.36861
0.397646	0.51918	0.51092
0.397646	0.69224	0.62499
0.397646	0.8653	0.71552
0.397646	1.03836	0.78823
0.397646	1.21142	0.84808
0.397646	1.38448	0.89853
0.397646	1.55754	0.94193
0.397646	1.7306	0.97983
0.397646	1.90366	1.01338
0.397646	2.07672	1.04353
0.397646	2.24978	1.07095
0.397646	2.42284	1.09612
0.397646	2.5959	1.1194
0.397646	2.76896	1.14113
0.397646	2.94202	1.16158
0.397646	3.11508	1.18096
0.397646	3.28814	1.19938
0.397646	3.46121	1.21698
0.397646	3.63427	1.23387
0.397646	3.80733	1.25018
0.397646	3.98039	1.26597
0.397646	4.15345	1.28127
0.397646	4.32651	1.29611
0.397646	4.49957	1.31054
0.397646	4.67263	1.32461
0.397646	4.84569	1.33835
0.397646	5.01875	1.35182
0.397646	5.19181	1.36501
0.397646	5.36487	1.37794
0.397646	5.53793	1.39063
0.397646	5.71099	1.40308
0.397646	5.88405	1.41534
0.397646	6.05711	1.42742
0.397646	6.23017	1.43935
0.397646	6.40323	1.45112
0.397646	6.57629	1.46273
0.397646	6.74935	1.47417
0.397646	6.92241	1.48547
0.397646	7.09547	1.49664
0.397646	7.26853	1.50768
0.397646	7.44159	1.51862
0.397646	7.61465	1.52946
0.397646	7.78771	1.5402
0.397646	7.96077	1.55081
0.397646	8.13383	1.56131
0.397646	8.30689	1.57168
0.397646	8.47995	1.58195
0.397646	8.65301	1.59213
0.397646	8.82607	1.60221
0.397646	8.99913	1.61222
0.397646	9.17219	1.62215
0.397646	9.34525	1.632
0.397646	9.51831	1.64176
0.397646	9.69137	1.65143
0.397646	9.86443	1.66101
0.397646	10.0375	1.67052
0.397646	10.2106	1.67997
0.397646	10.3836	1.68935
0.397646	10.5567	1.69868
0.397646	10.7297	1.70795
0.397646	10.9028	1.71717
0.397646	11.0759	1.72632
0.397646	11.2489	1.73539
0.397646	11.422	1.74439
0.397646	11.595	1.75334
0.397646	11.7681	1.76223
0.397646	11.9412	1.77109
0.397646	12.1142	1.7799
0.397646	12.2873	1.78866
0.397646	12.4603	1.79739
0.397646	12.6334	1.80608
0.397646	12.8065	1.81471
0.397646	12.9795	1.82328
0.397646	13.1526	1.83179
0.397646	13.3256	1.84024
0.397646	13.4987	1.84864
0.397646	13.6718	1.857
0.397646	13.8448	1.86532
0.397646	14.0179	1.87359
0.397646	14.1909	1.88181
0.397646	14.364	1.89
0.397646	14.5371	1.89815
0.397646	14.7101	1.90626
0.397646	14.8832	1.91431
0.397646	15.0562	1.92231
0.397646	15.2293	1.93027
0.397646	15.4024	1.9382
0.397646	15.5754	1.94609
0.397646	15.7485	1.95394
0.397646	15.9215	1.96176
0.397646	16.0946	1.96955
0.397646	16.2677	1.9773
0.397646	16.4407	1.98501
0.397646	16.6138	1.99269
0.397646	16.7869	2.00034
0.397646	16.9599	2.00799
0.397646	17.133	2.01561
0.402204	0	0
0.402204	0.17306	0.20079
0.402204	0.34612	0.37796
0.402204	0.51918	0.52666
0.402204	0.69224	0.64705
0.402204	0.8653	0.74302
0.402204	1.03836	0.81996
0.402204	1.21142	0.88296
0.402204	1.38448	0.93583
0.402204	1.55754	0.98118
0.402204	1.7306	1.02071
0.402204	1.90366	1.05565
0.402204	2.07672	1.08699
0.402204	2.24978	1.11545
0.402204	2.42284	1.14154
0.402204	2.5959	1.16564
0.402204	2.76896	1.18811
0.402204	2.94202	1.20923
0.402204	3.11508	1.22922
0.402204	3.28814	1.2482
0.402204	3.46121	1.26632
0.402204	3.63427	1.2837
0.402204	3.80733	1.30046
0.402204	3.98039	1.31668
0.402204	4.15345	1.33238
0.402204	4.32651	1.3476
0.402204	4.49957	1.36239
0.402204	4.67263	1.37681
0.402204	4.84569	1.39089
0.402204	5.01875	1.40467
0.402204	5.19181	1.41818
0.402204	5.36487	1.43141
0.402204	5.53793	1.44438
0.402204	5.71099	1.45711
0.402204	5.88405	1.46963
0.402204	6.05711	1.48198
0.402204	6.23017	1.49416
0.402204	6.40323	1.50617
0.402204	6.57629	1.51802
0.402204	6.74935	1.5297
0.402204	6.92241	1.54123
0.402204	7.09547	1.55262
0.402204	7.26853	1.56389
0.402204	7.44159	1.57504
0.402204	7.61465	1.58609
0.402204	7.78771	1.59703
0.402204	7.96077	1.60785
0.402204	8.13383	1.61854
0.402204	8.30689	1.62912
0.402204	8.47995	1.63958
0.402204	8.65301	1.64994
0.402204	8.82607	1.66022
0.402204	8.99913	1.67041
0.402204	9.17219	1.68052
0.402204	9.34525	1.69055
0.402204	9.51831	1.70049
0.402204	9.69137	1.71033
0.402204	9.86443	1.72008
0.402204	10.0375	1.72976
0.402204	10.2106	1.73937
0.402204	10.3836	1.74892
0.402204	10.5567	1.75841
0.402204	10.7297	1.76784
0.402204	10.9028	1.77721
0.402204	11.0759	1.78652
0.402204	11.2489	1.79574
0.402204	11.422	1.80489
0.402204	11.595	1.81398
0.402204	11.7681	1.82303
0.402204	11.9412	1.83202
0.402204	12.1142	1.84097
0.402204	12.2873	1.84988
0.402204	12.4603	1.85875
0.402204	12.6334	1.86757
0.402204	12.8065	1.87634
0.402204	12.9795	1.88504
0.402204	13.1526	1.89368
0.402204	13.3256	1.90227
0.402204	13.4987	1.9108
0.402204	13.6718	1.91929
0.402204	13.8448	1.92773
0.402204	14.0179	1.93613
0.402204	14.1909	1.94449
0.402204	14.364	1.9528
0.402204	14.5371	1.96108
0.402204	14.7101	1.96931
0.402204	14.8832	1.97748
0.402204	15.0562	1.9856
0.402204	15.2293	1.99369
0.402204	15.4024	2.00173
0.402204	15.5754	2.00974
0.402204	15.7485	2.01771
0.402204	15.9215	2.02564
0.402204	16.0946	2.03354
0.402204	16.2677	2.04141
0.402204	16.4407	2.04923
0.402204	16.6138	2.05702
0.402204	16.7869	2.06478
0.402204	16.9599	2.07255
0.402204	17.133	2.08027
0.406755	0	0
0.406755	0.17306	0.20396
0.406755	0.34612	0.38614
0.406755	0.51918	0.54094
0.406755	0.69224	0.66762
0.406755	0.8653	0.76923
0.406755	1.03836	0.85066
0.406755	1.21142	0.91703
0.406755	1.38448	0.97246
0.406755	1.55754	1.01985
0.406755	1.7306	1.06108
0.406755	1.90366	1.09745
0.406755	2.07672	1.13002
0.406755	2.24978	1.15955
0.406755	2.42284	1.18658
0.406755	2.5959	1.21152
0.406755	2.76896	1.23474
0.406755	2.94202	1.25654
0.406755	3.11508	1.27715
0.406755	3.28814	1.29671
0.406755	3.46121	1.31536
0.406755	3.63427	1.33323
0.406755	3.80733	1.35045
0.406755	3.98039	1.36709
0.406755	4.15345	1.38319
0.406755	4.32651	1.3988
0.406755	4.49957	1.41396
0.406755	4.67263	1.42872
0.406755	4.84569	1.44313
0.406755	5.01875	1.45723
0.406755	5.19181	1.47104
0.406755	5.36487	1.48457
0.406755	5.53793	1.49783
0.406755	5.71099	1.51083
0.406755	5.88405	1.52363
0.406755	6.05711	1.53622
0.406755	6.23017	1.54865
0.406755	6.40323	1.56091
0.406755	6.57629	1.573
0.406755	6.74935	1.58491
0.406755	6.92241	1.59666
0.406755	7.09547	1.60828
0.406755	7.26853	1.61976
0.406755	7.44159	1.63112
0.406755	7.61465	1.64238
0.406755	7.78771	1.65352
0.406755	7.96077	1.66454
0.406755	8.13383	1.67543
0.406755	8.30689	1.6862
0.406755	8.47995	1.69685
0.406755	8.65301	1.7074
0.406755	8.82607	1.71785
0.406755	8.99913	1.72822
0.406755	9.17219	1.73851
0.406755	9.34525	1.74872
0.406755	9.51831	1.75882
0.406755	9.69137	1.76883
0.406755	9.86443	1.77875
0.406755	10.0375	1.7886
0.406755	10.2106	1.79837
0.406755	10.3836	1.80808
0.406755	10.5567	1.81772
0.406755	10.7297	1.82731
0.406755	10.9028	1.83683
0.406755	11.0759	1.84629
0.406755	11.2489	1.85566
0.406755	11.422	1.86496
0.406755	11.595	1.87419
0.406755	11.7681	1.88338
0.406755	11.9412	1.89251
0.406755	12.1142	1.9016
0.406755	12.2873	1.91065
0.406755	12.4603	1.91965
0.406755	12.6334	1.9286
0.406755	12.8065	1.9375
0.406755	12.9795	1.94634
0.406755	13.1526	1.9551
0.406755	13.3256	1.96381
0.406755	13.4987	1.97247
0.406755	13.6718	1.98109
0.406755	13.8448	1.98966
0.406755	14.0179	1.99818
0.406755	14.1909	2.00666
0.406755	14.364	2.01509
0.406755	14.5371	2.02349
0.406755	14.7101	2.03184
0.406755	14.8832	2.04013
0.406755	15.0562	2.04837
0.406755	15.2293	2.05657
0.406755	15.4024	2.06473
0.406755	15.5754	2.07285
0.406755	15.7485	2.08093
0.406755	15.9215	2.08898
0.406755	16.0946	2.09699
0.406755	16.2677	2.10496
0.406755	16.4407	2.1129
0.406755	16.6138	2.1208
0.406755	16.7869	2.12866
0.406755	16.9599	2.13653
0.406755	17.133	2.14436
0.411299	0	0
0.411299	0.17306	0.20641
0.411299	0.34612	0.39304
0.411299	0.51918	0.55359
0.411299	0.69224	0.68646
0.411299	0.8653	0.79382
0.411299	1.03836	0.88
0.411299	1.21142	0.94997
0.411299	1.38448	1.00812
0.411299	1.55754	1.05765
0.411299	1.7306	1.10064
0.411299	1.90366	1.13851
0.411299	2.07672	1.17235
0.411299	2.24978	1.20298
0.411299	2.42284	1.23097
0.411299	2.5959	1.25677
0.411299	2.76896	1.28076
0.411299	2.94202	1.30326
0.411299	3.11508	1.3245
0.411299	3.28814	1.34464
0.411299	3.46121	1.36382
0.411299	3.63427	1.38219
0.411299	3.80733	1.39987
0.411299	3.98039	1.41694
0.411299	4.15345	1.43346
0.411299	4.32651	1.44944
0.411299	4.49957	1.46497
0.411299	4.67263	1.48008
0.411299	4.84569	1.49483
0.411299	5.01875	1.50924
0.411299	5.19181	1.52336
0.411299	5.36487	1.53718
0.411299	5.53793	1.55072
0.411299	5.71099	1.56401
0.411299	5.88405	1.57706
0.411299	6.05711	1.58992
0.411299	6.23017	1.60259
0.411299	6.40323	1.6151
0.411299	6.57629	1.62742
0.411299	6.74935	1.63956
0.411299	6.92241	1.65154
0.411299	7.09547	1.66336
0.411299	7.26853	1.67506
0.411299	7.44159	1.68663
0.411299	7.61465	1.69809
0.411299	7.78771	1.70943
0.411299	7.96077	1.72065
0.411299	8.13383	1.73173
0.411299	8.30689	1.74269
0.411299	8.47995	1.75352
0.411299	8.65301	1.76425
0.411299	8.82607	1.77488
0.411299	8.99913	1.78543
0.411299	9.17219	1.79589
0.411299	9.34525	1.80627
0.411299	9.51831	1.81655
0.411299	9.69137	1.82672
0.411299	9.86443	1.83681
0.411299	10.0375	1.84681
0.411299	10.2106	1.85674
0.411299	10.3836	1.8666
0.411299	10.5567	1.8764
0.411299	10.7297	1.88614
0.411299	10.9028	1.89581
0.411299	11.0759	1.90541
0.411299	11.2489	1.91493
0.411299	11.422	1.92437
0.411299	11.595	1.93375
0.411299	11.7681	1.94307
0.411299	11.9412	1.95235
0.411299	12.1142	1.96157
0.411299	12.2873	1.97075
0.411299	12.4603	1.97988
0.411299	12.6334	1.98896
0.411299	12.8065	1.99799
0.411299	12.9795	2.00695
0.411299	13.1526	2.01584
0.411299	13.3256	2.02468
0.411299	13.4987	2.03346
0.411299	13.6718	2.0422
0.411299	13.8448	2.05089
0.411299	14.0179	2.05953
0.411299	14.1909	2.06813
0.411299	14.364	2.07669
0.411299	14.5371	2.0852
0.411299	14.7101	2.09367
0.411299	14.8832	2.10208
0.411299	15.0562	2.11043
0.411299	15.2293	2.11874
0.411299	15.4024	2.12701
0.411299	15.5754	2.13525
0.411299	15.7485	2.14344
0.411299	15.9215	2.15159
0.411299	16.0946	2.15971
0.411299	16.2677	2.16779
0.411299	16.4407	2.17583
0.411299	16.6138	2.18384
0.411299	16.7869	2.1918
0.411299	16.9599	2.19978
0.411299	17.133	2.20771
0.41584	0	0
0.41584	0.17306	0.2081
0.41584	0.34612	0.39855
0.41584	0.51918	0.56443
0.41584	0.69224	0.70331
0.41584	0.8653	0.81648
0.41584	1.03836	0.9076
0.41584	1.21142	0.98142
0.41584	1.38448	1.04246
0.41584	1.55754	1.09423
0.41584	1.7306	1.13904
0.41584	1.90366	1.17845
0.41584	2.07672	1.2136
0.41584	2.24978	1.24536
0.41584	2.42284	1.27435
0.41584	2.5959	1.30102
0.41584	2.76896	1.3258
0.41584	2.94202	1.349
0.41584	3.11508	1.37088
0.41584	3.28814	1.39161
0.41584	3.46121	1.41133
0.41584	3.63427	1.4302
0.41584	3.80733	1.44835
0.41584	3.98039	1.46585
0.41584	4.15345	1.48277
0.41584	4.32651	1.49915
0.41584	4.49957	1.51504
0.41584	4.67263	1.5305
0.41584	4.84569	1.54557
0.41584	5.01875	1.56031
0.41584	5.19181	1.57472
0.41584	5.36487	1.58884
0.41584	5.53793	1.60266
0.41584	5.71099	1.61622
0.41584	5.88405	1.62953
0.41584	6.05711	1.64264
0.41584	6.23017	1.65556
0.41584	6.40323	1.6683
0.41584	6.57629	1.68085
0.41584	6.74935	1.69322
0.41584	6.92241	1.70542
0.41584	7.09547	1.71746
0.41584	7.26853	1.72937
0.41584	7.44159	1.74114
0.41584	7.61465	1.7528
0.41584	7.78771	1.76434
0.41584	7.96077	1.77575
0.41584	8.13383	1.78702
0.41584	8.30689	1.79815
0.41584	8.47995	1.80917
0.41584	8.65301	1.82007
0.41584	8.82607	1.83088
0.41584	8.99913	1.8416
0.41584	9.17219	1.85223
0.41584	9.34525	1.86277
0.41584	9.51831	1.87321
0.41584	9.69137	1.88355
0.41584	9.86443	1.89379
0.41584	10.0375	1.90395
0.41584	10.2106	1.91403
0.41584	10.3836	1.92405
0.41584	10.5567	1.93399
0.41584	10.7297	1.94388
0.41584	10.9028	1.9537
0.41584	11.0759	1.96344
0.41584	11.2489	1.9731
0.41584	11.422	1.98268
0.41584	11.595	1.99219
0.41584	11.7681	2.00165
0.41584	11.9412	2.01106
0.41584	12.1142	2.02041
0.41584	12.2873	2.02971
0.41584	12.4603	2.03897
0.41584	12.6334	2.04818
0.41584	12.8065	2.05734
0.41584	12.9795	2.06642
0.41584	13.1526	2.07543
0.41584	13.3256	2.08438
0.41584	13.4987	2.09329
0.41584	13.6718	2.10214
0.41584	13.8448	2.11095
0.41584	14.0179	2.11971
0.41584	14.1909	2.12843
0.41584	14.364	2.1371
0.41584	14.5371	2.14572
0.41584	14.7101	2.15431
0.41584	14.8832	2.16283
0.41584	15.0562	2.17129
0.41584	15.2293	2.17971
0.41584	15.4024	2.18809
0.41584	15.5754	2.19643
0.41584	15.7485	2.20473
0.41584	15.9215	2.21299
0.41584	16.0946	2.22122
0.41584	16.2677	2.2294
0.41584	16.4407	2.23754
0.41584	16.6138	2.24565
0.41584	16.7869	2.25371
0.41584	16.9599	2.26179
0.41584	17.133	2.26981
0.420378	0	0
0.420378	0.17306	0.20898
0.420378	0.34612	0.4026
0.420378	0.51918	0.57334
0.420378	0.69224	0.71797
0.420378	0.8653	0.83693
0.420378	1.03836	0.93316
0.420378	1.21142	1.01105
0.420378	1.38448	1.07515
0.420378	1.55754	1.12928
0.420378	1.7306	1.176
0.420378	1.90366	1.21699
0.420378	2.07672	1.25349
0.420378	2.24978	1.28641
0.420378	2.42284	1.31641
0.420378	2.5959	1.34399
0.420378	2.76896	1.36956
0.420378	2.94202	1.39348
0.420378	3.11508	1.41601
0.420378	3.28814	1.43733
0.420378	3.46121	1.4576
0.420378	3.63427	1.47697
0.420378	3.80733	1.49558
0.420378	3.98039	1.51352
0.420378	4.15345	1.53085
0.420378	4.32651	1.54761
0.420378	4.49957	1.56386
0.420378	4.67263	1.57967
0.420378	4.84569	1.59507
0.420378	5.01875	1.61012
0.420378	5.19181	1.62484
0.420378	5.36487	1.63924
0.420378	5.53793	1.65334
0.420378	5.71099	1.66716
0.420378	5.88405	1.68074
0.420378	6.05711	1.6941
0.420378	6.23017	1.70726
0.420378	6.40323	1.72023
0.420378	6.57629	1.73301
0.420378	6.74935	1.7456
0.420378	6.92241	1.75801
0.420378	7.09547	1.77027
0.420378	7.26853	1.78237
0.420378	7.44159	1.79435
0.420378	7.61465	1.8062
0.420378	7.78771	1.81792
0.420378	7.96077	1.82952
0.420378	8.13383	1.84097
0.420378	8.30689	1.85229
0.420378	8.47995	1.86348
0.420378	8.65301	1.87456
0.420378	8.82607	1.88553
0.420378	8.99913	1.89641
0.420378	9.17219	1.90721
0.420378	9.34525	1.91791
0.420378	9.51831	1.92851
0.420378	9.69137	1.93901
0.420378	9.86443	1.9494
0.420378	10.0375	1.95971
0.420378	10.2106	1.96994
0.420378	10.3836	1.9801
0.420378	10.5567	1.99019
0.420378	10.7297	2.00021
0.420378	10.9028	2.01017
0.420378	11.0759	2.02006
0.420378	11.2489	2.02985
0.420378	11.422	2.03956
0.420378	11.595	2.04921
0.420378	11.7681	2.0588
0.420378	11.9412	2.06833
0.420378	12.1142	2.07781
0.420378	12.2873	2.08724
0.420378	12.4603	2.09662
0.420378	12.6334	2.10595
0.420378	12.8065	2.11522
0.420378	12.9795	2.12442
0.420378	13.1526	2.13355
0.420378	13.3256	2.14262
0.420378	13.4987	2.15163
0.420378	13.6718	2.1606
0.420378	13.8448	2.16952
0.420378	14.0179	2.1784
0.420378	14.1909	2.18723
0.420378	14.364	2.19601
0.420378	14.5371	2.20475
0.420378	14.7101	2.21343
0.420378	14.8832	2.22206
0.420378	15.0562	2.23064
0.420378	15.2293	2.23916
0.420378	15.4024	2.24765
0.420378	15.5754	2.25609
0.420378	15.7485	2.26449
0.420378	15.9215	2.27285
0.420378	16.0946	2.28117
0.420378	16.2677	2.28946
0.420378	16.4407	2.2977
0.420378	16.6138	2.3059
0.420378	16.7869	2.31406
0.420378	16.9599	2.32223
0.420378	17.133	2.33035
0.424912	0	0
0.424912	0.17306	0.20908
0.424912	0.34612	0.40518
0.424912	0.51918	0.58028
0.424912	0.69224	0.73036
0.424912	0.8653	0.85502
0.424912	1.03836	0.9565
0.424912	1.21142	1.03867
0.424912	1.38448	1.10605
0.424912	1.55754	1.16267
0.424912	1.7306	1.21137
0.424912	1.90366	1.25401
0.424912	2.07672	1.29191
0.424912	2.24978	1.32604
0.424912	2.42284	1.35708
0.424912	2.5959	1.38558
0.424912	2.76896	1.41197
0.424912	2.94202	1.43661
0.424912	3.11508	1.45981
0.424912	3.28814	1.48173
0.424912	3.46121	1.50255
0.424912	3.63427	1.52244
0.424912	3.80733	1.54152
0.424912	3.98039	1.5599
0.424912	4.15345	1.57764
0.424912	4.32651	1.59478
0.424912	4.49957	1.6114
0.424912	4.67263	1.62755
0.424912	4.84569	1.64329
0.424912	5.01875	1.65864
0.424912	5.19181	1.67366
0.424912	5.36487	1.68835
0.424912	5.53793	1.70273
0.424912	5.71099	1.71682
0.424912	5.88405	1.73066
0.424912	6.05711	1.74426
0.424912	6.23017	1.75766
0.424912	6.40323	1.77086
0.424912	6.57629	1.78387
0.424912	6.74935	1.79667
0.424912	6.92241	1.8093
0.424912	7.09547	1.82176
0.424912	7.26853	1.83407
0.424912	7.44159	1.84623
0.424912	7.61465	1.85827
0.424912	7.78771	1.87019
0.424912	7.96077	1.88197
0.424912	8.13383	1.8936
0.424912	8.30689	1.90509
0.424912	8.47995	1.91645
0.424912	8.65301	1.9277
0.424912	8.82607	1.93884
0.424912	8.99913	1.94988
0.424912	9.17219	1.96083
0.424912	9.34525	1.9717
0.424912	9.51831	1.98245
0.424912	9.69137	1.9931
0.424912	9.86443	2.00364
0.424912	10.0375	2.0141
0.424912	10.2106	2.02447
0.424912	10.3836	2.03477
0.424912	10.5567	2.045
0.424912	10.7297	2.05517
0.424912	10.9028	2.06526
0.424912	11.0759	2.07528
0.424912	11.2489	2.08521
0.424912	11.422	2.09505
0.424912	11.595	2.10483
0.424912	11.7681	2.11454
0.424912	11.9412	2.12419
0.424912	12.1142	2.1338
0.424912	12.2873	2.14335
0.424912	12.4603	2.15284
0.424912	12.6334	2.16229
0.424912	12.8065	2.17168
0.424912	12.9795	2.181
0.424912	13.1526	2.19024
0.424912	13.3256	2.19942
0.424912	13.4987	2.20855
0.424912	13.6718	2.21763
0.424912	13.8448	2.22666
0.424912	14.0179	2.23564
0.424912	14.1909	2.24458
0.424912	14.364	2.25347
0.424912	14.5371	2.26231
0.424912	14.7101	2.27111
0.424912	14.8832	2.27984
0.424912	15.0562	2.28852
0.424912	15.2293	2.29715
0.424912	15.4024	2.30573
0.424912	15.5754	2.31428
0.424912	15.7485	2.32278
0.424912	15.9215	2.33124
0.424912	16.0946	2.33966
0.424912	16.2677	2.34804
0.424912	16.4407	2.35637
0.424912	16.6138	2.36467
0.424912	16.7869	2.37292
0.424912	16.9599	2.38119
0.424912	17.133	2.3894
0.429436	0	0
0.429436	0.17306	0.20842
0.429436	0.34612	0.40634
0.429436	0.51918	0.58528
0.429436	0.69224	0.74047
0.429436	0.8653	0.87072
0.429436	1.03836	0.9775
0.429436	1.21142	1.06416
0.429436	1.38448	1.13502
0.429436	1.55754	1.19429
0.429436	1.7306	1.24509
0.429436	1.90366	1.28945
0.429436	2.07672	1.3288
0.429436	2.24978	1.36417
0.429436	2.42284	1.39629
0.429436	2.5959	1.42574
0.429436	2.76896	1.45297
0.429436	2.94202	1.47837
0.429436	3.11508	1.50224
0.429436	3.28814	1.52478
0.429436	3.46121	1.54617
0.429436	3.63427	1.56657
0.429436	3.80733	1.58614
0.429436	3.98039	1.60496
0.429436	4.15345	1.62311
0.429436	4.32651	1.64065
0.429436	4.49957	1.65764
0.429436	4.67263	1.67414
0.429436	4.84569	1.69021
0.429436	5.01875	1.70588
0.429436	5.19181	1.7212
0.429436	5.36487	1.73618
0.429436	5.53793	1.75084
0.429436	5.71099	1.7652
0.429436	5.88405	1.77929
0.429436	6.05711	1.79315
0.429436	6.23017	1.80678
0.429436	6.40323	1.82022
0.429436	6.57629	1.83345
0.429436	6.74935	1.84647
0.429436	6.92241	1.85931
0.429436	7.09547	1.87198
0.429436	7.26853	1.88449
0.429436	7.44159	1.89685
0.429436	7.61465	1.90908
0.429436	7.78771	1.92118
0.429436	7.96077	1.93314
0.429436	8.13383	1.94495
0.429436	8.30689	1.95662
0.429436	8.47995	1.96815
0.429436	8.65301	1.97956
0.429436	8.82607	1.99087
0.429436	8.99913	2.00207
0.429436	9.17219	2.01318
0.429436	9.34525	2.0242
0.429436	9.51831	2.03511
0.429436	9.69137	2.04591
0.429436	9.86443	2.0566
0.429436	10.0375	2.0672
0.429436	10.2106	2.07772
0.429436	10.3836	2.08816
0.429436	10.5567	2.09853
0.429436	10.7297	2.10883
0.429436	10.9028	2.11906
0.429436	11.0759	2.12922
0.429436	11.2489	2.13928
0.429436	11.422	2.14925
0.429436	11.595	2.15915
0.429436	11.7681	2.16899
0.429436	11.9412	2.17877
0.429436	12.1142	2.1885
0.429436	12.2873	2.19816
0.429436	12.4603	2.20778
0.429436	12.6334	2.21735
0.429436	12.8065	2.22685
0.429436	12.9795	2.23628
0.429436	13.1526	2.24564
0.429436	13.3256	2.25493
0.429436	13.4987	2.26417
0.429436	13.6718	2.27336
0.429436	13.8448	2.2825
0.429436	14.0179	2.29159
0.429436	14.1909	2.30064
0.429436	14.364	2.30964
0.429436	14.5371	2.31859
0.429436	14.7101	2.32749
0.429436	14.8832	2.33633
0.429436	15.0562	2.34511
0.429436	15.2293	2.35384
0.429436	15.4024	2.36252
0.429436	15.5754	2.37117
0.429436	15.7485	2.37977
0.429436	15.9215	2.38832
0.429436	16.0946	2.39684
0.429436	16.2677	2.40531
0.429436	16.4407	2.41375
0.429436	16.6138	2.42214
0.429436	16.7869	2.43049
0.429436	16.9599	2.43884
0.429436	17.133	2.44715
0.433955	0	0
0.433955	0.17306	0.20708
0.433955	0.34612	0.40621
0.433955	0.51918	0.5885
0.433955	0.69224	0.74848
0.433955	0.8653	0.88417
0.433955	1.03836	0.9963
0.433955	1.21142	1.08764
0.433955	1.38448	1.16222
0.433955	1.55754	1.22434
0.433955	1.7306	1.27736
0.433955	1.90366	1.32354
0.433955	2.07672	1.36441
0.433955	2.24978	1.40108
0.433955	2.42284	1.43434
0.433955	2.5959	1.46478
0.433955	2.76896	1.49289
0.433955	2.94202	1.51907
0.433955	3.11508	1.54365
0.433955	3.28814	1.56683
0.433955	3.46121	1.58881
0.433955	3.63427	1.60975
0.433955	3.80733	1.62982
0.433955	3.98039	1.6491
0.433955	4.15345	1.66769
0.433955	4.32651	1.68563
0.433955	4.49957	1.70301
0.433955	4.67263	1.71987
0.433955	4.84569	1.73628
0.433955	5.01875	1.75229
0.433955	5.19181	1.76792
0.433955	5.36487	1.7832
0.433955	5.53793	1.79815
0.433955	5.71099	1.81279
0.433955	5.88405	1.82715
0.433955	6.05711	1.84126
0.433955	6.23017	1.85515
0.433955	6.40323	1.86882
0.433955	6.57629	1.88228
0.433955	6.74935	1.89554
0.433955	6.92241	1.9086
0.433955	7.09547	1.92148
0.433955	7.26853	1.93419
0.433955	7.44159	1.94676
0.433955	7.61465	1.95918
0.433955	7.78771	1.97147
0.433955	7.96077	1.98362
0.433955	8.13383	1.99562
0.433955	8.30689	2.00747
0.433955	8.47995	2.01918
0.433955	8.65301	2.03076
0.433955	8.82607	2.04224
0.433955	8.99913	2.05361
0.433955	9.17219	2.06488
0.433955	9.34525	2.07606
0.433955	9.51831	2.08713
0.433955	9.69137	2.09809
0.433955	9.86443	2.10894
0.433955	10.0375	2.11969
0.433955	10.2106	2.13036
0.433955	10.3836	2.14095
0.433955	10.5567	2.15146
0.433955	10.7297	2.16191
0.433955	10.9028	2.17228
0.433955	11.0759	2.18257
0.433955	11.2489	2.19277
0.433955	11.422	2.20288
0.433955	11.595	2.21292
0.433955	11.7681	2.22289
0.433955	11.9412	2.23279
0.433955	12.1142	2.24265
0.433955	12.2873	2.25244
0.433955	12.4603	2.26218
0.433955	12.6334	2.27187
0.433955	12.8065	2.2815
0.433955	12.9795	2.29105
0.433955	13.1526	2.30052
0.433955	13.3256	2.30993
0.433955	13.4987	2.31929
0.433955	13.6718	2.32859
0.433955	13.8448	2.33785
0.433955	14.0179	2.34706
0.433955	14.1909	2.35622
0.433955	14.364	2.36533
0.433955	14.5371	2.37439
0.433955	14.7101	2.3834
0.433955	14.8832	2.39235
0.433955	15.0562	2.40124
0.433955	15.2293	2.41007
0.433955	15.4024	2.41886
0.433955	15.5754	2.42761
0.433955	15.7485	2.43632
0.433955	15.9215	2.44498
0.433955	16.0946	2.45359
0.433955	16.2677	2.46217
0.433955	16.4407	2.4707
0.433955	16.6138	2.47919
0.433955	16.7869	2.48764
0.433955	16.9599	2.49609
0.433955	17.133	2.5045
0.43847	0	0
0.43847	0.17306	0.20514
0.43847	0.34612	0.4049
0.43847	0.51918	0.59005
0.43847	0.69224	0.75448
0.43847	0.8653	0.89543
0.43847	1.03836	1.01295
0.43847	1.21142	1.10914
0.43847	1.38448	1.18769
0.43847	1.55754	1.25287
0.43847	1.7306	1.30827
0.43847	1.90366	1.35639
0.43847	2.07672	1.39888
0.43847	2.24978	1.43694
0.43847	2.42284	1.47139
0.43847	2.5959	1.50287
0.43847	2.76896	1.53191
0.43847	2.94202	1.55892
0.43847	3.11508	1.58424
0.43847	3.28814	1.6081
0.43847	3.46121	1.6307
0.43847	3.63427	1.65222
0.43847	3.80733	1.67281
0.43847	3.98039	1.69258
0.43847	4.15345	1.71162
0.43847	4.32651	1.73
0.43847	4.49957	1.74778
0.43847	4.67263	1.76502
0.43847	4.84569	1.78179
0.43847	5.01875	1.79814
0.43847	5.19181	1.81411
0.43847	5.36487	1.82971
0.43847	5.53793	1.84496
0.43847	5.71099	1.85989
0.43847	5.88405	1.87453
0.43847	6.05711	1.88891
0.43847	6.23017	1.90306
0.43847	6.40323	1.91699
0.43847	6.57629	1.9307
0.43847	6.74935	1.94419
0.43847	6.92241	1.95748
0.43847	7.09547	1.97059
0.43847	7.26853	1.98353
0.43847	7.44159	1.9963
0.43847	7.61465	2.00894
0.43847	7.78771	2.02143
0.43847	7.96077	2.03377
0.43847	8.13383	2.04597
0.43847	8.30689	2.05801
0.43847	8.47995	2.0699
0.43847	8.65301	2.08167
0.43847	8.82607	2.09333
0.43847	8.99913	2.10487
0.43847	9.17219	2.11632
0.43847	9.34525	2.12767
0.43847	9.51831	2.13891
0.43847	9.69137	2.15004
0.43847	9.86443	2.16105
0.43847	10.0375	2.17196
0.43847	10.2106	2.18279
0.43847	10.3836	2.19353
0.43847	10.5567	2.2042
0.43847	10.7297	2.2148
0.43847	10.9028	2.22532
0.43847	11.0759	2.23576
0.43847	11.2489	2.24611
0.43847	11.422	2.25636
0.43847	11.595	2.26654
0.43847	11.7681	2.27665
0.43847	11.9412	2.2867
0.43847	12.1142	2.29668
0.43847	12.2873	2.30661
0.43847	12.4603	2.31649
0.43847	12.6334	2.3263
0.43847	12.8065	2.33606
0.43847	12.9795	2.34574
0.43847	13.1526	2.35534
0.43847	13.3256	2.36487
0.43847	13.4987	2.37436
0.43847	13.6718	2.38379
0.43847	13.8448	2.39317
0.43847	14.0179	2.4025
0.43847	14.1909	2.41178
0.43847	14.364	2.42101
0.43847	14.5371	2.43019
0.43847	14.7101	2.43932
0.43847	14.8832	2.44838
0.43847	15.0562	2.45739
0.43847	15.2293	2.46634
0.43847	15.4024	2.47524
0.43847	15.5754	2.4841
0.43847	15.7485	2.49292
0.43847	15.9215	2.50169
0.43847	16.0946	2.51041
0.43847	16.2677	2.5191
0.43847	16.4407	2.52774
0.43847	16.6138	2.53633
0.43847	16.7869	2.54489
0.43847	16.9599	2.55345
0.43847	17.133	2.56196
0.442981	0	0
0.442981	0.17306	0.20261
0.442981	0.34612	0.40242
0.442981	0.51918	0.58992
0.442981	0.69224	0.75842
0.442981	0.8653	0.90443
0.442981	1.03836	1.02728
0.442981	1.21142	1.12846
0.442981	1.38448	1.2112
0.442981	1.55754	1.27967
0.442981	1.7306	1.33764
0.442981	1.90366	1.38782
0.442981	2.07672	1.43203
0.442981	2.24978	1.47154
0.442981	2.42284	1.50726
0.442981	2.5959	1.53985
0.442981	2.76896	1.56986
0.442981	2.94202	1.59774
0.442981	3.11508	1.62385
0.442981	3.28814	1.64842
0.442981	3.46121	1.67167
0.442981	3.63427	1.69378
0.442981	3.80733	1.71493
0.442981	3.98039	1.73521
0.442981	4.15345	1.75473
0.442981	4.32651	1.77355
0.442981	4.49957	1.79175
0.442981	4.67263	1.8094
0.442981	4.84569	1.82655
0.442981	5.01875	1.84326
0.442981	5.19181	1.85957
0.442981	5.36487	1.8755
0.442981	5.53793	1.89107
0.442981	5.71099	1.90631
0.442981	5.88405	1.92124
0.442981	6.05711	1.93591
0.442981	6.23017	1.95034
0.442981	6.40323	1.96453
0.442981	6.57629	1.9785
0.442981	6.74935	1.99224
0.442981	6.92241	2.00577
0.442981	7.09547	2.01912
0.442981	7.26853	2.03228
0.442981	7.44159	2.04528
0.442981	7.61465	2.05813
0.442981	7.78771	2.07084
0.442981	7.96077	2.08339
0.442981	8.13383	2.09578
0.442981	8.30689	2.10802
0.442981	8.47995	2.12012
0.442981	8.65301	2.13208
0.442981	8.82607	2.14392
0.442981	8.99913	2.15565
0.442981	9.17219	2.16728
0.442981	9.34525	2.17881
0.442981	9.51831	2.19023
0.442981	9.69137	2.20153
0.442981	9.86443	2.21271
0.442981	10.0375	2.22379
0.442981	10.2106	2.23478
0.442981	10.3836	2.24569
0.442981	10.5567	2.25652
0.442981	10.7297	2.26728
0.442981	10.9028	2.27796
0.442981	11.0759	2.28855
0.442981	11.2489	2.29905
0.442981	11.422	2.30946
0.442981	11.595	2.31979
0.442981	11.7681	2.33004
0.442981	11.9412	2.34024
0.442981	12.1142	2.35037
0.442981	12.2873	2.36044
0.442981	12.4603	2.37045
0.442981	12.6334	2.38041
0.442981	12.8065	2.3903
0.442981	12.9795	2.40011
0.442981	13.1526	2.40985
0.442981	13.3256	2.41951
0.442981	13.4987	2.42913
0.442981	13.6718	2.43869
0.442981	13.8448	2.4482
0.442981	14.0179	2.45766
0.442981	14.1909	2.46706
0.442981	14.364	2.47642
0.442981	14.5371	2.48573
0.442981	14.7101	2.49498
0.442981	14.8832	2.50417
0.442981	15.0562	2.51329
0.442981	15.2293	2.52237
0.442981	15.4024	2.53139
0.442981	15.5754	2.54037
0.442981	15.7485	2.5493
0.442981	15.9215	2.55819
0.442981	16.0946	2.56703
0.442981	16.2677	2.57583
0.442981	16.4407	2.58458
0.442981	16.6138	2.59329
0.442981	16.7869	2.60195
0.442981	16.9599	2.61063
0.442981	17.133	2.61924
0.44749	0	0
0.44749	0.17306	0.19949
0.44749	0.34612	0.39874
0.44749	0.51918	0.58807
0.44749	0.69224	0.76022
0.44749	0.8653	0.91102
0.44749	1.03836	1.03911
0.44749	1.21142	1.14535
0.44749	1.38448	1.23247
0.44749	1.55754	1.30445
0.44749	1.7306	1.36515
0.44749	1.90366	1.41752
0.44749	2.07672	1.46355
0.44749	2.24978	1.5046
0.44749	2.42284	1.54165
0.44749	2.5959	1.5754
0.44749	2.76896	1.60643
0.44749	2.94202	1.63523
0.44749	3.11508	1.66215
0.44749	3.28814	1.68747
0.44749	3.46121	1.71139
0.44749	3.63427	1.73413
0.44749	3.80733	1.75585
0.44749	3.98039	1.77667
0.44749	4.15345	1.79668
0.44749	4.32651	1.81597
0.44749	4.49957	1.83461
0.44749	4.67263	1.85268
0.44749	4.84569	1.87022
0.44749	5.01875	1.88731
0.44749	5.19181	1.90397
0.44749	5.36487	1.92024
0.44749	5.53793	1.93614
0.44749	5.71099	1.95169
0.44749	5.88405	1.96693
0.44749	6.05711	1.9819
0.44749	6.23017	1.9966
0.44749	6.40323	2.01107
0.44749	6.57629	2.0253
0.44749	6.74935	2.0393
0.44749	6.92241	2.05309
0.44749	7.09547	2.06668
0.44749	7.26853	2.08008
0.44749	7.44159	2.09331
0.44749	7.61465	2.10638
0.44749	7.78771	2.1193
0.44749	7.96077	2.13207
0.44749	8.13383	2.14467
0.44749	8.30689	2.15712
0.44749	8.47995	2.16941
0.44749	8.65301	2.18157
0.44749	8.82607	2.1936
0.44749	8.99913	2.20552
0.44749	9.17219	2.21734
0.44749	9.34525	2.22905
0.44749	9.51831	2.24065
0.44749	9.69137	2.25213
0.44749	9.86443	2.26349
0.44749	10.0375	2.27474
0.44749	10.2106	2.28591
0.44749	10.3836	2.29698
0.44749	10.5567	2.30798
0.44749	10.7297	2.3189
0.44749	10.9028	2.32974
0.44749	11.0759	2.3405
0.44749	11.2489	2.35116
0.44749	11.422	2.36172
0.44749	11.595	2.3722
0.44749	11.7681	2.38261
0.44749	11.9412	2.39295
0.44749	12.1142	2.40322
0.44749	12.2873	2.41344
0.44749	12.4603	2.4236
0.44749	12.6334	2.43369
0.44749	12.8065	2.44373
0.44749	12.9795	2.45368
0.44749	13.1526	2.46355
0.44749	13.3256	2.47336
0.44749	13.4987	2.4831
0.44749	13.6718	2.4928
0.44749	13.8448	2.50244
0.44749	14.0179	2.51203
0.44749	14.1909	2.52157
0.44749	14.364	2.53106
0.44749	14.5371	2.54049
0.44749	14.7101	2.54987
0.44749	14.8832	2.55919
0.44749	15.0562	2.56844
0.44749	15.2293	2.57763
0.44749	15.4024	2.58678
0.44749	15.5754	2.59588
0.44749	15.7485	2.60493
0.44749	15.9215	2.61394
0.44749	16.0946	2.6229
0.44749	16.2677	2.63181
0.44749	16.4407	2.64068
0.44749	16.6138	2.64951
0.44749	16.7869	2.65829
0.44749	16.9599	2.66707
0.44749	17.133	2.67581
0.451994	0	0
0.451994	0.17306	0.19577
0.451994	0.34612	0.39387
0.451994	0.51918	0.58445
0.451994	0.69224	0.7598
0.451994	0.8653	0.91507
0.451994	1.03836	1.04825
0.451994	1.21142	1.15956
0.451994	1.38448	1.25121
0.451994	1.55754	1.32689
0.451994	1.7306	1.39052
0.451994	1.90366	1.44522
0.451994	2.07672	1.49316
0.451994	2.24978	1.53583
0.451994	2.42284	1.57427
0.451994	2.5959	1.60923
0.451994	2.76896	1.64134
0.451994	2.94202	1.67108
0.451994	3.11508	1.69886
0.451994	3.28814	1.72494
0.451994	3.46121	1.74958
0.451994	3.63427	1.77296
0.451994	3.80733	1.79527
0.451994	3.98039	1.81664
0.451994	4.15345	1.83717
0.451994	4.32651	1.85694
0.451994	4.49957	1.87603
0.451994	4.67263	1.89452
0.451994	4.84569	1.91247
0.451994	5.01875	1.92994
0.451994	5.19181	1.94698
0.451994	5.36487	1.9636
0.451994	5.53793	1.97983
0.451994	5.71099	1.99571
0.451994	5.88405	2.01126
0.451994	6.05711	2.02652
0.451994	6.23017	2.04152
0.451994	6.40323	2.05627
0.451994	6.57629	2.07077
0.451994	6.74935	2.08503
0.451994	6.92241	2.09907
0.451994	7.09547	2.11291
0.451994	7.26853	2.12655
0.451994	7.44159	2.14001
0.451994	7.61465	2.15331
0.451994	7.78771	2.16645
0.451994	7.96077	2.17943
0.451994	8.13383	2.19225
0.451994	8.30689	2.2049
0.451994	8.47995	2.2174
0.451994	8.65301	2.22976
0.451994	8.82607	2.24198
0.451994	8.99913	2.2541
0.451994	9.17219	2.2661
0.451994	9.34525	2.278
0.451994	9.51831	2.28979
0.451994	9.69137	2.30145
0.451994	9.86443	2.31299
0.451994	10.0375	2.32442
0.451994	10.2106	2.33575
0.451994	10.3836	2.34699
0.451994	10.5567	2.35816
0.451994	10.7297	2.36924
0.451994	10.9028	2.38025
0.451994	11.0759	2.39116
0.451994	11.2489	2.40198
0.451994	11.422	2.41271
0.451994	11.595	2.42334
0.451994	11.7681	2.4339
0.451994	11.9412	2.44439
0.451994	12.1142	2.45482
0.451994	12.2873	2.46518
0.451994	12.4603	2.47548
0.451994	12.6334	2.48572
0.451994	12.8065	2.49589
0.451994	12.9795	2.50599
0.451994	13.1526	2.516
0.451994	13.3256	2.52594
0.451994	13.4987	2.53582
0.451994	13.6718	2.54565
0.451994	13.8448	2.55543
0.451994	14.0179	2.56515
0.451994	14.1909	2.57482
0.451994	14.364	2.58444
0.451994	14.5371	2.594
0.451994	14.7101	2.60351
0.451994	14.8832	2.61295
0.451994	15.0562	2.62233
0.451994	15.2293	2.63165
0.451994	15.4024	2.64092
0.451994	15.5754	2.65014
0.451994	15.7485	2.65931
0.451994	15.9215	2.66844
0.451994	16.0946	2.67752
0.451994	16.2677	2.68655
0.451994	16.4407	2.69554
0.451994	16.6138	2.70448
0.451994	16.7869	2.71337
0.451994	16.9599	2.72228
[truncated: 26,101 more rows]

## Sheet: panel d for 85PST-15PMW
Relative entropy S' (MJ K-1 m-3)	Electric field E (V μm-1)	Absolute temperature T (K)		Set temperature Ts (K)	Relative entropy S' (MJ K-1 m-3)		Relative entropy S' (MJ K-1 m-3)	Electric field E (V μm-1) of phase boundary
0.365483	0	228.671		228.671	0.365483		0.424912	0
0.365483	0.17306	228.82		228.933	0.370116		0.429436	0.04293
0.365483	0.34612	228.939		229.202	0.374733		0.433955	0.09252
0.365483	0.51918	229.033		229.478	0.379337		0.43847	0.14192
0.365483	0.69224	229.107		229.762	0.383928		0.442981	0.19113
0.365483	0.8653	229.166		230.056	0.388509		0.44749	0.24016
0.365483	1.03836	229.215		230.359	0.393081		0.451994	0.289
0.365483	1.21142	229.257		230.669	0.397646		0.456489	0.33765
0.365483	1.38448	229.293		230.989	0.402204		0.460982	0.38612
0.365483	1.55754	229.324		231.319	0.406755		0.465475	0.43441
0.365483	1.7306	229.352		231.652	0.411299		0.469962	0.4825
0.365483	1.90366	229.377		231.992	0.41584		0.474439	0.53041
0.365483	2.07672	229.399		232.336	0.420378		0.478908	0.57813
0.365483	2.24978	229.42		232.686	0.424912		0.483373	0.62567
0.365483	2.42284	229.439		233.04	0.429436		0.487833	0.67302
0.365483	2.5959	229.457		233.4	0.433955		0.492289	0.72018
0.365483	2.76896	229.474		233.766	0.43847		0.496738	0.76716
0.365483	2.94202	229.49		234.135	0.442981		0.501179	0.81395
0.365483	3.11508	229.505		234.51	0.44749		0.505619	0.86056
0.365483	3.28814	229.519		234.889	0.451994		0.510061	0.90698
0.365483	3.46121	229.533		235.272	0.456489		0.514503	0.95321
0.365483	3.63427	229.547		235.66	0.460982		0.518938	0.99926
0.365483	3.80733	229.56		236.052	0.465475		0.523368	1.04512
0.365483	3.98039	229.573		236.448	0.469962		0.527796	1.09079
0.365483	4.15345	229.585		236.848	0.474439		0.532221	1.13628
0.365483	4.32651	229.597		237.251	0.478908		0.536641	1.18158
0.365483	4.49957	229.609		237.659	0.483373		0.541061	1.2267
0.365483	4.67263	229.621		238.07	0.487833		0.545471	1.27162
0.365483	4.84569	229.632		238.484	0.492289		0.549873	1.31637
0.365483	5.01875	229.643		238.902	0.496738		0.554272	1.36092
0.365483	5.19181	229.654		239.323	0.501179		0.558669	1.40529
0.365483	5.36487	229.665		239.747	0.505619		0.563062	1.44948
0.365483	5.53793	229.675		240.173	0.510061		0.567452	1.49347
0.365483	5.71099	229.686		240.602	0.514503		0.57184	1.53728
0.365483	5.88405	229.696		241.033	0.518938		0.576225	1.58091
0.365483	6.05711	229.706		241.467	0.523368		0.580606	1.62435
0.365483	6.23017	229.716		241.904	0.527796		0.58498	1.6676
0.365483	6.40323	229.726		242.342	0.532221		0.58935	1.71066
0.365483	6.57629	229.736		242.783	0.536641		0.593717	1.75354
0.365483	6.74935	229.746		243.225	0.541061		0.598079	1.79624
0.365483	6.92241	229.755		243.669	0.545471		0.602438	1.83874
0.365483	7.09547	229.765		244.115	0.549873		0.606794	1.88106
0.365483	7.26853	229.774		244.563	0.554272		0.611144	1.9232
0.365483	7.44159	229.783		245.013	0.558669		0.61549	1.96515
0.365483	7.61465	229.792		245.467	0.563062		0.619836	2.00691
0.365483	7.78771	229.802		245.92	0.567452		0.624175	2.04848
0.365483	7.96077	229.811		246.376	0.57184		0.62851	2.08987
0.365483	8.13383	229.819		246.833	0.576225		0.632839	2.13108
0.365483	8.30689	229.828		247.292	0.580606		0.637161	2.17209
0.365483	8.47995	229.837		247.753	0.58498		0.641479	2.21292
0.365483	8.65301	229.846		248.215	0.58935		0.645788	2.25357
0.365483	8.82607	229.854		248.677	0.593717		0.65009	2.29064
0.365483	8.99913	229.863		249.141	0.598079		0.654387	2.33244
0.365483	9.17219	229.871		249.606	0.602438		0.658678	2.37102
0.365483	9.34525	229.88		250.071	0.606794		0.662966	2.40894
0.365483	9.51831	229.888		250.538	0.611144		0.667246	2.44365
0.365483	9.69137	229.896		251.007	0.61549		0.671522	2.48286
0.365483	9.86443	229.905		251.478	0.619836		0.675793	2.52646
0.365483	10.0375	229.913		251.949	0.624175		0.680057	2.56675
0.365483	10.2106	229.921		252.42	0.62851		0.684315	2.59898
0.365483	10.3836	229.929		252.892	0.632839		0.688569	2.63601
0.365483	10.5567	229.937		253.366	0.637161		0.692818	2.67015
0.365483	10.7297	229.945		253.84	0.641479		0.69706	2.70912
0.365483	10.9028	229.953		254.316	0.645788		0.701296	2.74495
0.365483	11.0759	229.961		254.791	0.65009		0.705527	2.78294
0.365483	11.2489	229.969		255.269	0.654387		0.709754	2.81563
0.365483	11.422	229.977		255.745	0.658678		0.71398	2.8532
0.365483	11.595	229.984		256.223	0.662966		0.718202	2.88768
0.365483	11.7681	229.992		256.702	0.667246		0.722419	2.92541
0.365483	11.9412	230		257.181	0.671522		0.726628	2.96126
0.365483	12.1142	230.007		257.662	0.675793		0.730831	2.99527
0.365483	12.2873	230.015		258.143	0.680057		0.735028	3.03339
0.365483	12.4603	230.023		258.624	0.684315		0.739217	3.06619
0.365483	12.6334	230.03		259.106	0.688569		0.743399	3.10629
0.365483	12.8065	230.038		259.588	0.692818		0.747574	3.1433
0.365483	12.9795	230.045		260.071	0.69706		0.751746	3.18007
0.365483	13.1526	230.053		260.554	0.701296		0.755915	3.21649
0.365483	13.3256	230.06		261.039	0.705527		0.760081	3.25377
0.365483	13.4987	230.067		261.523	0.709754		0.764241	3.29212
0.365483	13.6718	230.075		262.007	0.71398		0.768398	3.32889
0.365483	13.8448	230.082		262.491	0.718202		0.772548	3.36563
0.365483	14.0179	230.089		262.975	0.722419		0.776693	3.40282
0.365483	14.1909	230.096		263.46	0.726628		0.780832	3.44171
0.365483	14.364	230.103		263.946	0.730831		0.784961	3.47858
0.365483	14.5371	230.111		264.43	0.735028		0.789087	3.51312
0.365483	14.7101	230.118		264.916	0.739217		0.793213	3.54752
0.365483	14.8832	230.125		265.403	0.743399		0.797335	3.58178
0.365483	15.0562	230.132		265.888	0.747574		0.801452	3.61591
0.365483	15.2293	230.139		266.375	0.751746		0.805562	3.6499
0.365483	15.4024	230.146		266.861	0.755915		0.809666	3.68376
0.365483	15.5754	230.152		267.348	0.760081		0.813769	3.71748
0.365483	15.7485	230.159		267.841	0.764241		0.817873	3.75106
0.365483	15.9215	230.166		268.338	0.768398		0.821973	3.7845
0.365483	16.0946	230.173		268.834	0.772548		0.826069	3.81781
0.365483	16.2677	230.18		269.33	0.776693		0.830163	3.85098
0.365483	16.4407	230.187		269.827	0.780832		0.834249	3.88401
0.365483	16.6138	230.193		270.324	0.784961		0.838331	3.91691
0.365483	16.7869	230.2		270.822	0.789087		0.842412	3.94967
0.365483	16.9599	230.207		271.319	0.793213		0.846494	3.9823
0.365483	17.133	230.214		271.815	0.797335		0.850567	4.01478
0.370116	0	228.933		272.313	0.801452		0.854634	4.04713
0.370116	0.17306	229.09		272.811	0.805562		0.858696	4.07935
0.370116	0.34612	229.217		273.309	0.809666		0.862754	4.11142
0.370116	0.51918	229.316		273.806	0.813769		0.866809	4.14336
0.370116	0.69224	229.395		274.303	0.817873		0.870856	4.17517
0.370116	0.8653	229.457		274.802	0.821973		0.874899	4.20683
0.370116	1.03836	229.509		275.3	0.826069		0.878933	4.23836
0.370116	1.21142	229.553		275.797	0.830163		0.882965	4.26975
0.370116	1.38448	229.59		276.296	0.834249		0.886993	4.30101
0.370116	1.55754	229.623		276.794	0.838331		0.891017	4.33213
0.370116	1.7306	229.652		277.291	0.842412		0.895035	4.36311
0.370116	1.90366	229.678		277.789	0.846494		0.899051	4.39396
0.370116	2.07672	229.701		278.288	0.850567		0.903064	4.42467
0.370116	2.24978	229.723		278.785	0.854634		0.907069	4.45524
0.370116	2.42284	229.742		279.284	0.858696		0.911071	4.48567
0.370116	2.5959	229.761		279.782	0.862754		0.915069	4.51597
0.370116	2.76896	229.778		280.279	0.866809		0.919061	4.54613
0.370116	2.94202	229.795		280.776	0.870856		0.923046	4.57616
0.370116	3.11508	229.811		281.274	0.874899		0.927023	4.60605
0.370116	3.28814	229.826		281.771	0.878933		0.930993	4.6358
0.370116	3.46121	229.84		282.268	0.882965		0.934959	4.66541
0.370116	3.63427	229.854		282.766	0.886993		0.938924	4.69489
0.370116	3.80733	229.867		283.263	0.891017		0.942885	4.72423
0.370116	3.98039	229.881		283.76	0.895035		0.94684	4.75344
0.370116	4.15345	229.893		284.258	0.899051		0.95079	4.7825
0.370116	4.32651	229.906		284.754	0.903064		0.954736	4.81144
0.370116	4.49957	229.918		285.255	0.907069		0.958676	4.84023
0.370116	4.67263	229.93		285.754	0.911071		0.962616	4.86889
0.370116	4.84569	229.941		286.256	0.915069		0.966552	4.89741
0.370116	5.01875	229.953		286.758	0.919061		0.970479	4.92579
0.370116	5.19181	229.964		287.264	0.923046		0.974401	4.95404
0.370116	5.36487	229.975		287.771	0.927023		0.978319	4.98215
0.370116	5.53793	229.986		288.277	0.930993		0.982234	5.01012
0.370116	5.71099	229.997		288.785	0.934959		0.986148	5.03796
0.370116	5.88405	230.007		289.293	0.938924
0.370116	6.05711	230.017		289.799	0.942885
0.370116	6.23017	230.028		290.307	0.94684
0.370116	6.40323	230.038		290.814	0.95079
0.370116	6.57629	230.048		291.322	0.954736
0.370116	6.74935	230.058		291.828	0.958676
0.370116	6.92241	230.068		292.335	0.962616
0.370116	7.09547	230.077		292.841	0.966552
0.370116	7.26853	230.087		293.347	0.970479
0.370116	7.44159	230.096		293.852	0.974401
0.370116	7.61465	230.106		294.359	0.978319
0.370116	7.78771	230.115		294.864	0.982234
0.370116	7.96077	230.124		295.371	0.986148
0.370116	8.13383	230.133		295.876	0.990058
0.370116	8.30689	230.142		296.38	0.993962
0.370116	8.47995	230.151		296.884	0.99786
0.370116	8.65301	230.16		297.389	1.00175
0.370116	8.82607	230.169		297.892	1.00564
0.370116	8.99913	230.178		298.394	1.00952
0.370116	9.17219	230.187		298.896	1.01339
0.370116	9.34525	230.195		299.398	1.01727
0.370116	9.51831	230.204		299.899	1.02114
0.370116	9.69137	230.212		300.401	1.02501
0.370116	9.86443	230.221		300.901	1.02887
0.370116	10.0375	230.229		301.401	1.03272
0.370116	10.2106	230.237		301.901	1.03657
0.370116	10.3836	230.245		302.4	1.04042
0.370116	10.5567	230.254		302.899	1.04426
0.370116	10.7297	230.262		303.397	1.0481
0.370116	10.9028	230.27		303.896	1.05193
0.370116	11.0759	230.278		304.392	1.05576
0.370116	11.2489	230.286		304.89	1.05958
0.370116	11.422	230.294		305.387	1.06341
0.370116	11.595	230.302		305.884	1.06722
0.370116	11.7681	230.31		306.378	1.07103
0.370116	11.9412	230.318		306.874	1.07484
0.370116	12.1142	230.326		307.369	1.07864
0.370116	12.2873	230.333		307.865	1.08244
0.370116	12.4603	230.341		308.359	1.08624
0.370116	12.6334	230.349		308.854	1.09003
0.370116	12.8065	230.356		309.347	1.09382
0.370116	12.9795	230.364		309.842	1.0976
0.370116	13.1526	230.372		310.336	1.10138
0.370116	13.3256	230.379		310.83	1.10516
0.370116	13.4987	230.387		311.324	1.10893
0.370116	13.6718	230.394		311.816	1.1127
0.370116	13.8448	230.401		312.308	1.11647
0.370116	14.0179	230.409		312.805	1.12022
0.370116	14.1909	230.416		313.304	1.12398
0.370116	14.364	230.423		313.803	1.12773
0.370116	14.5371	230.431		314.303	1.13148
0.370116	14.7101	230.438		314.8	1.13521
0.370116	14.8832	230.445		315.3	1.13895
0.370116	15.0562	230.452		315.798	1.14267
0.370116	15.2293	230.459		316.297	1.14639
0.370116	15.4024	230.466		316.796	1.15011
0.370116	15.5754	230.473		317.295	1.15382
0.370116	15.7485	230.48		317.794	1.15753
0.370116	15.9215	230.487		318.294	1.16123
0.370116	16.0946	230.494		318.794	1.16493
0.370116	16.2677	230.501		319.294	1.16862
0.370116	16.4407	230.508		319.795	1.17231
0.370116	16.6138	230.515		320.296	1.17599
0.370116	16.7869	230.522		320.797	1.17967
0.370116	16.9599	230.529		321.3	1.18335
0.370116	17.133	230.536		321.801	1.18702
0.374733	0	229.202		322.303	1.19069
0.374733	0.17306	229.366		322.804	1.19436
0.374733	0.34612	229.501		323.306	1.19803
0.374733	0.51918	229.607		323.808	1.20169
0.374733	0.69224	229.69		324.311	1.20534
0.374733	0.8653	229.756		324.815	1.20899
0.374733	1.03836	229.811		325.317	1.21264
0.374733	1.21142	229.856		325.82	1.21629
0.374733	1.38448	229.896		326.323	1.21993
0.374733	1.55754	229.93		326.826	1.22357
0.374733	1.7306	229.96		327.329	1.22722
0.374733	1.90366	229.987		327.832	1.23085
0.374733	2.07672	230.011		328.336	1.23448
0.374733	2.24978	230.033		328.839	1.2381
0.374733	2.42284	230.054		329.342	1.24172
0.374733	2.5959	230.073		329.845	1.24533
0.374733	2.76896	230.091		330.348	1.24894
0.374733	2.94202	230.108		330.852	1.25254
0.374733	3.11508	230.124		331.354	1.25614
0.374733	3.28814	230.14		331.857	1.25974
0.374733	3.46121	230.155		332.36	1.26333
0.374733	3.63427	230.169		332.863	1.26692
0.374733	3.80733	230.183		333.365	1.2705
0.374733	3.98039	230.196		333.867	1.27408
0.374733	4.15345	230.21		334.371	1.27765
0.374733	4.32651	230.222		334.873	1.28122
0.374733	4.49957	230.235		335.375	1.28479
0.374733	4.67263	230.247		335.877	1.28835
0.374733	4.84569	230.259		336.379	1.29192
0.374733	5.01875	230.271		336.882	1.29548
0.374733	5.19181	230.282		337.383	1.29903
0.374733	5.36487	230.294		337.885	1.30258
0.374733	5.53793	230.305		338.385	1.30612
0.374733	5.71099	230.316		338.885	1.30965
0.374733	5.88405	230.326		339.386	1.31319
0.374733	6.05711	230.337		339.887	1.31671
0.374733	6.23017	230.348		340.387	1.32024
0.374733	6.40323	230.358		340.887	1.32376
0.374733	6.57629	230.368		341.386	1.32728
0.374733	6.74935	230.378		341.886	1.33079
0.374733	6.92241	230.388		342.385	1.3343
0.374733	7.09547	230.398		342.884	1.33781
0.374733	7.26853	230.408		343.383	1.34131
0.374733	7.44159	230.418		343.882	1.3448
0.374733	7.61465	230.427		344.381	1.3483
0.374733	7.78771	230.437		344.879	1.35179
0.374733	7.96077	230.446		345.377	1.35528
0.374733	8.13383	230.456		345.874	1.35876
0.374733	8.30689	230.465		346.373	1.36223
0.374733	8.47995	230.474		346.871	1.36571
0.374733	8.65301	230.483		347.369	1.36918
0.374733	8.82607	230.492		347.868	1.37264
0.374733	8.99913	230.501		348.366	1.3761
0.374733	9.17219	230.51		348.864	1.37956
0.374733	9.34525	230.519		349.361	1.38302
0.374733	9.51831	230.528		349.859	1.38647
0.374733	9.69137	230.536		350.358	1.38992
0.374733	9.86443	230.545		350.856	1.39336
0.374733	10.0375	230.553		351.352	1.39679
0.374733	10.2106	230.562		351.85	1.40022
0.374733	10.3836	230.57		352.348	1.40366
0.374733	10.5567	230.579		352.85	1.40709
0.374733	10.7297	230.587		353.353	1.41051
0.374733	10.9028	230.595		353.857	1.41393
0.374733	11.0759	230.604		354.36	1.41735
0.374733	11.2489	230.612		354.864	1.42076
0.374733	11.422	230.62		355.368	1.42417
0.374733	11.595	230.628		355.87	1.42758
0.374733	11.7681	230.636		356.374	1.43098
0.374733	11.9412	230.644		356.877	1.43439
0.374733	12.1142	230.652		357.38	1.43779
0.374733	12.2873	230.66		357.883	1.44119
0.374733	12.4603	230.668		358.385	1.44458
0.374733	12.6334	230.676		358.889	1.44798
0.374733	12.8065	230.684		359.391	1.45137
0.374733	12.9795	230.691		359.896	1.45475
0.374733	13.1526	230.699		360.398	1.45813
0.374733	13.3256	230.707		360.901	1.46151
0.374733	13.4987	230.714		361.404	1.46488
0.374733	13.6718	230.722		361.909	1.46825
0.374733	13.8448	230.729		362.412	1.47161
0.374733	14.0179	230.737
0.374733	14.1909	230.744
0.374733	14.364	230.752
0.374733	14.5371	230.759
0.374733	14.7101	230.767
0.374733	14.8832	230.774
0.374733	15.0562	230.781
0.374733	15.2293	230.788
0.374733	15.4024	230.796
0.374733	15.5754	230.803
0.374733	15.7485	230.81
0.374733	15.9215	230.817
0.374733	16.0946	230.824
0.374733	16.2677	230.831
0.374733	16.4407	230.838
0.374733	16.6138	230.845
0.374733	16.7869	230.852
0.374733	16.9599	230.859
0.374733	17.133	230.866
0.379337	0	229.478
0.379337	0.17306	229.65
0.379337	0.34612	229.792
0.379337	0.51918	229.905
0.379337	0.69224	229.992
0.379337	0.8653	230.062
0.379337	1.03836	230.119
0.379337	1.21142	230.167
0.379337	1.38448	230.208
0.379337	1.55754	230.244
0.379337	1.7306	230.275
0.379337	1.90366	230.303
0.379337	2.07672	230.329
0.379337	2.24978	230.352
0.379337	2.42284	230.373
0.379337	2.5959	230.393
0.379337	2.76896	230.412
0.379337	2.94202	230.429
0.379337	3.11508	230.446
0.379337	3.28814	230.462
0.379337	3.46121	230.477
0.379337	3.63427	230.492
0.379337	3.80733	230.506
0.379337	3.98039	230.52
0.379337	4.15345	230.534
0.379337	4.32651	230.547
0.379337	4.49957	230.56
0.379337	4.67263	230.572
0.379337	4.84569	230.585
0.379337	5.01875	230.597
0.379337	5.19181	230.609
0.379337	5.36487	230.62
0.379337	5.53793	230.632
0.379337	5.71099	230.643
0.379337	5.88405	230.654
0.379337	6.05711	230.665
0.379337	6.23017	230.675
0.379337	6.40323	230.686
0.379337	6.57629	230.697
0.379337	6.74935	230.707
0.379337	6.92241	230.717
0.379337	7.09547	230.727
0.379337	7.26853	230.737
0.379337	7.44159	230.747
0.379337	7.61465	230.757
0.379337	7.78771	230.767
0.379337	7.96077	230.777
0.379337	8.13383	230.786
0.379337	8.30689	230.796
0.379337	8.47995	230.805
0.379337	8.65301	230.814
0.379337	8.82607	230.824
0.379337	8.99913	230.833
0.379337	9.17219	230.842
0.379337	9.34525	230.851
0.379337	9.51831	230.86
0.379337	9.69137	230.869
0.379337	9.86443	230.877
0.379337	10.0375	230.886
0.379337	10.2106	230.895
0.379337	10.3836	230.903
0.379337	10.5567	230.912
0.379337	10.7297	230.92
0.379337	10.9028	230.929
0.379337	11.0759	230.937
0.379337	11.2489	230.946
0.379337	11.422	230.954
0.379337	11.595	230.962
0.379337	11.7681	230.97
0.379337	11.9412	230.978
0.379337	12.1142	230.987
0.379337	12.2873	230.995
0.379337	12.4603	231.003
0.379337	12.6334	231.011
0.379337	12.8065	231.019
0.379337	12.9795	231.027
0.379337	13.1526	231.035
0.379337	13.3256	231.042
0.379337	13.4987	231.05
0.379337	13.6718	231.058
0.379337	13.8448	231.066
0.379337	14.0179	231.073
0.379337	14.1909	231.081
0.379337	14.364	231.088
0.379337	14.5371	231.096
0.379337	14.7101	231.103
0.379337	14.8832	231.111
0.379337	15.0562	231.118
0.379337	15.2293	231.126
0.379337	15.4024	231.133
0.379337	15.5754	231.14
0.379337	15.7485	231.148
0.379337	15.9215	231.155
0.379337	16.0946	231.162
0.379337	16.2677	231.169
0.379337	16.4407	231.176
0.379337	16.6138	231.184
0.379337	16.7869	231.191
0.379337	16.9599	231.198
0.379337	17.133	231.205
0.383928	0	229.762
0.383928	0.17306	229.944
0.383928	0.34612	230.097
0.383928	0.51918	230.219
0.383928	0.69224	230.315
0.383928	0.8653	230.391
0.383928	1.03836	230.452
0.383928	1.21142	230.504
0.383928	1.38448	230.548
0.383928	1.55754	230.586
0.383928	1.7306	230.619
0.383928	1.90366	230.649
0.383928	2.07672	230.676
0.383928	2.24978	230.7
0.383928	2.42284	230.723
0.383928	2.5959	230.744
0.383928	2.76896	230.763
0.383928	2.94202	230.782
0.383928	3.11508	230.8
0.383928	3.28814	230.816
0.383928	3.46121	230.832
0.383928	3.63427	230.848
0.383928	3.80733	230.863
0.383928	3.98039	230.877
0.383928	4.15345	230.891
0.383928	4.32651	230.905
0.383928	4.49957	230.919
0.383928	4.67263	230.932
0.383928	4.84569	230.944
0.383928	5.01875	230.957
0.383928	5.19181	230.969
0.383928	5.36487	230.981
0.383928	5.53793	230.993
0.383928	5.71099	231.005
0.383928	5.88405	231.016
0.383928	6.05711	231.027
0.383928	6.23017	231.038
0.383928	6.40323	231.05
0.383928	6.57629	231.06
0.383928	6.74935	231.071
0.383928	6.92241	231.082
0.383928	7.09547	231.092
0.383928	7.26853	231.103
0.383928	7.44159	231.113
0.383928	7.61465	231.123
0.383928	7.78771	231.133
0.383928	7.96077	231.143
0.383928	8.13383	231.153
0.383928	8.30689	231.163
0.383928	8.47995	231.172
0.383928	8.65301	231.182
0.383928	8.82607	231.192
0.383928	8.99913	231.201
0.383928	9.17219	231.21
0.383928	9.34525	231.22
0.383928	9.51831	231.229
0.383928	9.69137	231.238
0.383928	9.86443	231.247
0.383928	10.0375	231.256
0.383928	10.2106	231.265
0.383928	10.3836	231.274
0.383928	10.5567	231.283
0.383928	10.7297	231.291
0.383928	10.9028	231.3
0.383928	11.0759	231.309
0.383928	11.2489	231.317
0.383928	11.422	231.326
0.383928	11.595	231.334
0.383928	11.7681	231.343
0.383928	11.9412	231.351
0.383928	12.1142	231.36
0.383928	12.2873	231.368
0.383928	12.4603	231.376
0.383928	12.6334	231.384
0.383928	12.8065	231.393
0.383928	12.9795	231.401
0.383928	13.1526	231.409
0.383928	13.3256	231.417
0.383928	13.4987	231.425
0.383928	13.6718	231.433
0.383928	13.8448	231.441
0.383928	14.0179	231.449
0.383928	14.1909	231.456
0.383928	14.364	231.464
0.383928	14.5371	231.472
0.383928	14.7101	231.48
0.383928	14.8832	231.487
0.383928	15.0562	231.495
0.383928	15.2293	231.503
0.383928	15.4024	231.51
0.383928	15.5754	231.518
0.383928	15.7485	231.525
0.383928	15.9215	231.533
0.383928	16.0946	231.54
0.383928	16.2677	231.547
0.383928	16.4407	231.555
0.383928	16.6138	231.562
0.383928	16.7869	231.569
0.383928	16.9599	231.577
0.383928	17.133	231.584
0.388509	0	230.056
0.388509	0.17306	230.243
0.388509	0.34612	230.403
0.388509	0.51918	230.532
0.388509	0.69224	230.634
0.388509	0.8653	230.714
0.388509	1.03836	230.779
0.388509	1.21142	230.833
0.388509	1.38448	230.879
0.388509	1.55754	230.919
0.388509	1.7306	230.954
0.388509	1.90366	230.985
0.388509	2.07672	231.013
0.388509	2.24978	231.038
0.388509	2.42284	231.061
0.388509	2.5959	231.083
0.388509	2.76896	231.103
0.388509	2.94202	231.123
0.388509	3.11508	231.141
0.388509	3.28814	231.158
0.388509	3.46121	231.175
0.388509	3.63427	231.191
0.388509	3.80733	231.206
0.388509	3.98039	231.221
0.388509	4.15345	231.235
0.388509	4.32651	231.25
0.388509	4.49957	231.263
0.388509	4.67263	231.277
0.388509	4.84569	231.29
0.388509	5.01875	231.303
0.388509	5.19181	231.315
0.388509	5.36487	231.327
0.388509	5.53793	231.34
0.388509	5.71099	231.351
0.388509	5.88405	231.363
0.388509	6.05711	231.375
0.388509	6.23017	231.386
0.388509	6.40323	231.397
0.388509	6.57629	231.409
0.388509	6.74935	231.42
0.388509	6.92241	231.43
0.388509	7.09547	231.441
0.388509	7.26853	231.452
0.388509	7.44159	231.462
0.388509	7.61465	231.473
0.388509	7.78771	231.483
0.388509	7.96077	231.493
0.388509	8.13383	231.503
0.388509	8.30689	231.513
0.388509	8.47995	231.523
0.388509	8.65301	231.533
0.388509	8.82607	231.542
0.388509	8.99913	231.552
0.388509	9.17219	231.562
0.388509	9.34525	231.571
0.388509	9.51831	231.581
0.388509	9.69137	231.59
0.388509	9.86443	231.599
0.388509	10.0375	231.608
0.388509	10.2106	231.617
0.388509	10.3836	231.626
0.388509	10.5567	231.635
0.388509	10.7297	231.644
0.388509	10.9028	231.653
0.388509	11.0759	231.662
0.388509	11.2489	231.671
0.388509	11.422	231.679
0.388509	11.595	231.688
0.388509	11.7681	231.697
0.388509	11.9412	231.705
0.388509	12.1142	231.714
0.388509	12.2873	231.722
0.388509	12.4603	231.731
0.388509	12.6334	231.739
0.388509	12.8065	231.747
0.388509	12.9795	231.756
0.388509	13.1526	231.764
0.388509	13.3256	231.772
0.388509	13.4987	231.78
0.388509	13.6718	231.788
0.388509	13.8448	231.796
0.388509	14.0179	231.804
0.388509	14.1909	231.812
0.388509	14.364	231.82
0.388509	14.5371	231.828
0.388509	14.7101	231.836
0.388509	14.8832	231.844
0.388509	15.0562	231.852
0.388509	15.2293	231.859
0.388509	15.4024	231.867
0.388509	15.5754	231.875
0.388509	15.7485	231.882
0.388509	15.9215	231.89
0.388509	16.0946	231.897
0.388509	16.2677	231.905
0.388509	16.4407	231.912
0.388509	16.6138	231.92
0.388509	16.7869	231.927
0.388509	16.9599	231.935
0.388509	17.133	231.942
0.393081	0	230.359
0.393081	0.17306	230.551
0.393081	0.34612	230.717
0.393081	0.51918	230.853
0.393081	0.69224	230.961
0.393081	0.8653	231.046
0.393081	1.03836	231.115
0.393081	1.21142	231.172
0.393081	1.38448	231.22
0.393081	1.55754	231.261
0.393081	1.7306	231.298
0.393081	1.90366	231.33
0.393081	2.07672	231.359
0.393081	2.24978	231.385
0.393081	2.42284	231.41
0.393081	2.5959	231.432
0.393081	2.76896	231.453
0.393081	2.94202	231.473
0.393081	3.11508	231.492
0.393081	3.28814	231.51
0.393081	3.46121	231.527
0.393081	3.63427	231.543
0.393081	3.80733	231.559
0.393081	3.98039	231.574
0.393081	4.15345	231.589
0.393081	4.32651	231.604
0.393081	4.49957	231.618
0.393081	4.67263	231.631
0.393081	4.84569	231.645
0.393081	5.01875	231.658
0.393081	5.19181	231.671
0.393081	5.36487	231.683
0.393081	5.53793	231.696
0.393081	5.71099	231.708
0.393081	5.88405	231.72
0.393081	6.05711	231.732
0.393081	6.23017	231.744
0.393081	6.40323	231.755
0.393081	6.57629	231.766
0.393081	6.74935	231.778
0.393081	6.92241	231.789
0.393081	7.09547	231.8
0.393081	7.26853	231.81
0.393081	7.44159	231.821
0.393081	7.61465	231.832
0.393081	7.78771	231.842
0.393081	7.96077	231.853
0.393081	8.13383	231.863
0.393081	8.30689	231.873
0.393081	8.47995	231.883
0.393081	8.65301	231.893
0.393081	8.82607	231.903
0.393081	8.99913	231.913
0.393081	9.17219	231.923
0.393081	9.34525	231.932
0.393081	9.51831	231.942
0.393081	9.69137	231.951
0.393081	9.86443	231.961
0.393081	10.0375	231.97
0.393081	10.2106	231.979
0.393081	10.3836	231.989
0.393081	10.5567	231.998
0.393081	10.7297	232.007
0.393081	10.9028	232.016
0.393081	11.0759	232.025
0.393081	11.2489	232.034
0.393081	11.422	232.043
0.393081	11.595	232.052
0.393081	11.7681	232.06
0.393081	11.9412	232.069
0.393081	12.1142	232.078
0.393081	12.2873	232.086
0.393081	12.4603	232.095
0.393081	12.6334	232.103
0.393081	12.8065	232.112
0.393081	12.9795	232.12
0.393081	13.1526	232.129
0.393081	13.3256	232.137
0.393081	13.4987	232.145
0.393081	13.6718	232.154
0.393081	13.8448	232.162
0.393081	14.0179	232.17
0.393081	14.1909	232.178
0.393081	14.364	232.186
0.393081	14.5371	232.194
0.393081	14.7101	232.202
0.393081	14.8832	232.21
0.393081	15.0562	232.218
0.393081	15.2293	232.226
0.393081	15.4024	232.233
0.393081	15.5754	232.241
0.393081	15.7485	232.249
0.393081	15.9215	232.257
0.393081	16.0946	232.264
0.393081	16.2677	232.272
0.393081	16.4407	232.28
0.393081	16.6138	232.287
0.393081	16.7869	232.295
0.393081	16.9599	232.302
0.393081	17.133	232.31
0.397646	0	230.669
0.397646	0.17306	230.866
0.397646	0.34612	231.038
0.397646	0.51918	231.18
0.397646	0.69224	231.294
0.397646	0.8653	231.385
0.397646	1.03836	231.457
0.397646	1.21142	231.517
0.397646	1.38448	231.568
0.397646	1.55754	231.611
0.397646	1.7306	231.649
0.397646	1.90366	231.682
0.397646	2.07672	231.713
0.397646	2.24978	231.74
0.397646	2.42284	231.765
0.397646	2.5959	231.788
0.397646	2.76896	231.81
0.397646	2.94202	231.831
0.397646	3.11508	231.85
0.397646	3.28814	231.868
0.397646	3.46121	231.886
0.397646	3.63427	231.903
0.397646	3.80733	231.919
0.397646	3.98039	231.935
0.397646	4.15345	231.95
0.397646	4.32651	231.965
0.397646	4.49957	231.98
0.397646	4.67263	231.994
0.397646	4.84569	232.007
0.397646	5.01875	232.021
0.397646	5.19181	232.034
0.397646	5.36487	232.047
0.397646	5.53793	232.06
0.397646	5.71099	232.072
0.397646	5.88405	232.084
0.397646	6.05711	232.096
0.397646	6.23017	232.108
0.397646	6.40323	232.12
0.397646	6.57629	232.132
0.397646	6.74935	232.143
0.397646	6.92241	232.154
0.397646	7.09547	232.166
0.397646	7.26853	232.177
0.397646	7.44159	232.188
0.397646	7.61465	232.198
0.397646	7.78771	232.209
0.397646	7.96077	232.22
0.397646	8.13383	232.23
0.397646	8.30689	232.241
0.397646	8.47995	232.251
0.397646	8.65301	232.261
0.397646	8.82607	232.271
0.397646	8.99913	232.281
0.397646	9.17219	232.291
0.397646	9.34525	232.301
0.397646	9.51831	232.311
0.397646	9.69137	232.32
0.397646	9.86443	232.33
0.397646	10.0375	232.34
0.397646	10.2106	232.349
0.397646	10.3836	232.358
0.397646	10.5567	232.368
0.397646	10.7297	232.377
0.397646	10.9028	232.386
0.397646	11.0759	232.395
0.397646	11.2489	232.404
0.397646	11.422	232.413
0.397646	11.595	232.422
0.397646	11.7681	232.431
0.397646	11.9412	232.44
0.397646	12.1142	232.449
0.397646	12.2873	232.458
0.397646	12.4603	232.466
0.397646	12.6334	232.475
0.397646	12.8065	232.484
0.397646	12.9795	232.492
0.397646	13.1526	232.501
0.397646	13.3256	232.509
0.397646	13.4987	232.518
0.397646	13.6718	232.526
0.397646	13.8448	232.534
0.397646	14.0179	232.543
0.397646	14.1909	232.551
0.397646	14.364	232.559
0.397646	14.5371	232.567
0.397646	14.7101	232.575
0.397646	14.8832	232.583
0.397646	15.0562	232.591
0.397646	15.2293	232.599
0.397646	15.4024	232.607
0.397646	15.5754	232.615
0.397646	15.7485	232.623
0.397646	15.9215	232.631
0.397646	16.0946	232.639
0.397646	16.2677	232.646
0.397646	16.4407	232.654
0.397646	16.6138	232.662
0.397646	16.7869	232.669
0.397646	16.9599	232.677
0.397646	17.133	232.685
0.402204	0	230.989
0.402204	0.17306	231.19
0.402204	0.34612	231.367
0.402204	0.51918	231.516
0.402204	0.69224	231.636
0.402204	0.8653	231.732
0.402204	1.03836	231.809
0.402204	1.21142	231.872
0.402204	1.38448	231.925
0.402204	1.55754	231.97
0.402204	1.7306	232.01
0.402204	1.90366	232.045
0.402204	2.07672	232.076
0.402204	2.24978	232.104
0.402204	2.42284	232.131
0.402204	2.5959	232.155
0.402204	2.76896	232.177
0.402204	2.94202	232.198
0.402204	3.11508	232.218
0.402204	3.28814	232.237
0.402204	3.46121	232.255
0.402204	3.63427	232.273
0.402204	3.80733	232.289
0.402204	3.98039	232.306
0.402204	4.15345	232.321
0.402204	4.32651	232.337
0.402204	4.49957	232.351
0.402204	4.67263	232.366
0.402204	4.84569	232.38
0.402204	5.01875	232.394
0.402204	5.19181	232.407
0.402204	5.36487	232.42
0.402204	5.53793	232.433
0.402204	5.71099	232.446
0.402204	5.88405	232.459
0.402204	6.05711	232.471
0.402204	6.23017	232.483
0.402204	6.40323	232.495
0.402204	6.57629	232.507
0.402204	6.74935	232.519
0.402204	6.92241	232.53
0.402204	7.09547	232.542
0.402204	7.26853	232.553
0.402204	7.44159	232.564
0.402204	7.61465	232.575
0.402204	7.78771	232.586
0.402204	7.96077	232.597
0.402204	8.13383	232.608
0.402204	8.30689	232.618
0.402204	8.47995	232.629
0.402204	8.65301	232.639
0.402204	8.82607	232.649
0.402204	8.99913	232.659
0.402204	9.17219	232.67
0.402204	9.34525	232.68
0.402204	9.51831	232.689
0.402204	9.69137	232.699
0.402204	9.86443	232.709
0.402204	10.0375	232.719
0.402204	10.2106	232.728
0.402204	10.3836	232.738
0.402204	10.5567	232.747
0.402204	10.7297	232.757
0.402204	10.9028	232.766
0.402204	11.0759	232.776
0.402204	11.2489	232.785
0.402204	11.422	232.794
0.402204	11.595	232.803
0.402204	11.7681	232.812
0.402204	11.9412	232.821
0.402204	12.1142	232.83
0.402204	12.2873	232.839
0.402204	12.4603	232.848
0.402204	12.6334	232.857
0.402204	12.8065	232.865
0.402204	12.9795	232.874
0.402204	13.1526	232.883
0.402204	13.3256	232.891
0.402204	13.4987	232.9
0.402204	13.6718	232.908
0.402204	13.8448	232.917
0.402204	14.0179	232.925
0.402204	14.1909	232.933
0.402204	14.364	232.942
0.402204	14.5371	232.95
0.402204	14.7101	232.958
0.402204	14.8832	232.966
0.402204	15.0562	232.975
0.402204	15.2293	232.983
0.402204	15.4024	232.991
0.402204	15.5754	232.999
0.402204	15.7485	233.007
0.402204	15.9215	233.015
0.402204	16.0946	233.023
0.402204	16.2677	233.03
0.402204	16.4407	233.038
0.402204	16.6138	233.046
0.402204	16.7869	233.054
0.402204	16.9599	233.062
0.402204	17.133	233.069
0.406755	0	231.319
0.406755	0.17306	231.523
0.406755	0.34612	231.705
0.406755	0.51918	231.86
0.406755	0.69224	231.987
0.406755	0.8653	232.088
0.406755	1.03836	232.17
0.406755	1.21142	232.236
0.406755	1.38448	232.291
0.406755	1.55754	232.339
0.406755	1.7306	232.38
0.406755	1.90366	232.416
0.406755	2.07672	232.449
0.406755	2.24978	232.479
0.406755	2.42284	232.506
0.406755	2.5959	232.531
0.406755	2.76896	232.554
0.406755	2.94202	232.576
0.406755	3.11508	232.596
0.406755	3.28814	232.616
0.406755	3.46121	232.634
0.406755	3.63427	232.652
0.406755	3.80733	232.669
0.406755	3.98039	232.686
0.406755	4.15345	232.702
0.406755	4.32651	232.718
0.406755	4.49957	232.733
0.406755	4.67263	232.748
0.406755	4.84569	232.762
0.406755	5.01875	232.776
0.406755	5.19181	232.79
0.406755	5.36487	232.804
0.406755	5.53793	232.817
0.406755	5.71099	232.83
0.406755	5.88405	232.843
0.406755	6.05711	232.855
0.406755	6.23017	232.868
0.406755	6.40323	232.88
0.406755	6.57629	232.892
0.406755	6.74935	232.904
0.406755	6.92241	232.916
0.406755	7.09547	232.927
0.406755	7.26853	232.939
0.406755	7.44159	232.95
0.406755	7.61465	232.961
0.406755	7.78771	232.973
0.406755	7.96077	232.984
0.406755	8.13383	232.994
0.406755	8.30689	233.005
0.406755	8.47995	233.016
0.406755	8.65301	233.026
0.406755	8.82607	233.037
0.406755	8.99913	233.047
0.406755	9.17219	233.058
0.406755	9.34525	233.068
0.406755	9.51831	233.078
0.406755	9.69137	233.088
0.406755	9.86443	233.098
0.406755	10.0375	233.108
0.406755	10.2106	233.117
0.406755	10.3836	233.127
0.406755	10.5567	233.137
0.406755	10.7297	233.146
0.406755	10.9028	233.156
0.406755	11.0759	233.165
0.406755	11.2489	233.175
0.406755	11.422	233.184
0.406755	11.595	233.193
0.406755	11.7681	233.202
0.406755	11.9412	233.212
0.406755	12.1142	233.221
0.406755	12.2873	233.23
0.406755	12.4603	233.239
0.406755	12.6334	233.248
0.406755	12.8065	233.256
0.406755	12.9795	233.265
0.406755	13.1526	233.274
0.406755	13.3256	233.283
0.406755	13.4987	233.291
0.406755	13.6718	233.3
0.406755	13.8448	233.309
0.406755	14.0179	233.317
0.406755	14.1909	233.326
0.406755	14.364	233.334
0.406755	14.5371	233.342
0.406755	14.7101	233.351
0.406755	14.8832	233.359
0.406755	15.0562	233.367
0.406755	15.2293	233.376
0.406755	15.4024	233.384
0.406755	15.5754	233.392
0.406755	15.7485	233.4
0.406755	15.9215	233.408
0.406755	16.0946	233.416
0.406755	16.2677	233.424
0.406755	16.4407	233.432
0.406755	16.6138	233.44
0.406755	16.7869	233.448
0.406755	16.9599	233.456
0.406755	17.133	233.463
0.411299	0	231.652
0.411299	0.17306	231.858
0.411299	0.34612	232.045
0.411299	0.51918	232.206
0.411299	0.69224	232.338
0.411299	0.8653	232.446
0.411299	1.03836	232.532
0.411299	1.21142	232.602
0.411299	1.38448	232.66
0.411299	1.55754	232.71
0.411299	1.7306	232.753
0.411299	1.90366	232.791
0.411299	2.07672	232.824
0.411299	2.24978	232.855
0.411299	2.42284	232.883
0.411299	2.5959	232.909
0.411299	2.76896	232.933
0.411299	2.94202	232.955
0.411299	3.11508	232.976
0.411299	3.28814	232.997
0.411299	3.46121	233.016
0.411299	3.63427	233.034
0.411299	3.80733	233.052
0.411299	3.98039	233.069
0.411299	4.15345	233.085
0.411299	4.32651	233.101
0.411299	4.49957	233.117
0.411299	4.67263	233.132
0.411299	4.84569	233.147
0.411299	5.01875	233.161
0.411299	5.19181	233.175
0.411299	5.36487	233.189
0.411299	5.53793	233.203
0.411299	5.71099	233.216
0.411299	5.88405	233.229
0.411299	6.05711	233.242
0.411299	6.23017	233.255
0.411299	6.40323	233.267
0.411299	6.57629	233.279
0.411299	6.74935	233.292
0.411299	6.92241	233.304
0.411299	7.09547	233.315
0.411299	7.26853	233.327
0.411299	7.44159	233.339
0.411299	7.61465	233.35
0.411299	7.78771	233.361
0.411299	7.96077	233.373
0.411299	8.13383	233.384
0.411299	8.30689	233.395
0.411299	8.47995	233.406
0.411299	8.65301	233.416
0.411299	8.82607	233.427
0.411299	8.99913	233.437
0.411299	9.17219	233.448
0.411299	9.34525	233.458
0.411299	9.51831	233.469
0.411299	9.69137	233.479
0.411299	9.86443	233.489
0.411299	10.0375	233.499
0.411299	10.2106	233.509
0.411299	10.3836	233.519
0.411299	10.5567	233.528
0.411299	10.7297	233.538
0.411299	10.9028	233.548
0.411299	11.0759	233.557
0.411299	11.2489	233.567
0.411299	11.422	233.576
0.411299	11.595	233.586
0.411299	11.7681	233.595
0.411299	11.9412	233.604
0.411299	12.1142	233.614
0.411299	12.2873	233.623
0.411299	12.4603	233.632
0.411299	12.6334	233.641
0.411299	12.8065	233.65
0.411299	12.9795	233.659
0.411299	13.1526	233.668
0.411299	13.3256	233.677
0.411299	13.4987	233.685
0.411299	13.6718	233.694
0.411299	13.8448	233.703
0.411299	14.0179	233.712
0.411299	14.1909	233.72
0.411299	14.364	233.729
0.411299	14.5371	233.737
0.411299	14.7101	233.746
0.411299	14.8832	233.754
0.411299	15.0562	233.762
0.411299	15.2293	233.771
0.411299	15.4024	233.779
0.411299	15.5754	233.787
0.411299	15.7485	233.795
0.411299	15.9215	233.804
0.411299	16.0946	233.812
0.411299	16.2677	233.82
0.411299	16.4407	233.828
0.411299	16.6138	233.836
0.411299	16.7869	233.844
0.411299	16.9599	233.852
0.411299	17.133	233.86
0.41584	0	231.992
0.41584	0.17306	232.2
0.41584	0.34612	232.391
0.41584	0.51918	232.556
0.41584	0.69224	232.695
0.41584	0.8653	232.808
0.41584	1.03836	232.9
0.41584	1.21142	232.973
0.41584	1.38448	233.034
0.41584	1.55754	233.086
0.41584	1.7306	233.131
0.41584	1.90366	233.17
0.41584	2.07672	233.206
0.41584	2.24978	233.237
0.41584	2.42284	233.266
0.41584	2.5959	233.293
0.41584	2.76896	233.318
0.41584	2.94202	233.341
0.41584	3.11508	233.363
0.41584	3.28814	233.384
0.41584	3.46121	233.403
0.41584	3.63427	233.422
0.41584	3.80733	233.44
0.41584	3.98039	233.458
0.41584	4.15345	233.475
0.41584	4.32651	233.491
0.41584	4.49957	233.507
0.41584	4.67263	233.523
0.41584	4.84569	233.538
0.41584	5.01875	233.552
0.41584	5.19181	233.567
0.41584	5.36487	233.581
0.41584	5.53793	233.595
0.41584	5.71099	233.608
0.41584	5.88405	233.622
0.41584	6.05711	233.635
0.41584	6.23017	233.648
0.41584	6.40323	233.66
0.41584	6.57629	233.673
0.41584	6.74935	233.685
0.41584	6.92241	233.697
0.41584	7.09547	233.709
0.41584	7.26853	233.721
0.41584	7.44159	233.733
0.41584	7.61465	233.745
0.41584	7.78771	233.756
0.41584	7.96077	233.768
0.41584	8.13383	233.779
0.41584	8.30689	233.79
0.41584	8.47995	233.801
0.41584	8.65301	233.812
0.41584	8.82607	233.823
0.41584	8.99913	233.834
0.41584	9.17219	233.844
0.41584	9.34525	233.855
0.41584	9.51831	233.865
0.41584	9.69137	233.876
0.41584	9.86443	233.886
0.41584	10.0375	233.896
0.41584	10.2106	233.906
0.41584	10.3836	233.916
0.41584	10.5567	233.926
0.41584	10.7297	233.936
0.41584	10.9028	233.946
0.41584	11.0759	233.955
0.41584	11.2489	233.965
0.41584	11.422	233.975
0.41584	11.595	233.984
0.41584	11.7681	233.994
0.41584	11.9412	234.003
0.41584	12.1142	234.012
0.41584	12.2873	234.022
0.41584	12.4603	234.031
0.41584	12.6334	234.04
0.41584	12.8065	234.049
0.41584	12.9795	234.058
0.41584	13.1526	234.067
0.41584	13.3256	234.076
0.41584	13.4987	234.085
0.41584	13.6718	234.094
0.41584	13.8448	234.103
0.41584	14.0179	234.112
0.41584	14.1909	234.12
0.41584	14.364	234.129
0.41584	14.5371	234.138
0.41584	14.7101	234.146
0.41584	14.8832	234.155
0.41584	15.0562	234.163
0.41584	15.2293	234.172
0.41584	15.4024	234.18
0.41584	15.5754	234.188
0.41584	15.7485	234.197
0.41584	15.9215	234.205
0.41584	16.0946	234.213
0.41584	16.2677	234.221
0.41584	16.4407	234.23
0.41584	16.6138	234.238
0.41584	16.7869	234.246
0.41584	16.9599	234.254
0.41584	17.133	234.262
0.420378	0	232.336
0.420378	0.17306	232.545
0.420378	0.34612	232.739
0.420378	0.51918	232.909
0.420378	0.69224	233.054
0.420378	0.8653	233.173
0.420378	1.03836	233.269
0.420378	1.21142	233.347
0.420378	1.38448	233.411
0.420378	1.55754	233.465
0.420378	1.7306	233.512
0.420378	1.90366	233.553
0.420378	2.07672	233.589
0.420378	2.24978	233.622
0.420378	2.42284	233.652
0.420378	2.5959	233.68
0.420378	2.76896	233.706
0.420378	2.94202	233.729
0.420378	3.11508	233.752
0.420378	3.28814	233.773
0.420378	3.46121	233.794
0.420378	3.63427	233.813
0.420378	3.80733	233.832
0.420378	3.98039	233.85
0.420378	4.15345	233.867
0.420378	4.32651	233.884
0.420378	4.49957	233.9
0.420378	4.67263	233.916
0.420378	4.84569	233.931
0.420378	5.01875	233.946
0.420378	5.19181	233.961
0.420378	5.36487	233.975
0.420378	5.53793	233.989
0.420378	5.71099	234.003
0.420378	5.88405	234.017
0.420378	6.05711	234.03
0.420378	6.23017	234.043
0.420378	6.40323	234.056
0.420378	6.57629	234.069
0.420378	6.74935	234.082
0.420378	6.92241	234.094
0.420378	7.09547	234.106
0.420378	7.26853	234.118
0.420378	7.44159	234.13
0.420378	7.61465	234.142
0.420378	7.78771	234.154
0.420378	7.96077	234.166
0.420378	8.13383	234.177
0.420378	8.30689	234.188
0.420378	8.47995	234.199
0.420378	8.65301	234.211
0.420378	8.82607	234.222
0.420378	8.99913	234.232
0.420378	9.17219	234.243
0.420378	9.34525	234.254
0.420378	9.51831	234.265
0.420378	9.69137	234.275
0.420378	9.86443	234.285
0.420378	10.0375	234.296
0.420378	10.2106	234.306
0.420378	10.3836	234.316
0.420378	10.5567	234.326
0.420378	10.7297	234.336
0.420378	10.9028	234.346
0.420378	11.0759	234.356
0.420378	11.2489	234.366
0.420378	11.422	234.376
0.420378	11.595	234.385
0.420378	11.7681	234.395
0.420378	11.9412	234.404
0.420378	12.1142	234.414
0.420378	12.2873	234.423
0.420378	12.4603	234.433
0.420378	12.6334	234.442
0.420378	12.8065	234.451
0.420378	12.9795	234.46
0.420378	13.1526	234.47
0.420378	13.3256	234.479
0.420378	13.4987	234.488
0.420378	13.6718	234.497
0.420378	13.8448	234.506
0.420378	14.0179	234.514
0.420378	14.1909	234.523
0.420378	14.364	234.532
0.420378	14.5371	234.541
0.420378	14.7101	234.549
0.420378	14.8832	234.558
0.420378	15.0562	234.567
0.420378	15.2293	234.575
0.420378	15.4024	234.584
0.420378	15.5754	234.592
0.420378	15.7485	234.6
0.420378	15.9215	234.609
0.420378	16.0946	234.617
0.420378	16.2677	234.625
0.420378	16.4407	234.634
0.420378	16.6138	234.642
0.420378	16.7869	234.65
0.420378	16.9599	234.658
0.420378	17.133	234.666
0.424912	0	232.686
0.424912	0.17306	232.895
0.424912	0.34612	233.091
0.424912	0.51918	233.266
0.424912	0.69224	233.416
0.424912	0.8653	233.541
0.424912	1.03836	233.643
0.424912	1.21142	233.725
0.424912	1.38448	233.792
0.424912	1.55754	233.849
0.424912	1.7306	233.897
0.424912	1.90366	233.94
0.424912	2.07672	233.978
0.424912	2.24978	234.012
0.424912	2.42284	234.043
0.424912	2.5959	234.072
0.424912	2.76896	234.098
0.424912	2.94202	234.123
0.424912	3.11508	234.146
0.424912	3.28814	234.168
0.424912	3.46121	234.189
0.424912	3.63427	234.208
0.424912	3.80733	234.228
0.424912	3.98039	234.246
0.424912	4.15345	234.264
0.424912	4.32651	234.281
0.424912	4.49957	234.297
0.424912	4.67263	234.314
0.424912	4.84569	234.329
0.424912	5.01875	234.345
0.424912	5.19181	234.36
0.424912	5.36487	234.374
0.424912	5.53793	234.389
0.424912	5.71099	234.403
0.424912	5.88405	234.417
0.424912	6.05711	234.43
0.424912	6.23017	234.444
0.424912	6.40323	234.457
0.424912	6.57629	234.47
0.424912	6.74935	234.483
0.424912	6.92241	234.495
0.424912	7.09547	234.508
0.424912	7.26853	234.52
0.424912	7.44159	234.532
0.424912	7.61465	234.544
0.424912	7.78771	234.556
0.424912	7.96077	234.568
0.424912	8.13383	234.58
0.424912	8.30689	234.591
0.424912	8.47995	234.602
0.424912	8.65301	234.614
0.424912	8.82607	234.625
0.424912	8.99913	234.636
0.424912	9.17219	234.647
0.424912	9.34525	234.658
0.424912	9.51831	234.668
0.424912	9.69137	234.679
0.424912	9.86443	234.69
0.424912	10.0375	234.7
0.424912	10.2106	234.71
0.424912	10.3836	234.721
0.424912	10.5567	234.731
0.424912	10.7297	234.741
0.424912	10.9028	234.751
0.424912	11.0759	234.761
0.424912	11.2489	234.771
0.424912	11.422	234.781
0.424912	11.595	234.791
0.424912	11.7681	234.801
0.424912	11.9412	234.81
0.424912	12.1142	234.82
0.424912	12.2873	234.829
0.424912	12.4603	234.839
0.424912	12.6334	234.848
0.424912	12.8065	234.858
0.424912	12.9795	234.867
0.424912	13.1526	234.876
0.424912	13.3256	234.885
0.424912	13.4987	234.895
0.424912	13.6718	234.904
0.424912	13.8448	234.913
0.424912	14.0179	234.922
0.424912	14.1909	234.931
0.424912	14.364	234.939
0.424912	14.5371	234.948
0.424912	14.7101	234.957
0.424912	14.8832	234.966
0.424912	15.0562	234.975
0.424912	15.2293	234.983
0.424912	15.4024	234.992
0.424912	15.5754	235
0.424912	15.7485	235.009
0.424912	15.9215	235.017
0.424912	16.0946	235.026
0.424912	16.2677	235.034
0.424912	16.4407	235.042
0.424912	16.6138	235.051
0.424912	16.7869	235.059
0.424912	16.9599	235.067
0.424912	17.133	235.075
0.429436	0	233.04
0.429436	0.17306	233.248
0.429436	0.34612	233.446
0.429436	0.51918	233.625
0.429436	0.69224	233.78
0.429436	0.8653	233.911
0.429436	1.03836	234.018
0.429436	1.21142	234.104
0.429436	1.38448	234.175
0.429436	1.55754	234.234
0.429436	1.7306	234.285
0.429436	1.90366	234.329
0.429436	2.07672	234.369
0.429436	2.24978	234.404
0.429436	2.42284	234.436
0.429436	2.5959	234.466
0.429436	2.76896	234.493
0.429436	2.94202	234.518
0.429436	3.11508	234.542
0.429436	3.28814	234.565
0.429436	3.46121	234.586
0.429436	3.63427	234.607
0.429436	3.80733	234.626
0.429436	3.98039	234.645
0.429436	4.15345	234.663
0.429436	4.32651	234.681
0.429436	4.49957	234.698
0.429436	4.67263	234.714
0.429436	4.84569	234.73
0.429436	5.01875	234.746
0.429436	5.19181	234.761
0.429436	5.36487	234.776
0.429436	5.53793	234.791
0.429436	5.71099	234.805
0.429436	5.88405	234.819
0.429436	6.05711	234.833
0.429436	6.23017	234.847
0.429436	6.40323	234.86
0.429436	6.57629	234.873
0.429436	6.74935	234.886
0.429436	6.92241	234.899
0.429436	7.09547	234.912
0.429436	7.26853	234.924
0.429436	7.44159	234.937
0.429436	7.61465	234.949
0.429436	7.78771	234.961
0.429436	7.96077	234.973
0.429436	8.13383	234.985
0.429436	8.30689	234.997
0.429436	8.47995	235.008
0.429436	8.65301	235.02
0.429436	8.82607	235.031
0.429436	8.99913	235.042
0.429436	9.17219	235.053
0.429436	9.34525	235.064
0.429436	9.51831	235.075
0.429436	9.69137	235.086
0.429436	9.86443	235.097
0.429436	10.0375	235.107
0.429436	10.2106	235.118
0.429436	10.3836	235.128
0.429436	10.5567	235.139
0.429436	10.7297	235.149
0.429436	10.9028	235.159
0.429436	11.0759	235.169
0.429436	11.2489	235.179
0.429436	11.422	235.189
0.429436	11.595	235.199
0.429436	11.7681	235.209
0.429436	11.9412	235.219
0.429436	12.1142	235.228
0.429436	12.2873	235.238
0.429436	12.4603	235.248
0.429436	12.6334	235.257
0.429436	12.8065	235.267
0.429436	12.9795	235.276
0.429436	13.1526	235.286
0.429436	13.3256	235.295
0.429436	13.4987	235.304
0.429436	13.6718	235.313
0.429436	13.8448	235.322
0.429436	14.0179	235.332
0.429436	14.1909	235.341
0.429436	14.364	235.35
0.429436	14.5371	235.359
0.429436	14.7101	235.367
0.429436	14.8832	235.376
0.429436	15.0562	235.385
0.429436	15.2293	235.394
0.429436	15.4024	235.403
0.429436	15.5754	235.411
0.429436	15.7485	235.42
0.429436	15.9215	235.428
0.429436	16.0946	235.437
0.429436	16.2677	235.445
0.429436	16.4407	235.454
0.429436	16.6138	235.462
0.429436	16.7869	235.47
0.429436	16.9599	235.479
0.429436	17.133	235.487
0.433955	0	233.4
0.433955	0.17306	233.607
0.433955	0.34612	233.806
0.433955	0.51918	233.988
0.433955	0.69224	234.148
0.433955	0.8653	234.284
0.433955	1.03836	234.396
0.433955	1.21142	234.488
0.433955	1.38448	234.562
0.433955	1.55754	234.624
0.433955	1.7306	234.677
0.433955	1.90366	234.724
0.433955	2.07672	234.764
0.433955	2.24978	234.801
0.433955	2.42284	234.834
0.433955	2.5959	234.865
0.433955	2.76896	234.893
0.433955	2.94202	234.919
0.433955	3.11508	234.944
0.433955	3.28814	234.967
0.433955	3.46121	234.989
0.433955	3.63427	235.01
0.433955	3.80733	235.03
0.433955	3.98039	235.049
0.433955	4.15345	235.068
0.433955	4.32651	235.086
0.433955	4.49957	235.103
0.433955	4.67263	235.12
0.433955	4.84569	235.136
0.433955	5.01875	235.152
0.433955	5.19181	235.168
0.433955	5.36487	235.183
0.433955	5.53793	235.198
0.433955	5.71099	235.213
0.433955	5.88405	235.227
0.433955	6.05711	235.241
0.433955	6.23017	235.255
0.433955	6.40323	235.269
0.433955	6.57629	235.282
0.433955	6.74935	235.296
0.433955	6.92241	235.309
0.433955	7.09547	235.321
0.433955	7.26853	235.334
0.433955	7.44159	235.347
0.433955	7.61465	235.359
0.433955	7.78771	235.371
0.433955	7.96077	235.384
0.433955	8.13383	235.396
0.433955	8.30689	235.407
0.433955	8.47995	235.419
0.433955	8.65301	235.431
0.433955	8.82607	235.442
0.433955	8.99913	235.454
0.433955	9.17219	235.465
0.433955	9.34525	235.476
0.433955	9.51831	235.487
0.433955	9.69137	235.498
0.433955	9.86443	235.509
0.433955	10.0375	235.52
0.433955	10.2106	235.53
0.433955	10.3836	235.541
0.433955	10.5567	235.551
0.433955	10.7297	235.562
0.433955	10.9028	235.572
0.433955	11.0759	235.583
0.433955	11.2489	235.593
0.433955	11.422	235.603
0.433955	11.595	235.613
0.433955	11.7681	235.623
0.433955	11.9412	235.633
0.433955	12.1142	235.643
0.433955	12.2873	235.652
0.433955	12.4603	235.662
0.433955	12.6334	235.672
0.433955	12.8065	235.681
0.433955	12.9795	235.691
0.433955	13.1526	235.701
0.433955	13.3256	235.71
0.433955	13.4987	235.719
0.433955	13.6718	235.729
0.433955	13.8448	235.738
0.433955	14.0179	235.747
0.433955	14.1909	235.756
0.433955	14.364	235.765
0.433955	14.5371	235.774
0.433955	14.7101	235.783
0.433955	14.8832	235.792
0.433955	15.0562	235.801
0.433955	15.2293	235.81
0.433955	15.4024	235.819
0.433955	15.5754	235.828
0.433955	15.7485	235.836
0.433955	15.9215	235.845
0.433955	16.0946	235.854
0.433955	16.2677	235.862
0.433955	16.4407	235.871
0.433955	16.6138	235.879
0.433955	16.7869	235.888
0.433955	16.9599	235.896
0.433955	17.133	235.905
0.43847	0	233.766
0.43847	0.17306	233.971
0.43847	0.34612	234.171
0.43847	0.51918	234.356
0.43847	0.69224	234.52
0.43847	0.8653	234.661
0.43847	1.03836	234.779
0.43847	1.21142	234.875
0.43847	1.38448	234.954
0.43847	1.55754	235.019
0.43847	1.7306	235.074
0.43847	1.90366	235.122
0.43847	2.07672	235.165
0.43847	2.24978	235.203
0.43847	2.42284	235.237
0.43847	2.5959	235.269
0.43847	2.76896	235.298
0.43847	2.94202	235.325
0.43847	3.11508	235.35
0.43847	3.28814	235.374
0.43847	3.46121	235.397
0.43847	3.63427	235.418
0.43847	3.80733	235.439
0.43847	3.98039	235.459
0.43847	4.15345	235.478
0.43847	4.32651	235.496
0.43847	4.49957	235.514
0.43847	4.67263	235.531
0.43847	4.84569	235.548
0.43847	5.01875	235.564
0.43847	5.19181	235.58
0.43847	5.36487	235.596
0.43847	5.53793	235.611
0.43847	5.71099	235.626
0.43847	5.88405	235.641
0.43847	6.05711	235.655
0.43847	6.23017	235.669
0.43847	6.40323	235.683
0.43847	6.57629	235.697
0.43847	6.74935	235.71
0.43847	6.92241	235.723
0.43847	7.09547	235.737
0.43847	7.26853	235.75
0.43847	7.44159	235.762
0.43847	7.61465	235.775
0.43847	7.78771	235.787
0.43847	7.96077	235.8
0.43847	8.13383	235.812
0.43847	8.30689	235.824
0.43847	8.47995	235.836
0.43847	8.65301	235.848
0.43847	8.82607	235.859
0.43847	8.99913	235.871
0.43847	9.17219	235.882
0.43847	9.34525	235.894
0.43847	9.51831	235.905
0.43847	9.69137	235.916
0.43847	9.86443	235.927
0.43847	10.0375	235.938
0.43847	10.2106	235.949
0.43847	10.3836	235.96
0.43847	10.5567	235.97
0.43847	10.7297	235.981
0.43847	10.9028	235.991
0.43847	11.0759	236.002
0.43847	11.2489	236.012
0.43847	11.422	236.022
0.43847	11.595	236.033
0.43847	11.7681	236.043
0.43847	11.9412	236.053
0.43847	12.1142	236.063
0.43847	12.2873	236.073
0.43847	12.4603	236.082
0.43847	12.6334	236.092
0.43847	12.8065	236.102
0.43847	12.9795	236.112
0.43847	13.1526	236.121
0.43847	13.3256	236.131
0.43847	13.4987	236.14
0.43847	13.6718	236.15
0.43847	13.8448	236.159
0.43847	14.0179	236.168
0.43847	14.1909	236.178
0.43847	14.364	236.187
0.43847	14.5371	236.196
0.43847	14.7101	236.205
0.43847	14.8832	236.214
0.43847	15.0562	236.223
0.43847	15.2293	236.232
0.43847	15.4024	236.241
0.43847	15.5754	236.25
0.43847	15.7485	236.259
0.43847	15.9215	236.268
0.43847	16.0946	236.276
0.43847	16.2677	236.285
0.43847	16.4407	236.294
0.43847	16.6138	236.302
0.43847	16.7869	236.311
0.43847	16.9599	236.319
0.43847	17.133	236.328
0.442981	0	234.135
0.442981	0.17306	234.338
0.442981	0.34612	234.537
0.442981	0.51918	234.725
0.442981	0.69224	234.893
0.442981	0.8653	235.039
0.442981	1.03836	235.162
0.442981	1.21142	235.263
0.442981	1.38448	235.346
0.442981	1.55754	235.415
0.442981	1.7306	235.473
0.442981	1.90366	235.523
0.442981	2.07672	235.567
0.442981	2.24978	235.607
0.442981	2.42284	235.642
0.442981	2.5959	235.675
0.442981	2.76896	235.705
0.442981	2.94202	235.733
0.442981	3.11508	235.759
0.442981	3.28814	235.783
0.442981	3.46121	235.807
0.442981	3.63427	235.829
0.442981	3.80733	235.85
0.442981	3.98039	235.87
0.442981	4.15345	235.89
0.442981	4.32651	235.909
0.442981	4.49957	235.927
0.442981	4.67263	235.944
0.442981	4.84569	235.962
0.442981	5.01875	235.978
0.442981	5.19181	235.995
0.442981	5.36487	236.011
0.442981	5.53793	236.026
0.442981	5.71099	236.041
0.442981	5.88405	236.056
0.442981	6.05711	236.071
0.442981	6.23017	236.085
0.442981	6.40323	236.1
0.442981	6.57629	236.113
0.442981	6.74935	236.127
0.442981	6.92241	236.141
0.442981	7.09547	236.154
0.442981	7.26853	236.167
0.442981	7.44159	236.18
0.442981	7.61465	236.193
0.442981	7.78771	236.206
0.442981	7.96077	236.218
0.442981	8.13383	236.231
0.442981	8.30689	236.243
0.442981	8.47995	236.255
0.442981	8.65301	236.267
0.442981	8.82607	236.279
0.442981	8.99913	236.291
0.442981	9.17219	236.302
0.442981	9.34525	236.314
0.442981	9.51831	236.325
0.442981	9.69137	236.337
0.442981	9.86443	236.348
0.442981	10.0375	236.359
0.442981	10.2106	236.37
0.442981	10.3836	236.381
0.442981	10.5567	236.392
0.442981	10.7297	236.402
0.442981	10.9028	236.413
0.442981	11.0759	236.424
0.442981	11.2489	236.434
0.442981	11.422	236.444
0.442981	11.595	236.455
0.442981	11.7681	236.465
0.442981	11.9412	236.475
0.442981	12.1142	236.485
0.442981	12.2873	236.495
0.442981	12.4603	236.505
0.442981	12.6334	236.515
0.442981	12.8065	236.525
0.442981	12.9795	236.535
0.442981	13.1526	236.545
0.442981	13.3256	236.555
0.442981	13.4987	236.564
0.442981	13.6718	236.574
0.442981	13.8448	236.583
0.442981	14.0179	236.593
0.442981	14.1909	236.602
0.442981	14.364	236.611
0.442981	14.5371	236.621
0.442981	14.7101	236.63
0.442981	14.8832	236.639
0.442981	15.0562	236.648
0.442981	15.2293	236.657
0.442981	15.4024	236.666
0.442981	15.5754	236.675
0.442981	15.7485	236.684
0.442981	15.9215	236.693
0.442981	16.0946	236.702
0.442981	16.2677	236.711
0.442981	16.4407	236.72
0.442981	16.6138	236.728
0.442981	16.7869	236.737
0.442981	16.9599	236.746
0.442981	17.133	236.754
0.44749	0	234.51
0.44749	0.17306	234.709
0.44749	0.34612	234.909
0.44749	0.51918	235.098
0.44749	0.69224	235.27
0.44749	0.8653	235.421
0.44749	1.03836	235.549
0.44749	1.21142	235.655
0.44749	1.38448	235.742
0.44749	1.55754	235.814
0.44749	1.7306	235.875
0.44749	1.90366	235.928
0.44749	2.07672	235.974
0.44749	2.24978	236.015
0.44749	2.42284	236.052
0.44749	2.5959	236.085
0.44749	2.76896	236.116
0.44749	2.94202	236.145
0.44749	3.11508	236.172
0.44749	3.28814	236.197
0.44749	3.46121	236.221
0.44749	3.63427	236.244
0.44749	3.80733	236.266
0.44749	3.98039	236.287
0.44749	4.15345	236.307
0.44749	4.32651	236.326
0.44749	4.49957	236.345
0.44749	4.67263	236.363
0.44749	4.84569	236.38
0.44749	5.01875	236.397
0.44749	5.19181	236.414
0.44749	5.36487	236.43
0.44749	5.53793	236.446
0.44749	5.71099	236.462
0.44749	5.88405	236.477
0.44749	6.05711	236.492
0.44749	6.23017	236.507
0.44749	6.40323	236.521
0.44749	6.57629	236.535
0.44749	6.74935	236.549
0.44749	6.92241	236.563
0.44749	7.09547	236.577
0.44749	7.26853	236.59
0.44749	7.44159	236.603
0.44749	7.61465	236.616
0.44749	7.78771	236.629
0.44749	7.96077	236.642
0.44749	8.13383	236.655
0.44749	8.30689	236.667
0.44749	8.47995	236.679
0.44749	8.65301	236.692
0.44749	8.82607	236.704
0.44749	8.99913	236.716
0.44749	9.17219	236.727
0.44749	9.34525	236.739
0.44749	9.51831	236.751
0.44749	9.69137	236.762
0.44749	9.86443	236.773
0.44749	10.0375	236.785
0.44749	10.2106	236.796
0.44749	10.3836	236.807
0.44749	10.5567	236.818
0.44749	10.7297	236.829
0.44749	10.9028	236.84
0.44749	11.0759	236.851
0.44749	11.2489	236.861
0.44749	11.422	236.872
0.44749	11.595	236.882
0.44749	11.7681	236.893
0.44749	11.9412	236.903
0.44749	12.1142	236.913
0.44749	12.2873	236.923
0.44749	12.4603	236.934
0.44749	12.6334	236.944
0.44749	12.8065	236.954
0.44749	12.9795	236.964
0.44749	13.1526	236.974
0.44749	13.3256	236.983
0.44749	13.4987	236.993
0.44749	13.6718	237.003
0.44749	13.8448	237.012
0.44749	14.0179	237.022
0.44749	14.1909	237.032
0.44749	14.364	237.041
0.44749	14.5371	237.05
0.44749	14.7101	237.06
0.44749	14.8832	237.069
0.44749	15.0562	237.078
0.44749	15.2293	237.088
0.44749	15.4024	237.097
0.44749	15.5754	237.106
0.44749	15.7485	237.115
0.44749	15.9215	237.124
0.44749	16.0946	237.133
0.44749	16.2677	237.142
0.44749	16.4407	237.151
0.44749	16.6138	237.16
0.44749	16.7869	237.168
0.44749	16.9599	237.177
0.44749	17.133	237.186
0.451994	0	234.889
0.451994	0.17306	235.085
0.451994	0.34612	235.283
0.451994	0.51918	235.473
0.451994	0.69224	235.649
0.451994	0.8653	235.804
0.451994	1.03836	235.937
0.451994	1.21142	236.049
0.451994	1.38448	236.14
0.451994	1.55754	236.216
0.451994	1.7306	236.28
0.451994	1.90366	236.334
0.451994	2.07672	236.382
0.451994	2.24978	236.425
0.451994	2.42284	236.463
0.451994	2.5959	236.498
0.451994	2.76896	236.53
0.451994	2.94202	236.56
0.451994	3.11508	236.588
0.451994	3.28814	236.614
0.451994	3.46121	236.639
0.451994	3.63427	236.662
0.451994	3.80733	236.684
0.451994	3.98039	236.706
0.451994	4.15345	236.726
0.451994	4.32651	236.746
0.451994	4.49957	236.765
0.451994	4.67263	236.784
0.451994	4.84569	236.801
0.451994	5.01875	236.819
0.451994	5.19181	236.836
0.451994	5.36487	236.853
0.451994	5.53793	236.869
0.451994	5.71099	236.885
0.451994	5.88405	236.9
0.451994	6.05711	236.916
0.451994	6.23017	236.931
0.451994	6.40323	236.945
0.451994	6.57629	236.96
0.451994	6.74935	236.974
0.451994	6.92241	236.988
0.451994	7.09547	237.002
0.451994	7.26853	237.016
0.451994	7.44159	237.029
0.451994	7.61465	237.042
0.451994	7.78771	237.055
0.451994	7.96077	237.068
0.451994	8.13383	237.081
0.451994	8.30689	237.094
0.451994	8.47995	237.106
0.451994	8.65301	237.119
0.451994	8.82607	237.131
0.451994	8.99913	237.143
0.451994	9.17219	237.155
0.451994	9.34525	237.167
0.451994	9.51831	237.179
0.451994	9.69137	237.19
0.451994	9.86443	237.202
0.451994	10.0375	237.213
0.451994	10.2106	237.225
0.451994	10.3836	237.236
0.451994	10.5567	237.247
0.451994	10.7297	237.258
0.451994	10.9028	237.269
0.451994	11.0759	237.28
0.451994	11.2489	237.291
0.451994	11.422	237.302
0.451994	11.595	237.312
0.451994	11.7681	237.323
0.451994	11.9412	237.333
0.451994	12.1142	237.344
0.451994	12.2873	237.354
0.451994	12.4603	237.364
0.451994	12.6334	237.375
0.451994	12.8065	237.385
0.451994	12.9795	237.395
0.451994	13.1526	237.405
0.451994	13.3256	237.415
0.451994	13.4987	237.425
0.451994	13.6718	237.435
0.451994	13.8448	237.444
0.451994	14.0179	237.454
0.451994	14.1909	237.464
0.451994	14.364	237.473
0.451994	14.5371	237.483
0.451994	14.7101	237.493
0.451994	14.8832	237.502
0.451994	15.0562	237.511
0.451994	15.2293	237.521
0.451994	15.4024	237.53
0.451994	15.5754	237.539
0.451994	15.7485	237.548
0.451994	15.9215	237.557
0.451994	16.0946	237.567
0.451994	16.2677	237.576
0.451994	16.4407	237.585
0.451994	16.6138	237.593
0.451994	16.7869	237.602
0.451994	16.9599	237.611
[truncated: 26,101 more rows]

## Sheet: panel e for 85PST-15PMW
Temperature T (K)	Electric field E (V μm-1)	Relative entropy S' (MJ K-1 m-3)		Temperature (K)	Electric field E (V μm-1) of phase boundary
228.417	0	0.360833		235.186	0
228.417	0.17306	0.358265		235.54	0.04293
228.417	0.34612	0.356349		235.9	0.09252
228.417	0.51918	0.354881		236.266	0.14192
228.417	0.69224	0.353745		236.635	0.19113
228.417	0.8653	0.352832		237.209	0.24016
228.417	1.03836	0.352077		237.783	0.289
228.417	1.21142	0.351441		238.16	0.33765
228.417	1.38448	0.35088		238.541	0.38612
228.417	1.55754	0.350393		238.924	0.43441
228.417	1.7306	0.349963		239.501	0.4825
228.417	1.90366	0.349579		239.888	0.53041
228.417	2.07672	0.349231		240.278	0.57813
228.417	2.24978	0.34891		240.854	0.62567
228.417	2.42284	0.348614		241.248	0.67302
228.417	2.5959	0.348338		241.643	0.72018
228.417	2.76896	0.348078		242.041	0.76716
228.417	2.94202	0.347832		242.615	0.81395
228.417	3.11508	0.347598		243.015	0.86056
228.417	3.28814	0.347374		243.416	0.90698
228.417	3.46121	0.347159		243.988	0.95321
228.417	3.63427	0.346951		244.391	0.99926
228.417	3.80733	0.346749		244.797	1.04512
228.417	3.98039	0.346543		245.366	1.09079
228.417	4.15345	0.346344		245.774	1.13628
228.417	4.32651	0.34615		246.185	1.18158
228.417	4.49957	0.345961		246.596	1.2267
228.417	4.67263	0.345777		247.164	1.27162
228.417	4.84569	0.345596		247.578	1.31637
228.417	5.01875	0.345418		247.994	1.36092
228.417	5.19181	0.345244		248.412	1.40529
228.417	5.36487	0.345072		248.983	1.44948
228.417	5.53793	0.344904		249.403	1.49347
228.417	5.71099	0.344739		249.827	1.53728
228.417	5.88405	0.344575		250.394	1.58091
228.417	6.05711	0.344414		250.821	1.62435
228.417	6.23017	0.344254		251.25	1.6676
228.417	6.40323	0.344097		251.68	1.71066
228.417	6.57629	0.343941		252.247	1.75354
228.417	6.74935	0.343788		252.679	1.79624
228.417	6.92241	0.343637		253.113	1.83874
228.417	7.09547	0.343487		253.547	1.88106
228.417	7.26853	0.343339		253.983	1.9232
228.417	7.44159	0.343192		254.552	1.96515
228.417	7.61465	0.343046		254.993	2.00691
228.417	7.78771	0.342902		255.434	2.04848
228.417	7.96077	0.34276		255.876	2.08987
228.417	8.13383	0.34262		256.319	2.13108
228.417	8.30689	0.342481		256.888	2.17209
228.417	8.47995	0.342343		257.333	2.21292
228.417	8.65301	0.342207		257.78	2.25357
228.417	8.82607	0.342072		258.227	2.29064
228.417	8.99913	0.341936		258.678	2.33244
228.417	9.17219	0.341796		259.244	2.37102
228.417	9.34525	0.341658		259.695	2.40894
228.417	9.51831	0.341521		260.147	2.44365
228.417	9.69137	0.341385		260.599	2.48286
228.417	9.86443	0.34125		261.166	2.52646
228.417	10.0375	0.341116		261.62	2.56675
228.417	10.2106	0.340983		262.075	2.59898
228.417	10.3836	0.340851		262.531	2.63601
228.417	10.5567	0.340719		262.987	2.67015
228.417	10.7297	0.340588		263.552	2.70912
228.417	10.9028	0.340457		263.904	2.74495
228.417	11.0759	0.340328		264.469	2.78294
228.417	11.2489	0.340199		264.928	2.81563
228.417	11.422	0.340072		265.388	2.8532
228.417	11.595	0.339945		265.849	2.88768
228.417	11.7681	0.339819		266.409	2.92541
228.417	11.9412	0.339693		266.871	2.96126
228.417	12.1142	0.339568		267.333	2.99527
228.417	12.2873	0.339444		267.892	3.03339
228.417	12.4603	0.33932		268.258	3.06619
228.417	12.6334	0.339197		268.818	3.10629
228.417	12.8065	0.339074		269.28	3.1433
228.417	12.9795	0.338953		269.745	3.18007
228.417	13.1526	0.338832		270.209	3.21649
228.417	13.3256	0.338712		270.765	3.25377
228.417	13.4987	0.338593		271.235	3.29212
228.417	13.6718	0.338475		271.71	3.32889
228.417	13.8448	0.338358		272.185	3.36563
228.417	14.0179	0.338241		272.574	3.40282
228.417	14.1909	0.338125		273.222	3.44171
228.417	14.364	0.33801		273.698	3.47858
228.417	14.5371	0.337895		274.175	3.51312
228.417	14.7101	0.337781		274.652	3.54752
228.417	14.8832	0.337667		275.295	3.58178
228.417	15.0562	0.337555		275.689	3.61591
228.417	15.2293	0.337442		276.166	3.6499
228.417	15.4024	0.337331		276.645	3.68376
228.417	15.5754	0.33722		277.203	3.71748
228.417	15.7485	0.337104		277.68	3.75106
228.417	15.9215	0.336987		278.239	3.7845
228.417	16.0946	0.33687		278.638	3.81781
228.417	16.2677	0.336754		279.194	3.85098
228.417	16.4407	0.336639		279.597	3.88401
228.417	16.6138	0.336524		280.229	3.91691
228.417	16.7869	0.336409		280.631	3.94967
228.417	16.9599	0.336295		281.185	3.9823
228.417	17.133	0.336181		281.666	4.01478
228.671	0	0.365483		282.072	4.04713
228.671	0.17306	0.362843		282.698	4.07935
228.671	0.34612	0.360854		283.036	4.11142
228.671	0.51918	0.359333		283.586	4.14336
228.671	0.69224	0.358169		284.066	4.17517
228.671	0.8653	0.357242		284.616	4.20683
228.671	1.03836	0.356479		285.029	4.23836
228.671	1.21142	0.355829		285.446	4.26975
228.671	1.38448	0.355267		285.993	4.30101
228.671	1.55754	0.354778		286.675	4.33213
228.671	1.7306	0.354349		287.022	4.36311
228.671	1.90366	0.353966		287.636	4.39396
228.671	2.07672	0.353619		287.987	4.42467
228.671	2.24978	0.353299		288.536	4.45524
228.671	2.42284	0.353005		289.02	4.48567
228.671	2.5959	0.35273		289.634	4.51597
228.671	2.76896	0.352473		289.996	4.54613
228.671	2.94202	0.352228		290.548	4.57616
228.671	3.11508	0.351996		290.981	4.60605
228.671	3.28814	0.351774		291.474	4.6358
228.671	3.46121	0.351561		291.969	4.66541
228.671	3.63427	0.35135		292.52	4.69489
228.671	3.80733	0.351143		293.129	4.72423
228.671	3.98039	0.35094		293.452	4.75344
228.671	4.15345	0.350744		294.056	4.7825
228.671	4.32651	0.350553		294.55	4.81144
228.671	4.49957	0.350367		295.042	4.84023
228.671	4.67263	0.350185		295.336	4.86889
228.671	4.84569	0.350007		296.083	4.89741
228.671	5.01875	0.349833		296.423	4.92579
228.671	5.19181	0.349661		297.234	4.95404
228.671	5.36487	0.349493		297.67	4.98215
228.671	5.53793	0.349328		298.162	5.01012
228.671	5.71099	0.349165		298.656	5.03796
228.671	5.88405	0.349005
228.671	6.05711	0.348846
228.671	6.23017	0.348689
228.671	6.40323	0.348535
228.671	6.57629	0.348382
228.671	6.74935	0.348232
228.671	6.92241	0.348083
228.671	7.09547	0.347936
228.671	7.26853	0.347791
228.671	7.44159	0.347647
228.671	7.61465	0.347504
228.671	7.78771	0.347363
228.671	7.96077	0.347223
228.671	8.13383	0.347085
228.671	8.30689	0.346949
228.671	8.47995	0.346814
228.671	8.65301	0.346678
228.671	8.82607	0.34654
228.671	8.99913	0.346403
228.671	9.17219	0.346267
228.671	9.34525	0.346133
228.671	9.51831	0.346
228.671	9.69137	0.345868
228.671	9.86443	0.345737
228.671	10.0375	0.345607
228.671	10.2106	0.345478
228.671	10.3836	0.345349
228.671	10.5567	0.345221
228.671	10.7297	0.345094
228.671	10.9028	0.344967
228.671	11.0759	0.344841
228.671	11.2489	0.344717
228.671	11.422	0.344593
228.671	11.595	0.34447
228.671	11.7681	0.344347
228.671	11.9412	0.344225
228.671	12.1142	0.344104
228.671	12.2873	0.343984
228.671	12.4603	0.343863
228.671	12.6334	0.343744
228.671	12.8065	0.343625
228.671	12.9795	0.343507
228.671	13.1526	0.34339
228.671	13.3256	0.343274
228.671	13.4987	0.343159
228.671	13.6718	0.343044
228.671	13.8448	0.342931
228.671	14.0179	0.342817
228.671	14.1909	0.342705
228.671	14.364	0.342593
228.671	14.5371	0.342481
228.671	14.7101	0.342371
228.671	14.8832	0.342261
228.671	15.0562	0.342151
228.671	15.2293	0.342043
228.671	15.4024	0.341931
228.671	15.5754	0.341818
228.671	15.7485	0.341705
228.671	15.9215	0.341593
228.671	16.0946	0.341482
228.671	16.2677	0.34137
228.671	16.4407	0.34126
228.671	16.6138	0.34115
228.671	16.7869	0.34104
228.671	16.9599	0.340931
228.671	17.133	0.340822
228.933	0	0.370116
228.933	0.17306	0.367427
228.933	0.34612	0.365376
228.933	0.51918	0.363798
228.933	0.69224	0.362599
228.933	0.8653	0.361651
228.933	1.03836	0.360876
228.933	1.21142	0.360211
228.933	1.38448	0.359645
228.933	1.55754	0.359155
228.933	1.7306	0.358725
228.933	1.90366	0.358341
228.933	2.07672	0.357994
228.933	2.24978	0.357675
228.933	2.42284	0.357381
228.933	2.5959	0.357108
228.933	2.76896	0.356851
228.933	2.94202	0.356608
228.933	3.11508	0.356377
228.933	3.28814	0.356156
228.933	3.46121	0.355937
228.933	3.63427	0.355725
228.933	3.80733	0.355519
228.933	3.98039	0.355319
228.933	4.15345	0.355125
228.933	4.32651	0.354936
228.933	4.49957	0.354753
228.933	4.67263	0.354573
228.933	4.84569	0.354397
228.933	5.01875	0.354225
228.933	5.19181	0.354055
228.933	5.36487	0.353889
228.933	5.53793	0.353726
228.933	5.71099	0.353566
228.933	5.88405	0.353408
228.933	6.05711	0.353251
228.933	6.23017	0.353097
228.933	6.40323	0.352944
228.933	6.57629	0.352794
228.933	6.74935	0.352646
228.933	6.92241	0.3525
228.933	7.09547	0.352355
228.933	7.26853	0.352212
228.933	7.44159	0.35207
228.933	7.61465	0.351929
228.933	7.78771	0.35179
228.933	7.96077	0.351653
228.933	8.13383	0.351517
228.933	8.30689	0.35138
228.933	8.47995	0.351242
228.933	8.65301	0.351105
228.933	8.82607	0.35097
228.933	8.99913	0.350836
228.933	9.17219	0.350703
228.933	9.34525	0.350571
228.933	9.51831	0.35044
228.933	9.69137	0.350311
228.933	9.86443	0.350183
228.933	10.0375	0.350055
228.933	10.2106	0.349928
228.933	10.3836	0.349802
228.933	10.5567	0.349677
228.933	10.7297	0.349552
228.933	10.9028	0.349428
228.933	11.0759	0.349305
228.933	11.2489	0.349183
228.933	11.422	0.349062
228.933	11.595	0.348941
228.933	11.7681	0.348821
228.933	11.9412	0.348702
228.933	12.1142	0.348583
228.933	12.2873	0.348465
228.933	12.4603	0.348348
228.933	12.6334	0.348231
228.933	12.8065	0.348115
228.933	12.9795	0.347999
228.933	13.1526	0.347885
228.933	13.3256	0.347771
228.933	13.4987	0.347658
228.933	13.6718	0.347546
228.933	13.8448	0.347435
228.933	14.0179	0.347324
228.933	14.1909	0.347214
228.933	14.364	0.347104
228.933	14.5371	0.346995
228.933	14.7101	0.346887
228.933	14.8832	0.346779
228.933	15.0562	0.346669
228.933	15.2293	0.346558
228.933	15.4024	0.346448
228.933	15.5754	0.346338
228.933	15.7485	0.346229
228.933	15.9215	0.34612
228.933	16.0946	0.346012
228.933	16.2677	0.345904
228.933	16.4407	0.345797
228.933	16.6138	0.34569
228.933	16.7869	0.345584
228.933	16.9599	0.345478
228.933	17.133	0.345372
229.202	0	0.374733
229.202	0.17306	0.37199
229.202	0.34612	0.369871
229.202	0.51918	0.368247
229.202	0.69224	0.367019
229.202	0.8653	0.366055
229.202	1.03836	0.365264
229.202	1.21142	0.364588
229.202	1.38448	0.364015
229.202	1.55754	0.36352
229.202	1.7306	0.363086
229.202	1.90366	0.362699
229.202	2.07672	0.36235
229.202	2.24978	0.36203
229.202	2.42284	0.361735
229.202	2.5959	0.361461
229.202	2.76896	0.361204
229.202	2.94202	0.36096
229.202	3.11508	0.360726
229.202	3.28814	0.360499
229.202	3.46121	0.360281
229.202	3.63427	0.36007
229.202	3.80733	0.359867
229.202	3.98039	0.359668
229.202	4.15345	0.359476
229.202	4.32651	0.359289
229.202	4.49957	0.359107
229.202	4.67263	0.358929
229.202	4.84569	0.358755
229.202	5.01875	0.358584
229.202	5.19181	0.358417
229.202	5.36487	0.358253
229.202	5.53793	0.358091
229.202	5.71099	0.357933
229.202	5.88405	0.357776
229.202	6.05711	0.357622
229.202	6.23017	0.35747
229.202	6.40323	0.357319
229.202	6.57629	0.357171
229.202	6.74935	0.357024
229.202	6.92241	0.35688
229.202	7.09547	0.356737
229.202	7.26853	0.356596
229.202	7.44159	0.356456
229.202	7.61465	0.356317
229.202	7.78771	0.35618
229.202	7.96077	0.35604
229.202	8.13383	0.355901
229.202	8.30689	0.355764
229.202	8.47995	0.355628
229.202	8.65301	0.355494
229.202	8.82607	0.355361
229.202	8.99913	0.355229
229.202	9.17219	0.355098
229.202	9.34525	0.354968
229.202	9.51831	0.354839
229.202	9.69137	0.354712
229.202	9.86443	0.354586
229.202	10.0375	0.35446
229.202	10.2106	0.354335
229.202	10.3836	0.354211
229.202	10.5567	0.354088
229.202	10.7297	0.353966
229.202	10.9028	0.353844
229.202	11.0759	0.353723
229.202	11.2489	0.353603
229.202	11.422	0.353484
229.202	11.595	0.353365
229.202	11.7681	0.353248
229.202	11.9412	0.35313
229.202	12.1142	0.353014
229.202	12.2873	0.352898
229.202	12.4603	0.352782
229.202	12.6334	0.352668
229.202	12.8065	0.352553
229.202	12.9795	0.35244
229.202	13.1526	0.352328
229.202	13.3256	0.352216
229.202	13.4987	0.352105
229.202	13.6718	0.351995
229.202	13.8448	0.351886
229.202	14.0179	0.351777
229.202	14.1909	0.351669
229.202	14.364	0.351561
229.202	14.5371	0.351453
229.202	14.7101	0.351343
229.202	14.8832	0.351233
229.202	15.0562	0.351124
229.202	15.2293	0.351016
229.202	15.4024	0.350908
229.202	15.5754	0.3508
229.202	15.7485	0.350693
229.202	15.9215	0.350587
229.202	16.0946	0.350481
229.202	16.2677	0.350376
229.202	16.4407	0.350271
229.202	16.6138	0.350167
229.202	16.7869	0.350063
229.202	16.9599	0.349959
229.202	17.133	0.349855
229.478	0	0.379337
229.478	0.17306	0.376543
229.478	0.34612	0.374358
229.478	0.51918	0.372682
229.478	0.69224	0.371419
229.478	0.8653	0.370434
229.478	1.03836	0.369623
229.478	1.21142	0.368941
229.478	1.38448	0.368364
229.478	1.55754	0.367866
229.478	1.7306	0.36743
229.478	1.90366	0.367042
229.478	2.07672	0.366692
229.478	2.24978	0.366372
229.478	2.42284	0.366078
229.478	2.5959	0.365804
229.478	2.76896	0.365548
229.478	2.94202	0.365299
229.478	3.11508	0.36506
229.478	3.28814	0.364833
229.478	3.46121	0.364615
229.478	3.63427	0.364405
229.478	3.80733	0.364202
229.478	3.98039	0.364004
229.478	4.15345	0.363813
229.478	4.32651	0.363626
229.478	4.49957	0.363445
229.478	4.67263	0.363268
229.478	4.84569	0.363095
229.478	5.01875	0.362925
229.478	5.19181	0.362758
229.478	5.36487	0.362595
229.478	5.53793	0.362435
229.478	5.71099	0.362277
229.478	5.88405	0.362122
229.478	6.05711	0.361968
229.478	6.23017	0.361817
229.478	6.40323	0.361667
229.478	6.57629	0.36152
229.478	6.74935	0.361374
229.478	6.92241	0.361231
229.478	7.09547	0.361089
229.478	7.26853	0.360949
229.478	7.44159	0.360809
229.478	7.61465	0.360668
229.478	7.78771	0.360527
229.478	7.96077	0.360389
229.478	8.13383	0.360252
229.478	8.30689	0.360117
229.478	8.47995	0.359983
229.478	8.65301	0.35985
229.478	8.82607	0.359719
229.478	8.99913	0.359588
229.478	9.17219	0.359459
229.478	9.34525	0.359331
229.478	9.51831	0.359205
229.478	9.69137	0.359079
229.478	9.86443	0.358954
229.478	10.0375	0.358831
229.478	10.2106	0.358708
229.478	10.3836	0.358586
229.478	10.5567	0.358464
229.478	10.7297	0.358343
229.478	10.9028	0.358223
229.478	11.0759	0.358104
229.478	11.2489	0.357986
229.478	11.422	0.357869
229.478	11.595	0.357752
229.478	11.7681	0.357636
229.478	11.9412	0.357521
229.478	12.1142	0.357406
229.478	12.2873	0.357292
229.478	12.4603	0.357178
229.478	12.6334	0.357065
229.478	12.8065	0.356953
229.478	12.9795	0.356842
229.478	13.1526	0.356731
229.478	13.3256	0.356621
229.478	13.4987	0.356512
229.478	13.6718	0.356404
229.478	13.8448	0.356296
229.478	14.0179	0.356189
229.478	14.1909	0.35608
229.478	14.364	0.35597
229.478	14.5371	0.355861
229.478	14.7101	0.355752
229.478	14.8832	0.355644
229.478	15.0562	0.355537
229.478	15.2293	0.355431
229.478	15.4024	0.355325
229.478	15.5754	0.355219
229.478	15.7485	0.355114
229.478	15.9215	0.35501
229.478	16.0946	0.354906
229.478	16.2677	0.354803
229.478	16.4407	0.3547
229.478	16.6138	0.354597
229.478	16.7869	0.354495
229.478	16.9599	0.354393
229.478	17.133	0.354292
229.762	0	0.383928
229.762	0.17306	0.381085
229.762	0.34612	0.378857
229.762	0.51918	0.377129
229.762	0.69224	0.375829
229.762	0.8653	0.374821
229.762	1.03836	0.373988
229.762	1.21142	0.373296
229.762	1.38448	0.372711
229.762	1.55754	0.372207
229.762	1.7306	0.371767
229.762	1.90366	0.371377
229.762	2.07672	0.371024
229.762	2.24978	0.370703
229.762	2.42284	0.370407
229.762	2.5959	0.370132
229.762	2.76896	0.369868
229.762	2.94202	0.369618
229.762	3.11508	0.36938
229.762	3.28814	0.369154
229.762	3.46121	0.368938
229.762	3.63427	0.368729
229.762	3.80733	0.368527
229.762	3.98039	0.368331
229.762	4.15345	0.36814
229.762	4.32651	0.367956
229.762	4.49957	0.367776
229.762	4.67263	0.3676
229.762	4.84569	0.367429
229.762	5.01875	0.367261
229.762	5.19181	0.367096
229.762	5.36487	0.366934
229.762	5.53793	0.366775
229.762	5.71099	0.366619
229.762	5.88405	0.366466
229.762	6.05711	0.366314
229.762	6.23017	0.366164
229.762	6.40323	0.366017
229.762	6.57629	0.365871
229.762	6.74935	0.365727
229.762	6.92241	0.365586
229.762	7.09547	0.365444
229.762	7.26853	0.365301
229.762	7.44159	0.365159
229.762	7.61465	0.365018
229.762	7.78771	0.364879
229.762	7.96077	0.364741
229.762	8.13383	0.364606
229.762	8.30689	0.364471
229.762	8.47995	0.364339
229.762	8.65301	0.364207
229.762	8.82607	0.364077
229.762	8.99913	0.363948
229.762	9.17219	0.363819
229.762	9.34525	0.363693
229.762	9.51831	0.363567
229.762	9.69137	0.363442
229.762	9.86443	0.363319
229.762	10.0375	0.363196
229.762	10.2106	0.363074
229.762	10.3836	0.362953
229.762	10.5567	0.362833
229.762	10.7297	0.362713
229.762	10.9028	0.362594
229.762	11.0759	0.362476
229.762	11.2489	0.362359
229.762	11.422	0.362243
229.762	11.595	0.362128
229.762	11.7681	0.362013
229.762	11.9412	0.361899
229.762	12.1142	0.361785
229.762	12.2873	0.361672
229.762	12.4603	0.36156
229.762	12.6334	0.361448
229.762	12.8065	0.361337
229.762	12.9795	0.361227
229.762	13.1526	0.361117
229.762	13.3256	0.361009
229.762	13.4987	0.360901
229.762	13.6718	0.360792
229.762	13.8448	0.360682
229.762	14.0179	0.360573
229.762	14.1909	0.360465
229.762	14.364	0.360357
229.762	14.5371	0.360249
229.762	14.7101	0.360143
229.762	14.8832	0.360037
229.762	15.0562	0.359931
229.762	15.2293	0.359826
229.762	15.4024	0.359722
229.762	15.5754	0.359618
229.762	15.7485	0.359515
229.762	15.9215	0.359412
229.762	16.0946	0.35931
229.762	16.2677	0.359208
229.762	16.4407	0.359107
229.762	16.6138	0.359006
229.762	16.7869	0.358906
229.762	16.9599	0.358806
229.762	17.133	0.358706
230.056	0	0.388509
230.056	0.17306	0.385642
230.056	0.34612	0.383314
230.056	0.51918	0.381547
230.056	0.69224	0.380242
230.056	0.8653	0.379244
230.056	1.03836	0.378392
230.056	1.21142	0.377688
230.056	1.38448	0.377093
230.056	1.55754	0.376583
230.056	1.7306	0.376137
230.056	1.90366	0.375743
230.056	2.07672	0.375387
230.056	2.24978	0.375063
230.056	2.42284	0.374765
230.056	2.5959	0.374482
230.056	2.76896	0.374217
230.056	2.94202	0.373966
230.056	3.11508	0.373729
230.056	3.28814	0.373502
230.056	3.46121	0.373286
230.056	3.63427	0.373077
230.056	3.80733	0.372876
230.056	3.98039	0.37268
230.056	4.15345	0.37249
230.056	4.32651	0.372306
230.056	4.49957	0.372127
230.056	4.67263	0.371952
230.056	4.84569	0.371781
230.056	5.01875	0.371614
230.056	5.19181	0.37145
230.056	5.36487	0.371289
230.056	5.53793	0.371131
230.056	5.71099	0.370976
230.056	5.88405	0.370823
230.056	6.05711	0.370673
230.056	6.23017	0.370524
230.056	6.40323	0.370377
230.056	6.57629	0.370233
230.056	6.74935	0.370089
230.056	6.92241	0.369944
230.056	7.09547	0.369801
230.056	7.26853	0.36966
230.056	7.44159	0.369519
230.056	7.61465	0.369381
230.056	7.78771	0.369243
230.056	7.96077	0.369107
230.056	8.13383	0.368973
230.056	8.30689	0.368841
230.056	8.47995	0.368709
230.056	8.65301	0.36858
230.056	8.82607	0.368451
230.056	8.99913	0.368323
230.056	9.17219	0.368197
230.056	9.34525	0.368072
230.056	9.51831	0.367948
230.056	9.69137	0.367825
230.056	9.86443	0.367703
230.056	10.0375	0.367582
230.056	10.2106	0.367462
230.056	10.3836	0.367342
230.056	10.5567	0.367223
230.056	10.7297	0.367106
230.056	10.9028	0.366988
230.056	11.0759	0.366872
230.056	11.2489	0.366757
230.056	11.422	0.366642
230.056	11.595	0.366529
230.056	11.7681	0.366415
230.056	11.9412	0.366303
230.056	12.1142	0.366191
230.056	12.2873	0.36608
230.056	12.4603	0.365969
230.056	12.6334	0.365859
230.056	12.8065	0.365749
230.056	12.9795	0.36564
230.056	13.1526	0.365533
230.056	13.3256	0.365424
230.056	13.4987	0.365314
230.056	13.6718	0.365204
230.056	13.8448	0.365096
230.056	14.0179	0.364988
230.056	14.1909	0.36488
230.056	14.364	0.364773
230.056	14.5371	0.364667
230.056	14.7101	0.364562
230.056	14.8832	0.364457
230.056	15.0562	0.364352
230.056	15.2293	0.364249
230.056	15.4024	0.364146
230.056	15.5754	0.364043
230.056	15.7485	0.363941
230.056	15.9215	0.363839
230.056	16.0946	0.363738
230.056	16.2677	0.363637
230.056	16.4407	0.363537
230.056	16.6138	0.363438
230.056	16.7869	0.363338
230.056	16.9599	0.363239
230.056	17.133	0.36314
230.359	0	0.393081
230.359	0.17306	0.390224
230.359	0.34612	0.387853
230.359	0.51918	0.385978
230.359	0.69224	0.384564
230.359	0.8653	0.383486
230.359	1.03836	0.382641
230.359	1.21142	0.381951
230.359	1.38448	0.381374
230.359	1.55754	0.380881
230.359	1.7306	0.380454
230.359	1.90366	0.380077
230.359	2.07672	0.37974
230.359	2.24978	0.379433
230.359	2.42284	0.379134
230.359	2.5959	0.378848
230.359	2.76896	0.378582
230.359	2.94202	0.37833
230.359	3.11508	0.378092
230.359	3.28814	0.377865
230.359	3.46121	0.377648
230.359	3.63427	0.37744
230.359	3.80733	0.377238
230.359	3.98039	0.377043
230.359	4.15345	0.376853
230.359	4.32651	0.376669
230.359	4.49957	0.376491
230.359	4.67263	0.376316
230.359	4.84569	0.376146
230.359	5.01875	0.375979
230.359	5.19181	0.375816
230.359	5.36487	0.375655
230.359	5.53793	0.375498
230.359	5.71099	0.375344
230.359	5.88405	0.375192
230.359	6.05711	0.375042
230.359	6.23017	0.374894
230.359	6.40323	0.374748
230.359	6.57629	0.3746
230.359	6.74935	0.374455
230.359	6.92241	0.374311
230.359	7.09547	0.374169
230.359	7.26853	0.374028
230.359	7.44159	0.373889
230.359	7.61465	0.373751
230.359	7.78771	0.373615
230.359	7.96077	0.37348
230.359	8.13383	0.373347
230.359	8.30689	0.373215
230.359	8.47995	0.373085
230.359	8.65301	0.372957
230.359	8.82607	0.372829
230.359	8.99913	0.372702
230.359	9.17219	0.372577
230.359	9.34525	0.372453
230.359	9.51831	0.37233
230.359	9.69137	0.372208
230.359	9.86443	0.372087
230.359	10.0375	0.371967
230.359	10.2106	0.371848
230.359	10.3836	0.37173
230.359	10.5567	0.371612
230.359	10.7297	0.371495
230.359	10.9028	0.371379
230.359	11.0759	0.371264
230.359	11.2489	0.37115
230.359	11.422	0.371036
230.359	11.595	0.370924
230.359	11.7681	0.370812
230.359	11.9412	0.3707
230.359	12.1142	0.37059
230.359	12.2873	0.370479
230.359	12.4603	0.37037
230.359	12.6334	0.370261
230.359	12.8065	0.370152
230.359	12.9795	0.370043
230.359	13.1526	0.369933
230.359	13.3256	0.369824
230.359	13.4987	0.369715
230.359	13.6718	0.369608
230.359	13.8448	0.369501
230.359	14.0179	0.369394
230.359	14.1909	0.369289
230.359	14.364	0.369183
230.359	14.5371	0.369079
230.359	14.7101	0.368975
230.359	14.8832	0.368871
230.359	15.0562	0.368769
230.359	15.2293	0.368667
230.359	15.4024	0.368565
230.359	15.5754	0.368464
230.359	15.7485	0.368363
230.359	15.9215	0.368263
230.359	16.0946	0.368164
230.359	16.2677	0.368065
230.359	16.4407	0.367966
230.359	16.6138	0.367868
230.359	16.7869	0.36777
230.359	16.9599	0.367673
230.359	17.133	0.367575
230.669	0	0.397646
230.669	0.17306	0.394787
230.669	0.34612	0.39238
230.669	0.51918	0.390462
230.669	0.69224	0.389004
230.669	0.8653	0.387872
230.669	1.03836	0.386966
230.669	1.21142	0.386224
230.669	1.38448	0.385603
230.669	1.55754	0.385072
230.669	1.7306	0.38461
230.669	1.90366	0.384202
230.669	2.07672	0.383839
230.669	2.24978	0.383517
230.669	2.42284	0.383222
230.669	2.5959	0.38295
230.669	2.76896	0.382696
230.669	2.94202	0.382458
230.669	3.11508	0.382233
230.669	3.28814	0.382019
230.669	3.46121	0.381815
230.669	3.63427	0.381619
230.669	3.80733	0.38143
230.669	3.98039	0.381248
230.669	4.15345	0.381071
230.669	4.32651	0.380899
230.669	4.49957	0.380733
230.669	4.67263	0.380571
230.669	4.84569	0.380412
230.669	5.01875	0.380257
230.669	5.19181	0.380106
230.669	5.36487	0.379957
230.669	5.53793	0.379812
230.669	5.71099	0.379669
230.669	5.88405	0.379529
230.669	6.05711	0.379391
230.669	6.23017	0.379245
230.669	6.40323	0.379096
230.669	6.57629	0.378949
230.669	6.74935	0.378804
230.669	6.92241	0.378661
230.669	7.09547	0.37852
230.669	7.26853	0.37838
230.669	7.44159	0.378242
230.669	7.61465	0.378105
230.669	7.78771	0.377969
230.669	7.96077	0.377836
230.669	8.13383	0.377703
230.669	8.30689	0.377573
230.669	8.47995	0.377444
230.669	8.65301	0.377316
230.669	8.82607	0.377189
230.669	8.99913	0.377063
230.669	9.17219	0.376939
230.669	9.34525	0.376815
230.669	9.51831	0.376693
230.669	9.69137	0.376572
230.669	9.86443	0.376452
230.669	10.0375	0.376333
230.669	10.2106	0.376215
230.669	10.3836	0.376098
230.669	10.5567	0.375981
230.669	10.7297	0.375865
230.669	10.9028	0.37575
230.669	11.0759	0.375636
230.669	11.2489	0.375523
230.669	11.422	0.37541
230.669	11.595	0.375299
230.669	11.7681	0.375188
230.669	11.9412	0.375077
230.669	12.1142	0.374968
230.669	12.2873	0.374858
230.669	12.4603	0.37475
230.669	12.6334	0.374639
230.669	12.8065	0.374528
230.669	12.9795	0.374419
230.669	13.1526	0.37431
230.669	13.3256	0.374202
230.669	13.4987	0.374095
230.669	13.6718	0.373989
230.669	13.8448	0.373883
230.669	14.0179	0.373777
230.669	14.1909	0.373673
230.669	14.364	0.373569
230.669	14.5371	0.373465
230.669	14.7101	0.373362
230.669	14.8832	0.37326
230.669	15.0562	0.373159
230.669	15.2293	0.373058
230.669	15.4024	0.372957
230.669	15.5754	0.372857
230.669	15.7485	0.372758
230.669	15.9215	0.372659
230.669	16.0946	0.37256
230.669	16.2677	0.372462
230.669	16.4407	0.372365
230.669	16.6138	0.372268
230.669	16.7869	0.372171
230.669	16.9599	0.372074
230.669	17.133	0.371978
230.989	0	0.402204
230.989	0.17306	0.399378
230.989	0.34612	0.396954
230.989	0.51918	0.394981
230.989	0.69224	0.393468
230.989	0.8653	0.392296
230.989	1.03836	0.391368
230.989	1.21142	0.390613
230.989	1.38448	0.389982
230.989	1.55754	0.389444
230.989	1.7306	0.388977
230.989	1.90366	0.388566
230.989	2.07672	0.388188
230.989	2.24978	0.387844
230.989	2.42284	0.387529
230.989	2.5959	0.387238
230.989	2.76896	0.386967
230.989	2.94202	0.386713
230.989	3.11508	0.386471
230.989	3.28814	0.386242
230.989	3.46121	0.386024
230.989	3.63427	0.385814
230.989	3.80733	0.385612
230.989	3.98039	0.385416
230.989	4.15345	0.385226
230.989	4.32651	0.385043
230.989	4.49957	0.384864
230.989	4.67263	0.38469
230.989	4.84569	0.38452
230.989	5.01875	0.384354
230.989	5.19181	0.384191
230.989	5.36487	0.384032
230.989	5.53793	0.383877
230.989	5.71099	0.38373
230.989	5.88405	0.383585
230.989	6.05711	0.383443
230.989	6.23017	0.383302
230.989	6.40323	0.383163
230.989	6.57629	0.383027
230.989	6.74935	0.382892
230.989	6.92241	0.38276
230.989	7.09547	0.382629
230.989	7.26853	0.3825
230.989	7.44159	0.382372
230.989	7.61465	0.382245
230.989	7.78771	0.38212
230.989	7.96077	0.381997
230.989	8.13383	0.381875
230.989	8.30689	0.381754
230.989	8.47995	0.381635
230.989	8.65301	0.381518
230.989	8.82607	0.381401
230.989	8.99913	0.381285
230.989	9.17219	0.381171
230.989	9.34525	0.381057
230.989	9.51831	0.380945
230.989	9.69137	0.380834
230.989	9.86443	0.380724
230.989	10.0375	0.380615
230.989	10.2106	0.380506
230.989	10.3836	0.380399
230.989	10.5567	0.380292
230.989	10.7297	0.380186
230.989	10.9028	0.380081
230.989	11.0759	0.379976
230.989	11.2489	0.379873
230.989	11.422	0.37977
230.989	11.595	0.379668
230.989	11.7681	0.379567
230.989	11.9412	0.379466
230.989	12.1142	0.379366
230.989	12.2873	0.379258
230.989	12.4603	0.379147
230.989	12.6334	0.379037
230.989	12.8065	0.378928
230.989	12.9795	0.378819
230.989	13.1526	0.378712
230.989	13.3256	0.378605
230.989	13.4987	0.378498
230.989	13.6718	0.378393
230.989	13.8448	0.378288
230.989	14.0179	0.378184
230.989	14.1909	0.37808
230.989	14.364	0.377977
230.989	14.5371	0.377874
230.989	14.7101	0.377772
230.989	14.8832	0.377671
230.989	15.0562	0.377571
230.989	15.2293	0.377471
230.989	15.4024	0.377371
230.989	15.5754	0.377272
230.989	15.7485	0.377174
230.989	15.9215	0.377076
230.989	16.0946	0.376978
230.989	16.2677	0.376881
230.989	16.4407	0.376785
230.989	16.6138	0.376688
230.989	16.7869	0.376593
230.989	16.9599	0.376497
230.989	17.133	0.376402
231.319	0	0.406755
231.319	0.17306	0.403969
231.319	0.34612	0.40154
231.319	0.51918	0.399534
231.319	0.69224	0.39798
231.319	0.8653	0.396763
231.319	1.03836	0.395803
231.319	1.21142	0.395028
231.319	1.38448	0.394383
231.319	1.55754	0.393833
231.319	1.7306	0.393358
231.319	1.90366	0.392936
231.319	2.07672	0.392554
231.319	2.24978	0.392208
231.319	2.42284	0.391891
231.319	2.5959	0.391599
231.319	2.76896	0.391327
231.319	2.94202	0.391072
231.319	3.11508	0.390831
231.319	3.28814	0.390602
231.319	3.46121	0.390384
231.319	3.63427	0.390174
231.319	3.80733	0.389973
231.319	3.98039	0.389777
231.319	4.15345	0.389588
231.319	4.32651	0.389405
231.319	4.49957	0.389228
231.319	4.67263	0.389055
231.319	4.84569	0.388886
231.319	5.01875	0.38872
231.319	5.19181	0.388559
231.319	5.36487	0.388397
231.319	5.53793	0.388237
231.319	5.71099	0.38808
231.319	5.88405	0.387926
231.319	6.05711	0.387774
231.319	6.23017	0.387624
231.319	6.40323	0.387476
231.319	6.57629	0.387331
231.319	6.74935	0.387187
231.319	6.92241	0.387046
231.319	7.09547	0.386906
231.319	7.26853	0.386768
231.319	7.44159	0.386631
231.319	7.61465	0.386496
231.319	7.78771	0.386362
231.319	7.96077	0.38623
231.319	8.13383	0.3861
231.319	8.30689	0.385971
231.319	8.47995	0.385843
231.319	8.65301	0.385717
231.319	8.82607	0.385592
231.319	8.99913	0.385468
231.319	9.17219	0.385345
231.319	9.34525	0.385223
231.319	9.51831	0.385102
231.319	9.69137	0.384983
231.319	9.86443	0.384865
231.319	10.0375	0.384747
231.319	10.2106	0.384631
231.319	10.3836	0.384515
231.319	10.5567	0.3844
231.319	10.7297	0.384286
231.319	10.9028	0.384173
231.319	11.0759	0.38406
231.319	11.2489	0.383949
231.319	11.422	0.383843
231.319	11.595	0.383738
231.319	11.7681	0.383634
231.319	11.9412	0.383531
231.319	12.1142	0.383428
231.319	12.2873	0.383326
231.319	12.4603	0.383225
231.319	12.6334	0.383124
231.319	12.8065	0.383024
231.319	12.9795	0.382924
231.319	13.1526	0.382826
231.319	13.3256	0.382728
231.319	13.4987	0.38263
231.319	13.6718	0.382534
231.319	13.8448	0.382438
231.319	14.0179	0.382343
231.319	14.1909	0.382248
231.319	14.364	0.382154
231.319	14.5371	0.38206
231.319	14.7101	0.381967
231.319	14.8832	0.381874
231.319	15.0562	0.381783
231.319	15.2293	0.381692
231.319	15.4024	0.381601
231.319	15.5754	0.381511
231.319	15.7485	0.381421
231.319	15.9215	0.381332
231.319	16.0946	0.381243
231.319	16.2677	0.381154
231.319	16.4407	0.381066
231.319	16.6138	0.380979
231.319	16.7869	0.380892
231.319	16.9599	0.380805
231.319	17.133	0.380719
231.652	0	0.411299
231.652	0.17306	0.408503
231.652	0.34612	0.40604
231.652	0.51918	0.404006
231.652	0.69224	0.402411
231.652	0.8653	0.401154
231.652	1.03836	0.40017
231.652	1.21142	0.399379
231.652	1.38448	0.398724
231.652	1.55754	0.398167
231.652	1.7306	0.397686
231.652	1.90366	0.397253
231.652	2.07672	0.396865
231.652	2.24978	0.396514
231.652	2.42284	0.396194
231.652	2.5959	0.395899
231.652	2.76896	0.395624
231.652	2.94202	0.395367
231.652	3.11508	0.395124
231.652	3.28814	0.394893
231.652	3.46121	0.394674
231.652	3.63427	0.394463
231.652	3.80733	0.394261
231.652	3.98039	0.394065
231.652	4.15345	0.393875
231.652	4.32651	0.393692
231.652	4.49957	0.393514
231.652	4.67263	0.39334
231.652	4.84569	0.393171
231.652	5.01875	0.393004
231.652	5.19181	0.392839
231.652	5.36487	0.392676
231.652	5.53793	0.392518
231.652	5.71099	0.392362
231.652	5.88405	0.392209
231.652	6.05711	0.392058
231.652	6.23017	0.39191
231.652	6.40323	0.391763
231.652	6.57629	0.391619
231.652	6.74935	0.391477
231.652	6.92241	0.391337
231.652	7.09547	0.391198
231.652	7.26853	0.391062
231.652	7.44159	0.390926
231.652	7.61465	0.390792
231.652	7.78771	0.39066
231.652	7.96077	0.390529
231.652	8.13383	0.3904
231.652	8.30689	0.390272
231.652	8.47995	0.390146
231.652	8.65301	0.390021
231.652	8.82607	0.389897
231.652	8.99913	0.389774
231.652	9.17219	0.389653
231.652	9.34525	0.389532
231.652	9.51831	0.389413
231.652	9.69137	0.389295
231.652	9.86443	0.389177
231.652	10.0375	0.389061
231.652	10.2106	0.388946
231.652	10.3836	0.388832
231.652	10.5567	0.388718
231.652	10.7297	0.388605
231.652	10.9028	0.388493
231.652	11.0759	0.388378
231.652	11.2489	0.388265
231.652	11.422	0.388152
231.652	11.595	0.388041
231.652	11.7681	0.38793
231.652	11.9412	0.387819
231.652	12.1142	0.38771
231.652	12.2873	0.3876
231.652	12.4603	0.387492
231.652	12.6334	0.387384
231.652	12.8065	0.387276
231.652	12.9795	0.38717
231.652	13.1526	0.387064
231.652	13.3256	0.386959
231.652	13.4987	0.386855
231.652	13.6718	0.386752
231.652	13.8448	0.386649
231.652	14.0179	0.386546
231.652	14.1909	0.386445
231.652	14.364	0.386343
231.652	14.5371	0.386243
231.652	14.7101	0.386143
231.652	14.8832	0.386044
231.652	15.0562	0.385945
231.652	15.2293	0.385847
231.652	15.4024	0.385749
231.652	15.5754	0.385652
231.652	15.7485	0.385556
231.652	15.9215	0.38546
231.652	16.0946	0.385364
231.652	16.2677	0.385269
231.652	16.4407	0.385174
231.652	16.6138	0.38508
231.652	16.7869	0.384986
231.652	16.9599	0.384892
231.652	17.133	0.384799
231.992	0	0.41584
231.992	0.17306	0.413074
231.992	0.34612	0.41059
231.992	0.51918	0.408491
231.992	0.69224	0.406824
231.992	0.8653	0.405525
231.992	1.03836	0.404513
231.992	1.21142	0.403704
231.992	1.38448	0.403038
231.992	1.55754	0.402473
231.992	1.7306	0.40198
231.992	1.90366	0.401541
231.992	2.07672	0.401151
231.992	2.24978	0.400798
231.992	2.42284	0.400476
231.992	2.5959	0.40018
231.992	2.76896	0.399905
231.992	2.94202	0.399647
231.992	3.11508	0.399404
231.992	3.28814	0.399174
231.992	3.46121	0.398955
231.992	3.63427	0.398745
231.992	3.80733	0.398543
231.992	3.98039	0.398348
231.992	4.15345	0.398159
231.992	4.32651	0.397976
231.992	4.49957	0.397799
231.992	4.67263	0.397626
231.992	4.84569	0.397453
231.992	5.01875	0.397284
231.992	5.19181	0.397118
231.992	5.36487	0.396956
231.992	5.53793	0.396798
231.992	5.71099	0.396642
231.992	5.88405	0.396489
231.992	6.05711	0.396339
231.992	6.23017	0.39619
231.992	6.40323	0.396044
231.992	6.57629	0.3959
231.992	6.74935	0.395758
231.992	6.92241	0.395618
231.992	7.09547	0.39548
231.992	7.26853	0.395344
231.992	7.44159	0.395209
231.992	7.61465	0.395076
231.992	7.78771	0.394943
231.992	7.96077	0.394813
231.992	8.13383	0.394684
231.992	8.30689	0.394557
231.992	8.47995	0.394431
231.992	8.65301	0.394306
231.992	8.82607	0.394183
231.992	8.99913	0.394061
231.992	9.17219	0.393939
231.992	9.34525	0.393819
231.992	9.51831	0.3937
231.992	9.69137	0.393583
231.992	9.86443	0.393466
231.992	10.0375	0.39335
231.992	10.2106	0.393236
231.992	10.3836	0.393122
231.992	10.5567	0.393007
231.992	10.7297	0.392892
231.992	10.9028	0.392778
231.992	11.0759	0.392665
231.992	11.2489	0.392553
231.992	11.422	0.392442
231.992	11.595	0.392331
231.992	11.7681	0.392222
231.992	11.9412	0.392113
231.992	12.1142	0.392004
231.992	12.2873	0.391896
231.992	12.4603	0.391789
231.992	12.6334	0.391682
231.992	12.8065	0.391576
231.992	12.9795	0.391471
231.992	13.1526	0.391367
231.992	13.3256	0.391263
231.992	13.4987	0.39116
231.992	13.6718	0.391058
231.992	13.8448	0.390957
231.992	14.0179	0.390856
231.992	14.1909	0.390755
231.992	14.364	0.390655
231.992	14.5371	0.390556
231.992	14.7101	0.390457
231.992	14.8832	0.390359
231.992	15.0562	0.390262
231.992	15.2293	0.390165
231.992	15.4024	0.390068
231.992	15.5754	0.389973
231.992	15.7485	0.389877
231.992	15.9215	0.389782
231.992	16.0946	0.389688
231.992	16.2677	0.389594
231.992	16.4407	0.389501
231.992	16.6138	0.389408
231.992	16.7869	0.389315
231.992	16.9599	0.389222
231.992	17.133	0.38913
232.336	0	0.420378
232.336	0.17306	0.417628
232.336	0.34612	0.415123
232.336	0.51918	0.412987
232.336	0.69224	0.411267
232.336	0.8653	0.409903
232.336	1.03836	0.408841
232.336	1.21142	0.407996
232.336	1.38448	0.407304
232.336	1.55754	0.40672
232.336	1.7306	0.406213
232.336	1.90366	0.40577
232.336	2.07672	0.405376
232.336	2.24978	0.405021
232.336	2.42284	0.404697
232.336	2.5959	0.4044
232.336	2.76896	0.404124
232.336	2.94202	0.403866
232.336	3.11508	0.403622
232.336	3.28814	0.403392
232.336	3.46121	0.403173
232.336	3.63427	0.402963
232.336	3.80733	0.402761
232.336	3.98039	0.402567
232.336	4.15345	0.402379
232.336	4.32651	0.402196
232.336	4.49957	0.402015
232.336	4.67263	0.401839
232.336	4.84569	0.401667
232.336	5.01875	0.401499
232.336	5.19181	0.401335
232.336	5.36487	0.401174
232.336	5.53793	0.401016
232.336	5.71099	0.400862
232.336	5.88405	0.400711
232.336	6.05711	0.400562
232.336	6.23017	0.400415
232.336	6.40323	0.40027
232.336	6.57629	0.400127
232.336	6.74935	0.399987
232.336	6.92241	0.399848
232.336	7.09547	0.399711
232.336	7.26853	0.399576
232.336	7.44159	0.399443
232.336	7.61465	0.399311
232.336	7.78771	0.39918
232.336	7.96077	0.399051
232.336	8.13383	0.398923
232.336	8.30689	0.398797
232.336	8.47995	0.398673
232.336	8.65301	0.39855
232.336	8.82607	0.398428
232.336	8.99913	0.398307
232.336	9.17219	0.398187
232.336	9.34525	0.398068
232.336	9.51831	0.39795
232.336	9.69137	0.397834
232.336	9.86443	0.397718
232.336	10.0375	0.397603
232.336	10.2106	0.397486
232.336	10.3836	0.39737
232.336	10.5567	0.397255
232.336	10.7297	0.397141
232.336	10.9028	0.397028
232.336	11.0759	0.396915
232.336	11.2489	0.396804
232.336	11.422	0.396693
232.336	11.595	0.396583
232.336	11.7681	0.396474
232.336	11.9412	0.396366
232.336	12.1142	0.396258
232.336	12.2873	0.396151
232.336	12.4603	0.396044
232.336	12.6334	0.395938
232.336	12.8065	0.395832
232.336	12.9795	0.395728
232.336	13.1526	0.395624
232.336	13.3256	0.395521
232.336	13.4987	0.395419
232.336	13.6718	0.395317
232.336	13.8448	0.395216
232.336	14.0179	0.395116
232.336	14.1909	0.395016
232.336	14.364	0.394917
232.336	14.5371	0.394818
232.336	14.7101	0.39472
232.336	14.8832	0.394622
232.336	15.0562	0.394525
232.336	15.2293	0.394429
232.336	15.4024	0.394333
232.336	15.5754	0.394238
232.336	15.7485	0.394143
232.336	15.9215	0.394049
232.336	16.0946	0.393955
232.336	16.2677	0.393862
232.336	16.4407	0.393769
232.336	16.6138	0.393677
232.336	16.7869	0.393585
232.336	16.9599	0.393493
232.336	17.133	0.393401
232.686	0	0.424912
232.686	0.17306	0.422205
232.686	0.34612	0.419693
232.686	0.51918	0.417506
232.686	0.69224	0.415722
232.686	0.8653	0.414306
232.686	1.03836	0.413201
232.686	1.21142	0.412326
232.686	1.38448	0.411613
232.686	1.55754	0.411009
232.686	1.7306	0.410486
232.686	1.90366	0.410029
232.686	2.07672	0.409624
232.686	2.24978	0.409259
232.686	2.42284	0.408927
232.686	2.5959	0.408623
232.686	2.76896	0.40834
232.686	2.94202	0.408077
232.686	3.11508	0.407828
232.686	3.28814	0.407593
232.686	3.46121	0.40737
232.686	3.63427	0.407157
232.686	3.80733	0.406951
232.686	3.98039	0.406754
232.686	4.15345	0.406561
232.686	4.32651	0.406375
232.686	4.49957	0.406195
232.686	4.67263	0.406019
232.686	4.84569	0.405848
232.686	5.01875	0.405681
232.686	5.19181	0.405518
232.686	5.36487	0.405358
232.686	5.53793	0.405202
232.686	5.71099	0.405049
232.686	5.88405	0.404898
232.686	6.05711	0.404751
232.686	6.23017	0.404605
232.686	6.40323	0.404461
232.686	6.57629	0.40432
232.686	6.74935	0.40418
232.686	6.92241	0.404043
232.686	7.09547	0.403908
232.686	7.26853	0.403774
232.686	7.44159	0.403641
232.686	7.61465	0.403511
232.686	7.78771	0.403381
232.686	7.96077	0.403253
232.686	8.13383	0.403127
232.686	8.30689	0.403002
232.686	8.47995	0.402879
232.686	8.65301	0.402757
232.686	8.82607	0.402636
232.686	8.99913	0.402516
232.686	9.17219	0.402397
232.686	9.34525	0.402279
232.686	9.51831	0.402162
232.686	9.69137	0.402044
232.686	9.86443	0.401926
232.686	10.0375	0.40181
232.686	10.2106	0.401695
232.686	10.3836	0.40158
232.686	10.5567	0.401467
232.686	10.7297	0.401354
232.686	10.9028	0.401242
232.686	11.0759	0.401131
232.686	11.2489	0.401021
232.686	11.422	0.400912
232.686	11.595	0.400803
232.686	11.7681	0.400695
232.686	11.9412	0.400588
232.686	12.1142	0.400482
232.686	12.2873	0.400376
232.686	12.4603	0.400271
232.686	12.6334	0.400166
232.686	12.8065	0.400062
232.686	12.9795	0.399959
232.686	13.1526	0.399857
232.686	13.3256	0.399755
232.686	13.4987	0.399654
232.686	13.6718	0.399554
232.686	13.8448	0.399454
232.686	14.0179	0.399355
232.686	14.1909	0.399256
232.686	14.364	0.399158
232.686	14.5371	0.399061
232.686	14.7101	0.398964
232.686	14.8832	0.398868
232.686	15.0562	0.398772
232.686	15.2293	0.398677
232.686	15.4024	0.398583
232.686	15.5754	0.398489
232.686	15.7485	0.398395
232.686	15.9215	0.398302
232.686	16.0946	0.39821
232.686	16.2677	0.398117
232.686	16.4407	0.398026
232.686	16.6138	0.397935
232.686	16.7869	0.397844
232.686	16.9599	0.397753
232.686	17.133	0.397663
233.04	0	0.429436
233.04	0.17306	0.426767
233.04	0.34612	0.424254
233.04	0.51918	0.422038
233.04	0.69224	0.420202
233.04	0.8653	0.418723
233.04	1.03836	0.417564
233.04	1.21142	0.416649
233.04	1.38448	0.415907
233.04	1.55754	0.415282
233.04	1.7306	0.414747
233.04	1.90366	0.414281
233.04	2.07672	0.413867
233.04	2.24978	0.413496
233.04	2.42284	0.413159
233.04	2.5959	0.41285
233.04	2.76896	0.412564
233.04	2.94202	0.412296
233.04	3.11508	0.412045
233.04	3.28814	0.411808
233.04	3.46121	0.411582
233.04	3.63427	0.411367
233.04	3.80733	0.411158
233.04	3.98039	0.410955
233.04	4.15345	0.41076
233.04	4.32651	0.410571
233.04	4.49957	0.410388
233.04	4.67263	0.41021
233.04	4.84569	0.410037
233.04	5.01875	0.409868
233.04	5.19181	0.409702
233.04	5.36487	0.409541
233.04	5.53793	0.409383
233.04	5.71099	0.409228
233.04	5.88405	0.409076
233.04	6.05711	0.408926
233.04	6.23017	0.408779
233.04	6.40323	0.408634
233.04	6.57629	0.408491
233.04	6.74935	0.40835
233.04	6.92241	0.408211
233.04	7.09547	0.408075
233.04	7.26853	0.40794
233.04	7.44159	0.407806
233.04	7.61465	0.407674
233.04	7.78771	0.407543
233.04	7.96077	0.407414
233.04	8.13383	0.407287
233.04	8.30689	0.407161
233.04	8.47995	0.407036
233.04	8.65301	0.406913
233.04	8.82607	0.406791
233.04	8.99913	0.40667
233.04	9.17219	0.406549
233.04	9.34525	0.40643
233.04	9.51831	0.406312
233.04	9.69137	0.406194
233.04	9.86443	0.406079
233.04	10.0375	0.405964
233.04	10.2106	0.40585
233.04	10.3836	0.405736
233.04	10.5567	0.405624
233.04	10.7297	0.405513
233.04	10.9028	0.405402
233.04	11.0759	0.405292
233.04	11.2489	0.405183
233.04	11.422	0.405075
233.04	11.595	0.404968
233.04	11.7681	0.404862
233.04	11.9412	0.404756
233.04	12.1142	0.404651
233.04	12.2873	0.404546
233.04	12.4603	0.404442
233.04	12.6334	0.404339
233.04	12.8065	0.404236
233.04	12.9795	0.404134
233.04	13.1526	0.404033
233.04	13.3256	0.403933
233.04	13.4987	0.403833
233.04	13.6718	0.403734
233.04	13.8448	0.403635
233.04	14.0179	0.403537
233.04	14.1909	0.40344
233.04	14.364	0.403343
233.04	14.5371	0.403247
233.04	14.7101	0.403151
233.04	14.8832	0.403056
233.04	15.0562	0.402962
233.04	15.2293	0.402868
233.04	15.4024	0.402774
233.04	15.5754	0.402682
233.04	15.7485	0.402589
233.04	15.9215	0.402497
233.04	16.0946	0.402406
233.04	16.2677	0.402315
233.04	16.4407	0.402224
233.04	16.6138	0.402132
233.04	16.7869	0.40204
233.04	16.9599	0.401948
233.04	17.133	0.401857
233.4	0	0.433955
233.4	0.17306	0.431346
233.4	0.34612	0.428845
233.4	0.51918	0.426597
233.4	0.69224	0.424707
233.4	0.8653	0.423175
233.4	1.03836	0.421967
233.4	1.21142	0.421014
233.4	1.38448	0.420244
233.4	1.55754	0.419597
233.4	1.7306	0.419044
233.4	1.90366	0.418563
233.4	2.07672	0.418138
233.4	2.24978	0.417757
233.4	2.42284	0.417411
233.4	2.5959	0.417095
233.4	2.76896	0.416802
233.4	2.94202	0.416529
233.4	3.11508	0.416273
233.4	3.28814	0.416031
233.4	3.46121	0.415801
233.4	3.63427	0.41558
233.4	3.80733	0.415368
233.4	3.98039	0.415164
233.4	4.15345	0.414968
233.4	4.32651	0.414778
233.4	4.49957	0.414594
233.4	4.67263	0.414415
233.4	4.84569	0.414241
233.4	5.01875	0.414071
233.4	5.19181	0.413905
233.4	5.36487	0.413743
233.4	5.53793	0.413584
233.4	5.71099	0.413429
233.4	5.88405	0.413277
233.4	6.05711	0.413127
233.4	6.23017	0.412979
233.4	6.40323	0.412834
233.4	6.57629	0.412691
233.4	6.74935	0.41255
233.4	6.92241	0.412411
233.4	7.09547	0.412274
233.4	7.26853	0.412139
233.4	7.44159	0.412005
233.4	7.61465	0.411873
233.4	7.78771	0.411742
233.4	7.96077	0.411613
233.4	8.13383	0.411486
233.4	8.30689	0.41136
233.4	8.47995	0.411234
233.4	8.65301	0.411109
233.4	8.82607	0.410985
233.4	8.99913	0.410863
233.4	9.17219	0.410741
233.4	9.34525	0.410621
233.4	9.51831	0.410502
233.4	9.69137	0.410384
233.4	9.86443	0.410267
233.4	10.0375	0.410151
233.4	10.2106	0.410036
233.4	10.3836	0.409922
233.4	10.5567	0.409809
233.4	10.7297	0.409697
233.4	10.9028	0.409585
233.4	11.0759	0.409475
233.4	11.2489	0.409365
233.4	11.422	0.409256
233.4	11.595	0.409149
233.4	11.7681	0.409041
233.4	11.9412	0.408935
233.4	12.1142	0.408829
233.4	12.2873	0.408724
233.4	12.4603	0.408619
233.4	12.6334	0.408515
233.4	12.8065	0.408412
233.4	12.9795	0.408309
233.4	13.1526	0.408208
233.4	13.3256	0.408107
233.4	13.4987	0.408006
233.4	13.6718	0.407907
233.4	13.8448	0.407808
233.4	14.0179	0.407709
233.4	14.1909	0.407611
233.4	14.364	0.407514
233.4	14.5371	0.407417
233.4	14.7101	0.407321
233.4	14.8832	0.407225
233.4	15.0562	0.40713
233.4	15.2293	0.407036
233.4	15.4024	0.406942
233.4	15.5754	0.406848
233.4	15.7485	0.406756
233.4	15.9215	0.406662
233.4	16.0946	0.40657
233.4	16.2677	0.406478
233.4	16.4407	0.406386
233.4	16.6138	0.406295
233.4	16.7869	0.406204
233.4	16.9599	0.406113
233.4	17.133	0.406023
233.766	0	0.43847
233.766	0.17306	0.435926
233.766	0.34612	0.43345
233.766	0.51918	0.431187
233.766	0.69224	0.429256
233.766	0.8653	0.427665
233.766	1.03836	0.426402
233.766	1.21142	0.425405
233.766	1.38448	0.424602
233.766	1.55754	0.423934
233.766	1.7306	0.423367
233.766	1.90366	0.422874
233.766	2.07672	0.422439
233.766	2.24978	0.422049
233.766	2.42284	0.421697
233.766	2.5959	0.421374
233.766	2.76896	0.421077
233.766	2.94202	0.4208
233.766	3.11508	0.42054
233.766	3.28814	0.420293
233.766	3.46121	0.420058
233.766	3.63427	0.419833
233.766	3.80733	0.419618
233.766	3.98039	0.419411
233.766	4.15345	0.419211
233.766	4.32651	0.419018
233.766	4.49957	0.418832
233.766	4.67263	0.418651
233.766	4.84569	0.418475
233.766	5.01875	0.418303
233.766	5.19181	0.418135
233.766	5.36487	0.417971
233.766	5.53793	0.41781
233.766	5.71099	0.417653
233.766	5.88405	0.417499
233.766	6.05711	0.417348
233.766	6.23017	0.417198
233.766	6.40323	0.417052
233.766	6.57629	0.416907
233.766	6.74935	0.416765
233.766	6.92241	0.416625
233.766	7.09547	0.416487
233.766	7.26853	0.41635
233.766	7.44159	0.416215
233.766	7.61465	0.416082
233.766	7.78771	0.41595
233.766	7.96077	0.41582
233.766	8.13383	0.41569
233.766	8.30689	0.415563
233.766	8.47995	0.415436
233.766	8.65301	0.415311
233.766	8.82607	0.415188
233.766	8.99913	0.415065
233.766	9.17219	0.414944
233.766	9.34525	0.414823
233.766	9.51831	0.414704
233.766	9.69137	0.414586
233.766	9.86443	0.41447
233.766	10.0375	0.414354
233.766	10.2106	0.414239
233.766	10.3836	0.414126
233.766	10.5567	0.414013
233.766	10.7297	0.4139
233.766	10.9028	0.413789
233.766	11.0759	0.413679
233.766	11.2489	0.413569
233.766	11.422	0.413461
233.766	11.595	0.413353
233.766	11.7681	0.413246
233.766	11.9412	0.41314
233.766	12.1142	0.413034
233.766	12.2873	0.412929
233.766	12.4603	0.412825
233.766	12.6334	0.412721
233.766	12.8065	0.412618
233.766	12.9795	0.412516
233.766	13.1526	0.412414
233.766	13.3256	0.412314
233.766	13.4987	0.412213
233.766	13.6718	0.412114
233.766	13.8448	0.412015
233.766	14.0179	0.411917
233.766	14.1909	0.411819
233.766	14.364	0.411722
233.766	14.5371	0.411625
233.766	14.7101	0.411529
233.766	14.8832	0.411434
233.766	15.0562	0.411339
233.766	15.2293	0.411244
233.766	15.4024	0.411149
233.766	15.5754	0.411055
233.766	15.7485	0.41096
233.766	15.9215	0.410867
233.766	16.0946	0.410774
233.766	16.2677	0.410681
233.766	16.4407	0.410589
233.766	16.6138	0.410497
233.766	16.7869	0.410406
233.766	16.9599	0.410315
233.766	17.133	0.410224
234.135	0	0.442981
234.135	0.17306	0.440487
234.135	0.34612	0.438025
234.135	0.51918	0.435754
234.135	0.69224	0.433789
234.135	0.8653	0.43215
234.135	1.03836	0.430837
234.135	1.21142	0.429799
234.135	1.38448	0.428963
234.135	1.55754	0.428271
234.135	1.7306	0.427684
234.135	1.90366	0.427177
234.135	2.07672	0.42673
234.135	2.24978	0.426331
234.135	2.42284	0.425969
234.135	2.5959	0.42564
234.135	2.76896	0.425336
234.135	2.94202	0.425054
234.135	3.11508	0.424788
234.135	3.28814	0.424536
234.135	3.46121	0.424297
234.135	3.63427	0.42407
234.135	3.80733	0.423853
234.135	3.98039	0.423644
234.135	4.15345	0.423442
234.135	4.32651	0.423248
234.135	4.49957	0.42306
234.135	4.67263	0.422878
234.135	4.84569	0.4227
234.135	5.01875	0.422527
234.135	5.19181	0.422358
234.135	5.36487	0.422193
234.135	5.53793	0.422032
234.135	5.71099	0.421874
234.135	5.88405	0.421719
234.135	6.05711	0.421567
234.135	6.23017	0.421417
234.135	6.40323	0.42127
234.135	6.57629	0.421125
234.135	6.74935	0.420982
234.135	6.92241	0.420842
234.135	7.09547	0.420703
234.135	7.26853	0.420566
234.135	7.44159	0.420431
234.135	7.61465	0.420296
234.135	7.78771	0.420162
234.135	7.96077	0.42003
234.135	8.13383	0.4199
234.135	8.30689	0.419771
234.135	8.47995	0.419644
234.135	8.65301	0.419518
234.135	8.82607	0.419393
234.135	8.99913	0.41927
234.135	9.17219	0.419148
234.135	9.34525	0.419026
234.135	9.51831	0.418906
234.135	9.69137	0.418788
234.135	9.86443	0.41867
234.135	10.0375	0.418554
234.135	10.2106	0.418438
234.135	10.3836	0.418324
234.135	10.5567	0.41821
234.135	10.7297	0.418097
234.135	10.9028	0.417985
234.135	11.0759	0.417874
234.135	11.2489	0.417764
234.135	11.422	0.417655
234.135	11.595	0.417547
234.135	11.7681	0.417439
234.135	11.9412	0.417332
234.135	12.1142	0.417226
234.135	12.2873	0.41712
234.135	12.4603	0.417015
234.135	12.6334	0.416911
234.135	12.8065	0.416807
234.135	12.9795	0.416705
234.135	13.1526	0.416603
234.135	13.3256	0.416501
234.135	13.4987	0.416401
234.135	13.6718	0.416301
234.135	13.8448	0.416201
234.135	14.0179	0.416102
234.135	14.1909	0.416004
234.135	14.364	0.415906
234.135	14.5371	0.415809
234.135	14.7101	0.415712
234.135	14.8832	0.415615
234.135	15.0562	0.415519
234.135	15.2293	0.415424
234.135	15.4024	0.415329
234.135	15.5754	0.415235
234.135	15.7485	0.415141
234.135	15.9215	0.415048
234.135	16.0946	0.414955
234.135	16.2677	0.414863
234.135	16.4407	0.414771
234.135	16.6138	0.41468
234.135	16.7869	0.414589
234.135	16.9599	0.414498
234.135	17.133	0.414408
234.51	0	0.44749
234.51	0.17306	0.445071
234.51	0.34612	0.442643
234.51	0.51918	0.440352
234.51	0.69224	0.438343
234.51	0.8653	0.436657
234.51	1.03836	0.435296
234.51	1.21142	0.434215
234.51	1.38448	0.433345
234.51	1.55754	0.43263
234.51	1.7306	0.432027
234.51	1.90366	0.431506
234.51	2.07672	0.431049
234.51	2.24978	0.430641
234.51	2.42284	0.430272
234.51	2.5959	0.429937
234.51	2.76896	0.429628
234.51	2.94202	0.42934
234.51	3.11508	0.429068
234.51	3.28814	0.428811
234.51	3.46121	0.428569
234.51	3.63427	0.428338
234.51	3.80733	0.428118
234.51	3.98039	0.427906
234.51	4.15345	0.427702
234.51	4.32651	0.427505
234.51	4.49957	0.427315
234.51	4.67263	0.42713
234.51	4.84569	0.426951
234.51	5.01875	0.426776
234.51	5.19181	0.426606
234.51	5.36487	0.426439
234.51	5.53793	0.426276
234.51	5.71099	0.426117
234.51	5.88405	0.425961
234.51	6.05711	0.425807
234.51	6.23017	0.425656
234.51	6.40323	0.425508
234.51	6.57629	0.425362
234.51	6.74935	0.425218
234.51	6.92241	0.425077
234.51	7.09547	0.424937
234.51	7.26853	0.424798
234.51	7.44159	0.424661
234.51	7.61465	0.424526
234.51	7.78771	0.424391
234.51	7.96077	0.424259
234.51	8.13383	0.424128
234.51	8.30689	0.423999
234.51	8.47995	0.423872
234.51	8.65301	0.423746
234.51	8.82607	0.423621
234.51	8.99913	0.423498
234.51	9.17219	0.423375
234.51	9.34525	0.423254
234.51	9.51831	0.423134
234.51	9.69137	0.423015
234.51	9.86443	0.422897
234.51	10.0375	0.422781
234.51	10.2106	0.422665
234.51	10.3836	0.422551
234.51	10.5567	0.422437
234.51	10.7297	0.422324
234.51	10.9028	0.422212
234.51	11.0759	0.422101
234.51	11.2489	0.421991
234.51	11.422	0.421882
234.51	11.595	0.421773
234.51	11.7681	0.421666
234.51	11.9412	0.421559
234.51	12.1142	0.421453
234.51	12.2873	0.421347
234.51	12.4603	0.421242
234.51	12.6334	0.421138
234.51	12.8065	0.421034
234.51	12.9795	0.420931
234.51	13.1526	0.420829
234.51	13.3256	0.420728
234.51	13.4987	0.420628
234.51	13.6718	0.420528
234.51	13.8448	0.420428
234.51	14.0179	0.420329
234.51	14.1909	0.420229
234.51	14.364	0.420131
234.51	14.5371	0.420032
234.51	14.7101	0.419934
234.51	14.8832	0.419837
234.51	15.0562	0.419741
234.51	15.2293	0.419645
234.51	15.4024	0.41955
234.51	15.5754	0.419455
234.51	15.7485	0.419361
234.51	15.9215	0.419268
234.51	16.0946	0.419174
234.51	16.2677	0.419082
234.51	16.4407	0.418989
234.51	16.6138	0.418898
234.51	16.7869	0.418806
234.51	16.9599	0.418715
[truncated: 26,301 more rows]

## Sheet: panel f for 85PST-15PMW
Temperature T (K)	Electric field E (V μm-1)	Entropy change |ΔS| (kJ K-1 m-3)		Temperature (K)	Electric field E (V μm-1) of phase boundary
228.417	0	0		235.186	0
228.417	0.17306	2.5994		235.54	0.04293
228.417	0.34612	4.55147		235.9	0.09252
228.417	0.51918	6.0446		236.266	0.14192
228.417	0.69224	7.19239		236.635	0.19113
228.417	0.8653	8.11108		237.209	0.24016
228.417	1.03836	8.86857		237.783	0.289
228.417	1.21142	9.51245		238.16	0.33765
228.417	1.38448	10.0701		238.541	0.38612
228.417	1.55754	10.5588		238.924	0.43441
228.417	1.7306	10.9868		239.501	0.4825
228.417	1.90366	11.3689		239.888	0.53041
228.417	2.07672	11.7157		240.278	0.57813
228.417	2.24978	12.0345		240.854	0.62567
228.417	2.42284	12.3291		241.248	0.67302
228.417	2.5959	12.6032		241.643	0.72018
228.417	2.76896	12.8603		242.041	0.76716
228.417	2.94202	13.1042		242.615	0.81395
228.417	3.11508	13.3369		243.015	0.86056
228.417	3.28814	13.5597		243.416	0.90698
228.417	3.46121	13.7751		243.988	0.95321
228.417	3.63427	13.9843		244.391	0.99926
228.417	3.80733	14.1882		244.797	1.04512
228.417	3.98039	14.3888		245.366	1.09079
228.417	4.15345	14.5848		245.774	1.13628
228.417	4.32651	14.7765		246.185	1.18158
228.417	4.49957	14.9647		246.596	1.2267
228.417	4.67263	15.1473		247.164	1.27162
228.417	4.84569	15.3262		247.578	1.31637
228.417	5.01875	15.5018		247.994	1.36092
228.417	5.19181	15.6742		248.412	1.40529
228.417	5.36487	15.8432		248.983	1.44948
228.417	5.53793	16.0094		249.403	1.49347
228.417	5.71099	16.1729		249.827	1.53728
228.417	5.88405	16.3343		250.394	1.58091
228.417	6.05711	16.4937		250.821	1.62435
228.417	6.23017	16.6513		251.25	1.6676
228.417	6.40323	16.807		251.68	1.71066
228.417	6.57629	16.9605		252.247	1.75354
228.417	6.74935	17.1119		252.679	1.79624
228.417	6.92241	17.2613		253.113	1.83874
228.417	7.09547	17.4091		253.547	1.88106
228.417	7.26853	17.5549		253.983	1.9232
228.417	7.44159	17.6994		254.552	1.96515
228.417	7.61465	17.8428		254.993	2.00691
228.417	7.78771	17.9847		255.434	2.04848
228.417	7.96077	18.1254		255.876	2.08987
228.417	8.13383	18.2645		256.319	2.13108
228.417	8.30689	18.4026		256.888	2.17209
228.417	8.47995	18.5397		257.333	2.21292
228.417	8.65301	18.6761		257.78	2.25357
228.417	8.82607	18.8118		258.227	2.29064
228.417	8.99913	18.947		258.678	2.33244
228.417	9.17219	19.0819		259.244	2.37102
228.417	9.34525	19.217		259.695	2.40894
228.417	9.51831	19.3511		260.147	2.44365
228.417	9.69137	19.4844		260.599	2.48286
228.417	9.86443	19.6168		261.166	2.52646
228.417	10.0375	19.7483		261.62	2.56675
228.417	10.2106	19.879		262.075	2.59898
228.417	10.3836	20.009		262.531	2.63601
228.417	10.5567	20.1384		262.987	2.67015
228.417	10.7297	20.2671		263.552	2.70912
228.417	10.9028	20.3951		263.904	2.74495
228.417	11.0759	20.5222		264.469	2.78294
228.417	11.2489	20.6482		264.928	2.81563
228.417	11.422	20.7734		265.388	2.8532
228.417	11.595	20.8979		265.849	2.88768
228.417	11.7681	21.0217		266.409	2.92541
228.417	11.9412	21.1449		266.871	2.96126
228.417	12.1142	21.2675		267.333	2.99527
228.417	12.2873	21.3895		267.892	3.03339
228.417	12.4603	21.5109		268.258	3.06619
228.417	12.6334	21.6319		268.818	3.10629
228.417	12.8065	21.752		269.28	3.1433
228.417	12.9795	21.8711		269.745	3.18007
228.417	13.1526	21.9893		270.209	3.21649
228.417	13.3256	22.1067		270.765	3.25377
228.417	13.4987	22.2234		271.235	3.29212
228.417	13.6718	22.3391		271.71	3.32889
228.417	13.8448	22.454		272.185	3.36563
228.417	14.0179	22.5682		272.574	3.40282
228.417	14.1909	22.6819		273.222	3.44171
228.417	14.364	22.795		273.698	3.47858
228.417	14.5371	22.9076		274.175	3.51312
228.417	14.7101	23.02		274.652	3.54752
228.417	14.8832	23.1316		275.295	3.58178
228.417	15.0562	23.2432		275.689	3.61591
228.417	15.2293	23.3544		276.166	3.6499
228.417	15.4024	23.4645		276.645	3.68376
228.417	15.5754	23.5746		277.203	3.71748
228.417	15.7485	23.6855		277.68	3.75106
228.417	15.9215	23.799		278.239	3.7845
228.417	16.0946	23.9133		278.638	3.81781
228.417	16.2677	24.0271		279.194	3.85098
228.417	16.4407	24.1404		279.597	3.88401
228.417	16.6138	24.2531		280.229	3.91691
228.417	16.7869	24.3652		280.631	3.94967
228.417	16.9599	24.4774		281.185	3.9823
228.417	17.133	24.5891		281.666	4.01478
228.671	0	0		282.072	4.04713
228.671	0.17306	2.66244		282.698	4.07935
228.671	0.34612	4.6786		283.036	4.11142
228.671	0.51918	6.22637		283.586	4.14336
228.671	0.69224	7.40829		284.066	4.17517
228.671	0.8653	8.347		284.616	4.20683
228.671	1.03836	9.11628		285.029	4.23836
228.671	1.21142	9.77079		285.446	4.26975
228.671	1.38448	10.3351		285.993	4.30101
228.671	1.55754	10.8246		286.675	4.33213
228.671	1.7306	11.2537		287.022	4.36311
228.671	1.90366	11.6363		287.636	4.39396
228.671	2.07672	11.9831		287.987	4.42467
228.671	2.24978	12.3015		288.536	4.45524
228.671	2.42284	12.5954		289.02	4.48567
228.671	2.5959	12.8682		289.634	4.51597
228.671	2.76896	13.1246		289.996	4.54613
228.671	2.94202	13.3683		290.548	4.57616
228.671	3.11508	13.6011		290.981	4.60605
228.671	3.28814	13.8241		291.474	4.6358
228.671	3.46121	14.0398		291.969	4.66541
228.671	3.63427	14.2491		292.52	4.69489
228.671	3.80733	14.4531		293.129	4.72423
228.671	3.98039	14.6532		293.452	4.75344
228.671	4.15345	14.8484		294.056	4.7825
228.671	4.32651	15.0387		294.55	4.81144
228.671	4.49957	15.2238		295.042	4.84023
228.671	4.67263	15.4038		295.336	4.86889
228.671	4.84569	15.5801		296.083	4.89741
228.671	5.01875	15.7532		296.423	4.92579
228.671	5.19181	15.9229		297.234	4.95404
228.671	5.36487	16.0894		297.67	4.98215
228.671	5.53793	16.253		298.162	5.01012
228.671	5.71099	16.414		298.656	5.03796
228.671	5.88405	16.5727
228.671	6.05711	16.7295
228.671	6.23017	16.8845
228.671	6.40323	17.0377
228.671	6.57629	17.1886
228.671	6.74935	17.3373
228.671	6.92241	17.4839
228.671	7.09547	17.6288
228.671	7.26853	17.7724
228.671	7.44159	17.9147
228.671	7.61465	18.0562
228.671	7.78771	18.1963
228.671	7.96077	18.3355
228.671	8.13383	18.473
228.671	8.30689	18.6098
228.671	8.47995	18.7456
228.671	8.65301	18.8807
228.671	8.82607	19.0151
228.671	8.99913	19.1489
228.671	9.17219	19.2824
228.671	9.34525	19.4156
228.671	9.51831	19.5477
228.671	9.69137	19.6779
228.671	9.86443	19.8072
228.671	10.0375	19.9356
228.671	10.2106	20.0632
228.671	10.3836	20.1901
228.671	10.5567	20.3163
228.671	10.7297	20.4419
228.671	10.9028	20.5668
228.671	11.0759	20.6908
228.671	11.2489	20.8137
228.671	11.422	20.9358
228.671	11.595	21.0572
228.671	11.7681	21.1779
228.671	11.9412	21.298
228.671	12.1142	21.4175
228.671	12.2873	21.5364
228.671	12.4603	21.6548
228.671	12.6334	21.7727
228.671	12.8065	21.8898
228.671	12.9795	22.0059
228.671	13.1526	22.1212
228.671	13.3256	22.2354
228.671	13.4987	22.3488
228.671	13.6718	22.4615
228.671	13.8448	22.5735
228.671	14.0179	22.6849
228.671	14.1909	22.7961
228.671	14.364	22.9068
228.671	14.5371	23.0171
228.671	14.7101	23.1273
228.671	14.8832	23.2368
228.671	15.0562	23.3464
228.671	15.2293	23.4556
228.671	15.4024	23.5651
228.671	15.5754	23.6745
228.671	15.7485	23.7837
228.671	15.9215	23.8931
228.671	16.0946	24.0025
228.671	16.2677	24.1115
228.671	16.4407	24.2199
228.671	16.6138	24.3278
228.671	16.7869	24.4352
228.671	16.9599	24.5426
228.671	17.133	24.6496
228.933	0	0
228.933	0.17306	2.72287
228.933	0.34612	4.80645
228.933	0.51918	6.40179
228.933	0.69224	7.60914
228.933	0.8653	8.56067
228.933	1.03836	9.34702
228.933	1.21142	10.0154
228.933	1.38448	10.588
228.933	1.55754	11.0818
228.933	1.7306	11.5153
228.933	1.90366	11.9014
228.933	2.07672	12.251
228.933	2.24978	12.5715
228.933	2.42284	12.8656
228.933	2.5959	13.1384
228.933	2.76896	13.3954
228.933	2.94202	13.6399
228.933	3.11508	13.8736
228.933	3.28814	14.0974
228.933	3.46121	14.3138
228.933	3.63427	14.5235
228.933	3.80733	14.7275
228.933	3.98039	14.9271
228.933	4.15345	15.1211
228.933	4.32651	15.3093
228.933	4.49957	15.4919
228.933	4.67263	15.6703
228.933	4.84569	15.8449
228.933	5.01875	16.0162
228.933	5.19181	16.1843
228.933	5.36487	16.3491
228.933	5.53793	16.511
228.933	5.71099	16.6702
228.933	5.88405	16.8272
228.933	6.05711	16.9822
228.933	6.23017	17.1354
228.933	6.40323	17.2868
228.933	6.57629	17.4355
228.933	6.74935	17.5822
228.933	6.92241	17.7272
228.933	7.09547	17.8707
228.933	7.26853	18.0132
228.933	7.44159	18.1544
228.933	7.61465	18.295
228.933	7.78771	18.4342
228.933	7.96077	18.5726
228.933	8.13383	18.7095
228.933	8.30689	18.8455
228.933	8.47995	18.9806
228.933	8.65301	19.1149
228.933	8.82607	19.2485
228.933	8.99913	19.3812
228.933	9.17219	19.5135
228.933	9.34525	19.6448
228.933	9.51831	19.7742
228.933	9.69137	19.9021
228.933	9.86443	20.029
228.933	10.0375	20.1551
228.933	10.2106	20.2804
228.933	10.3836	20.4049
228.933	10.5567	20.5288
228.933	10.7297	20.652
228.933	10.9028	20.7745
228.933	11.0759	20.8961
228.933	11.2489	21.0166
228.933	11.422	21.1363
228.933	11.595	21.2553
228.933	11.7681	21.3737
228.933	11.9412	21.4915
228.933	12.1142	21.6086
228.933	12.2873	21.7252
228.933	12.4603	21.8413
228.933	12.6334	21.9568
228.933	12.8065	22.0716
228.933	12.9795	22.1852
228.933	13.1526	22.2979
228.933	13.3256	22.4099
228.933	13.4987	22.5212
228.933	13.6718	22.6319
228.933	13.8448	22.7422
228.933	14.0179	22.8519
228.933	14.1909	22.9615
228.933	14.364	23.0708
228.933	14.5371	23.1796
228.933	14.7101	23.2885
228.933	14.8832	23.3967
228.933	15.0562	23.5049
228.933	15.2293	23.6129
228.933	15.4024	23.7209
228.933	15.5754	23.8288
228.933	15.7485	23.9369
228.933	15.9215	24.0445
228.933	16.0946	24.1511
228.933	16.2677	24.2573
228.933	16.4407	24.363
228.933	16.6138	24.4681
228.933	16.7869	24.5727
228.933	16.9599	24.6775
228.933	17.133	24.7817
229.202	0	0
229.202	0.17306	2.77423
229.202	0.34612	4.92632
229.202	0.51918	6.57489
229.202	0.69224	7.81441
229.202	0.8653	8.78131
229.202	1.03836	9.5803
229.202	1.21142	10.2561
229.202	1.38448	10.8297
229.202	1.55754	11.3242
229.202	1.7306	11.7575
229.202	1.90366	12.1426
229.202	2.07672	12.491
229.202	2.24978	12.8105
229.202	2.42284	13.1057
229.202	2.5959	13.3811
229.202	2.76896	13.6409
229.202	2.94202	13.8881
229.202	3.11508	14.1243
229.202	3.28814	14.3504
229.202	3.46121	14.5685
229.202	3.63427	14.7795
229.202	3.80733	14.9845
229.202	3.98039	15.1841
229.202	4.15345	15.3774
229.202	4.32651	15.5647
229.202	4.49957	15.7471
229.202	4.67263	15.9252
229.202	4.84569	16.0995
229.202	5.01875	16.2706
229.202	5.19181	16.4383
229.202	5.36487	16.6027
229.202	5.53793	16.7642
229.202	5.71099	16.923
229.202	5.88405	17.0795
229.202	6.05711	17.234
229.202	6.23017	17.3859
229.202	6.40323	17.5354
229.202	6.57629	17.6828
229.202	6.74935	17.8282
229.202	6.92241	17.9723
229.202	7.09547	18.115
229.202	7.26853	18.2568
229.202	7.44159	18.3974
229.202	7.61465	18.5375
229.202	7.78771	18.6762
229.202	7.96077	18.8141
229.202	8.13383	18.9505
229.202	8.30689	19.0859
229.202	8.47995	19.2203
229.202	8.65301	19.3538
229.202	8.82607	19.4863
229.202	8.99913	19.6179
229.202	9.17219	19.7484
229.202	9.34525	19.8773
229.202	9.51831	20.0047
229.202	9.69137	20.1309
229.202	9.86443	20.2562
229.202	10.0375	20.3806
229.202	10.2106	20.5042
229.202	10.3836	20.627
229.202	10.5567	20.7491
229.202	10.7297	20.8706
229.202	10.9028	20.9914
229.202	11.0759	21.1112
229.202	11.2489	21.23
229.202	11.422	21.348
229.202	11.595	21.4653
229.202	11.7681	21.5819
229.202	11.9412	21.6979
229.202	12.1142	21.8133
229.202	12.2873	21.9282
229.202	12.4603	22.0425
229.202	12.6334	22.1561
229.202	12.8065	22.2689
229.202	12.9795	22.3808
229.202	13.1526	22.4919
229.202	13.3256	22.6026
229.202	13.4987	22.7127
229.202	13.6718	22.8223
229.202	13.8448	22.9316
229.202	14.0179	23.0403
229.202	14.1909	23.1491
229.202	14.364	23.2575
229.202	14.5371	23.3654
229.202	14.7101	23.4735
229.202	14.8832	23.5809
229.202	15.0562	23.6882
229.202	15.2293	23.7952
229.202	15.4024	23.902
229.202	15.5754	24.0087
229.202	15.7485	24.115
229.202	15.9215	24.2204
229.202	16.0946	24.3249
229.202	16.2677	24.4289
229.202	16.4407	24.5324
229.202	16.6138	24.6354
229.202	16.7869	24.738
229.202	16.9599	24.8406
229.202	17.133	24.9427
229.478	0	0
229.478	0.17306	2.81717
229.478	0.34612	5.03704
229.478	0.51918	6.74139
229.478	0.69224	8.01827
229.478	0.8653	9.00748
229.478	1.03836	9.82363
229.478	1.21142	10.5086
229.478	1.38448	11.0864
229.478	1.55754	11.5841
229.478	1.7306	12.0192
229.478	1.90366	12.4054
229.478	2.07672	12.7529
229.478	2.24978	13.0701
229.478	2.42284	13.3643
229.478	2.5959	13.6398
229.478	2.76896	13.8997
229.478	2.94202	14.1468
229.478	3.11508	14.3825
229.478	3.28814	14.6079
229.478	3.46121	14.8248
229.478	3.63427	15.0339
229.478	3.80733	15.2366
229.478	3.98039	15.4328
229.478	4.15345	15.6232
229.478	4.32651	15.8079
229.478	4.49957	15.9878
229.478	4.67263	16.1634
229.478	4.84569	16.3352
229.478	5.01875	16.5036
229.478	5.19181	16.6688
229.478	5.36487	16.8306
229.478	5.53793	16.9897
229.478	5.71099	17.1464
229.478	5.88405	17.3008
229.478	6.05711	17.4532
229.478	6.23017	17.6041
229.478	6.40323	17.7533
229.478	6.57629	17.9008
229.478	6.74935	18.0464
229.478	6.92241	18.1908
229.478	7.09547	18.3339
229.478	7.26853	18.4762
229.478	7.44159	18.6172
229.478	7.61465	18.7578
229.478	7.78771	18.8969
229.478	7.96077	19.0352
229.478	8.13383	19.1718
229.478	8.30689	19.3073
229.478	8.47995	19.4417
229.478	8.65301	19.5748
229.478	8.82607	19.7068
229.478	8.99913	19.8375
229.478	9.17219	19.9667
229.478	9.34525	20.0947
229.478	9.51831	20.2215
229.478	9.69137	20.3471
229.478	9.86443	20.4718
229.478	10.0375	20.5955
229.478	10.2106	20.7184
229.478	10.3836	20.8406
229.478	10.5567	20.9621
229.478	10.7297	21.0828
229.478	10.9028	21.2029
229.478	11.0759	21.322
229.478	11.2489	21.4401
229.478	11.422	21.5574
229.478	11.595	21.6739
229.478	11.7681	21.7898
229.478	11.9412	21.9051
229.478	12.1142	22.0198
229.478	12.2873	22.1332
229.478	12.4603	22.2458
229.478	12.6334	22.358
229.478	12.8065	22.4694
229.478	12.9795	22.5802
229.478	13.1526	22.6902
229.478	13.3256	22.7999
229.478	13.4987	22.9092
229.478	13.6718	23.0181
229.478	13.8448	23.1268
229.478	14.0179	23.2348
229.478	14.1909	23.3428
229.478	14.364	23.4506
229.478	14.5371	23.5578
229.478	14.7101	23.6651
229.478	14.8832	23.7716
229.478	15.0562	23.8779
229.478	15.2293	23.9838
229.478	15.4024	24.0893
229.478	15.5754	24.1944
229.478	15.7485	24.2985
229.478	15.9215	24.4019
229.478	16.0946	24.5049
229.478	16.2677	24.6073
229.478	16.4407	24.7092
229.478	16.6138	24.8106
229.478	16.7869	24.9116
229.478	16.9599	25.0126
229.478	17.133	25.1132
229.762	0	0
229.762	0.17306	2.8467
229.762	0.34612	5.12977
229.762	0.51918	6.89386
229.762	0.69224	8.21485
229.762	0.8653	9.23299
229.762	1.03836	10.0689
229.762	1.21142	10.7635
229.762	1.38448	11.3484
229.762	1.55754	11.8511
229.762	1.7306	12.2897
229.762	1.90366	12.678
229.762	2.07672	13.0272
229.762	2.24978	13.3449
229.762	2.42284	13.6404
229.762	2.5959	13.9174
229.762	2.76896	14.1784
229.762	2.94202	14.4261
229.762	3.11508	14.6621
229.762	3.28814	14.8872
229.762	3.46121	15.1028
229.762	3.63427	15.3101
229.762	3.80733	15.5104
229.762	3.98039	15.7049
229.762	4.15345	15.8934
229.762	4.32651	16.0764
229.762	4.49957	16.2544
229.762	4.67263	16.4281
229.762	4.84569	16.598
229.762	5.01875	16.7644
229.762	5.19181	16.9276
229.762	5.36487	17.0873
229.762	5.53793	17.2437
229.762	5.71099	17.3972
229.762	5.88405	17.5485
229.762	6.05711	17.6976
229.762	6.23017	17.8462
229.762	6.40323	17.9935
229.762	6.57629	18.1394
229.762	6.74935	18.2835
229.762	6.92241	18.4264
229.762	7.09547	18.568
229.762	7.26853	18.7089
229.762	7.44159	18.8484
229.762	7.61465	18.9874
229.762	7.78771	19.1249
229.762	7.96077	19.2613
229.762	8.13383	19.396
229.762	8.30689	19.5294
229.762	8.47995	19.6614
229.762	8.65301	19.7918
229.762	8.82607	19.9208
229.762	8.99913	20.0486
229.762	9.17219	20.1754
229.762	9.34525	20.3011
229.762	9.51831	20.4255
229.762	9.69137	20.5487
229.762	9.86443	20.671
229.762	10.0375	20.7923
229.762	10.2106	20.9128
229.762	10.3836	21.0326
229.762	10.5567	21.1516
229.762	10.7297	21.27
229.762	10.9028	21.3876
229.762	11.0759	21.5043
229.762	11.2489	21.6199
229.762	11.422	21.7351
229.762	11.595	21.8497
229.762	11.7681	21.9636
229.762	11.9412	22.0769
229.762	12.1142	22.1897
229.762	12.2873	22.3021
229.762	12.4603	22.4142
229.762	12.6334	22.5261
229.762	12.8065	22.6373
229.762	12.9795	22.748
229.762	13.1526	22.8581
229.762	13.3256	22.9678
229.762	13.4987	23.0772
229.762	13.6718	23.1862
229.762	13.8448	23.295
229.762	14.0179	23.4031
229.762	14.1909	23.5112
229.762	14.364	23.6189
229.762	14.5371	23.7261
229.762	14.7101	23.8331
229.762	14.8832	23.9394
229.762	15.0562	24.0451
229.762	15.2293	24.1504
229.762	15.4024	24.2548
229.762	15.5754	24.3585
229.762	15.7485	24.4617
229.762	15.9215	24.5644
229.762	16.0946	24.6666
229.762	16.2677	24.7683
229.762	16.4407	24.8695
229.762	16.6138	24.9702
229.762	16.7869	25.0705
229.762	16.9599	25.1708
229.762	17.133	25.2707
230.056	0	0
230.056	0.17306	2.85745
230.056	0.34612	5.19327
230.056	0.51918	7.01837
230.056	0.69224	8.38845
230.056	0.8653	9.44239
230.056	1.03836	10.3011
230.056	1.21142	11.0082
230.056	1.38448	11.6029
230.056	1.55754	12.1128
230.056	1.7306	12.5569
230.056	1.90366	12.9487
230.056	2.07672	13.3017
230.056	2.24978	13.6219
230.056	2.42284	13.92
230.056	2.5959	14.1993
230.056	2.76896	14.462
230.056	2.94202	14.7105
230.056	3.11508	14.9466
230.056	3.28814	15.1713
230.056	3.46121	15.3855
230.056	3.63427	15.5915
230.056	3.80733	15.7907
230.056	3.98039	15.9839
230.056	4.15345	16.1712
230.056	4.32651	16.3529
230.056	4.49957	16.5295
230.056	4.67263	16.7018
230.056	4.84569	16.8702
230.056	5.01875	17.0351
230.056	5.19181	17.1965
230.056	5.36487	17.3547
230.056	5.53793	17.5096
230.056	5.71099	17.6613
230.056	5.88405	17.8106
230.056	6.05711	17.9579
230.056	6.23017	18.105
230.056	6.40323	18.2513
230.056	6.57629	18.3962
230.056	6.74935	18.5393
230.056	6.92241	18.6813
230.056	7.09547	18.8219
230.056	7.26853	18.9616
230.056	7.44159	19.1
230.056	7.61465	19.2375
230.056	7.78771	19.3736
230.056	7.96077	19.5082
230.056	8.13383	19.6411
230.056	8.30689	19.7721
230.056	8.47995	19.9017
230.056	8.65301	20.0299
230.056	8.82607	20.1569
230.056	8.99913	20.2828
230.056	9.17219	20.4076
230.056	9.34525	20.5314
230.056	9.51831	20.6538
230.056	9.69137	20.7751
230.056	9.86443	20.8954
230.056	10.0375	21.0148
230.056	10.2106	21.1334
230.056	10.3836	21.2511
230.056	10.5567	21.3682
230.056	10.7297	21.4845
230.056	10.9028	21.6001
230.056	11.0759	21.7145
230.056	11.2489	21.8279
230.056	11.422	21.9402
230.056	11.595	22.0519
230.056	11.7681	22.1629
230.056	11.9412	22.2733
230.056	12.1142	22.3831
230.056	12.2873	22.4934
230.056	12.4603	22.6036
230.056	12.6334	22.7138
230.056	12.8065	22.8234
230.056	12.9795	22.9325
230.056	13.1526	23.041
230.056	13.3256	23.1493
230.056	13.4987	23.2571
230.056	13.6718	23.3646
230.056	13.8448	23.4718
230.056	14.0179	23.5783
230.056	14.1909	23.6846
230.056	14.364	23.7905
230.056	14.5371	23.8958
230.056	14.7101	24.0006
230.056	14.8832	24.1047
230.056	15.0562	24.2078
230.056	15.2293	24.3103
230.056	15.4024	24.4122
230.056	15.5754	24.5137
230.056	15.7485	24.6146
230.056	15.9215	24.7151
230.056	16.0946	24.815
230.056	16.2677	24.9145
230.056	16.4407	25.0135
230.056	16.6138	25.112
230.056	16.7869	25.21
230.056	16.9599	25.3081
230.056	17.133	25.4058
230.359	0	0
230.359	0.17306	2.85526
230.359	0.34612	5.23383
230.359	0.51918	7.11547
230.359	0.69224	8.53596
230.359	0.8653	9.63196
230.359	1.03836	10.5156
230.359	1.21142	11.2384
230.359	1.38448	11.8446
230.359	1.55754	12.3632
230.359	1.7306	12.8136
230.359	1.90366	13.2113
230.359	2.07672	13.5702
230.359	2.24978	13.8951
230.359	2.42284	14.197
230.359	2.5959	14.4794
230.359	2.76896	14.7441
230.359	2.94202	14.9937
230.359	3.11508	15.2299
230.359	3.28814	15.4541
230.359	3.46121	15.6683
230.359	3.63427	15.8741
230.359	3.80733	16.073
230.359	3.98039	16.2657
230.359	4.15345	16.4523
230.359	4.32651	16.6333
230.359	4.49957	16.8092
230.359	4.67263	16.9807
230.359	4.84569	17.1478
230.359	5.01875	17.3116
230.359	5.19181	17.4721
230.359	5.36487	17.6297
230.359	5.53793	17.784
230.359	5.71099	17.9348
230.359	5.88405	18.0831
230.359	6.05711	18.2293
230.359	6.23017	18.3756
230.359	6.40323	18.5213
230.359	6.57629	18.6656
230.359	6.74935	18.8081
230.359	6.92241	18.9493
230.359	7.09547	19.089
230.359	7.26853	19.2276
230.359	7.44159	19.3647
230.359	7.61465	19.5007
230.359	7.78771	19.6352
230.359	7.96077	19.7678
230.359	8.13383	19.8986
230.359	8.30689	20.0278
230.359	8.47995	20.1557
230.359	8.65301	20.2823
230.359	8.82607	20.4077
230.359	8.99913	20.5319
230.359	9.17219	20.6551
230.359	9.34525	20.7773
230.359	9.51831	20.8981
230.359	9.69137	21.0178
230.359	9.86443	21.1365
230.359	10.0375	21.2542
230.359	10.2106	21.3712
230.359	10.3836	21.4873
230.359	10.5567	21.6025
230.359	10.7297	21.717
230.359	10.9028	21.8307
230.359	11.0759	21.9436
230.359	11.2489	22.0555
230.359	11.422	22.166
230.359	11.595	22.2757
230.359	11.7681	22.3847
230.359	11.9412	22.4931
230.359	12.1142	22.6009
230.359	12.2873	22.7097
230.359	12.4603	22.8187
230.359	12.6334	22.9277
230.359	12.8065	23.0361
230.359	12.9795	23.1441
230.359	13.1526	23.2514
230.359	13.3256	23.3584
230.359	13.4987	23.4651
230.359	13.6718	23.5712
230.359	13.8448	23.6769
230.359	14.0179	23.782
230.359	14.1909	23.8865
230.359	14.364	23.9906
230.359	14.5371	24.094
230.359	14.7101	24.1966
230.359	14.8832	24.2983
230.359	15.0562	24.3995
230.359	15.2293	24.5001
230.359	15.4024	24.6001
230.359	15.5754	24.6997
230.359	15.7485	24.7988
230.359	15.9215	24.8974
230.359	16.0946	24.9955
230.359	16.2677	25.0931
230.359	16.4407	25.1902
230.359	16.6138	25.2868
230.359	16.7869	25.383
230.359	16.9599	25.4793
230.359	17.133	25.5751
230.669	0	0
230.669	0.17306	2.84081
230.669	0.34612	5.25307
230.669	0.51918	7.18931
230.669	0.69224	8.66365
230.669	0.8653	9.80379
230.669	1.03836	10.7123
230.669	1.21142	11.4518
230.669	1.38448	12.0702
230.669	1.55754	12.5982
230.669	1.7306	13.0563
230.669	1.90366	13.4623
230.669	2.07672	13.8287
230.669	2.24978	14.1599
230.669	2.42284	14.4666
230.669	2.5959	14.7524
230.669	2.76896	15.0193
230.669	2.94202	15.2697
230.669	3.11508	15.5066
230.669	3.28814	15.7316
230.669	3.46121	15.9462
230.669	3.63427	16.1524
230.669	3.80733	16.3514
230.669	3.98039	16.544
230.669	4.15345	16.7305
230.669	4.32651	16.9113
230.669	4.49957	17.0865
230.669	4.67263	17.2573
230.669	4.84569	17.4242
230.669	5.01875	17.5879
230.669	5.19181	17.7484
230.669	5.36487	17.9062
230.669	5.53793	18.0607
230.669	5.71099	18.2114
230.669	5.88405	18.3597
230.669	6.05711	18.5058
230.669	6.23017	18.6519
230.669	6.40323	18.7974
230.669	6.57629	18.9414
230.669	6.74935	19.0834
230.669	6.92241	19.224
230.669	7.09547	19.3629
230.669	7.26853	19.5004
230.669	7.44159	19.6363
230.669	7.61465	19.7706
230.669	7.78771	19.9035
230.669	7.96077	20.0348
230.669	8.13383	20.1643
230.669	8.30689	20.2924
230.669	8.47995	20.4191
230.669	8.65301	20.5445
230.669	8.82607	20.6686
230.669	8.99913	20.7917
230.669	9.17219	20.9138
230.669	9.34525	21.0347
230.669	9.51831	21.1544
230.669	9.69137	21.2729
230.669	9.86443	21.3904
230.669	10.0375	21.5068
230.669	10.2106	21.6222
230.669	10.3836	21.7368
230.669	10.5567	21.8507
230.669	10.7297	21.9639
230.669	10.9028	22.0765
230.669	11.0759	22.1884
230.669	11.2489	22.2994
230.669	11.422	22.4087
230.669	11.595	22.5171
230.669	11.7681	22.6248
230.669	11.9412	22.7319
230.669	12.1142	22.8385
230.669	12.2873	22.9463
230.669	12.4603	23.0543
230.669	12.6334	23.1624
230.669	12.8065	23.2699
230.669	12.9795	23.3769
230.669	13.1526	23.4832
230.669	13.3256	23.589
230.669	13.4987	23.6944
230.669	13.6718	23.7992
230.669	13.8448	23.9034
230.669	14.0179	24.0069
230.669	14.1909	24.1096
230.669	14.364	24.2117
230.669	14.5371	24.3132
230.669	14.7101	24.4141
230.669	14.8832	24.5143
230.669	15.0562	24.6138
230.669	15.2293	24.7127
230.669	15.4024	24.8112
230.669	15.5754	24.9092
230.669	15.7485	25.0067
230.669	15.9215	25.1036
230.669	16.0946	25.2001
230.669	16.2677	25.2962
230.669	16.4407	25.3917
230.669	16.6138	25.4868
230.669	16.7869	25.5813
230.669	16.9599	25.676
230.669	17.133	25.7702
230.989	0	0
230.989	0.17306	2.82121
230.989	0.34612	5.2606
230.989	0.51918	7.2469
230.989	0.69224	8.77641
230.989	0.8653	9.96533
230.989	1.03836	10.9022
230.989	1.21142	11.6611
230.989	1.38448	12.2934
230.989	1.55754	12.8318
230.989	1.7306	13.2988
230.989	1.90366	13.7134
230.989	2.07672	14.0872
230.989	2.24978	14.4249
230.989	2.42284	14.7361
230.989	2.5959	15.0245
230.989	2.76896	15.2925
230.989	2.94202	15.5442
230.989	3.11508	15.7823
230.989	3.28814	16.0082
230.989	3.46121	16.2236
230.989	3.63427	16.4303
230.989	3.80733	16.6295
230.989	3.98039	16.8223
230.989	4.15345	17.0088
230.989	4.32651	17.1894
230.989	4.49957	17.3651
230.989	4.67263	17.5362
230.989	4.84569	17.7038
230.989	5.01875	17.8682
230.989	5.19181	18.0295
230.989	5.36487	18.1882
230.989	5.53793	18.3435
230.989	5.71099	18.495
230.989	5.88405	18.6439
230.989	6.05711	18.7906
230.989	6.23017	18.9371
230.989	6.40323	19.0826
230.989	6.57629	19.2265
230.989	6.74935	19.3682
230.989	6.92241	19.5082
230.989	7.09547	19.6463
230.989	7.26853	19.7825
230.989	7.44159	19.9172
230.989	7.61465	20.0506
230.989	7.78771	20.1825
230.989	7.96077	20.3129
230.989	8.13383	20.4416
230.989	8.30689	20.5688
230.989	8.47995	20.6945
230.989	8.65301	20.819
230.989	8.82607	20.9423
230.989	8.99913	21.0645
230.989	9.17219	21.1857
230.989	9.34525	21.3057
230.989	9.51831	21.4245
230.989	9.69137	21.5418
230.989	9.86443	21.6581
230.989	10.0375	21.7735
230.989	10.2106	21.8881
230.989	10.3836	22.0019
230.989	10.5567	22.1152
230.989	10.7297	22.2279
230.989	10.9028	22.3398
230.989	11.0759	22.4514
230.989	11.2489	22.562
230.989	11.422	22.6708
230.989	11.595	22.7786
230.989	11.7681	22.8857
230.989	11.9412	22.9922
230.989	12.1142	23.0982
230.989	12.2873	23.2054
230.989	12.4603	23.3128
230.989	12.6334	23.4202
230.989	12.8065	23.527
230.989	12.9795	23.6331
230.989	13.1526	23.7385
230.989	13.3256	23.8433
230.989	13.4987	23.9474
230.989	13.6718	24.0508
230.989	13.8448	24.1534
230.989	14.0179	24.2553
230.989	14.1909	24.3567
230.989	14.364	24.4575
230.989	14.5371	24.5577
230.989	14.7101	24.6574
230.989	14.8832	24.7563
230.989	15.0562	24.8545
230.989	15.2293	24.9522
230.989	15.4024	25.0495
230.989	15.5754	25.1462
230.989	15.7485	25.2424
230.989	15.9215	25.3382
230.989	16.0946	25.4334
230.989	16.2677	25.5282
230.989	16.4407	25.6225
230.989	16.6138	25.7163
230.989	16.7869	25.8097
230.989	16.9599	25.9031
230.989	17.133	25.9961
231.319	0	0
231.319	0.17306	2.79989
231.319	0.34612	5.25588
231.319	0.51918	7.28954
231.319	0.69224	8.87639
231.319	0.8653	10.1161
231.319	1.03836	11.0849
231.319	1.21142	11.8654
231.319	1.38448	12.5133
231.319	1.55754	13.064
231.319	1.7306	13.5421
231.319	1.90366	13.9668
231.319	2.07672	14.3489
231.319	2.24978	14.694
231.319	2.42284	15.01
231.319	2.5959	15.3008
231.319	2.76896	15.5712
231.319	2.94202	15.8251
231.319	3.11508	16.0649
231.319	3.28814	16.2923
231.319	3.46121	16.509
231.319	3.63427	16.7167
231.319	3.80733	16.9166
231.319	3.98039	17.1098
231.319	4.15345	17.2968
231.319	4.32651	17.4778
231.319	4.49957	17.6542
231.319	4.67263	17.8261
231.319	4.84569	17.9947
231.319	5.01875	18.1599
231.319	5.19181	18.3221
231.319	5.36487	18.4816
231.319	5.53793	18.6378
231.319	5.71099	18.7902
231.319	5.88405	18.94
231.319	6.05711	19.0875
231.319	6.23017	19.2341
231.319	6.40323	19.3794
231.319	6.57629	19.5227
231.319	6.74935	19.6638
231.319	6.92241	19.8026
231.319	7.09547	19.9396
231.319	7.26853	20.0751
231.319	7.44159	20.209
231.319	7.61465	20.3417
231.319	7.78771	20.4729
231.319	7.96077	20.6025
231.319	8.13383	20.7305
231.319	8.30689	20.8569
231.319	8.47995	20.9819
231.319	8.65301	21.1057
231.319	8.82607	21.2282
231.319	8.99913	21.3496
231.319	9.17219	21.47
231.319	9.34525	21.5892
231.319	9.51831	21.7073
231.319	9.69137	21.8242
231.319	9.86443	21.9401
231.319	10.0375	22.0552
231.319	10.2106	22.1696
231.319	10.3836	22.2833
231.319	10.5567	22.3965
231.319	10.7297	22.5091
231.319	10.9028	22.621
231.319	11.0759	22.7327
231.319	11.2489	22.8433
231.319	11.422	22.9521
231.319	11.595	23.0599
231.319	11.7681	23.1671
231.319	11.9412	23.2736
231.319	12.1142	23.3795
231.319	12.2873	23.4865
231.319	12.4603	23.5935
231.319	12.6334	23.7004
231.319	12.8065	23.8066
231.319	12.9795	23.9119
231.319	13.1526	24.0165
231.319	13.3256	24.1201
231.319	13.4987	24.223
231.319	13.6718	24.3251
231.319	13.8448	24.4267
231.319	14.0179	24.5276
231.319	14.1909	24.6279
231.319	14.364	24.7277
231.319	14.5371	24.827
231.319	14.7101	24.9256
231.319	14.8832	25.0236
231.319	15.0562	25.1208
231.319	15.2293	25.2175
231.319	15.4024	25.3138
231.319	15.5754	25.4095
231.319	15.7485	25.5047
231.319	15.9215	25.5995
231.319	16.0946	25.6938
231.319	16.2677	25.7876
231.319	16.4407	25.8809
231.319	16.6138	25.9736
231.319	16.7869	26.0658
231.319	16.9599	26.158
231.319	17.133	26.2498
231.652	0	0
231.652	0.17306	2.77923
231.652	0.34612	5.25456
231.652	0.51918	7.32704
231.652	0.69224	8.9626
231.652	0.8653	10.2468
231.652	1.03836	11.2523
231.652	1.21142	12.0584
231.652	1.38448	12.7247
231.652	1.55754	13.29
231.652	1.7306	13.781
231.652	1.90366	14.2164
231.652	2.07672	14.6072
231.652	2.24978	14.9603
231.652	2.42284	15.281
231.652	2.5959	15.5755
231.652	2.76896	15.8491
231.652	2.94202	16.1056
231.652	3.11508	16.3477
231.652	3.28814	16.5772
231.652	3.46121	16.7957
231.652	3.63427	17.0049
231.652	3.80733	17.2063
231.652	3.98039	17.401
231.652	4.15345	17.5894
231.652	4.32651	17.7718
231.652	4.49957	17.9498
231.652	4.67263	18.1232
231.652	4.84569	18.2933
231.652	5.01875	18.4599
231.652	5.19181	18.6235
231.652	5.36487	18.7842
231.652	5.53793	18.9416
231.652	5.71099	19.0954
231.652	5.88405	19.2466
231.652	6.05711	19.3954
231.652	6.23017	19.5424
231.652	6.40323	19.6876
231.652	6.57629	19.8302
231.652	6.74935	19.9706
231.652	6.92241	20.1091
231.652	7.09547	20.2458
231.652	7.26853	20.3809
231.652	7.44159	20.5145
231.652	7.61465	20.6467
231.652	7.78771	20.7776
231.652	7.96077	20.9068
231.652	8.13383	21.0344
231.652	8.30689	21.1605
231.652	8.47995	21.285
231.652	8.65301	21.4082
231.652	8.82607	21.5302
231.652	8.99913	21.6511
231.652	9.17219	21.771
231.652	9.34525	21.8899
231.652	9.51831	22.0076
231.652	9.69137	22.1244
231.652	9.86443	22.2401
231.652	10.0375	22.3551
231.652	10.2106	22.4696
231.652	10.3836	22.5833
231.652	10.5567	22.6965
231.652	10.7297	22.8092
231.652	10.9028	22.9212
231.652	11.0759	23.0329
231.652	11.2489	23.1436
231.652	11.422	23.2526
231.652	11.595	23.3606
231.652	11.7681	23.4679
231.652	11.9412	23.5747
231.652	12.1142	23.6808
231.652	12.2873	23.7874
231.652	12.4603	23.8939
231.652	12.6334	23.9999
231.652	12.8065	24.1053
231.652	12.9795	24.2095
231.652	13.1526	24.3129
231.652	13.3256	24.4154
231.652	13.4987	24.5174
231.652	13.6718	24.6187
231.652	13.8448	24.7194
231.652	14.0179	24.8194
231.652	14.1909	24.9189
231.652	14.364	25.0179
231.652	14.5371	25.1163
231.652	14.7101	25.2141
231.652	14.8832	25.3112
231.652	15.0562	25.4076
231.652	15.2293	25.5035
231.652	15.4024	25.5989
231.652	15.5754	25.6938
231.652	15.7485	25.7882
231.652	15.9215	25.8821
231.652	16.0946	25.9755
231.652	16.2677	26.0684
231.652	16.4407	26.1608
231.652	16.6138	26.2529
231.652	16.7869	26.3445
231.652	16.9599	26.4362
231.652	17.133	26.5274
231.992	0	0
231.992	0.17306	2.75427
231.992	0.34612	5.24696
231.992	0.51918	7.36398
231.992	0.69224	9.05698
231.992	0.8653	10.3906
231.992	1.03836	11.4305
231.992	1.21142	12.2592
231.992	1.38448	12.9402
231.992	1.55754	13.517
231.992	1.7306	14.0172
231.992	1.90366	14.4594
231.992	2.07672	14.8544
231.992	2.24978	15.2114
231.992	2.42284	15.5369
231.992	2.5959	15.8363
231.992	2.76896	16.1142
231.992	2.94202	16.3745
231.992	3.11508	16.6201
231.992	3.28814	16.8525
231.992	3.46121	17.0736
231.992	3.63427	17.2852
231.992	3.80733	17.4891
231.992	3.98039	17.6862
231.992	4.15345	17.8769
231.992	4.32651	18.0615
231.992	4.49957	18.2417
231.992	4.67263	18.4171
231.992	4.84569	18.5892
231.992	5.01875	18.7577
231.992	5.19181	18.923
231.992	5.36487	19.0851
231.992	5.53793	19.2439
231.992	5.71099	19.3995
231.992	5.88405	19.5524
231.992	6.05711	19.7029
231.992	6.23017	19.8504
231.992	6.40323	19.9953
231.992	6.57629	20.138
231.992	6.74935	20.2785
231.992	6.92241	20.417
231.992	7.09547	20.5538
231.992	7.26853	20.6889
231.992	7.44159	20.8225
231.992	7.61465	20.9548
231.992	7.78771	21.0856
231.992	7.96077	21.2149
231.992	8.13383	21.3424
231.992	8.30689	21.4683
231.992	8.47995	21.5929
231.992	8.65301	21.7162
231.992	8.82607	21.8384
231.992	8.99913	21.9595
231.992	9.17219	22.0797
231.992	9.34525	22.1988
231.992	9.51831	22.3168
231.992	9.69137	22.434
231.992	9.86443	22.5501
231.992	10.0375	22.6655
231.992	10.2106	22.7805
231.992	10.3836	22.8946
231.992	10.5567	23.0083
231.992	10.7297	23.1215
231.992	10.9028	23.2339
231.992	11.0759	23.346
231.992	11.2489	23.4569
231.992	11.422	23.5665
231.992	11.595	23.6751
231.992	11.7681	23.7831
231.992	11.9412	23.8904
231.992	12.1142	23.9971
231.992	12.2873	24.1035
231.992	12.4603	24.2096
231.992	12.6334	24.3148
231.992	12.8065	24.4192
231.992	12.9795	24.5228
231.992	13.1526	24.6256
231.992	13.3256	24.7276
231.992	13.4987	24.8289
231.992	13.6718	24.9297
231.992	13.8448	25.0298
231.992	14.0179	25.1293
231.992	14.1909	25.2283
231.992	14.364	25.3267
231.992	14.5371	25.4246
231.992	14.7101	25.5218
231.992	14.8832	25.6184
231.992	15.0562	25.7143
231.992	15.2293	25.8096
231.992	15.4024	25.9043
231.992	15.5754	25.9986
231.992	15.7485	26.0923
231.992	15.9215	26.1856
231.992	16.0946	26.2785
231.992	16.2677	26.3709
231.992	16.4407	26.4628
231.992	16.6138	26.5544
231.992	16.7869	26.6457
231.992	16.9599	26.7371
231.992	17.133	26.8279
232.336	0	0
232.336	0.17306	2.72465
232.336	0.34612	5.22972
232.336	0.51918	7.38908
232.336	0.69224	9.14011
232.336	0.8653	10.5287
232.336	1.03836	11.6121
232.336	1.21142	12.4716
232.336	1.38448	13.1739
232.336	1.55754	13.7675
232.336	1.7306	14.2809
232.336	1.90366	14.7327
232.336	2.07672	15.1336
232.336	2.24978	15.4946
232.336	2.42284	15.8231
232.336	2.5959	16.1248
232.336	2.76896	16.4045
232.336	2.94202	16.6662
232.336	3.11508	16.9127
232.336	3.28814	17.1458
232.336	3.46121	17.3675
232.336	3.63427	17.5798
232.336	3.80733	17.7843
232.336	3.98039	17.9817
232.336	4.15345	18.1727
232.336	4.32651	18.3575
232.336	4.49957	18.5378
232.336	4.67263	18.7133
232.336	4.84569	18.8851
232.336	5.01875	19.0532
232.336	5.19181	19.2179
232.336	5.36487	19.3791
232.336	5.53793	19.5371
232.336	5.71099	19.6923
232.336	5.88405	19.8448
232.336	6.05711	19.9948
232.336	6.23017	20.1426
232.336	6.40323	20.2884
232.336	6.57629	20.4318
232.336	6.74935	20.5731
232.336	6.92241	20.7124
232.336	7.09547	20.8498
232.336	7.26853	20.9856
232.336	7.44159	21.1199
232.336	7.61465	21.2527
232.336	7.78771	21.3841
232.336	7.96077	21.5138
232.336	8.13383	21.642
232.336	8.30689	21.7685
232.336	8.47995	21.8938
232.336	8.65301	22.0178
232.336	8.82607	22.1408
232.336	8.99913	22.2627
232.336	9.17219	22.3836
232.336	9.34525	22.5035
232.336	9.51831	22.6224
232.336	9.69137	22.7404
232.336	9.86443	22.8574
232.336	10.0375	22.9736
232.336	10.2106	23.0894
232.336	10.3836	23.2044
232.336	10.5567	23.3188
232.336	10.7297	23.4327
232.336	10.9028	23.5458
232.336	11.0759	23.6583
232.336	11.2489	23.7698
232.336	11.422	23.8802
232.336	11.595	23.9898
232.336	11.7681	24.0987
232.336	11.9412	24.207
232.336	12.1142	24.3147
232.336	12.2873	24.421
232.336	12.4603	24.5265
232.336	12.6334	24.6314
232.336	12.8065	24.7356
232.336	12.9795	24.839
232.336	13.1526	24.9414
232.336	13.3256	25.0432
232.336	13.4987	25.1443
232.336	13.6718	25.2448
232.336	13.8448	25.3448
232.336	14.0179	25.4441
232.336	14.1909	25.5428
232.336	14.364	25.641
232.336	14.5371	25.7386
232.336	14.7101	25.8356
232.336	14.8832	25.9319
232.336	15.0562	26.0275
232.336	15.2293	26.1227
232.336	15.4024	26.2173
232.336	15.5754	26.3115
232.336	15.7485	26.4052
232.336	15.9215	26.4985
232.336	16.0946	26.5913
232.336	16.2677	26.6837
232.336	16.4407	26.7756
232.336	16.6138	26.8673
232.336	16.7869	26.9587
232.336	16.9599	27.0502
232.336	17.133	27.1412
232.686	0	0
232.686	0.17306	2.68775
232.686	0.34612	5.19902
232.686	0.51918	7.39708
232.686	0.69224	9.20492
232.686	0.8653	10.6511
232.686	1.03836	11.7821
232.686	1.21142	12.6765
232.686	1.38448	13.4034
232.686	1.55754	14.0162
232.686	1.7306	14.5443
232.686	1.90366	15.0062
232.686	2.07672	15.4154
232.686	2.24978	15.7833
232.686	2.42284	16.1177
232.686	2.5959	16.4244
232.686	2.76896	16.7084
232.686	2.94202	16.9737
232.686	3.11508	17.2232
232.686	3.28814	17.4592
232.686	3.46121	17.6838
232.686	3.63427	17.8986
232.686	3.80733	18.1055
232.686	3.98039	18.3051
232.686	4.15345	18.4981
232.686	4.32651	18.6847
232.686	4.49957	18.8665
232.686	4.67263	19.0434
232.686	4.84569	19.2162
232.686	5.01875	19.385
232.686	5.19181	19.5501
232.686	5.36487	19.7114
232.686	5.53793	19.869
232.686	5.71099	20.0235
232.686	5.88405	20.1751
232.686	6.05711	20.3242
232.686	6.23017	20.4712
232.686	6.40323	20.616
232.686	6.57629	20.7585
232.686	6.74935	20.8988
232.686	6.92241	21.0371
232.686	7.09547	21.1736
232.686	7.26853	21.3083
232.686	7.44159	21.4415
232.686	7.61465	21.5733
232.686	7.78771	21.7037
232.686	7.96077	21.8325
232.686	8.13383	21.9598
232.686	8.30689	22.0855
232.686	8.47995	22.21
232.686	8.65301	22.3333
232.686	8.82607	22.4554
232.686	8.99913	22.5766
232.686	9.17219	22.6968
232.686	9.34525	22.8159
232.686	9.51831	22.9341
232.686	9.69137	23.0514
232.686	9.86443	23.1676
232.686	10.0375	23.283
232.686	10.2106	23.3979
232.686	10.3836	23.512
232.686	10.5567	23.6254
232.686	10.7297	23.7382
232.686	10.9028	23.8502
232.686	11.0759	23.9614
232.686	11.2489	24.0715
232.686	11.422	24.1811
232.686	11.595	24.29
232.686	11.7681	24.3982
232.686	11.9412	24.5058
232.686	12.1142	24.6127
232.686	12.2873	24.719
232.686	12.4603	24.8248
232.686	12.6334	24.93
232.686	12.8065	25.0345
232.686	12.9795	25.1381
232.686	13.1526	25.2409
232.686	13.3256	25.3429
232.686	13.4987	25.4444
232.686	13.6718	25.5452
232.686	13.8448	25.6454
232.686	14.0179	25.7449
232.686	14.1909	25.8439
232.686	14.364	25.9423
232.686	14.5371	26.0401
232.686	14.7101	26.1374
232.686	14.8832	26.234
232.686	15.0562	26.3299
232.686	15.2293	26.4254
232.686	15.4024	26.5205
232.686	15.5754	26.6151
232.686	15.7485	26.7092
232.686	15.9215	26.8029
232.686	16.0946	26.8962
232.686	16.2677	26.989
232.686	16.4407	27.0814
232.686	16.6138	27.1736
232.686	16.7869	27.2655
232.686	16.9599	27.3575
232.686	17.133	27.449
233.04	0	0
233.04	0.17306	2.63742
233.04	0.34612	5.14294
233.04	0.51918	7.37456
233.04	0.69224	9.23653
233.04	0.8653	10.7401
233.04	1.03836	11.9217
233.04	1.21142	12.8545
233.04	1.38448	13.61
233.04	1.55754	14.2445
233.04	1.7306	14.7887
233.04	1.90366	15.2619
233.04	2.07672	15.6806
233.04	2.24978	16.0565
233.04	2.42284	16.3977
233.04	2.5959	16.7102
233.04	2.76896	16.9991
233.04	2.94202	17.2685
233.04	3.11508	17.522
233.04	3.28814	17.7618
233.04	3.46121	17.9899
233.04	3.63427	18.208
233.04	3.80733	18.4177
233.04	3.98039	18.62
233.04	4.15345	18.8154
233.04	4.32651	19.0042
233.04	4.49957	19.1878
233.04	4.67263	19.3662
233.04	4.84569	19.54
233.04	5.01875	19.7096
233.04	5.19181	19.8751
233.04	5.36487	20.037
233.04	5.53793	20.1953
233.04	5.71099	20.3504
233.04	5.88405	20.5027
233.04	6.05711	20.6524
233.04	6.23017	20.7998
233.04	6.40323	20.945
233.04	6.57629	21.088
233.04	6.74935	21.2287
233.04	6.92241	21.3672
233.04	7.09547	21.5038
233.04	7.26853	21.6388
233.04	7.44159	21.7722
233.04	7.61465	21.9044
233.04	7.78771	22.0352
233.04	7.96077	22.1644
233.04	8.13383	22.2921
233.04	8.30689	22.4182
233.04	8.47995	22.543
233.04	8.65301	22.6668
233.04	8.82607	22.7893
233.04	8.99913	22.9109
233.04	9.17219	23.0314
233.04	9.34525	23.1509
233.04	9.51831	23.2694
233.04	9.69137	23.387
233.04	9.86443	23.5034
233.04	10.0375	23.619
233.04	10.2106	23.7339
233.04	10.3836	23.8479
233.04	10.5567	23.9612
233.04	10.7297	24.0738
233.04	10.9028	24.1855
233.04	11.0759	24.296
233.04	11.2489	24.4054
233.04	11.422	24.514
233.04	11.595	24.6217
233.04	11.7681	24.7288
233.04	11.9412	24.8352
233.04	12.1142	24.941
233.04	12.2873	25.0462
233.04	12.4603	25.1508
233.04	12.6334	25.2548
233.04	12.8065	25.3581
233.04	12.9795	25.4606
233.04	13.1526	25.5622
233.04	13.3256	25.6631
233.04	13.4987	25.7633
233.04	13.6718	25.8629
233.04	13.8448	25.9619
233.04	14.0179	26.0604
233.04	14.1909	26.1583
233.04	14.364	26.2556
233.04	14.5371	26.3525
233.04	14.7101	26.4488
233.04	14.8832	26.5444
233.04	15.0562	26.6393
233.04	15.2293	26.7339
233.04	15.4024	26.8281
233.04	15.5754	26.9218
233.04	15.7485	27.015
233.04	15.9215	27.1079
233.04	16.0946	27.2003
233.04	16.2677	27.2922
233.04	16.4407	27.3837
233.04	16.6138	27.4751
233.04	16.7869	27.5661
233.04	16.9599	27.6572
233.04	17.133	27.7478
233.4	0	0
233.4	0.17306	2.58293
233.4	0.34612	5.0752
233.4	0.51918	7.32947
233.4	0.69224	9.23791
233.4	0.8653	10.7986
233.4	1.03836	12.033
233.4	1.21142	13.0072
233.4	1.38448	13.793
233.4	1.55754	14.4497
233.4	1.7306	15.0095
233.4	1.90366	15.4955
233.4	2.07672	15.9247
233.4	2.24978	16.3094
233.4	2.42284	16.658
233.4	2.5959	16.9769
233.4	2.76896	17.2712
233.4	2.94202	17.5459
233.4	3.11508	17.8044
233.4	3.28814	18.0488
233.4	3.46121	18.281
233.4	3.63427	18.5029
233.4	3.80733	18.716
233.4	3.98039	18.9213
233.4	4.15345	19.1195
233.4	4.32651	19.3108
233.4	4.49957	19.4964
233.4	4.67263	19.6764
233.4	4.84569	19.8513
233.4	5.01875	20.022
233.4	5.19181	20.1887
233.4	5.36487	20.3516
233.4	5.53793	20.511
233.4	5.71099	20.6671
233.4	5.88405	20.8202
233.4	6.05711	20.9707
233.4	6.23017	21.119
233.4	6.40323	21.2649
233.4	6.57629	21.4084
233.4	6.74935	21.5496
233.4	6.92241	21.6887
233.4	7.09547	21.826
233.4	7.26853	21.9617
233.4	7.44159	22.0958
233.4	7.61465	22.2287
233.4	7.78771	22.3602
233.4	7.96077	22.4901
233.4	8.13383	22.6186
233.4	8.30689	22.7454
233.4	8.47995	22.8709
233.4	8.65301	22.9954
233.4	8.82607	23.1185
233.4	8.99913	23.2407
233.4	9.17219	23.3619
233.4	9.34525	23.482
233.4	9.51831	23.601
233.4	9.69137	23.7189
233.4	9.86443	23.8357
233.4	10.0375	23.9515
233.4	10.2106	24.0664
233.4	10.3836	24.1804
233.4	10.5567	24.2935
233.4	10.7297	24.4058
233.4	10.9028	24.5172
233.4	11.0759	24.6277
233.4	11.2489	24.7371
233.4	11.422	24.8456
233.4	11.595	24.9533
233.4	11.7681	25.0603
233.4	11.9412	25.1666
233.4	12.1142	25.2723
233.4	12.2873	25.3774
233.4	12.4603	25.4819
233.4	12.6334	25.5858
233.4	12.8065	25.6891
233.4	12.9795	25.7914
233.4	13.1526	25.8927
233.4	13.3256	25.9934
233.4	13.4987	26.0935
233.4	13.6718	26.1929
233.4	13.8448	26.2918
233.4	14.0179	26.3902
233.4	14.1909	26.4881
233.4	14.364	26.5854
233.4	14.5371	26.6823
233.4	14.7101	26.7786
233.4	14.8832	26.8743
233.4	15.0562	26.9692
233.4	15.2293	27.0639
233.4	15.4024	27.1581
233.4	15.5754	27.2519
233.4	15.7485	27.3451
233.4	15.9215	27.4381
233.4	16.0946	27.5305
233.4	16.2677	27.6225
233.4	16.4407	27.714
233.4	16.6138	27.8054
233.4	16.7869	27.8964
233.4	16.9599	27.9874
233.4	17.133	28.0779
233.766	0	0
233.766	0.17306	2.52104
233.766	0.34612	4.99266
233.766	0.51918	7.26491
233.766	0.69224	9.21649
233.766	0.8653	10.8302
233.766	1.03836	12.1162
233.766	1.21142	13.1326
233.766	1.38448	13.9506
233.766	1.55754	14.6298
233.766	1.7306	15.2063
233.766	1.90366	15.706
233.766	2.07672	16.1465
233.766	2.24978	16.5405
233.766	2.42284	16.897
233.766	2.5959	17.2225
233.766	2.76896	17.5226
233.766	2.94202	17.8027
233.766	3.11508	18.0661
233.766	3.28814	18.315
233.766	3.46121	18.5513
233.766	3.63427	18.7768
233.766	3.80733	18.9931
233.766	3.98039	19.2011
233.766	4.15345	19.4017
233.766	4.32651	19.5952
233.766	4.49957	19.7822
233.766	4.67263	19.9636
233.766	4.84569	20.1401
233.766	5.01875	20.3122
233.766	5.19181	20.4804
233.766	5.36487	20.6446
233.766	5.53793	20.8052
233.766	5.71099	20.9625
233.766	5.88405	21.1167
233.766	6.05711	21.2682
233.766	6.23017	21.4173
233.766	6.40323	21.5641
233.766	6.57629	21.7086
233.766	6.74935	21.8508
233.766	6.92241	21.991
233.766	7.09547	22.1294
233.766	7.26853	22.2662
233.766	7.44159	22.4014
233.766	7.61465	22.5354
233.766	7.78771	22.668
233.766	7.96077	22.799
233.766	8.13383	22.9285
233.766	8.30689	23.0563
233.766	8.47995	23.1828
233.766	8.65301	23.3081
233.766	8.82607	23.4322
233.766	8.99913	23.5552
233.766	9.17219	23.6771
233.766	9.34525	23.7979
233.766	9.51831	23.9175
233.766	9.69137	24.0359
233.766	9.86443	24.1532
233.766	10.0375	24.2692
233.766	10.2106	24.3841
233.766	10.3836	24.4981
233.766	10.5567	24.6114
233.766	10.7297	24.7238
233.766	10.9028	24.8354
233.766	11.0759	24.946
233.766	11.2489	25.0556
233.766	11.422	25.1643
233.766	11.595	25.2721
233.766	11.7681	25.3792
233.766	11.9412	25.4857
233.766	12.1142	25.5915
233.766	12.2873	25.6967
233.766	12.4603	25.8012
233.766	12.6334	25.9051
233.766	12.8065	26.0083
233.766	12.9795	26.1106
233.766	13.1526	26.2121
233.766	13.3256	26.3128
233.766	13.4987	26.4131
233.766	13.6718	26.5127
233.766	13.8448	26.6118
233.766	14.0179	26.7104
233.766	14.1909	26.8086
233.766	14.364	26.9062
233.766	14.5371	27.0034
233.766	14.7101	27.1
233.766	14.8832	27.1959
233.766	15.0562	27.2912
233.766	15.2293	27.3861
233.766	15.4024	27.4806
233.766	15.5754	27.5746
233.766	15.7485	27.6681
233.766	15.9215	27.7613
233.766	16.0946	27.854
233.766	16.2677	27.9461
233.766	16.4407	28.0378
233.766	16.6138	28.1293
233.766	16.7869	28.2204
233.766	16.9599	28.3115
233.766	17.133	28.402
234.135	0	0
234.135	0.17306	2.45527
234.135	0.34612	4.8996
234.135	0.51918	7.18249
234.135	0.69224	9.17172
234.135	0.8653	10.8375
234.135	1.03836	12.1765
234.135	1.21142	13.2379
234.135	1.38448	14.0907
234.135	1.55754	14.7938
234.135	1.7306	15.3877
234.135	1.90366	15.901
234.135	2.07672	16.3526
234.135	2.24978	16.7557
234.135	2.42284	17.1198
234.135	2.5959	17.4517
234.135	2.76896	17.7578
234.135	2.94202	18.0433
234.135	3.11508	18.3116
234.135	3.28814	18.5648
234.135	3.46121	18.8049
234.135	3.63427	19.0336
234.135	3.80733	19.2526
234.135	3.98039	19.463
234.135	4.15345	19.6655
234.135	4.32651	19.8608
234.135	4.49957	20.0497
234.135	4.67263	20.233
234.135	4.84569	20.4112
234.135	5.01875	20.585
234.135	5.19181	20.7545
234.135	5.36487	20.9202
234.135	5.53793	21.0821
234.135	5.71099	21.2406
234.135	5.88405	21.3959
234.135	6.05711	21.5483
234.135	6.23017	21.6984
234.135	6.40323	21.846
234.135	6.57629	21.9915
234.135	6.74935	22.1348
234.135	6.92241	22.2761
234.135	7.09547	22.4155
234.135	7.26853	22.5534
234.135	7.44159	22.6896
234.135	7.61465	22.8245
234.135	7.78771	22.958
234.135	7.96077	23.09
234.135	8.13383	23.2203
234.135	8.30689	23.3489
234.135	8.47995	23.4762
234.135	8.65301	23.6022
234.135	8.82607	23.7268
234.135	8.99913	23.8504
234.135	9.17219	23.9729
234.135	9.34525	24.0942
234.135	9.51831	24.2142
234.135	9.69137	24.3327
234.135	9.86443	24.45
234.135	10.0375	24.5662
234.135	10.2106	24.6814
234.135	10.3836	24.7958
234.135	10.5567	24.9093
234.135	10.7297	25.022
234.135	10.9028	25.1339
234.135	11.0759	25.2449
234.135	11.2489	25.3548
234.135	11.422	25.4637
234.135	11.595	25.5718
234.135	11.7681	25.6791
234.135	11.9412	25.7858
234.135	12.1142	25.8917
234.135	12.2873	25.9971
234.135	12.4603	26.1018
234.135	12.6334	26.206
234.135	12.8065	26.3095
234.135	12.9795	26.4122
234.135	13.1526	26.5141
234.135	13.3256	26.6153
234.135	13.4987	26.716
234.135	13.6718	26.8162
234.135	13.8448	26.9157
234.135	14.0179	27.0148
234.135	14.1909	27.1135
234.135	14.364	27.2117
234.135	14.5371	27.3093
234.135	14.7101	27.4064
234.135	14.8832	27.5029
234.135	15.0562	27.5986
234.135	15.2293	27.694
234.135	15.4024	27.7889
234.135	15.5754	27.8833
234.135	15.7485	27.9773
234.135	15.9215	28.0708
234.135	16.0946	28.1638
234.135	16.2677	28.2564
234.135	16.4407	28.3484
234.135	16.6138	28.4401
234.135	16.7869	28.5313
234.135	16.9599	28.6225
234.135	17.133	28.7131
234.51	0	0
234.51	0.17306	2.38448
234.51	0.34612	4.79571
234.51	0.51918	7.08397
234.51	0.69224	9.10674
234.51	0.8653	10.8214
234.51	1.03836	12.213
234.51	1.21142	13.3211
234.51	1.38448	14.2107
234.51	1.55754	14.9394
234.51	1.7306	15.5526
234.51	1.90366	16.0809
234.51	2.07672	16.5445
234.51	2.24978	16.9575
234.51	2.42284	17.3298
234.51	2.5959	17.669
234.51	2.76896	17.9816
234.51	2.94202	18.273
234.51	3.11508	18.5464
234.51	3.28814	18.8039
234.51	3.46121	19.0478
234.51	3.63427	19.2798
234.51	3.80733	19.5014
234.51	3.98039	19.714
234.51	4.15345	19.9185
234.51	4.32651	20.1157
234.51	4.49957	20.3064
234.51	4.67263	20.4912
234.51	4.84569	20.6709
234.51	5.01875	20.8459
234.51	5.19181	21.0167
234.51	5.36487	21.1834
234.51	5.53793	21.3464
234.51	5.71099	21.5057
234.51	5.88405	21.6618
234.51	6.05711	21.8152
234.51	6.23017	21.9661
234.51	6.40323	22.1147
234.51	6.57629	22.2612
234.51	6.74935	22.4053
234.51	6.92241	22.5476
234.51	7.09547	22.688
234.51	7.26853	22.8267
234.51	7.44159	22.9637
234.51	7.61465	23.0993
234.51	7.78771	23.2336
234.51	7.96077	23.3661
234.51	8.13383	23.4971
234.51	8.30689	23.6263
234.51	8.47995	23.754
234.51	8.65301	23.8803
234.51	8.82607	24.0053
234.51	8.99913	24.129
234.51	9.17219	24.2517
234.51	9.34525	24.3732
234.51	9.51831	24.4934
234.51	9.69137	24.6123
234.51	9.86443	24.73
234.51	10.0375	24.8466
234.51	10.2106	24.9622
234.51	10.3836	25.0769
234.51	10.5567	25.1907
234.51	10.7297	25.3038
234.51	10.9028	25.416
234.51	11.0759	25.5272
234.51	11.2489	25.6374
234.51	11.422	25.7466
234.51	11.595	25.8548
234.51	11.7681	25.9623
234.51	11.9412	26.0691
234.51	12.1142	26.1753
234.51	12.2873	26.2808
234.51	12.4603	26.3857
234.51	12.6334	26.4902
234.51	12.8065	26.594
234.51	12.9795	26.697
234.51	13.1526	26.7993
234.51	13.3256	26.9009
234.51	13.4987	27.002
234.51	13.6718	27.1026
234.51	13.8448	27.2026
234.51	14.0179	27.3021
234.51	14.1909	27.4012
234.51	14.364	27.4997
234.51	14.5371	27.5977
234.51	14.7101	27.6952
234.51	14.8832	27.792
234.51	15.0562	27.8881
234.51	15.2293	27.9837
234.51	15.4024	28.0789
234.51	15.5754	28.1736
234.51	15.7485	28.2678
234.51	15.9215	28.3615
234.51	16.0946	28.4547
234.51	16.2677	28.5474
234.51	16.4407	28.6396
234.51	16.6138	28.7311
234.51	16.7869	28.8221
234.51	16.9599	28.9132
[truncated: 26,301 more rows]

## Sheet: Fig. S10a for 90PST-10PMW
Relative entropy S' (MJ K-1 m-3)	Electric field E (V μm-1)	Polarisation P (μC cm-2)		Set temperature Ts (K)	Relative entropy S' (MJ K-1 m-3)		Relative entropy S' (MJ K-1 m-3)	Electric field E (V μm-1) of phase boundary
0.250038	0	22.8709		238.873	0.250038		0.290246	0
0.250038	0.16824	25.179		239.305	0.255612		0.294927	0.01783
0.250038	0.33648	26.1225		239.739	0.260952		0.299585	0.07469
0.250038	0.50472	26.7039		240.177	0.266098		0.304231	0.13117
0.250038	0.67296	27.1454		240.615	0.271094		0.308868	0.18725
0.250038	0.8412	27.4919		241.058	0.27598		0.313494	0.24294
0.250038	1.00944	27.7922		241.505	0.280787		0.318112	0.29825
0.250038	1.17767	28.0263		241.952	0.285536		0.322724	0.35316
0.250038	1.34591	28.2604		242.403	0.290246		0.327332	0.40768
0.250038	1.51415	28.4492		242.855	0.294927		0.331938	0.46182
0.250038	1.68239	28.633		243.308	0.299585		0.336539	0.51556
0.250038	1.85063	28.8167		243.759	0.304231		0.34113	0.56891
0.250038	2.01887	28.9723		244.216	0.308868		0.345713	0.62187
0.250038	2.18711	29.1168		244.678	0.313494		0.350295	0.67444
0.250038	2.35535	29.2613		245.14	0.318112		0.354874	0.72663
0.250038	2.52359	29.4058		245.604	0.322724		0.359452	0.77842
0.250038	2.69183	29.5331		246.07	0.327332		0.364028	0.82982
0.250038	2.86007	29.6541		246.536	0.331938		0.368596	0.88083
0.250038	3.02831	29.7751		247.002	0.336539		0.37316	0.93145
0.250038	3.19655	29.8961		247.47	0.34113		0.37772	0.98168
0.250038	3.36479	30.0171		247.941	0.345713		0.382275	1.03152
0.250038	3.53302	30.1202		248.412	0.350295		0.386822	1.08097
0.250038	3.70126	30.2134		248.884	0.354874		0.391365	1.13003
0.250038	3.8695	30.3067		249.358	0.359452		0.395908	1.17869
0.250038	4.03774	30.3999		249.833	0.364028		0.400449	1.22697
0.250038	4.20598	30.4932		250.309	0.368596		0.404986	1.27486
0.250038	4.37422	30.5864		250.787	0.37316		0.409517	1.32236
0.250038	4.54246	30.6796		251.266	0.37772		0.414046	1.36947
0.250038	4.7107	30.7729		251.745	0.382275		0.41857	1.41618
0.250038	4.87894	30.8661		252.225	0.386822		0.423083	1.46251
0.250038	5.04718	30.9512		252.704	0.391365		0.427592	1.50845
0.250038	5.21542	31.0333		253.183	0.395908		0.432098	1.55399
0.250038	5.38366	31.1155		253.664	0.400449		0.436599	1.59915
0.250038	5.5519	31.1977		254.146	0.404986		0.441097	1.64392
0.250038	5.72013	31.2798		254.631	0.409517		0.44559	1.68829
0.250038	5.88837	31.362		255.115	0.414046		0.450081	1.73228
0.250038	6.05661	31.4441		255.598	0.41857		0.454566	1.77587
0.250038	6.22485	31.5244		256.078	0.423083		0.459047	1.81908
0.250038	6.39309	31.5953		256.556	0.427592		0.463525	1.86189
0.250038	6.56133	31.6663		257.042	0.432098		0.467998	1.90432
0.250038	6.72957	31.7372		257.523	0.436599		0.472463	1.94635
0.250038	6.89781	31.8082		257.989	0.441097		0.476925	1.98799
0.250038	7.06605	31.8791		258.474	0.44559		0.481377	2.02925
0.250038	7.23429	31.9501		258.945	0.450081		0.485828	2.07011
0.250038	7.40253	32.0211		259.413	0.454566		0.490273	2.11058
0.250038	7.57077	32.0917		259.903	0.459047		0.494714	2.15066
0.250038	7.73901	32.1538		260.385	0.463525		0.499148	2.19036
0.250038	7.90724	32.216		260.861	0.467998		0.503573	2.22966
0.250038	8.07548	32.2782		261.348	0.472463		0.50799	2.26857
0.250038	8.24372	32.3403		261.845	0.476925		0.512402	2.30709
0.250038	8.41196	32.4025		262.345	0.481377		0.516809	2.34522
0.250038	8.5802	32.4647		262.842	0.485828		0.521207	2.38296
0.250038	8.74844	32.5268		263.338	0.490273		0.525601	2.42129
0.250038	8.91668	32.589		263.834	0.494714		0.529987	2.46081
0.250038	9.08492	32.6512		264.328	0.499148		0.534369	2.49404
0.250038	9.25316	32.7079		264.822	0.503573		0.538744	2.53112
0.250038	9.4214	32.7645		265.316	0.50799		0.543116	2.56932
0.250038	9.58964	32.821		265.811	0.512402		0.547483	2.60141
0.250038	9.75788	32.8775		266.309	0.516809		0.551847	2.63753
0.250038	9.92612	32.934		266.813	0.521207		0.556206	2.66759
0.250038	10.0944	32.9905		267.316	0.525601		0.560558	2.69459
0.250038	10.2626	33.047		267.819	0.529987		0.564903	2.73555
0.250038	10.4308	33.1036		268.323	0.534369		0.569251	2.76039
0.250038	10.5991	33.1601		268.827	0.538744		0.573595	2.79687
0.250038	10.7673	33.2166		269.331	0.543116		0.577932	2.82965
0.250038	10.9355	33.2731		269.834	0.547483		0.582268	2.85888
0.250038	11.1038	33.3296		270.337	0.551847		0.586596	2.88972
0.250038	11.272	33.3861		270.842	0.556206		0.59092	2.91969
0.250038	11.4403	33.4427		271.346	0.560558		0.595237	2.9487
0.250038	11.6085	33.4992		271.849	0.564903		0.599545	2.97892
0.250038	11.7767	33.5509		272.352	0.569251		0.603847	3.00878
0.250038	11.945	33.6013		272.856	0.573595		0.608147	3.03828
0.250038	12.1132	33.6517		273.359	0.577932		0.612441	3.06742
0.250038	12.2815	33.702		273.862	0.582268		0.616731	3.09621
0.250038	12.4497	33.7524		274.364	0.586596		0.621019	3.12464
0.250038	12.6179	33.8028		274.868	0.59092		0.625303	3.15271
0.250038	12.7862	33.8532		275.371	0.595237		0.629582	3.18042
0.250038	12.9544	33.9035		275.874	0.599545		0.633856	3.20778
0.250038	13.1227	33.9539		276.376	0.603847		0.638126	3.23478
0.250038	13.2909	34.0043		276.878	0.608147		0.642393	3.26142
0.250038	13.4591	34.0546		277.381	0.612441		0.646656	3.2877
0.250038	13.6274	34.105		277.882	0.616731		0.650908	3.31363
0.250038	13.7956	34.1554		278.386	0.621019		0.655157	3.3392
0.250038	13.9639	34.2042		278.888	0.625303		0.659402	3.36441
0.250038	14.1321	34.2509		279.39	0.629582		0.66364	3.38926
0.250038	14.3003	34.2977		279.891	0.633856		0.667874	3.41376
0.250038	14.4686	34.3445		280.393	0.638126		0.672101	3.4379
0.250038	14.6368	34.3912		280.895	0.642393		0.676319	3.46168
0.250038	14.805	34.438		281.396	0.646656		0.680531	3.4851
0.250038	14.9733	34.4848		281.897	0.650908		0.684738	3.50817
0.250038	15.1415	34.5315		282.399	0.655157		0.688938	3.53088
0.250038	15.3098	34.5783		282.9	0.659402		0.693136	3.55323
0.250038	15.478	34.6251		283.4	0.66364		0.697329	3.57522
0.250038	15.6463	34.6718		283.903	0.667874		0.701519	3.59686
0.250038	15.8145	34.7186		284.403	0.672101		0.705707	3.61814
0.250038	15.9827	34.7653		284.904	0.676319		0.709888	3.63906
0.250038	16.151	34.8121		285.405	0.680531		0.714065	3.65962
0.250038	16.3192	34.8589		285.907	0.684738		0.718238	3.67983
0.250038	16.4874	34.989		286.408	0.688938		0.722402	3.69968
0.250038	16.6557	35.1276		286.908	0.693136		0.72656	3.71917
0.255612	0	22.5952		287.409	0.697329		0.73072	3.7383
0.255612	0.16824	25.0624		287.91	0.701519		0.734877	3.75708
0.255612	0.33648	26.0468		288.417	0.705707		0.73903	3.77549
0.255612	0.50472	26.6602		288.921	0.709888		0.743178	3.79356
0.255612	0.67296	27.0834		289.43	0.714065		0.747322	3.81126
0.255612	0.8412	27.4374		289.942	0.718238		0.751464	3.82861
0.255612	1.00944	27.7359		290.452	0.722402		0.755601	3.84559
0.255612	1.17767	27.9957		290.963	0.72656		0.759732	3.86223
0.255612	1.34591	28.2098		291.474	0.73072		0.763858	3.8785
0.255612	1.51415	28.4239		291.982	0.734877		0.76798	3.89442
0.255612	1.68239	28.5956		292.493	0.73903		0.772095	3.90997
0.255612	1.85063	28.7584		293.002	0.743178		0.776207	3.92518
0.255612	2.01887	28.9211		293.513	0.747322		0.780313	3.94002
0.255612	2.18711	29.0839		294.021	0.751464		0.784413	3.95451
0.255612	2.35535	29.2466		294.53	0.755601		0.788511	3.96863
0.255612	2.52359	29.3804		295.039	0.759732		0.792606	3.98241
0.255612	2.69183	29.5015		295.547	0.763858		0.796694	3.99582
0.255612	2.86007	29.6227		296.055	0.76798		0.800773	4.00888
0.255612	3.02831	29.7438		296.564	0.772095		0.804844	4.02157
0.255612	3.19655	29.8627		297.071	0.776207
0.255612	3.36479	29.9685		297.578	0.780313
0.255612	3.53302	30.0743		298.083	0.784413
0.255612	3.70126	30.1802		298.589	0.788511
0.255612	3.8695	30.286		299.094	0.792606
0.255612	4.03774	30.391		299.598	0.796694
0.255612	4.20598	30.483		300.101	0.800773
0.255612	4.37422	30.575		300.604	0.804844
0.255612	4.54246	30.6671		301.106	0.808908
0.255612	4.7107	30.7591		301.61	0.812969
0.255612	4.87894	30.8511		302.11	0.817024
0.255612	5.04718	30.9431		302.612	0.821074
0.255612	5.21542	31.0239		303.11	0.825119
0.255612	5.38366	31.1043		303.61	0.829159
0.255612	5.5519	31.1846		304.107	0.833197
0.255612	5.72013	31.2649		304.604	0.837233
0.255612	5.88837	31.3452		305.102	0.841264
0.255612	6.05661	31.4255		305.598	0.845284
0.255612	6.22485	31.5052		306.096	0.849295
0.255612	6.39309	31.5765		306.591	0.853303
0.255612	6.56133	31.6478		307.087	0.857303
0.255612	6.72957	31.7191		307.581	0.861298
0.255612	6.89781	31.7904		308.075	0.865287
0.255612	7.06605	31.8617		308.568	0.86927
0.255612	7.23429	31.933		309.062	0.873251
0.255612	7.40253	32.0043		309.555	0.877231
0.255612	7.57077	32.0737		310.048	0.88121
0.255612	7.73901	32.1389		310.539	0.885184
0.255612	7.90724	32.204		311.031	0.889152
0.255612	8.07548	32.2691		311.529	0.893113
0.255612	8.24372	32.3342		312.026	0.89707
0.255612	8.41196	32.3993		312.524	0.901025
0.255612	8.5802	32.4645		313.022	0.904973
0.255612	8.74844	32.5296		313.519	0.908917
0.255612	8.91668	32.5947		314.015	0.912857
0.255612	9.08492	32.6526		314.51	0.916786
0.255612	9.25316	32.7085		315.006	0.920711
0.255612	9.4214	32.7644		315.503	0.924632
0.255612	9.58964	32.8203		316	0.928547
0.255612	9.75788	32.8762		316.496	0.932458
0.255612	9.92612	32.9321		316.992	0.936362
0.255612	10.0944	32.9879		317.487	0.940266
0.255612	10.2626	33.0438		317.984	0.944166
0.255612	10.4308	33.0997		318.48	0.94806
0.255612	10.5991	33.1556		318.976	0.951953
0.255612	10.7673	33.21		319.471	0.955845
0.255612	10.9355	33.2642		319.968	0.959736
0.255612	11.1038	33.3186		320.465	0.963621
0.255612	11.272	33.3728		320.96	0.967498
0.255612	11.4403	33.4271		321.457	0.97137
0.255612	11.6085	33.4814		321.953	0.975233
0.255612	11.7767	33.5357		322.45	0.979089
0.255612	11.945	33.59		322.946	0.982943
0.255612	12.1132	33.6443		323.442	0.986787
0.255612	12.2815	33.6986		323.94	0.990627
0.255612	12.4497	33.7513		324.437	0.99446
0.255612	12.6179	33.801		324.934	0.998288
0.255612	12.7862	33.8507		325.431	1.00211
0.255612	12.9544	33.9004		325.929	1.00594
0.255612	13.1227	33.9501		326.427	1.00975
0.255612	13.2909	33.9998		326.927	1.01356
0.255612	13.4591	34.0495		327.426	1.01737
0.255612	13.6274	34.0992		327.925	1.02118
0.255612	13.7956	34.1489		328.424	1.02497
0.255612	13.9639	34.1986		328.926	1.02876
0.255612	14.1321	34.2483		329.425	1.03255
0.255612	14.3003	34.2977		329.925	1.03634
0.255612	14.4686	34.3426		330.427	1.04012
0.255612	14.6368	34.3875		330.928	1.0439
0.255612	14.805	34.4324		331.428	1.04767
0.255612	14.9733	34.4774		331.929	1.05144
0.255612	15.1415	34.5223		332.43	1.05521
0.255612	15.3098	34.5672		332.931	1.05897
0.255612	15.478	34.6121		333.433	1.06272
0.255612	15.6463	34.657		333.934	1.06647
0.255612	15.8145	34.7019		334.437	1.07022
0.255612	15.9827	34.7468		334.937	1.07396
0.255612	16.151	34.7918		335.44	1.0777
0.255612	16.3192	34.8367		335.944	1.08143
0.255612	16.4874	34.9594		336.445	1.08517
0.255612	16.6557	35.1029		336.946	1.0889
0.260952	0	22.4403		337.448	1.09262
0.260952	0.16824	25.1142		337.949	1.09634
0.260952	0.33648	26.1476		338.451	1.10006
0.260952	0.50472	26.7667		338.952	1.10377
0.260952	0.67296	27.2093		339.454	1.10748
0.260952	0.8412	27.5681		339.954	1.11119
0.260952	1.00944	27.8668		340.453	1.11489
0.260952	1.17767	28.1205		340.953	1.11858
0.260952	1.34591	28.3523		341.452	1.12228
0.260952	1.51415	28.5671		341.95	1.12597
0.260952	1.68239	28.7424		342.449	1.12965
0.260952	1.85063	28.9176		342.947	1.13333
0.260952	2.01887	29.0873		343.446	1.13701
0.260952	2.18711	29.2355		343.944	1.14068
0.260952	2.35535	29.3836		344.442	1.14435
0.260952	2.52359	29.5318		344.94	1.14802
0.260952	2.69183	29.6662		345.434	1.15169
0.260952	2.86007	29.7844		345.929	1.15535
0.260952	3.02831	29.9026		346.426	1.15901
0.260952	3.19655	30.0208		346.921	1.16266
0.260952	3.36479	30.139		347.417	1.16631
0.260952	3.53302	30.2428		347.909	1.16995
0.260952	3.70126	30.3426		348.4	1.17359
0.260952	3.8695	30.4424		348.888	1.17723
0.260952	4.03774	30.5421		349.377	1.18086
0.260952	4.20598	30.6419		349.865	1.18449
0.260952	4.37422	30.7375		350.353	1.18812
0.260952	4.54246	30.8288		350.841	1.19175
0.260952	4.7107	30.9201		351.334	1.19537
0.260952	4.87894	31.0114		351.829	1.19899
0.260952	5.04718	31.1027		352.323	1.20261
0.260952	5.21542	31.194		352.818	1.20623
0.260952	5.38366	31.2775		353.315	1.20983
0.260952	5.5519	31.353		353.81	1.21343
0.260952	5.72013	31.4286		354.306	1.21703
0.260952	5.88837	31.504		354.803	1.22063
0.260952	6.05661	31.5796		355.3	1.22422
0.260952	6.22485	31.6551		355.798	1.22781
0.260952	6.39309	31.7306		356.296	1.2314
0.260952	6.56133	31.8037		356.795	1.23498
0.260952	6.72957	31.8754		357.293	1.23856
0.260952	6.89781	31.9471		357.792	1.24214
0.260952	7.06605	32.0187		358.29	1.24571
0.260952	7.23429	32.0904		358.788	1.24928
0.260952	7.40253	32.162		359.287	1.25284
0.260952	7.57077	32.2337		359.788	1.2564
0.260952	7.73901	32.3053		360.288	1.25996
0.260952	7.90724	32.3683		360.787	1.26351
0.260952	8.07548	32.4296		361.289	1.26707
0.260952	8.24372	32.491		361.79	1.27061
0.260952	8.41196	32.5524		362.292	1.27415
0.260952	8.5802	32.6137		362.793	1.27769
0.260952	8.74844	32.6751		363.294	1.28123
0.260952	8.91668	32.7365		363.798	1.28476
0.260952	9.08492	32.7978		364.3	1.28828
0.260952	9.25316	32.8582		364.801	1.29179
0.260952	9.4214	32.9156		365.303	1.29532
0.260952	9.58964	32.9729		365.806	1.29884
0.260952	9.75788	33.0303		366.31	1.30235
0.260952	9.92612	33.0877
0.260952	10.0944	33.145
0.260952	10.2626	33.2024
0.260952	10.4308	33.2597
0.260952	10.5991	33.3171
0.260952	10.7673	33.3745
0.260952	10.9355	33.4289
0.260952	11.1038	33.4829
0.260952	11.272	33.5369
0.260952	11.4403	33.591
0.260952	11.6085	33.645
0.260952	11.7767	33.699
0.260952	11.945	33.7531
0.260952	12.1132	33.8071
0.260952	12.2815	33.8612
0.260952	12.4497	33.9152
0.260952	12.6179	33.9643
0.260952	12.7862	34.0132
0.260952	12.9544	34.0621
0.260952	13.1227	34.111
0.260952	13.2909	34.1599
0.260952	13.4591	34.2088
0.260952	13.6274	34.2577
0.260952	13.7956	34.3066
0.260952	13.9639	34.3555
0.260952	14.1321	34.4044
0.260952	14.3003	34.4533
0.260952	14.4686	34.4982
0.260952	14.6368	34.5432
0.260952	14.805	34.5881
0.260952	14.9733	34.633
0.260952	15.1415	34.6779
0.260952	15.3098	34.7229
0.260952	15.478	34.7678
0.260952	15.6463	34.8127
0.260952	15.8145	34.8576
0.260952	15.9827	34.9025
0.260952	16.151	34.9475
0.260952	16.3192	34.9924
0.260952	16.4874	35.1176
0.260952	16.6557	35.2654
0.266098	0	21.824
0.266098	0.16824	24.7338
0.266098	0.33648	25.8207
0.266098	0.50472	26.4733
0.266098	0.67296	26.9262
0.266098	0.8412	27.2898
0.266098	1.00944	27.6019
0.266098	1.17767	27.8518
0.266098	1.34591	28.082
0.266098	1.51415	28.2918
0.266098	1.68239	28.4734
0.266098	1.85063	28.655
0.266098	2.01887	28.8223
0.266098	2.18711	28.9691
0.266098	2.35535	29.116
0.266098	2.52359	29.2628
0.266098	2.69183	29.3928
0.266098	2.86007	29.5187
0.266098	3.02831	29.6447
0.266098	3.19655	29.7706
0.266098	3.36479	29.8877
0.266098	3.53302	29.9879
0.266098	3.70126	30.088
0.266098	3.8695	30.1882
0.266098	4.03774	30.2883
0.266098	4.20598	30.3885
0.266098	4.37422	30.4778
0.266098	4.54246	30.5669
0.266098	4.7107	30.6559
0.266098	4.87894	30.745
0.266098	5.04718	30.834
0.266098	5.21542	30.9231
0.266098	5.38366	31.0034
0.266098	5.5519	31.083
0.266098	5.72013	31.1625
0.266098	5.88837	31.242
0.266098	6.05661	31.3215
0.266098	6.22485	31.4011
0.266098	6.39309	31.4797
0.266098	6.56133	31.5494
0.266098	6.72957	31.619
0.266098	6.89781	31.6887
0.266098	7.06605	31.7584
0.266098	7.23429	31.8281
0.266098	7.40253	31.8978
0.266098	7.57077	31.9675
0.266098	7.73901	32.0352
0.266098	7.90724	32.1008
0.266098	8.07548	32.1665
0.266098	8.24372	32.2321
0.266098	8.41196	32.2977
0.266098	8.5802	32.3633
0.266098	8.74844	32.4289
0.266098	8.91668	32.4945
0.266098	9.08492	32.5601
0.266098	9.25316	32.6181
0.266098	9.4214	32.675
0.266098	9.58964	32.7318
0.266098	9.75788	32.7887
0.266098	9.92612	32.8456
0.266098	10.0944	32.9024
0.266098	10.2626	32.9593
0.266098	10.4308	33.0161
0.266098	10.5991	33.073
0.266098	10.7673	33.1297
0.266098	10.9355	33.1848
0.266098	11.1038	33.2398
0.266098	11.272	33.2948
0.266098	11.4403	33.3499
0.266098	11.6085	33.4049
0.266098	11.7767	33.46
0.266098	11.945	33.515
0.266098	12.1132	33.5701
0.266098	12.2815	33.6251
0.266098	12.4497	33.68
0.266098	12.6179	33.7294
0.266098	12.7862	33.7788
0.266098	12.9544	33.8283
0.266098	13.1227	33.8777
0.266098	13.2909	33.9271
0.266098	13.4591	33.9765
0.266098	13.6274	34.026
0.266098	13.7956	34.0754
0.266098	13.9639	34.1248
0.266098	14.1321	34.1742
0.266098	14.3003	34.2228
0.266098	14.4686	34.267
0.266098	14.6368	34.3113
0.266098	14.805	34.3555
0.266098	14.9733	34.3997
0.266098	15.1415	34.4439
0.266098	15.3098	34.4881
0.266098	15.478	34.5324
0.266098	15.6463	34.5766
0.266098	15.8145	34.6208
0.266098	15.9827	34.665
0.266098	16.151	34.7092
0.266098	16.3192	34.7535
0.266098	16.4874	34.8755
0.266098	16.6557	35.0179
0.271094	0	21.3799
0.271094	0.16824	24.6435
0.271094	0.33648	25.8247
0.271094	0.50472	26.4674
0.271094	0.67296	26.9306
0.271094	0.8412	27.3079
0.271094	1.00944	27.616
0.271094	1.17767	27.8689
0.271094	1.34591	28.1061
0.271094	1.51415	28.3233
0.271094	1.68239	28.5044
0.271094	1.85063	28.6855
0.271094	2.01887	28.8537
0.271094	2.18711	29.0025
0.271094	2.35535	29.1513
0.271094	2.52359	29.3001
0.271094	2.69183	29.4266
0.271094	2.86007	29.5454
0.271094	3.02831	29.6642
0.271094	3.19655	29.783
0.271094	3.36479	29.9018
0.271094	3.53302	30.0093
0.271094	3.70126	30.1149
0.271094	3.8695	30.2204
0.271094	4.03774	30.326
0.271094	4.20598	30.4316
0.271094	4.37422	30.5298
0.271094	4.54246	30.619
0.271094	4.7107	30.7081
0.271094	4.87894	30.7973
0.271094	5.04718	30.8864
0.271094	5.21542	30.9756
0.271094	5.38366	31.0602
0.271094	5.5519	31.1392
0.271094	5.72013	31.2181
0.271094	5.88837	31.297
0.271094	6.05661	31.376
0.271094	6.22485	31.4549
0.271094	6.39309	31.5339
0.271094	6.56133	31.6085
0.271094	6.72957	31.6792
0.271094	6.89781	31.75
0.271094	7.06605	31.8207
0.271094	7.23429	31.8915
0.271094	7.40253	31.9622
0.271094	7.57077	32.033
0.271094	7.73901	32.1037
0.271094	7.90724	32.167
0.271094	8.07548	32.2289
0.271094	8.24372	32.2908
0.271094	8.41196	32.3528
0.271094	8.5802	32.4147
0.271094	8.74844	32.4766
0.271094	8.91668	32.5385
0.271094	9.08492	32.6005
0.271094	9.25316	32.6616
0.271094	9.4214	32.7195
0.271094	9.58964	32.7774
0.271094	9.75788	32.8353
0.271094	9.92612	32.8932
0.271094	10.0944	32.9511
0.271094	10.2626	33.0089
0.271094	10.4308	33.0668
0.271094	10.5991	33.1247
0.271094	10.7673	33.1826
0.271094	10.9355	33.2369
0.271094	11.1038	33.2906
0.271094	11.272	33.3444
0.271094	11.4403	33.3982
0.271094	11.6085	33.4519
0.271094	11.7767	33.5057
0.271094	11.945	33.5595
0.271094	12.1132	33.6133
0.271094	12.2815	33.667
0.271094	12.4497	33.7208
0.271094	12.6179	33.7709
0.271094	12.7862	33.8205
0.271094	12.9544	33.8702
0.271094	13.1227	33.9198
0.271094	13.2909	33.9695
0.271094	13.4591	34.0191
0.271094	13.6274	34.0687
0.271094	13.7956	34.1184
0.271094	13.9639	34.168
0.271094	14.1321	34.2176
0.271094	14.3003	34.2673
0.271094	14.4686	34.3124
0.271094	14.6368	34.3572
0.271094	14.805	34.402
0.271094	14.9733	34.4468
0.271094	15.1415	34.4916
0.271094	15.3098	34.5364
0.271094	15.478	34.5812
0.271094	15.6463	34.626
0.271094	15.8145	34.6709
0.271094	15.9827	34.7157
0.271094	16.151	34.7605
0.271094	16.3192	34.8053
0.271094	16.4874	34.9312
0.271094	16.6557	35.08
0.27598	0	20.8962
0.27598	0.16824	24.5466
0.27598	0.33648	25.7932
0.27598	0.50472	26.4976
0.27598	0.67296	26.9941
0.27598	0.8412	27.3702
0.27598	1.00944	27.6663
0.27598	1.17767	27.9229
0.27598	1.34591	28.1568
0.27598	1.51415	28.3743
0.27598	1.68239	28.5918
0.27598	1.85063	28.7593
0.27598	2.01887	28.9242
0.27598	2.18711	29.0892
0.27598	2.35535	29.2307
0.27598	2.52359	29.3648
0.27598	2.69183	29.4989
0.27598	2.86007	29.6331
0.27598	3.02831	29.7519
0.27598	3.19655	29.8643
0.27598	3.36479	29.9767
0.27598	3.53302	30.0891
0.27598	3.70126	30.2015
0.27598	3.8695	30.3017
0.27598	4.03774	30.4004
0.27598	4.20598	30.4992
0.27598	4.37422	30.5979
0.27598	4.54246	30.6966
0.27598	4.7107	30.7922
0.27598	4.87894	30.8726
0.27598	5.04718	30.9531
0.27598	5.21542	31.0336
0.27598	5.38366	31.1141
0.27598	5.5519	31.1945
0.27598	5.72013	31.275
0.27598	5.88837	31.3555
0.27598	6.05661	31.436
0.27598	6.22485	31.5164
0.27598	6.39309	31.5939
0.27598	6.56133	31.6683
0.27598	6.72957	31.7427
0.27598	6.89781	31.817
0.27598	7.06605	31.8914
0.27598	7.23429	31.9658
0.27598	7.40253	32.0401
0.27598	7.57077	32.1145
0.27598	7.73901	32.1842
0.27598	7.90724	32.2502
0.27598	8.07548	32.3162
0.27598	8.24372	32.3823
0.27598	8.41196	32.4483
0.27598	8.5802	32.5143
0.27598	8.74844	32.5804
0.27598	8.91668	32.6464
0.27598	9.08492	32.7107
0.27598	9.25316	32.7675
0.27598	9.4214	32.8243
0.27598	9.58964	32.8812
0.27598	9.75788	32.938
0.27598	9.92612	32.9948
0.27598	10.0944	33.0517
0.27598	10.2626	33.1085
0.27598	10.4308	33.1653
0.27598	10.5991	33.2221
0.27598	10.7673	33.2749
0.27598	10.9355	33.3277
0.27598	11.1038	33.3805
0.27598	11.272	33.4333
0.27598	11.4403	33.4862
0.27598	11.6085	33.539
0.27598	11.7767	33.5918
0.27598	11.945	33.6446
0.27598	12.1132	33.6974
0.27598	12.2815	33.7503
0.27598	12.4497	33.803
0.27598	12.6179	33.8542
0.27598	12.7862	33.9054
0.27598	12.9544	33.9566
0.27598	13.1227	34.0079
0.27598	13.2909	34.0591
0.27598	13.4591	34.1103
0.27598	13.6274	34.1615
0.27598	13.7956	34.2128
0.27598	13.9639	34.264
0.27598	14.1321	34.3152
0.27598	14.3003	34.3662
0.27598	14.4686	34.411
0.27598	14.6368	34.4559
0.27598	14.805	34.5007
0.27598	14.9733	34.5455
0.27598	15.1415	34.5904
0.27598	15.3098	34.6352
0.27598	15.478	34.68
0.27598	15.6463	34.7249
0.27598	15.8145	34.7697
0.27598	15.9827	34.8145
0.27598	16.151	34.8594
0.27598	16.3192	34.9042
0.27598	16.4874	35.0307
0.27598	16.6557	35.1736
0.280787	0	19.7325
0.280787	0.16824	23.9586
0.280787	0.33648	25.3137
0.280787	0.50472	26.0766
0.280787	0.67296	26.5684
0.280787	0.8412	26.9476
0.280787	1.00944	27.264
0.280787	1.17767	27.5466
0.280787	1.34591	27.7758
0.280787	1.51415	27.9844
0.280787	1.68239	28.1895
0.280787	1.85063	28.3625
0.280787	2.01887	28.5354
0.280787	2.18711	28.7084
0.280787	2.35535	28.8503
0.280787	2.52359	28.9786
0.280787	2.69183	29.1069
0.280787	2.86007	29.2353
0.280787	3.02831	29.3636
0.280787	3.19655	29.4919
0.280787	3.36479	29.6149
0.280787	3.53302	29.7207
0.280787	3.70126	29.8266
0.280787	3.8695	29.9324
0.280787	4.03774	30.0382
0.280787	4.20598	30.144
0.280787	4.37422	30.2347
0.280787	4.54246	30.3241
0.280787	4.7107	30.4136
0.280787	4.87894	30.503
0.280787	5.04718	30.5924
0.280787	5.21542	30.6819
0.280787	5.38366	30.7625
0.280787	5.5519	30.8431
0.280787	5.72013	30.9236
0.280787	5.88837	31.0042
0.280787	6.05661	31.0847
0.280787	6.22485	31.1653
0.280787	6.39309	31.2458
0.280787	6.56133	31.3185
0.280787	6.72957	31.3897
0.280787	6.89781	31.4608
0.280787	7.06605	31.5319
0.280787	7.23429	31.6031
0.280787	7.40253	31.6742
0.280787	7.57077	31.7453
0.280787	7.73901	31.8157
0.280787	7.90724	31.8799
0.280787	8.07548	31.944
0.280787	8.24372	32.0082
0.280787	8.41196	32.0723
0.280787	8.5802	32.1365
0.280787	8.74844	32.2006
0.280787	8.91668	32.2647
0.280787	9.08492	32.3289
0.280787	9.25316	32.3889
0.280787	9.4214	32.4475
0.280787	9.58964	32.506
0.280787	9.75788	32.5646
0.280787	9.92612	32.6231
0.280787	10.0944	32.6817
0.280787	10.2626	32.7402
0.280787	10.4308	32.7987
0.280787	10.5991	32.8573
0.280787	10.7673	32.9141
0.280787	10.9355	32.9687
0.280787	11.1038	33.0233
0.280787	11.272	33.0779
0.280787	11.4403	33.1325
0.280787	11.6085	33.1871
0.280787	11.7767	33.2417
0.280787	11.945	33.2963
0.280787	12.1132	33.3509
0.280787	12.2815	33.4055
0.280787	12.4497	33.4583
0.280787	12.6179	33.5082
0.280787	12.7862	33.5582
0.280787	12.9544	33.6081
0.280787	13.1227	33.658
0.280787	13.2909	33.7079
0.280787	13.4591	33.7579
0.280787	13.6274	33.8078
0.280787	13.7956	33.8577
0.280787	13.9639	33.9077
0.280787	14.1321	33.9576
0.280787	14.3003	34.0071
0.280787	14.4686	34.0515
0.280787	14.6368	34.0958
0.280787	14.805	34.1401
0.280787	14.9733	34.1845
0.280787	15.1415	34.2288
0.280787	15.3098	34.2732
0.280787	15.478	34.3175
0.280787	15.6463	34.3619
0.280787	15.8145	34.4062
0.280787	15.9827	34.4506
0.280787	16.151	34.4949
0.280787	16.3192	34.5393
0.280787	16.4874	34.662
0.280787	16.6557	34.8081
0.285536	0	18.6922
0.285536	0.16824	23.8197
0.285536	0.33648	25.3266
0.285536	0.50472	26.1233
0.285536	0.67296	26.6526
0.285536	0.8412	27.0291
0.285536	1.00944	27.3561
0.285536	1.17767	27.6282
0.285536	1.34591	27.8787
0.285536	1.51415	28.0922
0.285536	1.68239	28.3057
0.285536	1.85063	28.4856
0.285536	2.01887	28.6502
0.285536	2.18711	28.8147
0.285536	2.35535	28.9688
0.285536	2.52359	29.1043
0.285536	2.69183	29.2398
0.285536	2.86007	29.3753
0.285536	3.02831	29.5047
0.285536	3.19655	29.6221
0.285536	3.36479	29.7395
0.285536	3.53302	29.8569
0.285536	3.70126	29.9743
0.285536	3.8695	30.0774
0.285536	4.03774	30.1725
0.285536	4.20598	30.2676
0.285536	4.37422	30.3628
0.285536	4.54246	30.4579
0.285536	4.7107	30.5512
0.285536	4.87894	30.6373
0.285536	5.04718	30.7234
0.285536	5.21542	30.8096
0.285536	5.38366	30.8957
0.285536	5.5519	30.9818
0.285536	5.72013	31.068
0.285536	5.88837	31.1467
0.285536	6.05661	31.2245
0.285536	6.22485	31.3022
0.285536	6.39309	31.38
0.285536	6.56133	31.4578
0.285536	6.72957	31.5356
0.285536	6.89781	31.6134
0.285536	7.06605	31.6846
0.285536	7.23429	31.752
0.285536	7.40253	31.8195
0.285536	7.57077	31.887
0.285536	7.73901	31.9544
0.285536	7.90724	32.0219
0.285536	8.07548	32.0894
0.285536	8.24372	32.1568
0.285536	8.41196	32.2229
0.285536	8.5802	32.2857
0.285536	8.74844	32.3485
0.285536	8.91668	32.4113
0.285536	9.08492	32.474
0.285536	9.25316	32.5368
0.285536	9.4214	32.5996
0.285536	9.58964	32.6624
0.285536	9.75788	32.7252
0.285536	9.92612	32.7851
0.285536	10.0944	32.8402
0.285536	10.2626	32.8954
0.285536	10.4308	32.9505
0.285536	10.5991	33.0056
0.285536	10.7673	33.0607
0.285536	10.9355	33.1158
0.285536	11.1038	33.171
0.285536	11.272	33.2261
0.285536	11.4403	33.2812
0.285536	11.6085	33.3363
0.285536	11.7767	33.3914
0.285536	11.945	33.4466
0.285536	12.1132	33.5017
0.285536	12.2815	33.5568
0.285536	12.4497	33.6089
0.285536	12.6179	33.6576
0.285536	12.7862	33.7064
0.285536	12.9544	33.7552
0.285536	13.1227	33.8039
0.285536	13.2909	33.8527
0.285536	13.4591	33.9014
0.285536	13.6274	33.9502
0.285536	13.7956	33.9989
0.285536	13.9639	34.0477
0.285536	14.1321	34.0964
0.285536	14.3003	34.1439
0.285536	14.4686	34.1895
0.285536	14.6368	34.2351
0.285536	14.805	34.2807
0.285536	14.9733	34.3263
0.285536	15.1415	34.3719
0.285536	15.3098	34.4175
0.285536	15.478	34.463
0.285536	15.6463	34.5086
0.285536	15.8145	34.5542
0.285536	15.9827	34.5998
0.285536	16.151	34.6454
0.285536	16.3192	34.691
0.285536	16.4874	34.8245
0.285536	16.6557	34.986
0.290246	0	16.5777
0.290246	0.16824	23.1719
0.290246	0.33648	24.9377
0.290246	0.50472	25.79
0.290246	0.67296	26.3475
0.290246	0.8412	26.7644
0.290246	1.00944	27.0899
0.290246	1.17767	27.3759
0.290246	1.34591	27.6134
0.290246	1.51415	27.8432
0.290246	1.68239	28.0443
0.290246	1.85063	28.2217
0.290246	2.01887	28.399
0.290246	2.18711	28.5594
0.290246	2.35535	28.707
0.290246	2.52359	28.8546
0.290246	2.69183	29.0022
0.290246	2.86007	29.1316
0.290246	3.02831	29.2554
0.290246	3.19655	29.3791
0.290246	3.36479	29.5029
0.290246	3.53302	29.62
0.290246	3.70126	29.7213
0.290246	3.8695	29.8226
0.290246	4.03774	29.9239
0.290246	4.20598	30.0252
0.290246	4.37422	30.1257
0.290246	4.54246	30.2197
0.290246	4.7107	30.3136
0.290246	4.87894	30.4076
0.290246	5.04718	30.5016
0.290246	5.21542	30.5955
0.290246	5.38366	30.6854
0.290246	5.5519	30.7625
0.290246	5.72013	30.8395
0.290246	5.88837	30.9166
0.290246	6.05661	30.9936
0.290246	6.22485	31.0707
0.290246	6.39309	31.1477
0.290246	6.56133	31.2224
0.290246	6.72957	31.2934
0.290246	6.89781	31.3643
0.290246	7.06605	31.4352
0.290246	7.23429	31.5061
0.290246	7.40253	31.577
0.290246	7.57077	31.6479
0.290246	7.73901	31.7188
0.290246	7.90724	31.7866
0.290246	8.07548	31.8524
0.290246	8.24372	31.9181
0.290246	8.41196	31.9839
0.290246	8.5802	32.0497
0.290246	8.74844	32.1155
0.290246	8.91668	32.1813
0.290246	9.08492	32.2471
0.290246	9.25316	32.3117
0.290246	9.4214	32.3702
0.290246	9.58964	32.4286
0.290246	9.75788	32.4871
0.290246	9.92612	32.5456
0.290246	10.0944	32.6041
0.290246	10.2626	32.6626
0.290246	10.4308	32.721
0.290246	10.5991	32.7795
0.290246	10.7673	32.838
0.290246	10.9355	32.8939
0.290246	11.1038	32.9498
0.290246	11.272	33.0058
0.290246	11.4403	33.0617
0.290246	11.6085	33.1176
0.290246	11.7767	33.1735
0.290246	11.945	33.2295
0.290246	12.1132	33.2854
0.290246	12.2815	33.3413
0.290246	12.4497	33.396
0.290246	12.6179	33.4451
0.290246	12.7862	33.4943
0.290246	12.9544	33.5435
0.290246	13.1227	33.5927
0.290246	13.2909	33.6419
0.290246	13.4591	33.691
0.290246	13.6274	33.7402
0.290246	13.7956	33.7894
0.290246	13.9639	33.8386
0.290246	14.1321	33.8878
0.290246	14.3003	33.9347
0.290246	14.4686	33.9796
0.290246	14.6368	34.0245
0.290246	14.805	34.0695
0.290246	14.9733	34.1144
0.290246	15.1415	34.1593
0.290246	15.3098	34.2042
0.290246	15.478	34.2491
0.290246	15.6463	34.2941
0.290246	15.8145	34.339
0.290246	15.9827	34.3839
0.290246	16.151	34.4288
0.290246	16.3192	34.4738
0.290246	16.4874	34.5992
0.290246	16.6557	34.7503
0.294927	0	13.1361
0.294927	0.16824	22.467
0.294927	0.33648	24.6804
0.294927	0.50472	25.6375
0.294927	0.67296	26.2382
0.294927	0.8412	26.6735
0.294927	1.00944	27.0135
0.294927	1.17767	27.3054
0.294927	1.34591	27.5754
0.294927	1.51415	27.8055
0.294927	1.68239	28.0062
0.294927	1.85063	28.2069
0.294927	2.01887	28.3731
0.294927	2.18711	28.5374
0.294927	2.35535	28.7018
0.294927	2.52359	28.8459
0.294927	2.69183	28.9789
0.294927	2.86007	29.1118
0.294927	3.02831	29.2447
0.294927	3.19655	29.3639
0.294927	3.36479	29.471
0.294927	3.53302	29.578
0.294927	3.70126	29.685
0.294927	3.8695	29.7921
0.294927	4.03774	29.8991
0.294927	4.20598	30.0061
0.294927	4.37422	30.1121
0.294927	4.54246	30.2038
0.294927	4.7107	30.2955
0.294927	4.87894	30.3872
0.294927	5.04718	30.479
0.294927	5.21542	30.5707
0.294927	5.38366	30.6624
0.294927	5.5519	30.7434
0.294927	5.72013	30.8236
0.294927	5.88837	30.9037
0.294927	6.05661	30.9838
0.294927	6.22485	31.0639
0.294927	6.39309	31.144
0.294927	6.56133	31.2236
0.294927	6.72957	31.2949
0.294927	6.89781	31.3662
0.294927	7.06605	31.4375
0.294927	7.23429	31.5087
0.294927	7.40253	31.58
0.294927	7.57077	31.6513
0.294927	7.73901	31.7226
0.294927	7.90724	31.7906
0.294927	8.07548	31.8549
0.294927	8.24372	31.9192
0.294927	8.41196	31.9835
0.294927	8.5802	32.0477
0.294927	8.74844	32.112
0.294927	8.91668	32.1763
0.294927	9.08492	32.2405
0.294927	9.25316	32.3038
0.294927	9.4214	32.3637
0.294927	9.58964	32.4237
0.294927	9.75788	32.4837
0.294927	9.92612	32.5436
0.294927	10.0944	32.6036
0.294927	10.2626	32.6636
0.294927	10.4308	32.7235
0.294927	10.5991	32.7835
0.294927	10.7673	32.8434
0.294927	10.9355	32.9002
0.294927	11.1038	32.9559
0.294927	11.272	33.0117
0.294927	11.4403	33.0674
0.294927	11.6085	33.1231
0.294927	11.7767	33.1788
0.294927	11.945	33.2345
0.294927	12.1132	33.2903
0.294927	12.2815	33.346
0.294927	12.4497	33.4017
0.294927	12.6179	33.4539
0.294927	12.7862	33.5038
0.294927	12.9544	33.5537
0.294927	13.1227	33.6035
0.294927	13.2909	33.6534
0.294927	13.4591	33.7033
0.294927	13.6274	33.7531
0.294927	13.7956	33.803
0.294927	13.9639	33.8528
0.294927	14.1321	33.9027
0.294927	14.3003	33.9526
0.294927	14.4686	33.9995
0.294927	14.6368	34.0447
0.294927	14.805	34.0898
0.294927	14.9733	34.135
0.294927	15.1415	34.1801
0.294927	15.3098	34.2253
0.294927	15.478	34.2704
0.294927	15.6463	34.3156
0.294927	15.8145	34.3607
0.294927	15.9827	34.4059
0.294927	16.151	34.451
0.294927	16.3192	34.4962
0.294927	16.4874	34.6293
0.294927	16.6557	34.7758
0.299585	0	8.29628
0.299585	0.16824	20.9369
0.299585	0.33648	24.2126
0.299585	0.50472	25.3649
0.299585	0.67296	26.0017
0.299585	0.8412	26.4965
0.299585	1.00944	26.8479
0.299585	1.17767	27.1559
0.299585	1.34591	27.4328
0.299585	1.51415	27.6672
0.299585	1.68239	27.8748
0.299585	1.85063	28.0808
0.299585	2.01887	28.2463
0.299585	2.18711	28.4118
0.299585	2.35535	28.5773
0.299585	2.52359	28.7227
0.299585	2.69183	28.8571
0.299585	2.86007	28.9914
0.299585	3.02831	29.1257
0.299585	3.19655	29.2464
0.299585	3.36479	29.3602
0.299585	3.53302	29.474
0.299585	3.70126	29.5878
0.299585	3.8695	29.7007
0.299585	4.03774	29.8016
0.299585	4.20598	29.9025
0.299585	4.37422	30.0034
0.299585	4.54246	30.1043
0.299585	4.7107	30.2052
0.299585	4.87894	30.3004
0.299585	5.04718	30.3879
0.299585	5.21542	30.4753
0.299585	5.38366	30.5628
0.299585	5.5519	30.6502
0.299585	5.72013	30.7377
0.299585	5.88837	30.8248
0.299585	6.05661	30.8987
0.299585	6.22485	30.9725
0.299585	6.39309	31.0464
0.299585	6.56133	31.1203
0.299585	6.72957	31.1942
0.299585	6.89781	31.2681
0.299585	7.06605	31.342
0.299585	7.23429	31.4159
0.299585	7.40253	31.4898
0.299585	7.57077	31.5636
0.299585	7.73901	31.6297
0.299585	7.90724	31.6947
0.299585	8.07548	31.7596
0.299585	8.24372	31.8245
0.299585	8.41196	31.8894
0.299585	8.5802	31.9544
0.299585	8.74844	32.0193
0.299585	8.91668	32.0842
0.299585	9.08492	32.1491
0.299585	9.25316	32.214
0.299585	9.4214	32.2732
0.299585	9.58964	32.3323
0.299585	9.75788	32.3915
0.299585	9.92612	32.4507
0.299585	10.0944	32.5099
0.299585	10.2626	32.569
0.299585	10.4308	32.6282
0.299585	10.5991	32.6874
0.299585	10.7673	32.7466
0.299585	10.9355	32.8017
0.299585	11.1038	32.8564
0.299585	11.272	32.911
0.299585	11.4403	32.9656
0.299585	11.6085	33.0203
0.299585	11.7767	33.0749
0.299585	11.945	33.1295
0.299585	12.1132	33.1841
0.299585	12.2815	33.2388
0.299585	12.4497	33.2929
0.299585	12.6179	33.3428
0.299585	12.7862	33.3927
0.299585	12.9544	33.4427
0.299585	13.1227	33.4926
0.299585	13.2909	33.5425
0.299585	13.4591	33.5924
0.299585	13.6274	33.6423
0.299585	13.7956	33.6923
0.299585	13.9639	33.7422
0.299585	14.1321	33.7921
0.299585	14.3003	33.842
0.299585	14.4686	33.8902
0.299585	14.6368	33.9378
0.299585	14.805	33.9854
0.299585	14.9733	34.0329
0.299585	15.1415	34.0805
0.299585	15.3098	34.1281
0.299585	15.478	34.1757
0.299585	15.6463	34.2233
0.299585	15.8145	34.2709
0.299585	15.9827	34.3185
0.299585	16.151	34.3661
0.299585	16.3192	34.4137
0.299585	16.4874	34.5348
0.299585	16.6557	34.6809
0.304231	0	3.903
0.304231	0.16824	16.509
0.304231	0.33648	23.5649
0.304231	0.50472	25.0417
0.304231	0.67296	25.7865
0.304231	0.8412	26.3216
0.304231	1.00944	26.7138
0.304231	1.17767	27.0489
0.304231	1.34591	27.3125
0.304231	1.51415	27.5598
0.304231	1.68239	27.7706
0.304231	1.85063	27.9815
0.304231	2.01887	28.1585
0.304231	2.18711	28.3229
0.304231	2.35535	28.4873
0.304231	2.52359	28.6445
0.304231	2.69183	28.7825
0.304231	2.86007	28.9205
0.304231	3.02831	29.0585
0.304231	3.19655	29.1962
0.304231	3.36479	29.3078
0.304231	3.53302	29.4194
0.304231	3.70126	29.5311
0.304231	3.8695	29.6427
0.304231	4.03774	29.7528
0.304231	4.20598	29.8512
0.304231	4.37422	29.9495
0.304231	4.54246	30.0478
0.304231	4.7107	30.1461
0.304231	4.87894	30.2444
0.304231	5.04718	30.3346
0.304231	5.21542	30.4187
0.304231	5.38366	30.5029
0.304231	5.5519	30.587
0.304231	5.72013	30.6711
0.304231	5.88837	30.7552
0.304231	6.05661	30.8389
0.304231	6.22485	30.9173
0.304231	6.39309	30.9958
0.304231	6.56133	31.0742
0.304231	6.72957	31.1526
0.304231	6.89781	31.231
0.304231	7.06605	31.3094
0.304231	7.23429	31.3879
0.304231	7.40253	31.4568
0.304231	7.57077	31.5256
0.304231	7.73901	31.5943
0.304231	7.90724	31.6631
0.304231	8.07548	31.7319
0.304231	8.24372	31.8007
0.304231	8.41196	31.8694
0.304231	8.5802	31.937
0.304231	8.74844	31.9997
0.304231	8.91668	32.0623
0.304231	9.08492	32.125
0.304231	9.25316	32.1876
0.304231	9.4214	32.2503
0.304231	9.58964	32.3129
0.304231	9.75788	32.3756
0.304231	9.92612	32.4382
0.304231	10.0944	32.4976
0.304231	10.2626	32.5538
0.304231	10.4308	32.6099
0.304231	10.5991	32.6661
0.304231	10.7673	32.7223
0.304231	10.9355	32.7785
0.304231	11.1038	32.8347
0.304231	11.272	32.8908
0.304231	11.4403	32.947
0.304231	11.6085	33.0032
0.304231	11.7767	33.0581
0.304231	11.945	33.1119
0.304231	12.1132	33.1657
0.304231	12.2815	33.2195
0.304231	12.4497	33.2732
0.304231	12.6179	33.327
0.304231	12.7862	33.3808
0.304231	12.9544	33.4346
0.304231	13.1227	33.4884
0.304231	13.2909	33.5421
0.304231	13.4591	33.5957
0.304231	13.6274	33.6422
0.304231	13.7956	33.6887
0.304231	13.9639	33.7352
0.304231	14.1321	33.7817
0.304231	14.3003	33.8282
0.304231	14.4686	33.8747
0.304231	14.6368	33.9212
0.304231	14.805	33.9677
0.304231	14.9733	34.0142
0.304231	15.1415	34.0607
0.304231	15.3098	34.1072
0.304231	15.478	34.1537
0.304231	15.6463	34.2002
0.304231	15.8145	34.2467
0.304231	15.9827	34.2933
0.304231	16.151	34.3398
0.304231	16.3192	34.4089
0.304231	16.4874	34.5269
0.304231	16.6557	34.6449
0.308868	0	1.73636
0.308868	0.16824	12.0814
0.308868	0.33648	22.6436
0.308868	0.50472	24.7374
0.308868	0.67296	25.598
0.308868	0.8412	26.1723
0.308868	1.00944	26.6023
0.308868	1.17767	26.956
0.308868	1.34591	27.233
0.308868	1.51415	27.5081
0.308868	1.68239	27.7208
0.308868	1.85063	27.9262
0.308868	2.01887	28.124
0.308868	2.18711	28.2831
0.308868	2.35535	28.4421
0.308868	2.52359	28.6012
0.308868	2.69183	28.7372
0.308868	2.86007	28.8706
0.308868	3.02831	29.004
0.308868	3.19655	29.1374
0.308868	3.36479	29.2709
0.308868	3.53302	29.4043
0.308868	3.70126	29.5121
0.308868	3.8695	29.6176
0.308868	4.03774	29.7231
0.308868	4.20598	29.8286
0.308868	4.37422	29.9341
0.308868	4.54246	30.0294
0.308868	4.7107	30.1177
0.308868	4.87894	30.2059
0.308868	5.04718	30.2942
0.308868	5.21542	30.3824
0.308868	5.38366	30.4706
0.308868	5.5519	30.5565
0.308868	5.72013	30.6387
0.308868	5.88837	30.7209
0.308868	6.05661	30.8031
0.308868	6.22485	30.8854
0.308868	6.39309	30.9676
0.308868	6.56133	31.0498
0.308868	6.72957	31.1274
0.308868	6.89781	31.2017
0.308868	7.06605	31.2759
0.308868	7.23429	31.3501
0.308868	7.40253	31.4244
0.308868	7.57077	31.4986
0.308868	7.73901	31.5728
0.308868	7.90724	31.646
0.308868	8.07548	31.7108
0.308868	8.24372	31.7756
0.308868	8.41196	31.8404
0.308868	8.5802	31.9052
0.308868	8.74844	31.97
0.308868	8.91668	32.0348
0.308868	9.08492	32.0996
0.308868	9.25316	32.1644
0.308868	9.4214	32.2243
0.308868	9.58964	32.2841
0.308868	9.75788	32.3439
0.308868	9.92612	32.4037
0.308868	10.0944	32.4635
0.308868	10.2626	32.5233
0.308868	10.4308	32.5831
0.308868	10.5991	32.6429
0.308868	10.7673	32.7026
0.308868	10.9355	32.7554
0.308868	11.1038	32.8083
0.308868	11.272	32.8611
0.308868	11.4403	32.914
0.308868	11.6085	32.9668
0.308868	11.7767	33.0197
0.308868	11.945	33.0725
0.308868	12.1132	33.1254
0.308868	12.2815	33.1782
0.308868	12.4497	33.2311
0.308868	12.6179	33.2836
0.308868	12.7862	33.3357
0.308868	12.9544	33.3879
0.308868	13.1227	33.44
0.308868	13.2909	33.4921
0.308868	13.4591	33.5442
0.308868	13.6274	33.5963
0.308868	13.7956	33.6484
0.308868	13.9639	33.7005
0.308868	14.1321	33.7526
0.308868	14.3003	33.8047
0.308868	14.4686	33.8544
0.308868	14.6368	33.9026
0.308868	14.805	33.9508
0.308868	14.9733	33.9989
0.308868	15.1415	34.0471
0.308868	15.3098	34.0953
0.308868	15.478	34.1435
0.308868	15.6463	34.1916
0.308868	15.8145	34.2398
0.308868	15.9827	34.288
0.308868	16.151	34.3362
0.308868	16.3192	34.3843
0.308868	16.4874	34.5044
0.308868	16.6557	34.6524
0.313494	0	1.20268
0.313494	0.16824	7.74378
0.313494	0.33648	20.7164
0.313494	0.50472	24.4653
0.313494	0.67296	25.5323
0.313494	0.8412	26.1323
0.313494	1.00944	26.598
0.313494	1.17767	26.9374
0.313494	1.34591	27.2468
0.313494	1.51415	27.509
0.313494	1.68239	27.753
0.313494	1.85063	27.9479
0.313494	2.01887	28.1429
0.313494	2.18711	28.3193
0.313494	2.35535	28.4793
0.313494	2.52359	28.6392
0.313494	2.69183	28.7941
0.313494	2.86007	28.9267
0.313494	3.02831	29.0592
0.313494	3.19655	29.1918
0.313494	3.36479	29.3228
0.313494	3.53302	29.4329
0.313494	3.70126	29.543
0.313494	3.8695	29.6532
0.313494	4.03774	29.7633
0.313494	4.20598	29.8715
0.313494	4.37422	29.9707
0.313494	4.54246	30.0699
0.313494	4.7107	30.1691
0.313494	4.87894	30.2683
0.313494	5.04718	30.3675
0.313494	5.21542	30.4579
0.313494	5.38366	30.5428
0.313494	5.5519	30.6278
0.313494	5.72013	30.7127
0.313494	5.88837	30.7976
0.313494	6.05661	30.8825
0.313494	6.22485	30.9643
0.313494	6.39309	31.0401
0.313494	6.56133	31.1158
0.313494	6.72957	31.1916
0.313494	6.89781	31.2674
0.313494	7.06605	31.3432
0.313494	7.23429	31.419
0.313494	7.40253	31.4946
0.313494	7.57077	31.5615
0.313494	7.73901	31.6284
0.313494	7.90724	31.6954
0.313494	8.07548	31.7623
0.313494	8.24372	31.8292
0.313494	8.41196	31.8962
0.313494	8.5802	31.9631
0.313494	8.74844	32.03
0.313494	8.91668	32.0925
0.313494	9.08492	32.155
0.313494	9.25316	32.2174
0.313494	9.4214	32.2799
0.313494	9.58964	32.3423
0.313494	9.75788	32.4048
0.313494	9.92612	32.4672
0.313494	10.0944	32.5297
0.313494	10.2626	32.5913
0.313494	10.4308	32.6489
0.313494	10.5991	32.7066
0.313494	10.7673	32.7643
0.313494	10.9355	32.822
0.313494	11.1038	32.8797
0.313494	11.272	32.9374
0.313494	11.4403	32.9951
0.313494	11.6085	33.0528
0.313494	11.7767	33.1104
0.313494	11.945	33.1639
0.313494	12.1132	33.2168
0.313494	12.2815	33.2696
0.313494	12.4497	33.3225
0.313494	12.6179	33.3754
0.313494	12.7862	33.4283
0.313494	12.9544	33.4812
0.313494	13.1227	33.5341
0.313494	13.2909	33.5869
0.313494	13.4591	33.6398
0.313494	13.6274	33.689
0.313494	13.7956	33.7362
0.313494	13.9639	33.7835
0.313494	14.1321	33.8308
0.313494	14.3003	33.8781
0.313494	14.4686	33.9253
0.313494	14.6368	33.9726
0.313494	14.805	34.0199
0.313494	14.9733	34.0671
0.313494	15.1415	34.1144
0.313494	15.3098	34.1617
0.313494	15.478	34.2089
0.313494	15.6463	34.2562
0.313494	15.8145	34.3035
0.313494	15.9827	34.3507
0.313494	16.151	34.398
0.313494	16.3192	34.4453
0.313494	16.4874	34.5656
0.313494	16.6557	34.7147
0.318112	0	0.97764
0.318112	0.16824	4.57318
0.318112	0.33648	16.5538
0.318112	0.50472	24.0038
0.318112	0.67296	25.2814
0.318112	0.8412	25.9585
0.318112	1.00944	26.4244
0.318112	1.17767	26.8152
0.318112	1.34591	27.1319
0.318112	1.51415	27.4229
0.318112	1.68239	27.6514
0.318112	1.85063	27.8645
0.318112	2.01887	28.0678
0.318112	2.18711	28.2459
0.318112	2.35535	28.4239
0.318112	2.52359	28.5972
0.318112	2.69183	28.7401
0.318112	2.86007	28.8831
0.318112	3.02831	29.026
0.318112	3.19655	29.163
0.318112	3.36479	29.2777
0.318112	3.53302	29.3924
0.318112	3.70126	29.5071
0.318112	3.8695	29.6217
0.318112	4.03774	29.728
0.318112	4.20598	29.8273
0.318112	4.37422	29.9265
0.318112	4.54246	30.0258
0.318112	4.7107	30.125
0.318112	4.87894	30.2232
0.318112	5.04718	30.3155
0.318112	5.21542	30.4079
0.318112	5.38366	30.5002
0.318112	5.5519	30.5925
0.318112	5.72013	30.6849
0.318112	5.88837	30.7772
0.318112	6.05661	30.8558
0.318112	6.22485	30.9304
0.318112	6.39309	31.005
0.318112	6.56133	31.0796
0.318112	6.72957	31.1541
0.318112	6.89781	31.2287
0.318112	7.06605	31.3033
0.318112	7.23429	31.3779
0.318112	7.40253	31.4525
0.318112	7.57077	31.5271
0.318112	7.73901	31.6016
0.318112	7.90724	31.6713
0.318112	8.07548	31.7382
0.318112	8.24372	31.8051
0.318112	8.41196	31.872
0.318112	8.5802	31.9389
0.318112	8.74844	32.0058
0.318112	8.91668	32.0727
0.318112	9.08492	32.1396
0.318112	9.25316	32.2065
0.318112	9.4214	32.2675
0.318112	9.58964	32.3274
0.318112	9.75788	32.3873
0.318112	9.92612	32.4472
0.318112	10.0944	32.5072
0.318112	10.2626	32.5671
0.318112	10.4308	32.627
0.318112	10.5991	32.6869
0.318112	10.7673	32.7468
0.318112	10.9355	32.8042
0.318112	11.1038	32.861
0.318112	11.272	32.9179
0.318112	11.4403	32.9747
0.318112	11.6085	33.0315
0.318112	11.7767	33.0884
0.318112	11.945	33.1452
0.318112	12.1132	33.202
0.318112	12.2815	33.2589
0.318112	12.4497	33.3157
0.318112	12.6179	33.3646
0.318112	12.7862	33.4124
0.318112	12.9544	33.4602
0.318112	13.1227	33.508
0.318112	13.2909	33.5558
0.318112	13.4591	33.6036
0.318112	13.6274	33.6514
0.318112	13.7956	33.6992
0.318112	13.9639	33.747
0.318112	14.1321	33.7948
0.318112	14.3003	33.8426
0.318112	14.4686	33.8908
0.318112	14.6368	33.9389
0.318112	14.805	33.987
0.318112	14.9733	34.0352
0.318112	15.1415	34.0833
0.318112	15.3098	34.1315
0.318112	15.478	34.1796
0.318112	15.6463	34.2278
0.318112	15.8145	34.2759
0.318112	15.9827	34.324
0.318112	16.151	34.3722
0.318112	16.3192	34.4203
0.318112	16.4874	34.5432
0.318112	16.6557	34.696
0.322724	0	0.90097
0.322724	0.16824	3.30617
0.322724	0.33648	13.3343
0.322724	0.50472	23.2254
0.322724	0.67296	25.023
0.322724	0.8412	25.7993
0.322724	1.00944	26.3066
0.322724	1.17767	26.714
0.322724	1.34591	27.0743
0.322724	1.51415	27.3326
0.322724	1.68239	27.5881
0.322724	1.85063	27.7988
0.322724	2.01887	28.007
0.322724	2.18711	28.1992
0.322724	2.35535	28.3538
0.322724	2.52359	28.5085
0.322724	2.69183	28.6631
0.322724	2.86007	28.8054
0.322724	3.02831	28.9455
0.322724	3.19655	29.0856
0.322724	3.36479	29.2257
0.322724	3.53302	29.3444
0.322724	3.70126	29.4564
0.322724	3.8695	29.5684
0.322724	4.03774	29.6804
0.322724	4.20598	29.7924
0.322724	4.37422	29.8909
0.322724	4.54246	29.9891
0.322724	4.7107	30.0873
0.322724	4.87894	30.1855
0.322724	5.04718	30.2837
0.322724	5.21542	30.3745
0.322724	5.38366	30.46
0.322724	5.5519	30.5454
0.322724	5.72013	30.6309
0.322724	5.88837	30.7163
0.322724	6.05661	30.8018
0.322724	6.22485	30.8854
0.322724	6.39309	30.963
0.322724	6.56133	31.0406
0.322724	6.72957	31.1182
0.322724	6.89781	31.1959
0.322724	7.06605	31.2735
0.322724	7.23429	31.3511
0.322724	7.40253	31.4287
0.322724	7.57077	31.5036
0.322724	7.73901	31.5721
0.322724	7.90724	31.6406
0.322724	8.07548	31.7091
0.322724	8.24372	31.7775
0.322724	8.41196	31.846
0.322724	8.5802	31.9145
0.322724	8.74844	31.983
0.322724	8.91668	32.0485
0.322724	9.08492	32.1102
0.322724	9.25316	32.172
0.322724	9.4214	32.2337
0.322724	9.58964	32.2954
0.322724	9.75788	32.3571
0.322724	9.92612	32.4188
0.322724	10.0944	32.4806
0.322724	10.2626	32.5423
0.322724	10.4308	32.5985
0.322724	10.5991	32.6544
0.322724	10.7673	32.7103
0.322724	10.9355	32.7662
0.322724	11.1038	32.8221
0.322724	11.272	32.878
0.322724	11.4403	32.9338
0.322724	11.6085	32.9897
0.322724	11.7767	33.0456
0.322724	11.945	33.1012
0.322724	12.1132	33.1558
0.322724	12.2815	33.2104
0.322724	12.4497	33.265
0.322724	12.6179	33.3196
0.322724	12.7862	33.3742
0.322724	12.9544	33.4288
0.322724	13.1227	33.4834
0.322724	13.2909	33.538
0.322724	13.4591	33.5926
0.322724	13.6274	33.6472
0.322724	13.7956	33.6972
0.322724	13.9639	33.7436
0.322724	14.1321	33.79
0.322724	14.3003	33.8364
0.322724	14.4686	33.8828
0.322724	14.6368	33.9292
0.322724	14.805	33.9756
0.322724	14.9733	34.022
0.322724	15.1415	34.0684
0.322724	15.3098	34.1148
0.322724	15.478	34.1612
0.322724	15.6463	34.2077
0.322724	15.8145	34.2541
0.322724	15.9827	34.3005
0.322724	16.151	34.3469
0.322724	16.3192	34.3933
0.322724	16.4874	34.5214
0.322724	16.6557	34.6835
0.327332	0	0.75244
0.327332	0.16824	3.01474
0.327332	0.33648	9.23939
0.327332	0.50472	21.1976
0.327332	0.67296	24.6332
0.327332	0.8412	25.56
0.327332	1.00944	26.1336
0.327332	1.17767	26.5399
0.327332	1.34591	26.8864
0.327332	1.51415	27.1874
0.327332	1.68239	27.4461
0.327332	1.85063	27.6726
0.327332	2.01887	27.8944
0.327332	2.18711	28.0679
0.327332	2.35535	28.2414
0.327332	2.52359	28.415
0.327332	2.69183	28.5648
0.327332	2.86007	28.7105
0.327332	3.02831	28.8563
0.327332	3.19655	29.002
0.327332	3.36479	29.1238
0.327332	3.53302	29.2402
0.327332	3.70126	29.3566
0.327332	3.8695	29.473
0.327332	4.03774	29.5894
0.327332	4.20598	29.6918
0.327332	4.37422	29.79
0.327332	4.54246	29.8883
0.327332	4.7107	29.9865
0.327332	4.87894	30.0848
0.327332	5.04718	30.183
0.327332	5.21542	30.2813
0.327332	5.38366	30.3795
0.327332	5.5519	30.4715
0.327332	5.72013	30.5508
0.327332	5.88837	30.6302
0.327332	6.05661	30.7095
0.327332	6.22485	30.7889
0.327332	6.39309	30.8682
0.327332	6.56133	30.9475
0.327332	6.72957	31.0255
0.327332	6.89781	31.102
0.327332	7.06605	31.1785
0.327332	7.23429	31.2551
0.327332	7.40253	31.3316
0.327332	7.57077	31.4081
0.327332	7.73901	31.4846
0.327332	7.90724	31.5584
0.327332	8.07548	31.6246
0.327332	8.24372	31.6909
0.327332	8.41196	31.7571
0.327332	8.5802	31.8234
0.327332	8.74844	31.8896
0.327332	8.91668	31.9558
0.327332	9.08492	32.0221
0.327332	9.25316	32.0877
0.327332	9.4214	32.149
0.327332	9.58964	32.2103
0.327332	9.75788	32.2716
0.327332	9.92612	32.3329
0.327332	10.0944	32.3942
0.327332	10.2626	32.4556
0.327332	10.4308	32.5169
0.327332	10.5991	32.5782
0.327332	10.7673	32.6395
0.327332	10.9355	32.6976
0.327332	11.1038	32.7527
0.327332	11.272	32.8077
0.327332	11.4403	32.8628
0.327332	11.6085	32.9179
0.327332	11.7767	32.9729
0.327332	11.945	33.028
0.327332	12.1132	33.0831
0.327332	12.2815	33.1381
0.327332	12.4497	33.1932
0.327332	12.6179	33.2478
0.327332	12.7862	33.3015
0.327332	12.9544	33.3551
0.327332	13.1227	33.4087
0.327332	13.2909	33.4623
0.327332	13.4591	33.5159
0.327332	13.6274	33.5695
0.327332	13.7956	33.6232
0.327332	13.9639	33.6768
0.327332	14.1321	33.7304
0.327332	14.3003	33.784
0.327332	14.4686	33.8326
0.327332	14.6368	33.8781
0.327332	14.805	33.9236
0.327332	14.9733	33.9691
0.327332	15.1415	34.0147
0.327332	15.3098	34.0602
0.327332	15.478	34.1057
0.327332	15.6463	34.1512
0.327332	15.8145	34.1967
0.327332	15.9827	34.2423
0.327332	16.151	34.2878
0.327332	16.3192	34.3333
0.327332	16.4874	34.4544
0.327332	16.6557	34.6065
0.331938	0	0.62837
0.331938	0.16824	2.75734
0.331938	0.33648	6.41111
0.331938	0.50472	17.5268
0.331938	0.67296	24.1394
0.331938	0.8412	25.2587
0.331938	1.00944	25.8955
0.331938	1.17767	26.3555
0.331938	1.34591	26.7296
0.331938	1.51415	27.0247
0.331938	1.68239	27.2923
0.331938	1.85063	27.5349
0.331938	2.01887	27.7611
0.331938	2.18711	27.9372
0.331938	2.35535	28.1133
0.331938	2.52359	28.28
0.331938	2.69183	28.4286
0.331938	2.86007	28.5772
0.331938	3.02831	28.7258
0.331938	3.19655	28.855
0.331938	3.36479	28.9784
0.331938	3.53302	29.1018
0.331938	3.70126	29.2251
0.331938	3.8695	29.3443
0.331938	4.03774	29.453
0.331938	4.20598	29.5616
0.331938	4.37422	29.6703
0.331938	4.54246	29.7789
0.331938	4.7107	29.8849
0.331938	4.87894	29.9803
0.331938	5.04718	30.0756
0.331938	5.21542	30.171
0.331938	5.38366	30.2664
0.331938	5.5519	30.3618
0.331938	5.72013	30.4491
0.331938	5.88837	30.5282
0.331938	6.05661	30.6072
0.331938	6.22485	30.6863
0.331938	6.39309	30.7653
0.331938	6.56133	30.8443
0.331938	6.72957	30.9234
0.331938	6.89781	30.9988
0.331938	7.06605	31.0736
0.331938	7.23429	31.1484
0.331938	7.40253	31.2231
0.331938	7.57077	31.2979
0.331938	7.73901	31.3727
0.331938	7.90724	31.4474
0.331938	8.07548	31.519
0.331938	8.24372	31.5843
0.331938	8.41196	31.6496
0.331938	8.5802	31.7149
0.331938	8.74844	31.7802
0.331938	8.91668	31.8455
0.331938	9.08492	31.9108
0.331938	9.25316	31.9761
0.331938	9.4214	32.0412
0.331938	9.58964	32.1043
0.331938	9.75788	32.1675
0.331938	9.92612	32.2306
0.331938	10.0944	32.2938
0.331938	10.2626	32.3569
0.331938	10.4308	32.4201
0.331938	10.5991	32.4832
0.331938	10.7673	32.5464
0.331938	10.9355	32.6073
0.331938	11.1038	32.6618
0.331938	11.272	32.7163
0.331938	11.4403	32.7708
0.331938	11.6085	32.8253
0.331938	11.7767	32.8798
0.331938	11.945	32.9343
0.331938	12.1132	32.9888
0.331938	12.2815	33.0434
0.331938	12.4497	33.0979
0.331938	12.6179	33.151
0.331938	12.7862	33.2034
0.331938	12.9544	33.2558
0.331938	13.1227	33.3082
0.331938	13.2909	33.3606
0.331938	13.4591	33.413
0.331938	13.6274	33.4654
0.331938	13.7956	33.5178
0.331938	13.9639	33.5702
0.331938	14.1321	33.6226
0.331938	14.3003	33.675
0.331938	14.4686	33.724
0.331938	14.6368	33.7707
0.331938	14.805	33.8174
0.331938	14.9733	33.8641
0.331938	15.1415	33.9108
0.331938	15.3098	33.9575
0.331938	15.478	34.0042
0.331938	15.6463	34.051
0.331938	15.8145	34.0977
0.331938	15.9827	34.1444
0.331938	16.151	34.1911
0.331938	16.3192	34.2378
0.331938	16.4874	34.3589
0.331938	16.6557	34.5126
0.336539	0	0.60135
0.336539	0.16824	2.67371
0.336539	0.33648	5.02576
0.336539	0.50472	14.3796
0.336539	0.67296	23.4587
0.336539	0.8412	25.007
0.336539	1.00944	25.7586
0.336539	1.17767	26.2449
0.336539	1.34591	26.6145
0.336539	1.51415	26.9392
0.336539	1.68239	27.2072
0.336539	1.85063	27.4673
0.336539	2.01887	27.6761
0.336539	2.18711	27.8849
0.336539	2.35535	28.0686
0.336539	2.52359	28.2311
0.336539	2.69183	28.3935
0.336539	2.86007	28.5521
0.336539	3.02831	28.6927
0.336539	3.19655	28.8333
0.336539	3.36479	28.9739
0.336539	3.53302	29.1093
0.336539	3.70126	29.2228
0.336539	3.8695	29.3363
0.336539	4.03774	29.4498
0.336539	4.20598	29.5633
0.336539	4.37422	29.6692
0.336539	4.54246	29.7665
0.336539	4.7107	29.8639
0.336539	4.87894	29.9612
0.336539	5.04718	30.0585
0.336539	5.21542	30.1546
0.336539	5.38366	30.2393
0.336539	5.5519	30.324
0.336539	5.72013	30.4087
0.336539	5.88837	30.4934
0.336539	6.05661	30.5781
0.336539	6.22485	30.6628
0.336539	6.39309	30.7475
0.336539	6.56133	30.8322
0.336539	6.72957	30.9169
0.336539	6.89781	30.9965
0.336539	7.06605	31.071
0.336539	7.23429	31.1455
0.336539	7.40253	31.22
0.336539	7.57077	31.2945
0.336539	7.73901	31.3689
0.336539	7.90724	31.4434
0.336539	8.07548	31.5138
0.336539	8.24372	31.5778
0.336539	8.41196	31.6418
0.336539	8.5802	31.7058
0.336539	8.74844	31.7698
0.336539	8.91668	31.8338
0.336539	9.08492	31.8978
0.336539	9.25316	31.9618
0.336539	9.4214	32.0258
0.336539	9.58964	32.0902
0.336539	9.75788	32.1546
0.336539	9.92612	32.219
0.336539	10.0944	32.2835
0.336539	10.2626	32.3479
0.336539	10.4308	32.4123
0.336539	10.5991	32.4768
0.336539	10.7673	32.5412
0.336539	10.9355	32.6056
0.336539	11.1038	32.663
0.336539	11.272	32.7181
0.336539	11.4403	32.7732
0.336539	11.6085	32.8282
0.336539	11.7767	32.8833
0.336539	11.945	32.9383
0.336539	12.1132	32.9934
0.336539	12.2815	33.0485
0.336539	12.4497	33.1035
0.336539	12.6179	33.1579
0.336539	12.7862	33.2088
0.336539	12.9544	33.2597
0.336539	13.1227	33.3106
0.336539	13.2909	33.3615
0.336539	13.4591	33.4124
0.336539	13.6274	33.4634
0.336539	13.7956	33.5143
0.336539	13.9639	33.5652
0.336539	14.1321	33.6161
0.336539	14.3003	33.667
0.336539	14.4686	33.715
0.336539	14.6368	33.7624
0.336539	14.805	33.8098
0.336539	14.9733	33.8572
0.336539	15.1415	33.9046
0.336539	15.3098	33.952
0.336539	15.478	33.9995
0.336539	15.6463	34.0469
0.336539	15.8145	34.0943
0.336539	15.9827	34.1417
0.336539	16.151	34.1892
0.336539	16.3192	34.2366
0.336539	16.4874	34.3632
0.336539	16.6557	34.5233
0.34113	0	0.68813
0.34113	0.16824	2.65075
0.34113	0.33648	4.84511
0.34113	0.50472	11.1602
0.34113	0.67296	21.7756
0.34113	0.8412	24.8189
0.34113	1.00944	25.6747
0.34113	1.17767	26.2275
0.34113	1.34591	26.6349
0.34113	1.51415	26.9709
0.34113	1.68239	27.243
0.34113	1.85063	27.5092
0.34113	2.01887	27.7231
0.34113	2.18711	27.9371
0.34113	2.35535	28.1215
0.34113	2.52359	28.2783
0.34113	2.69183	28.4351
0.34113	2.86007	28.5919
0.34113	3.02831	28.7487
0.34113	3.19655	28.8983
0.34113	3.36479	29.0242
0.34113	3.53302	29.1501
0.34113	3.70126	29.276
0.34113	3.8695	29.4019
0.34113	4.03774	29.5178
0.34113	4.20598	29.6279
0.34113	4.37422	29.738
0.34113	4.54246	29.8481
0.34113	4.7107	29.9582
0.34113	4.87894	30.0598
0.34113	5.04718	30.1513
0.34113	5.21542	30.2429
0.34113	5.38366	30.3344
0.34113	5.5519	30.426
0.34113	5.72013	30.5175
0.34113	5.88837	30.6047
0.34113	6.05661	30.689
0.34113	6.22485	30.7733
0.34113	6.39309	30.8576
0.34113	6.56133	30.9419
0.34113	6.72957	31.0262
0.34113	6.89781	31.1099
0.34113	7.06605	31.1833
0.34113	7.23429	31.2567
0.34113	7.40253	31.33
0.34113	7.57077	31.4034
0.34113	7.73901	31.4768
0.34113	7.90724	31.5502
0.34113	8.07548	31.6236
0.34113	8.24372	31.6913
0.34113	8.41196	31.7557
0.34113	8.5802	31.8201
0.34113	8.74844	31.8845
0.34113	8.91668	31.9489
0.34113	9.08492	32.0133
0.34113	9.25316	32.0777
0.34113	9.4214	32.1422
0.34113	9.58964	32.2058
0.34113	9.75788	32.2677
0.34113	9.92612	32.3297
0.34113	10.0944	32.3917
0.34113	10.2626	32.4537
0.34113	10.4308	32.5156
0.34113	10.5991	32.5776
0.34113	10.7673	32.6396
0.34113	10.9355	32.7016
0.34113	11.1038	32.7623
0.34113	11.272	32.8194
0.34113	11.4403	32.8764
0.34113	11.6085	32.9335
0.34113	11.7767	32.9905
0.34113	11.945	33.0476
0.34113	12.1132	33.1047
0.34113	12.2815	33.1617
0.34113	12.4497	33.2188
0.34113	12.6179	33.2759
0.34113	12.7862	33.329
0.34113	12.9544	33.3783
0.34113	13.1227	33.4276
0.34113	13.2909	33.4768
0.34113	13.4591	33.5261
0.34113	13.6274	33.5754
0.34113	13.7956	33.6247
0.34113	13.9639	33.674
0.34113	14.1321	33.7233
0.34113	14.3003	33.7726
0.34113	14.4686	33.8215
0.34113	14.6368	33.8683
0.34113	14.805	33.915
0.34113	14.9733	33.9618
0.34113	15.1415	34.0086
0.34113	15.3098	34.0553
0.34113	15.478	34.1021
0.34113	15.6463	34.1489
0.34113	15.8145	34.1956
0.34113	15.9827	34.2424
0.34113	16.151	34.2892
0.34113	16.3192	34.3359
0.34113	16.4874	34.4614
[truncated: 23,901 more rows]

## Sheet: Fig. S10b for 90PST-10PMW
Relative entropy S' (MJ K-1 m-3)	Electric field E (V μm-1)	-(dP/dS)E (μC cm-2 kJ-1 K m3)		Set temperature Ts (K)	Relative entropy S' (MJ K-1 m-3)		Relative entropy S' (MJ K-1 m-3)	Electric field E (V μm-1) of phase boundary
0.250038	0	0.09384		238.873	0.250038		0.290246	0
0.250038	0.16824	0.08047		239.305	0.255612		0.294927	0.01783
0.250038	0.33648	0.06602		239.739	0.260952		0.299585	0.07469
0.250038	0.50472	0.05398		240.177	0.266098		0.304231	0.13117
0.250038	0.67296	0.0449		240.615	0.271094		0.308868	0.18725
0.250038	0.8412	0.03783		241.058	0.27598		0.313494	0.24294
0.250038	1.00944	0.03215		241.505	0.280787		0.318112	0.29825
0.250038	1.17767	0.02761		241.952	0.285536		0.322724	0.35316
0.250038	1.34591	0.02394		242.403	0.290246		0.327332	0.40768
0.250038	1.51415	0.02103		242.855	0.294927		0.331938	0.46182
0.250038	1.68239	0.01871		243.308	0.299585		0.336539	0.51556
0.250038	1.85063	0.01682		243.759	0.304231		0.34113	0.56891
0.250038	2.01887	0.01529		244.216	0.308868		0.345713	0.62187
0.250038	2.18711	0.01408		244.678	0.313494		0.350295	0.67444
0.250038	2.35535	0.01308		245.14	0.318112		0.354874	0.72663
0.250038	2.52359	0.01221		245.604	0.322724		0.359452	0.77842
0.250038	2.69183	0.01151		246.07	0.327332		0.364028	0.82982
0.250038	2.86007	0.01093		246.536	0.331938		0.368596	0.88083
0.250038	3.02831	0.01041		247.002	0.336539		0.37316	0.93145
0.250038	3.19655	0.00996		247.47	0.34113		0.37772	0.98168
0.250038	3.36479	0.00956		247.941	0.345713		0.382275	1.03152
0.250038	3.53302	0.00922		248.412	0.350295		0.386822	1.08097
0.250038	3.70126	0.00893		248.884	0.354874		0.391365	1.13003
0.250038	3.8695	0.00868		249.358	0.359452		0.395908	1.17869
0.250038	4.03774	0.00845		249.833	0.364028		0.400449	1.22697
0.250038	4.20598	0.00823		250.309	0.368596		0.404986	1.27486
0.250038	4.37422	0.00803		250.787	0.37316		0.409517	1.32236
0.250038	4.54246	0.00785		251.266	0.37772		0.414046	1.36947
0.250038	4.7107	0.00769		251.745	0.382275		0.41857	1.41618
0.250038	4.87894	0.00754		252.225	0.386822		0.423083	1.46251
0.250038	5.04718	0.00741		252.704	0.391365		0.427592	1.50845
0.250038	5.21542	0.00728		253.183	0.395908		0.432098	1.55399
0.250038	5.38366	0.00714		253.664	0.400449		0.436599	1.59915
0.250038	5.5519	0.00703		254.146	0.404986		0.441097	1.64392
0.250038	5.72013	0.00692		254.631	0.409517		0.44559	1.68829
0.250038	5.88837	0.00682		255.115	0.414046		0.450081	1.73228
0.250038	6.05661	0.00673		255.598	0.41857		0.454566	1.77587
0.250038	6.22485	0.00665		256.078	0.423083		0.459047	1.81908
0.250038	6.39309	0.00656		256.556	0.427592		0.463525	1.86189
0.250038	6.56133	0.00647		257.042	0.432098		0.467998	1.90432
0.250038	6.72957	0.00639		257.523	0.436599		0.472463	1.94635
0.250038	6.89781	0.00631		257.989	0.441097		0.476925	1.98799
0.250038	7.06605	0.00624		258.474	0.44559		0.481377	2.02925
0.250038	7.23429	0.00618		258.945	0.450081		0.485828	2.07011
0.250038	7.40253	0.00611		259.413	0.454566		0.490273	2.11058
0.250038	7.57077	0.00605		259.903	0.459047		0.494714	2.15066
0.250038	7.73901	0.00599		260.385	0.463525		0.499148	2.19036
0.250038	7.90724	0.00593		260.861	0.467998		0.503573	2.22966
0.250038	8.07548	0.00587		261.348	0.472463		0.50799	2.26857
0.250038	8.24372	0.00582		261.845	0.476925		0.512402	2.30709
0.250038	8.41196	0.00577		262.345	0.481377		0.516809	2.34522
0.250038	8.5802	0.00572		262.842	0.485828		0.521207	2.38296
0.250038	8.74844	0.00567		263.338	0.490273		0.525601	2.42129
0.250038	8.91668	0.00562		263.834	0.494714		0.529987	2.46081
0.250038	9.08492	0.00558		264.328	0.499148		0.534369	2.49404
0.250038	9.25316	0.00553		264.822	0.503573		0.538744	2.53112
0.250038	9.4214	0.00549		265.316	0.50799		0.543116	2.56932
0.250038	9.58964	0.00545		265.811	0.512402		0.547483	2.60141
0.250038	9.75788	0.00541		266.309	0.516809		0.551847	2.63753
0.250038	9.92612	0.00538		266.813	0.521207		0.556206	2.66759
0.250038	10.0944	0.00534		267.316	0.525601		0.560558	2.69459
0.250038	10.2626	0.0053		267.819	0.529987		0.564903	2.73555
0.250038	10.4308	0.00526		268.323	0.534369		0.569251	2.76039
0.250038	10.5991	0.00522		268.827	0.538744		0.573595	2.79687
0.250038	10.7673	0.00517		269.331	0.543116		0.577932	2.82965
0.250038	10.9355	0.00513		269.834	0.547483		0.582268	2.85888
0.250038	11.1038	0.0051		270.337	0.551847		0.586596	2.88972
0.250038	11.272	0.00507		270.842	0.556206		0.59092	2.91969
0.250038	11.4403	0.00503		271.346	0.560558		0.595237	2.9487
0.250038	11.6085	0.005		271.849	0.564903		0.599545	2.97892
0.250038	11.7767	0.00497		272.352	0.569251		0.603847	3.00878
0.250038	11.945	0.00494		272.856	0.573595		0.608147	3.03828
0.250038	12.1132	0.00491		273.359	0.577932		0.612441	3.06742
0.250038	12.2815	0.00488		273.862	0.582268		0.616731	3.09621
0.250038	12.4497	0.00484		274.364	0.586596		0.621019	3.12464
0.250038	12.6179	0.00481		274.868	0.59092		0.625303	3.15271
0.250038	12.7862	0.00478		275.371	0.595237		0.629582	3.18042
0.250038	12.9544	0.00475		275.874	0.599545		0.633856	3.20778
0.250038	13.1227	0.00472		276.376	0.603847		0.638126	3.23478
0.250038	13.2909	0.0047		276.878	0.608147		0.642393	3.26142
0.250038	13.4591	0.00467		277.381	0.612441		0.646656	3.2877
0.250038	13.6274	0.00465		277.882	0.616731		0.650908	3.31363
0.250038	13.7956	0.00463		278.386	0.621019		0.655157	3.3392
0.250038	13.9639	0.0046		278.888	0.625303		0.659402	3.36441
0.250038	14.1321	0.00458		279.39	0.629582		0.66364	3.38926
0.250038	14.3003	0.00455		279.891	0.633856		0.667874	3.41376
0.250038	14.4686	0.00452		280.393	0.638126		0.672101	3.4379
0.250038	14.6368	0.0045		280.895	0.642393		0.676319	3.46168
0.250038	14.805	0.00448		281.396	0.646656		0.680531	3.4851
0.250038	14.9733	0.00446		281.897	0.650908		0.684738	3.50817
0.250038	15.1415	0.00445		282.399	0.655157		0.688938	3.53088
0.250038	15.3098	0.00443		282.9	0.659402		0.693136	3.55323
0.250038	15.478	0.00441		283.4	0.66364		0.697329	3.57522
0.250038	15.6463	0.00439		283.903	0.667874		0.701519	3.59686
0.250038	15.8145	0.00437		284.403	0.672101		0.705707	3.61814
0.250038	15.9827	0.00436		284.904	0.676319		0.709888	3.63906
0.250038	16.151	0.00435		285.405	0.680531		0.714065	3.65962
0.250038	16.3192	0.00441		285.907	0.684738		0.718238	3.67983
0.250038	16.4874	0.00436		286.408	0.688938		0.722402	3.69968
0.250038	16.6557	0.00419		286.908	0.693136		0.72656	3.71917
0.255612	0	0.09862		287.409	0.697329		0.73072	3.7383
0.255612	0.16824	0.08589		287.91	0.701519		0.734877	3.75708
0.255612	0.33648	0.07076		288.417	0.705707		0.73903	3.77549
0.255612	0.50472	0.05763		288.921	0.709888		0.743178	3.79356
0.255612	0.67296	0.04773		289.43	0.714065		0.747322	3.81126
0.255612	0.8412	0.04016		289.942	0.718238		0.751464	3.82861
0.255612	1.00944	0.03409		290.452	0.722402		0.755601	3.84559
0.255612	1.17767	0.02924		290.963	0.72656		0.759732	3.86223
0.255612	1.34591	0.02532		291.474	0.73072		0.763858	3.8785
0.255612	1.51415	0.0222		291.982	0.734877		0.76798	3.89442
0.255612	1.68239	0.01972		292.493	0.73903		0.772095	3.90997
0.255612	1.85063	0.01771		293.002	0.743178		0.776207	3.92518
0.255612	2.01887	0.01608		293.513	0.747322		0.780313	3.94002
0.255612	2.18711	0.01478		294.021	0.751464		0.784413	3.95451
0.255612	2.35535	0.01371		294.53	0.755601		0.788511	3.96863
0.255612	2.52359	0.01279		295.039	0.759732		0.792606	3.98241
0.255612	2.69183	0.01205		295.547	0.763858		0.796694	3.99582
0.255612	2.86007	0.01143		296.055	0.76798		0.800773	4.00888
0.255612	3.02831	0.01087		296.564	0.772095		0.804844	4.02157
0.255612	3.19655	0.01039		297.071	0.776207
0.255612	3.36479	0.00997		297.578	0.780313
0.255612	3.53302	0.00961		298.083	0.784413
0.255612	3.70126	0.00931		298.589	0.788511
0.255612	3.8695	0.00903		299.094	0.792606
0.255612	4.03774	0.00879		299.598	0.796694
0.255612	4.20598	0.00856		300.101	0.800773
0.255612	4.37422	0.00835		300.604	0.804844
0.255612	4.54246	0.00816		301.106	0.808908
0.255612	4.7107	0.00799		301.61	0.812969
0.255612	4.87894	0.00783		302.11	0.817024
0.255612	5.04718	0.00769		302.612	0.821074
0.255612	5.21542	0.00755		303.11	0.825119
0.255612	5.38366	0.00741		303.61	0.829159
0.255612	5.5519	0.00729		304.107	0.833197
0.255612	5.72013	0.00718		304.604	0.837233
0.255612	5.88837	0.00707		305.102	0.841264
0.255612	6.05661	0.00698		305.598	0.845284
0.255612	6.22485	0.00689		306.096	0.849295
0.255612	6.39309	0.0068		306.591	0.853303
0.255612	6.56133	0.00671		307.087	0.857303
0.255612	6.72957	0.00662		307.581	0.861298
0.255612	6.89781	0.00654		308.075	0.865287
0.255612	7.06605	0.00647		308.568	0.86927
0.255612	7.23429	0.0064		309.062	0.873251
0.255612	7.40253	0.00633		309.555	0.877231
0.255612	7.57077	0.00627		310.048	0.88121
0.255612	7.73901	0.0062		310.539	0.885184
0.255612	7.90724	0.00614		311.031	0.889152
0.255612	8.07548	0.00608		311.529	0.893113
0.255612	8.24372	0.00602		312.026	0.89707
0.255612	8.41196	0.00597		312.524	0.901025
0.255612	8.5802	0.00592		313.022	0.904973
0.255612	8.74844	0.00587		313.519	0.908917
0.255612	8.91668	0.00582		314.015	0.912857
0.255612	9.08492	0.00577		314.51	0.916786
0.255612	9.25316	0.00572		315.006	0.920711
0.255612	9.4214	0.00568		315.503	0.924632
0.255612	9.58964	0.00564		316	0.928547
0.255612	9.75788	0.0056		316.496	0.932458
0.255612	9.92612	0.00557		316.992	0.936362
0.255612	10.0944	0.00552		317.487	0.940266
0.255612	10.2626	0.00548		317.984	0.944166
0.255612	10.4308	0.00544		318.48	0.94806
0.255612	10.5991	0.0054		318.976	0.951953
0.255612	10.7673	0.00535		319.471	0.955845
0.255612	10.9355	0.00531		319.968	0.959736
0.255612	11.1038	0.00528		320.465	0.963621
0.255612	11.272	0.00524		320.96	0.967498
0.255612	11.4403	0.00521		321.457	0.97137
0.255612	11.6085	0.00518		321.953	0.975233
0.255612	11.7767	0.00515		322.45	0.979089
0.255612	11.945	0.00512		322.946	0.982943
0.255612	12.1132	0.00508		323.442	0.986787
0.255612	12.2815	0.00505		323.94	0.990627
0.255612	12.4497	0.00501		324.437	0.99446
0.255612	12.6179	0.00498		324.934	0.998288
0.255612	12.7862	0.00495		325.431	1.00211
0.255612	12.9544	0.00492		325.929	1.00594
0.255612	13.1227	0.00489		326.427	1.00975
0.255612	13.2909	0.00486		326.927	1.01356
0.255612	13.4591	0.00484		327.426	1.01737
0.255612	13.6274	0.00481		327.925	1.02118
0.255612	13.7956	0.00479		328.424	1.02497
0.255612	13.9639	0.00477		328.926	1.02876
0.255612	14.1321	0.00474		329.425	1.03255
0.255612	14.3003	0.00471		329.925	1.03634
0.255612	14.4686	0.00468		330.427	1.04012
0.255612	14.6368	0.00466		330.928	1.0439
0.255612	14.805	0.00464		331.428	1.04767
0.255612	14.9733	0.00462		331.929	1.05144
0.255612	15.1415	0.0046		332.43	1.05521
0.255612	15.3098	0.00458		332.931	1.05897
0.255612	15.478	0.00456		333.433	1.06272
0.255612	15.6463	0.00455		333.934	1.06647
0.255612	15.8145	0.00453		334.437	1.07022
0.255612	15.9827	0.00451		334.937	1.07396
0.255612	16.151	0.00451		335.44	1.0777
0.255612	16.3192	0.00456		335.944	1.08143
0.255612	16.4874	0.0045		336.445	1.08517
0.255612	16.6557	0.00433		336.946	1.0889
0.260952	0	0.1032		337.448	1.09262
0.260952	0.16824	0.09144		337.949	1.09634
0.260952	0.33648	0.07585		338.451	1.10006
0.260952	0.50472	0.06165		338.952	1.10377
0.260952	0.67296	0.05082		339.454	1.10748
0.260952	0.8412	0.04266		339.954	1.11119
0.260952	1.00944	0.03618		340.453	1.11489
0.260952	1.17767	0.03099		340.953	1.11858
0.260952	1.34591	0.02679		341.452	1.12228
0.260952	1.51415	0.02346		341.95	1.12597
0.260952	1.68239	0.02081		342.449	1.12965
0.260952	1.85063	0.01866		342.947	1.13333
0.260952	2.01887	0.01691		343.446	1.13701
0.260952	2.18711	0.01553		343.944	1.14068
0.260952	2.35535	0.01439		344.442	1.14435
0.260952	2.52359	0.01341		344.94	1.14802
0.260952	2.69183	0.01261		345.434	1.15169
0.260952	2.86007	0.01195		345.929	1.15535
0.260952	3.02831	0.01136		346.426	1.15901
0.260952	3.19655	0.01085		346.921	1.16266
0.260952	3.36479	0.0104		347.417	1.16631
0.260952	3.53302	0.01003		347.909	1.16995
0.260952	3.70126	0.0097		348.4	1.17359
0.260952	3.8695	0.0094		348.888	1.17723
0.260952	4.03774	0.00915		349.377	1.18086
0.260952	4.20598	0.0089		349.865	1.18449
0.260952	4.37422	0.00868		350.353	1.18812
0.260952	4.54246	0.00848		350.841	1.19175
0.260952	4.7107	0.0083		351.334	1.19537
0.260952	4.87894	0.00813		351.829	1.19899
0.260952	5.04718	0.00798		352.323	1.20261
0.260952	5.21542	0.00784		352.818	1.20623
0.260952	5.38366	0.00769		353.315	1.20983
0.260952	5.5519	0.00756		353.81	1.21343
0.260952	5.72013	0.00744		354.306	1.21703
0.260952	5.88837	0.00733		354.803	1.22063
0.260952	6.05661	0.00724		355.3	1.22422
0.260952	6.22485	0.00715		355.798	1.22781
0.260952	6.39309	0.00705		356.296	1.2314
[truncated: 25,661 more rows]

## Sheet: Fig. S10c for 90PST-10PMW
Relative entropy S' (MJ K-1 m-3)	Electric field E (V μm-1)	Temperature change |ΔT| (K)		Set temperature Ts (K)	Relative entropy S' (MJ K-1 m-3)		Relative entropy S' (MJ K-1 m-3)	Electric field E (V μm-1) of phase boundary
[truncated: 25,900 more rows]

[truncated: 3 more sheets: Fig. S10d for 90PST-10PMW, Fig. S10e for 90PST-10PMW, Fig. S10f for 90PST-10PMW]
