# Supplementary material for: Electrocaloric effects across room temperature in multilayer capacitors
Source: Nature. 2026 May 6;653(8114):398–403. doi: 10.1038/s41586-026-10492-w (PMC13171433; doi:10.1038/s41586-026-10492-w)
Supplement: Supplementary file 5 — Source Data Fig. 3 [file 41586_2026_10492_MOESM5_ESM.xlsx]

## Sheet: panel a for 85PST-15PMW
Electric field E (V um-1)	Differential heat dQ/|dE| at 243 K during field application (J V-1 m-2)	Electric field E (V um-1)	Differential heat dQ/|dE| at 243 K during field removal (J V-1 m-2)		Electric field E (V um-1)	Differential heat dQ/|dE| at 248 K during field application (J V-1 m-2)	Electric field E (V um-1)	Differential heat dQ/|dE| at 248 K during field removal (J V-1 m-2)		Electric field E (V um-1)	Differential heat dQ/|dE| at 253 K during field application (J V-1 m-2)	Electric field E (V um-1)	Differential heat dQ/|dE| at 253 K during field removal (J V-1 m-2)		Electric field E (V um-1)	Differential heat dQ/|dE| at 257 K during field application (J V-1 m-2)	Electric field E (V um-1)	Differential heat dQ/|dE| at 257 K during field removal (J V-1 m-2)		Electric field E (V um-1)	Differential heat dQ/|dE| at 262 K during field application (J V-1 m-2)	Electric field E (V um-1)	Differential heat dQ/|dE| at 262 K during field removal (J V-1 m-2)		Electric field E (V um-1)	Differential heat dQ/|dE| at 267 K during field application (J V-1 m-2)	Electric field E (V um-1)	Differential heat dQ/|dE| at 267 K during field removal (J V-1 m-2)		Electric field E (V um-1)	Differential heat dQ/|dE| at 272 K during field application (J V-1 m-2)	Electric field E (V um-1)	Differential heat dQ/|dE| at 272 K during field removal (J V-1 m-2)		Electric field E (V um-1)	Differential heat dQ/|dE| at 277 K during field application (J V-1 m-2)	Electric field E (V um-1)	Differential heat dQ/|dE| at 277 K during field removal (J V-1 m-2)		Electric field E (V um-1)	Differential heat dQ/|dE| at 282 K during field application (J V-1 m-2)	Electric field E (V um-1)	Differential heat dQ/|dE| at 282 K during field removal(J V-1 m-2)
0.00855	-0.00347	21.4214	0.00177		0.0011	0.0069	21.4274	-0.0043		0.00123	-0.00533	21.4257	-0.00227		0.00953	0.00312	21.4225	-0.01871		0.00112	-0.01031	21.4256	-0.01613		0.00121	0.00224	21.4257	-0.02463		0.00118	-0.0011	21.4199	-0.01065		0.00953	-0.01566	21.4185	-0.00602		0.00958	-0.00188	21.4184	-0.00213
0.01842	-0.01775	21.4117	0.01619		0.01249	0.0096	21.4158	0.00197		0.01105	-0.0045	21.4159	0.000186243		0.02001	-0.00158	21.4116	-0.00472		0.01108	-0.00468	21.4142	-0.00841		0.01275	0.00642	21.4142	-0.00372		0.01264	-0.01068	21.41	0.01065		0.02001	-0.01121	21.4087	0.00411		0.0211	-0.000267648	21.4086	0.02328
0.02979	-0.01746	21.4003	0.01802		0.02267	0.00391	21.4058	0.01922		0.02256	-0.00911	21.4045	0.01491		0.03072	-0.00565	21.4012	0.01498		0.0226	-0.01109	21.4043	0.000102451		0.02262	-0.00512	21.4044	0.01633		0.02267	-0.0086	21.3985	0.03407		0.03073	-0.00884	21.3987	0.02676		0.03097	0.00403	21.397	0.04734
0.0399	-0.01798	21.3902	0.03262		0.03254	-0.000252639	21.3961	0.01717		0.03251	-0.00138	21.3944	0.01315		0.0414	0.00134	21.3901	0.04235		0.03256	-0.00836	21.3944	0.02357		0.03406	-0.000889699	21.3943	0.02143		0.03263	0.0095	21.3885	0.03962		0.04142	-0.00572	21.387	0.0339		0.04274	-0.01064	21.387	0.05107
0.05096	-0.01857	21.3786	0.03467		0.04402	0.00408	21.3845	0.02914		0.04306	-0.01885	21.3829	0.01935		0.05138	-0.00604	21.3797	0.052		0.04386	-0.01851	21.3828	0.0366		0.04402	-0.000414216	21.3829	0.04553		0.04409	-0.00812	21.3786	0.04917		0.05138	-0.00523	21.3771	0.05962		0.05248	-0.0052	21.3771	0.06911
0.06132	-0.00591	21.3687	0.05335		0.05389	0.00157	21.3745	0.03917		0.05386	-0.01799	21.373	0.01751		0.06266	-0.00874	21.3687	0.04946		0.05396	-0.00859	21.3728	0.0628		0.05518	-0.00261	21.3729	0.05002		0.05402	-0.00395	21.3671	0.06721		0.06284	-0.00461	21.3656	0.0611		0.06291	-0.00163	21.3656	0.08208
0.07103	-0.01528	21.3583	0.04697		0.06524	-0.0168	21.363	0.04345		0.06378	-0.01245	21.363	0.03632		0.07276	-0.00149	21.3584	0.07256		0.06387	-0.01231	21.3613	0.05956		0.06559	-0.00965	21.3613	0.06003		0.06566	-0.00786	21.3572	0.071		0.07285	-0.01657	21.3556	0.07851		0.0738	-0.0058	21.3556	0.08863
0.08236	-0.03023	21.3472	0.04965		0.07528	-0.01513	21.353	0.03872		0.07535	-0.01738	21.3516	0.04851		0.08417	-0.00456	21.3483	0.07834		0.07539	-0.0163	21.3513	0.06397		0.07542	-0.0221	21.3515	0.05958		0.07546	-0.01076	21.3472	0.07503		0.08433	-0.01925	21.3439	0.08137		0.08435	-0.002	21.3457	0.08895
0.09263	-0.0245	21.3374	0.04549		0.08723	-0.01286	21.3425	0.04891		0.08524	-0.02344	21.3417	0.04674		0.09413	-0.00542	21.3374	0.08022		0.08524	-0.0081	21.3415	0.07623		0.08677	-0.01273	21.3417	0.08057		0.08536	-0.0166	21.3357	0.08791		0.09419	-0.01864	21.3342	0.08911		0.09525	0.00959	21.3343	0.10566
0.10263	-0.02374	21.3269	0.05899		0.09684	-0.0296	21.3316	0.05537		0.09641	-0.02767	21.3301	0.06574		0.10426	-0.01573	21.3269	0.07452		0.09637	-0.02502	21.3301	0.07302		0.09692	-0.02049	21.3301	0.0833		0.09699	-0.02322	21.3259	0.1005		0.10509	-0.02246	21.3242	0.08818		0.10572	0.00171	21.3243	0.12066
0.11407	-0.03558	21.316	0.04759		0.10688	-0.03104	21.3211	0.06221		0.1067	-0.02396	21.3201	0.0648		0.11545	-0.01358	21.316	0.07769		0.10673	-0.00931	21.3201	0.08937		0.10963	-0.02705	21.3201	0.09374		0.10684	-0.01541	21.3159	0.1111		0.1157	-0.01991	21.3128	0.10555		0.11713	-0.00613	21.3128	0.13476
0.12389	-0.03159	21.3054	0.04704		0.11818	-0.0354	21.3102	0.06703		0.11669	-0.01773	21.3102	0.07331		0.12561	-0.00833	21.3056	0.07256		0.11671	-0.0093	21.3084	0.07994		0.11828	-0.03014	21.3086	0.09385		0.11856	-0.01268	21.3044	0.1191		0.12573	-0.01069	21.3028	0.10882		0.12718	-0.00798	21.3029	0.13456
0.13537	-0.05621	21.2945	0.0695		0.12828	-0.03761	21.2998	0.06858		0.12815	-0.02181	21.2988	0.08769		0.13763	-0.0071	21.2957	0.10499		0.12825	-0.01716	21.2986	0.09014		0.12819	-0.03349	21.2987	0.09921		0.12826	-0.02248	21.2945	0.11651		0.13714	-0.016	21.2913	0.11266		0.13712	-0.01502	21.2929	0.13744
0.14542	-0.06101	21.2841	0.05522		0.13893	-0.03727	21.2897	0.06724		0.13815	-0.03498	21.2888	0.07861		0.14701	-0.02315	21.2842	0.10241		0.13817	-0.00994	21.2887	0.08996		0.13998	-0.0217	21.2889	0.10135		0.13812	-0.03441	21.2842	0.12626		0.1471	-0.01067	21.2813	0.12688		0.1488	-0.00365	21.2814	0.14879
0.15542	-0.06469	21.2742	0.06361		0.14958	-0.05205	21.2783	0.08841		0.14965	-0.0365	21.2772	0.07672		0.15724	-0.01324	21.2742	0.10506		0.14945	-0.02445	21.2772	0.09056		0.14965	-0.01756	21.2772	0.11212		0.14976	-0.0051	21.2731	0.11397		0.15829	-0.02021	21.2715	0.13249		0.1586	-0.00387	21.2714	0.15408
0.16693	-0.07016	21.2626	0.06359		0.15948	-0.04172	21.2684	0.08526		0.15968	-0.03336	21.2674	0.10391		0.1685	-0.02218	21.2627	0.10165		0.15957	-0.01441	21.2673	0.1109		0.1597	-0.02291	21.2673	0.11778		0.15965	-0.00825	21.2627	0.13214		0.16861	-0.02065	21.26	0.14826		0.17004	-0.0299	21.26	0.15551
0.17684	-0.08071	21.2527	0.06205		0.17102	-0.04613	21.2569	0.09182		0.17118	-0.04176	21.257	0.08484		0.17841	-0.02417	21.2526	0.11162		0.17	-0.03382	21.2568	0.10277		0.17127	-0.02147	21.2559	0.12129		0.17163	-0.01593	21.2527	0.13266		0.17856	-0.00947	21.25	0.14453		0.18006	-0.00243	21.2501	0.16821
0.1887	-0.09167	21.2413	0.0607		0.18112	-0.05961	21.2469	0.07863		0.18118	-0.0411	21.2459	0.08692		0.18976	-0.03742	21.2427	0.0993		0.18096	-0.02854	21.2458	0.10429		0.18105	-0.01473	21.2458	0.13261		0.18107	-0.00839	21.2428	0.1294		0.19003	-0.00842	21.2385	0.15757		0.19005	-0.01688	21.2401	0.17624
0.19817	-0.10171	21.2312	0.07538		0.19271	-0.06424	21.237	0.09633		0.19146	-0.0443	21.2354	0.09216		0.19998	-0.04374	21.2313	0.11373		0.19141	-0.03165	21.2353	0.10615		0.19286	-0.01949	21.2354	0.13668		0.19154	-0.01311	21.2314	0.14654		0.19991	-0.01885	21.2287	0.15185		0.20137	-0.01258	21.2286	0.17298
0.20817	-0.11829	21.2213	0.07021		0.20253	-0.08066	21.2255	0.09378		0.20251	-0.05896	21.2246	0.08125		0.20972	-0.04247	21.2213	0.11513		0.20327	-0.03711	21.2245	0.10948		0.20249	-0.01271	21.2247	0.1222		0.20249	-0.00154	21.2213	0.14778		0.21113	-0.02724	21.2187	0.15055		0.2114	-0.01592	21.2187	0.18228
0.21958	-0.11316	21.2099	0.08587		0.21307	-0.08976	21.2156	0.10687		0.21292	-0.05212	21.214	0.08735		0.22122	-0.04463	21.2099	0.11717		0.2129	-0.03228	21.2141	0.12298		0.2129	-0.0248	21.214	0.13973		0.21305	-0.02156	21.2113	0.1514		0.22131	-0.01218	21.2072	0.17368		0.22335	-0.02705	21.2072	0.19164
0.22957	-0.12329	21.2	0.09564		0.224	-0.08255	21.204	0.09599		0.22397	-0.05759	21.2031	0.08952		0.23123	-0.03098	21.2	0.11317		0.2229	-0.02927	21.204	0.11772		0.22404	-0.01905	21.2031	0.13063		0.22341	-0.0288	21.2015	0.15837		0.23129	-0.02855	21.1973	0.17044		0.23266	-0.03479	21.1973	0.18826
0.2419	-0.12653	21.19	0.07863		0.23442	-0.08266	21.1942	0.0932		0.23431	-0.0605	21.1926	0.09454		0.24291	-0.04919	21.1884	0.12875		0.23416	-0.03243	21.1926	0.11705		0.23429	-0.02188	21.1925	0.13366		0.23442	-0.02747	21.19	0.16164		0.24269	-0.01584	21.1859	0.15755		0.24268	-0.0309	21.1873	0.1798
0.25103	-0.14629	21.1786	0.08813		0.24521	-0.09967	21.1841	0.08763		0.24501	-0.08178	21.1827	0.10245		0.25267	-0.05617	21.1785	0.12863		0.24423	-0.03784	21.1827	0.12221		0.24562	-0.02566	21.1828	0.13055		0.24432	-0.02122	21.1801	0.16454		0.25262	-0.0371	21.1758	0.17052		0.25412	-0.02429	21.1758	0.18779
0.2615	-0.1597	21.1685	0.08804		0.25582	-0.10994	21.1727	0.09754		0.25566	-0.0652	21.1712	0.08612		0.26256	-0.05908	21.1685	0.13219		0.25665	-0.0398	21.1712	0.12478		0.25575	-0.02414	21.1712	0.13733		0.2558	-0.01996	21.1701	0.16622		0.2643	-0.02751	21.166	0.16701		0.2641	-0.03409	21.166	0.18389
0.27258	-0.16294	21.1571	0.0976		0.26685	-0.10564	21.1628	0.10095		0.2656	-0.07121	21.1613	0.09667		0.27401	-0.06163	21.1571	0.11774		0.26573	-0.03745	21.1611	0.11309		0.26567	-0.02754	21.1613	0.13883		0.26576	-0.0306	21.1602	0.16856		0.27411	-0.02947	21.1545	0.16708		0.27417	-0.02428	21.1545	0.18595
0.28299	-0.17149	21.1471	0.08962		0.27726	-0.10298	21.1529	0.10654		0.27706	-0.08876	21.1498	0.11215		0.28391	-0.06418	21.1471	0.14392		0.27565	-0.03616	21.1513	0.13254		0.27722	-0.03299	21.1498	0.14185		0.27569	-0.02108	21.1488	0.17296		0.28534	-0.03317	21.1446	0.17128		0.28559	-0.02314	21.1445	0.19382
0.29435	-0.17623	21.1373	0.09653		0.28709	-0.10376	21.1414	0.10426		0.28706	-0.08988	21.1398	0.10809		0.29469	-0.05425	21.1357	0.12929		0.28709	-0.05352	21.1398	0.13424		0.28717	-0.0359	21.1399	0.14212		0.28713	-0.03252	21.1387	0.16603		0.29554	-0.02229	21.1331	0.1703		0.29552	-0.02891	21.134	0.19439
0.30443	-0.18231	21.1257	0.10223		0.29852	-0.10838	21.1316	0.09891		0.29872	-0.09678	21.1299	0.10318		0.30541	-0.05802	21.1257	0.14403		0.29707	-0.04918	21.1299	0.13491		0.29814	-0.02317	21.13	0.15545		0.29711	-0.02023	21.1283	0.17247		0.30546	-0.02745	21.1231	0.18511		0.30682	-0.02721	21.1231	0.20343
0.31436	-0.20032	21.116	0.10513		0.3085	-0.11979	21.12	0.11824		0.30848	-0.10567	21.1185	0.10471		0.31533	-0.06735	21.1142	0.13132		0.30958	-0.04731	21.1183	0.14705		0.30864	-0.02303	21.1182	0.15278		0.30855	-0.03631	21.1172	0.16525		0.31703	-0.03926	21.1127	0.17326		0.31692	-0.02613	21.1126	0.19918
0.32535	-0.19816	21.1042	0.093		0.32025	-0.12895	21.11	0.11014		0.3201	-0.10918	21.1086	0.12274		0.32656	-0.06416	21.1042	0.13272		0.31846	-0.06479	21.1084	0.13672		0.31855	-0.03446	21.1084	0.15964		0.31857	-0.03163	21.1068	0.16957		0.32695	-0.03717	21.1015	0.17967		0.32685	-0.03006	21.1027	0.20694
0.33571	-0.23354	21.0943	0.08321		0.32985	-0.12883	21.1002	0.10736		0.32985	-0.12044	21.0986	0.12023		0.33681	-0.07261	21.0943	0.12335		0.32842	-0.05381	21.0985	0.13658		0.33028	-0.02542	21.0985	0.15017		0.32922	-0.03459	21.097	0.1752		0.3384	-0.03975	21.0912	0.17939		0.33844	-0.02915	21.0912	0.22228
0.3457	-0.23037	21.0844	0.09511		0.34232	-0.13185	21.0887	0.10645		0.33986	-0.11287	21.0869	0.12125		0.34778	-0.07153	21.0827	0.13108		0.33981	-0.05854	21.0869	0.15105		0.33997	-0.04081	21.0869	0.16911		0.33999	-0.0433	21.087	0.17916		0.3483	-0.03078	21.0802	0.18982		0.34831	-0.03665	21.0812	0.21586
0.35722	-0.25312	21.0729	0.10463		0.35133	-0.1432	21.0786	0.11696		0.35151	-0.1288	21.0771	0.11768		0.35812	-0.07601	21.0728	0.13001		0.34979	-0.06247	21.077	0.15258		0.34988	-0.06444	21.077	0.16157		0.34993	-0.04596	21.0755	0.17487		0.35819	-0.03827	21.0698	0.18423		0.35944	-0.02407	21.0713	0.2132
0.36695	-0.26548	21.063	0.09978		0.36125	-0.15267	21.0671	0.1128		0.36132	-0.1201	21.0657	0.11753		0.36812	-0.07969	21.0615	0.13315		0.35982	-0.06861	21.0672	0.16406		0.36147	-0.06606	21.0657	0.15664		0.36138	-0.05044	21.0656	0.17351		0.36962	-0.03795	21.0598	0.19432		0.36973	-0.03629	21.0598	0.2132
0.37843	-0.27244	21.0515	0.09827		0.37284	-0.16585	21.0573	0.12359		0.37286	-0.13234	21.0556	0.13225		0.37962	-0.0914	21.0515	0.13261		0.37126	-0.06274	21.0555	0.15916		0.37125	-0.05803	21.0556	0.16437		0.37134	-0.05117	21.0556	0.16741		0.37963	-0.03206	21.0484	0.20045		0.37973	-0.02757	21.0498	0.22169
0.38864	-0.28107	21.0415	0.10451		0.38262	-0.17067	21.0473	0.11738		0.38287	-0.14347	21.0442	0.12467		0.38969	-0.08852	21.0415	0.12484		0.38123	-0.06853	21.0457	0.15741		0.38321	-0.06744	21.0455	0.15359		0.38327	-0.04037	21.0456	0.1826		0.39119	-0.02952	21.0384	0.19896		0.39113	-0.02831	21.0386	0.21875
0.39851	-0.30238	21.0316	0.1105		0.3946	-0.18698	21.0357	0.10887		0.39399	-0.13468	21.0343	0.12833		0.40133	-0.08353	21.0301	0.13411		0.39249	-0.07444	21.0342	0.17054		0.39276	-0.07448	21.0343	0.15781		0.39285	-0.0373	21.0342	0.18476		0.40113	-0.03428	21.027	0.1991		0.40106	-0.02968	21.0284	0.23127
0.41001	-0.29675	21.0202	0.10334		0.40411	-0.19421	21.0259	0.11043		0.40424	-0.14895	21.0244	0.12574		0.41107	-0.10165	21.0201	0.13489		0.40272	-0.08077	21.0242	0.16185		0.40274	-0.07121	21.0244	0.14426		0.40283	-0.04848	21.0243	0.18451		0.41246	-0.03465	21.0169	0.20082		0.41284	-0.03978	21.0186	0.22818
0.41991	-0.3106	21.0102	0.10148		0.41404	-0.195	21.0143	0.1143		0.41422	-0.14577	21.0128	0.13107		0.42167	-0.10131	21.0085	0.1489		0.41254	-0.08453	21.0144	0.15726		0.41405	-0.07942	21.0146	0.15974		0.41413	-0.04168	21.0144	0.18588		0.42253	-0.04474	21.0072	0.2127		0.42257	-0.03191	21.0071	0.23619
0.43134	-0.3213	20.9988	0.11982		0.42553	-0.21794	21.0044	0.11718		0.42579	-0.15584	21.0031	0.12617		0.43251	-0.10507	20.9972	0.14182		0.42409	-0.09064	21.0029	0.16064		0.42411	-0.07153	21.0029	0.16843		0.4242	-0.05192	21.0043	0.18023		0.43246	-0.04643	20.9955	0.20115		0.43251	-0.03766	20.9956	0.23399
0.44132	-0.32863	20.9872	0.11123		0.43555	-0.21646	20.9929	0.125		0.43562	-0.16514	20.9914	0.1196		0.44284	-0.1154	20.9871	0.14881		0.43396	-0.08715	20.9914	0.17049		0.43687	-0.0843	20.9914	0.16272		0.43571	-0.06802	20.9929	0.18281		0.44399	-0.0446	20.9855	0.20154		0.44396	-0.04252	20.9856	0.22337
0.45401	-0.34378	20.9772	0.11265		0.44716	-0.21597	20.983	0.12052		0.44688	-0.15616	20.9814	0.12698		0.45341	-0.1255	20.9772	0.13731		0.44555	-0.08885	20.9813	0.1741		0.44549	-0.07813	20.9815	0.16711		0.44556	-0.03896	20.9815	0.19539		0.45388	-0.05283	20.9741	0.21255		0.4539	-0.05471	20.9757	0.22335
0.46272	-0.35665	20.9674	0.11449		0.45683	-0.22309	20.9714	0.11378		0.45701	-0.16988	20.9699	0.12762		0.46419	-0.1304	20.9657	0.14348		0.45545	-0.09233	20.9714	0.16892		0.45542	-0.08402	20.97	0.16677		0.45556	-0.06183	20.9715	0.20176		0.46507	-0.05659	20.9642	0.20745		0.46541	-0.04104	20.9641	0.22456
0.47267	-0.37561	20.9559	0.11127		0.46854	-0.23296	20.9615	0.1218		0.46981	-0.19172	20.9599	0.13419		0.47422	-0.13582	20.9558	0.13846		0.46536	-0.0928	20.96	0.17416		0.467	-0.08552	20.96	0.16004		0.46702	-0.06572	20.9615	0.18694		0.47534	-0.05684	20.9542	0.20412		0.47534	-0.04719	20.9542	0.23637
0.48405	-0.39008	20.9459	0.11748		0.47836	-0.24925	20.9516	0.11952		0.4783	-0.18722	20.9485	0.13053		0.48563	-0.12119	20.9443	0.14217		0.47691	-0.09448	20.95	0.16309		0.47687	-0.08322	20.95	0.16621		0.47695	-0.06284	20.95	0.19491		0.48586	-0.04616	20.9426	0.20113		0.48579	-0.0579	20.9443	0.22843
0.49409	-0.40064	20.9343	0.10928		0.48819	-0.26399	20.9401	0.12139		0.48828	-0.19242	20.9385	0.13198		0.49557	-0.13023	20.9344	0.14128		0.48687	-0.1054	20.9385	0.15131		0.48769	-0.08203	20.9385	0.16807		0.48866	-0.06849	20.9402	0.19654		0.49671	-0.0437	20.9328	0.20315		0.49674	-0.05019	20.9328	0.23561
0.50544	-0.43044	20.9245	0.10341		0.49954	-0.26862	20.9302	0.12176		0.49974	-0.20695	20.9288	0.13039		0.50806	-0.12681	20.9229	0.13639		0.49851	-0.10562	20.9285	0.14996		0.49831	-0.09322	20.9286	0.17017		0.49837	-0.07118	20.9302	0.19428		0.50712	-0.06361	20.9213	0.20036		0.50719	-0.05905	20.9228	0.22985
0.51551	-0.42399	20.9146	0.10646		0.50971	-0.27792	20.9186	0.12383		0.50965	-0.19748	20.9172	0.12678		0.51704	-0.14982	20.9129	0.14264		0.50833	-0.09807	20.9186	0.16193		0.50819	-0.09231	20.9171	0.1606		0.5082	-0.07548	20.9196	0.19092		0.51804	-0.06179	20.9115	0.20913		0.51708	-0.05472	20.9113	0.22
0.52538	-0.45507	20.903	0.11395		0.52115	-0.27556	20.9088	0.11919		0.52111	-0.19891	20.9072	0.13419		0.52713	-0.15164	20.9013	0.14001		0.51806	-0.111	20.9072	0.15821		0.51938	-0.10414	20.9072	0.15818		0.51977	-0.08187	20.9098	0.20062		0.5287	-0.06872	20.9014	0.20027		0.52861	-0.06077	20.9014	0.22902
0.53713	-0.46101	20.8929	0.12029		0.53105	-0.28957	20.8984	0.11538		0.53098	-0.21312	20.8957	0.12571		0.53868	-0.14592	20.8916	0.15174		0.52957	-0.10202	20.8974	0.14673		0.52961	-0.09446	20.8972	0.16385		0.52953	-0.07454	20.8984	0.19079		0.53933	-0.06756	20.8901	0.20821		0.53852	-0.05282	20.8916	0.23199
0.54693	-0.46803	20.8817	0.11595		0.54387	-0.30166	20.8873	0.11909		0.54111	-0.21005	20.8858	0.13372		0.54839	-0.15355	20.8817	0.14824		0.5395	-0.10883	20.8858	0.16369		0.53955	-0.09141	20.8858	0.16297		0.54107	-0.07949	20.8884	0.19673		0.55011	-0.06781	20.88	0.20799		0.54993	-0.06426	20.8801	0.23288
0.55792	-0.49425	20.8717	0.09944		0.55255	-0.30085	20.8769	0.12218		0.55249	-0.19925	20.8758	0.14448		0.56126	-0.16184	20.87	0.14901		0.55117	-0.11043	20.8758	0.15597		0.5511	-0.10494	20.8758	0.16329		0.55119	-0.08157	20.8769	0.20429		0.55996	-0.07063	20.8701	0.20541		0.55996	-0.06234	20.8702	0.2358
0.56837	-0.50141	20.8613	0.10746		0.56253	-0.32377	20.866	0.13065		0.5626	-0.21811	20.8643	0.14025		0.56996	-0.16404	20.8602	0.14585		0.56097	-0.1225	20.8659	0.15718		0.5611	-0.11308	20.866	0.16616		0.56396	-0.08966	20.8671	0.20958		0.57147	-0.07944	20.8586	0.21232		0.56988	-0.0577	20.8602	0.2341
0.57844	-0.51522	20.8502	0.11154		0.57392	-0.32227	20.8554	0.11716		0.57435	-0.21988	20.8545	0.13286		0.57985	-0.17195	20.8487	0.14218		0.5733	-0.13509	20.8543	0.15676		0.57214	-0.10931	20.8545	0.16646		0.57258	-0.08236	20.8571	0.19478		0.58151	-0.07541	20.8487	0.20458		0.58151	-0.06105	20.8487	0.24499
0.58957	-0.53449	20.8398	0.11058		0.584	-0.34072	20.8456	0.11276		0.58409	-0.23891	20.8429	0.14066		0.59181	-0.16612	20.8388	0.15701		0.58256	-0.13631	20.8445	0.15947		0.58259	-0.10281	20.8444	0.16264		0.58256	-0.08766	20.847	0.19895		0.59286	-0.0798	20.837	0.22534		0.59138	-0.04684	20.8387	0.23552
0.59984	-0.55287	20.8286	0.11677		0.59523	-0.35819	20.834	0.12378		0.59465	-0.24864	20.833	0.13281		0.60127	-0.1724	20.8272	0.13446		0.59299	-0.13486	20.8329	0.16144		0.59297	-0.10588	20.833	0.16763		0.59407	-0.08614	20.8358	0.19674		0.60289	-0.07445	20.8273	0.21107		0.60315	-0.05811	20.8273	0.22795
0.60964	-0.57197	20.8182	0.10771		0.60546	-0.36937	20.8242	0.10697		0.60555	-0.25308	20.8231	0.14071		0.61127	-0.17901	20.8173	0.13566		0.60389	-0.13561	20.8231	0.16138		0.60391	-0.09976	20.823	0.17219		0.60396	-0.08699	20.8256	0.18773		0.61468	-0.06951	20.8172	0.21938		0.6128	-0.0678	20.8172	0.23404
0.62117	-0.58301	20.8085	0.11702		0.61721	-0.37777	20.8125	0.10398		0.61544	-0.2523	20.8115	0.12867		0.62278	-0.18215	20.8073	0.13901		0.61436	-0.14428	20.8127	0.16706		0.61439	-0.10311	20.8126	0.17551		0.61584	-0.09121	20.8158	0.19581		0.62428	-0.07082	20.8058	0.21917		0.62282	-0.06312	20.8073	0.23238
0.6311	-0.59624	20.797	0.11829		0.62687	-0.37116	20.8027	0.10789		0.62697	-0.26562	20.8016	0.11335		0.6326	-0.1818	20.796	0.14925		0.62489	-0.14439	20.8015	0.1617		0.62593	-0.11876	20.8016	0.17424		0.62544	-0.0821	20.8042	0.18828		0.63424	-0.08197	20.7959	0.22553		0.6343	-0.07085	20.796	0.23436
0.64269	-0.63998	20.7869	0.11753		0.63681	-0.38735	20.7927	0.10844		0.63683	-0.26767	20.7902	0.12794		0.64391	-0.18716	20.7859	0.14448		0.6357	-0.14458	20.7911	0.15855		0.63574	-0.11031	20.791	0.15996		0.63572	-0.08911	20.7943	0.18586		0.64568	-0.07999	20.7858	0.22579		0.64418	-0.08295	20.7858	0.23205
0.6525	-0.65034	20.7756	0.11404		0.6485	-0.4011	20.7813	0.11498		0.64803	-0.27652	20.7804	0.11994		0.65402	-0.19723	20.7744	0.14804		0.64565	-0.15322	20.7802	0.15812		0.64565	-0.11426	20.7803	0.17357		0.64688	-0.09258	20.7843	0.1911		0.65575	-0.07659	20.7744	0.22641		0.65532	-0.08575	20.7745	0.2379
0.66292	-0.66939	20.7656	0.11635		0.65829	-0.39344	20.7713	0.11961		0.65832	-0.28517	20.7697	0.12451		0.66402	-0.19887	20.7646	0.13741		0.65691	-0.15571	20.7697	0.16755		0.65742	-0.12652	20.7696	0.176		0.65733	-0.10291	20.7729	0.19289		0.6673	-0.09051	20.7646	0.22018		0.6657	-0.08779	20.7646	0.23552
0.67389	-0.69023	20.7541	0.10727		0.66969	-0.40878	20.7615	0.12008		0.66812	-0.27773	20.7588	0.1225		0.67553	-0.20848	20.753	0.14819		0.66731	-0.15396	20.7598	0.1627		0.66729	-0.12762	20.7587	0.18091		0.66792	-0.09751	20.7629	0.20652		0.67708	-0.08453	20.7541	0.21471		0.67569	-0.07087	20.7541	0.24716
0.68394	-0.69853	20.744	0.11147		0.67985	-0.4106	20.75	0.12544		0.67963	-0.28522	20.7484	0.12802		0.68544	-0.20846	20.7432	0.1404		0.67718	-0.16817	20.7483	0.18282		0.67786	-0.13467	20.7483	0.16632		0.67875	-0.10816	20.753	0.19512		0.68891	-0.08958	20.7431	0.21414		0.68716	-0.08826	20.743	0.24039
0.69535	-0.72743	20.7343	0.11734		0.69059	-0.42539	20.7399	0.11627		0.6896	-0.3037	20.7376	0.12374		0.69712	-0.22173	20.7327	0.16308		0.68884	-0.16338	20.7385	0.17336		0.68871	-0.12705	20.7386	0.17102		0.68869	-0.10562	20.7416	0.20187		0.6986	-0.10056	20.7328	0.21574		0.69708	-0.0839	20.7327	0.23724
0.70527	-0.75409	20.7228	0.10388		0.7012	-0.44017	20.7285	0.11911		0.70111	-0.30631	20.7271	0.1234		0.70693	-0.22121	20.7217	0.15863		0.69845	-0.1741	20.727	0.16295		0.69858	-0.12426	20.7269	0.17045		0.69993	-0.10086	20.7316	0.19663		0.70859	-0.0914	20.7228	0.2157		0.70912	-0.0886	20.7217	0.25235
0.71722	-0.77738	20.7128	0.10864		0.71107	-0.43628	20.7186	0.1235		0.71098	-0.31323	20.717	0.12846		0.71688	-0.2198	20.7112	0.15713		0.7102	-0.17335	20.7169	0.17027		0.71022	-0.1302	20.7169	0.17917		0.71009	-0.11135	20.7217	0.20597		0.72002	-0.09705	20.7112	0.20878		0.71839	-0.07463	20.7112	0.24329
0.72666	-0.78778	20.7029	0.11212		0.72242	-0.45492	20.7086	0.11718		0.7219	-0.31489	20.7054	0.13249		0.72839	-0.22789	20.7003	0.13977		0.71997	-0.17003	20.7069	0.16097		0.71998	-0.151	20.707	0.17026		0.72007	-0.10676	20.7102	0.20156		0.72983	-0.09476	20.7012	0.22148		0.72834	-0.07775	20.7012	0.24129
0.73707	-0.82223	20.6914	0.10446		0.73239	-0.48539	20.6972	0.12782		0.7324	-0.3249	20.6956	0.12688		0.73826	-0.23276	20.6897	0.15249		0.72976	-0.17262	20.6956	0.14804		0.73222	-0.13764	20.6957	0.17851		0.73157	-0.10292	20.7002	0.1983		0.74148	-0.10693	20.6898	0.22552		0.73973	-0.07907	20.6897	0.24121
0.74805	-0.84845	20.6814	0.11088		0.74336	-0.48209	20.6872	0.13077		0.74272	-0.33735	20.684	0.12174		0.74978	-0.24879	20.6798	0.14913		0.7415	-0.18984	20.6856	0.17457		0.74139	-0.12752	20.6855	0.17871		0.74141	-0.12106	20.6897	0.19728		0.75129	-0.10083	20.6799	0.22151		0.74985	-0.0893	20.6797	0.23445
0.75878	-0.87469	20.6699	0.10725		0.75384	-0.50553	20.6756	0.13316		0.75386	-0.34661	20.6742	0.12631		0.75968	-0.24454	20.6684	0.16223		0.75131	-0.18693	20.6739	0.17773		0.75128	-0.14774	20.674	0.18086		0.75272	-0.12196	20.6788	0.1944		0.76324	-0.10006	20.6699	0.2394		0.75966	-0.09125	20.6684	0.24718
0.76952	-0.89852	20.6601	0.10651		0.76429	-0.50539	20.6656	0.13885		0.76422	-0.34654	20.6643	0.1244		0.76959	-0.24966	20.6585	0.16268		0.76248	-0.19212	20.6642	0.18344		0.76249	-0.135	20.6642	0.16223		0.76283	-0.11484	20.6685	0.19732		0.77281	-0.09882	20.6584	0.2227		0.7712	-0.09926	20.6584	0.24633
0.78011	-0.9251	20.65	0.11111		0.77543	-0.51843	20.6558	0.1377		0.7749	-0.36787	20.6527	0.13895		0.78111	-0.25892	20.647	0.14732		0.77279	-0.18786	20.6543	0.17964		0.77275	-0.14138	20.6542	0.17248		0.77288	-0.11082	20.6584	0.19166		0.78271	-0.09889	20.6485	0.2281		0.78116	-0.09683	20.6484	0.2446
0.78991	-0.94929	20.6385	0.12304		0.78572	-0.52654	20.6443	0.13453		0.78571	-0.37789	20.6428	0.13318		0.79105	-0.25827	20.6371	0.16878		0.78264	-0.20661	20.6427	0.1668		0.78266	-0.14779	20.6427	0.17083		0.78425	-0.12818	20.6484	0.18953		0.79417	-0.10454	20.637	0.22727		0.79278	-0.10167	20.6369	0.24645
0.80159	-0.97619	20.6287	0.12501		0.79644	-0.53704	20.6343	0.13319		0.79718	-0.37128	20.6329	0.1274		0.802	-0.26823	20.6254	0.16152		0.79407	-0.20124	20.6329	0.17606		0.79412	-0.15475	20.6328	0.18092		0.79425	-0.11907	20.6371	0.19747		0.80413	-0.1176	20.6271	0.21698		0.8026	-0.082	20.627	0.2404
0.81153	-0.99555	20.6171	0.11936		0.80728	-0.55919	20.6228	0.13302		0.80719	-0.38603	20.6213	0.13255		0.81254	-0.26672	20.6155	0.1583		0.8041	-0.20567	20.6213	0.17208		0.80417	-0.15441	20.6214	0.17144		0.80578	-0.12861	20.6271	0.20639		0.81572	-0.10799	20.6173	0.21313		0.81251	-0.09957	20.6156	0.23166
0.82403	-1.01674	20.6072	0.11464		0.81723	-0.56663	20.6129	0.1256		0.81708	-0.37291	20.6115	0.12919		0.82307	-0.27463	20.6058	0.16042		0.81406	-0.21322	20.6114	0.17043		0.81527	-0.1553	20.6115	0.17675		0.81561	-0.12738	20.6171	0.19586		0.82559	-0.1203	20.6057	0.21759		0.82399	-0.08637	20.6057	0.24937
0.83294	-1.05471	20.5974	0.12403		0.82878	-0.57987	20.6015	0.12874		0.82847	-0.38225	20.6	0.13918		0.83382	-0.27986	20.5943	0.14017		0.8255	-0.202	20.6015	0.1668		0.82547	-0.1595	20.5999	0.18296		0.82565	-0.1455	20.6057	0.20497		0.83671	-0.11477	20.5957	0.21645		0.83402	-0.08451	20.5957	0.24691
0.84277	-1.09248	20.5859	0.11308		0.83874	-0.57804	20.5915	0.12353		0.83859	-0.39078	20.59	0.12853		0.84438	-0.28395	20.5842	0.15549		0.83532	-0.21853	20.5899	0.16759		0.83554	-0.18339	20.5901	0.18206		0.83706	-0.13629	20.5957	0.1974		0.84701	-0.11551	20.5858	0.22315		0.84544	-0.08664	20.5842	0.2527
0.85402	-1.12187	20.5758	0.12049		0.85038	-0.60673	20.5817	0.14273		0.85058	-0.39324	20.5801	0.12808		0.85582	-0.29214	20.5727	0.15082		0.8472	-0.2159	20.58	0.17189		0.84713	-0.16684	20.5801	0.18245		0.84709	-0.14411	20.5858	0.19652		0.85981	-0.11923	20.5742	0.22102		0.8554	-0.09276	20.5743	0.25048
0.8642	-1.15535	20.5644	0.09673		0.86007	-0.60235	20.5702	0.12016		0.86005	-0.40561	20.5685	0.13631		0.86573	-0.28653	20.5629	0.15428		0.85694	-0.22236	20.5684	0.17518		0.85694	-0.16925	20.5685	0.18789		0.8585	-0.13243	20.5759	0.20003		0.86833	-0.11778	20.5643	0.22305		0.86576	-0.09173	20.5629	0.25029
0.87625	-1.19576	20.5544	0.10497		0.87128	-0.6248	20.5601	0.12824		0.87289	-0.40909	20.5587	0.13657		0.87563	-0.29769	20.5513	0.15978		0.86679	-0.23174	20.5585	0.17118		0.86685	-0.18205	20.5586	0.17173		0.86847	-0.14646	20.5659	0.21176		0.8784	-0.11857	20.5543	0.22392		0.87663	-0.10747	20.5528	0.25396
0.88565	-1.24437	20.543	0.10343		0.88144	-0.65046	20.5486	0.12227		0.88151	-0.40738	20.5472	0.13702		0.88697	-0.2958	20.5413	0.15558		0.87834	-0.22758	20.5485	0.15863		0.87826	-0.17636	20.5471	0.18694		0.8784	-0.14414	20.5545	0.20646		0.8898	-0.11662	20.543	0.2242		0.88724	-0.09722	20.5429	0.25392
0.89554	-1.28229	20.533	0.10547		0.89147	-0.6596	20.5388	0.12809		0.89143	-0.42851	20.5373	0.13372		0.89704	-0.30704	20.5314	0.15353		0.8883	-0.23021	20.5371	0.16791		0.88823	-0.18215	20.5371	0.19647		0.88977	-0.13794	20.5443	0.19851		0.89976	-0.11846	20.533	0.2282		0.89809	-0.10441	20.5314	0.25674
0.90706	-1.32059	20.5231	0.09028		0.90293	-0.67753	20.5288	0.11956		0.90311	-0.43747	20.5273	0.14076		0.90704	-0.30981	20.5199	0.15521		0.89991	-0.24964	20.5272	0.15604		0.8995	-0.18554	20.5272	0.18652		0.89977	-0.13763	20.5345	0.1998		0.91132	-0.12391	20.5214	0.23795		0.90866	-0.10845	20.5215	0.24677
0.91704	-1.35199	20.5115	0.10609		0.91287	-0.68731	20.5171	0.13226		0.91287	-0.45013	20.5159	0.13008		0.9185	-0.31503	20.5099	0.15693		0.90971	-0.24099	20.5158	0.16373		0.90971	-0.18698	20.5158	0.17891		0.9115	-0.14142	20.5231	0.19998		0.92117	-0.12256	20.5115	0.23722		0.91862	-0.10581	20.5099	0.24864
0.927	-1.40343	20.5015	0.1142		0.92439	-0.70632	20.5074	0.12419		0.92437	-0.45301	20.5058	0.13166		0.92857	-0.32549	20.4984	0.16619		0.91964	-0.24554	20.5057	0.16172		0.9196	-0.18688	20.5059	0.18307		0.92124	-0.14489	20.5131	0.19445		0.93174	-0.12701	20.5016	0.23656		0.93045	-0.09827	20.4999	0.23881
0.93842	-1.45273	20.4916	0.11871		0.93419	-0.73329	20.496	0.11673		0.93433	-0.4605	20.4942	0.13552		0.94035	-0.32204	20.4887	0.15592		0.9311	-0.25	20.4958	0.16512		0.93115	-0.19491	20.4943	0.18218		0.93124	-0.14519	20.5026	0.19932		0.94266	-0.13398	20.4901	0.23623		0.94012	-0.10861	20.4899	0.23977
0.94837	-1.4994	20.4803	0.1159		0.94645	-0.72178	20.4858	0.12524		0.94514	-0.46429	20.4845	0.12954		0.94993	-0.3393	20.4787	0.15466		0.94104	-0.24355	20.4842	0.15675		0.94106	-0.19081	20.4843	0.18198		0.9427	-0.14914	20.4928	0.20708		0.95257	-0.13268	20.4802	0.21557		0.95008	-0.10851	20.4785	0.24582
0.96012	-1.57189	20.4703	0.11381		0.95563	-0.73338	20.4744	0.12559		0.95572	-0.49467	20.4745	0.13133		0.96264	-0.33891	20.467	0.16649		0.95321	-0.25067	20.4745	0.15508		0.95308	-0.19415	20.4744	0.18802		0.95261	-0.15188	20.4812	0.21012		0.96403	-0.13139	20.4687	0.22219		0.96143	-0.11984	20.4686	0.2502
0.96988	-1.61231	20.4587	0.113		0.96557	-0.77656	20.4645	0.12552		0.96564	-0.48875	20.4629	0.13672		0.97147	-0.33445	20.4571	0.17001		0.9625	-0.23927	20.463	0.16671		0.96255	-0.20439	20.4629	0.18768		0.96452	-0.16012	20.4713	0.20643		0.97405	-0.13929	20.4587	0.21286		0.97139	-0.11136	20.4571	0.25518
0.97971	-1.68527	20.4488	0.12303		0.97759	-0.77999	20.454	0.11597		0.97727	-0.5082	20.453	0.13977		0.98141	-0.34172	20.4457	0.15127		0.97298	-0.2389	20.4529	0.15983		0.97304	-0.215	20.453	0.18533		0.97401	-0.16682	20.4599	0.20287		0.98553	-0.13457	20.4489	0.22228		0.98273	-0.11236	20.4472	0.25971
0.99137	-1.75	20.4384	0.10486		0.98701	-0.79147	20.443	0.12203		0.98701	-0.50916	20.4415	0.13767		0.99298	-0.34743	20.4357	0.14455		0.98338	-0.24833	20.4429	0.16485		0.98414	-0.20258	20.4415	0.18435		0.98395	-0.16559	20.4498	0.19945		0.99541	-0.13891	20.4372	0.21308		0.9928	-0.10836	20.4372	0.2556
1.00114	-1.80785	20.4274	0.10837		0.99686	-0.80942	20.4325	0.12507		0.99822	-0.52258	20.4316	0.12046		1.00265	-0.36601	20.4242	0.15234		0.99444	-0.25166	20.4314	0.1736		0.99442	-0.21636	20.4315	0.19492		0.9954	-0.17275	20.4398	0.20391		1.0072	-0.13753	20.4273	0.21611		1.00279	-0.11334	20.4258	0.25383
1.01215	-1.89308	20.4169	0.11858		1.00843	-0.83711	20.4216	0.12072		1.00852	-0.53113	20.4218	0.12925		1.01503	-0.37048	20.4143	0.1434		1.00442	-0.25736	20.4216	0.16195		1.00442	-0.21871	20.4217	0.19489		1.00541	-0.18391	20.43	0.21728		1.01678	-0.14065	20.4159	0.22418		1.01425	-0.11078	20.4157	0.26009
1.02256	-1.96165	20.406	0.11624		1.01839	-0.84352	20.4112	0.12082		1.01964	-0.5441	20.41	0.13468		1.02418	-0.36849	20.4044	0.14952		1.01592	-0.27476	20.411	0.16501		1.01574	-0.22213	20.4101	0.19806		1.01695	-0.17774	20.4185	0.20622		1.02685	-0.13827	20.406	0.21537		1.02423	-0.12262	20.4043	0.25619
1.03255	-2.04492	20.3956	0.11493		1.03027	-0.87113	20.4002	0.12708		1.02996	-0.54464	20.4001	0.14624		1.03407	-0.36496	20.3929	0.15352		1.02586	-0.27642	20.4	0.16519		1.02582	-0.21556	20.4003	0.18964		1.02678	-0.17555	20.4085	0.20765		1.03829	-0.14584	20.3956	0.21564		1.03622	-0.11184	20.3944	0.23215
1.044	-2.15323	20.3855	0.10719		1.03994	-0.88807	20.3898	0.11687		1.04001	-0.55675	20.3898	0.13705		1.0452	-0.3888	20.383	0.14345		1.03649	-0.28485	20.3897	0.16403		1.03774	-0.22286	20.3887	0.18893		1.03725	-0.17641	20.3986	0.20898		1.04822	-0.1477	20.3845	0.22706		1.04571	-0.11673	20.3845	0.24541
1.05405	-2.2709	20.3739	0.12089		1.04976	-0.88039	20.3799	0.12174		1.05131	-0.56629	20.3788	0.13332		1.0556	-0.38954	20.3714	0.14959		1.04716	-0.28218	20.3787	0.16046		1.04721	-0.22478	20.3788	0.17788		1.04828	-0.18112	20.3887	0.19621		1.05986	-0.15409	20.374	0.22705		1.05565	-0.10921	20.3729	0.24601
1.06518	-2.39462	20.3643	0.12001		1.06122	-0.90229	20.3684	0.11335		1.06127	-0.56462	20.3683	0.11895		1.06552	-0.38699	20.3615	0.146		1.05704	-0.29055	20.3683	0.16794		1.0571	-0.22943	20.3683	0.18135		1.0588	-0.19146	20.3771	0.19722		1.06971	-0.14992	20.3633	0.22106		1.06726	-0.12064	20.3631	0.24195
1.07545	-2.55673	20.3542	0.12259		1.07122	-0.91682	20.3584	0.12129		1.07268	-0.57754	20.3574	0.14048		1.07695	-0.40309	20.3514	0.14686		1.06849	-0.29368	20.3583	0.16662		1.06883	-0.22735	20.3573	0.18178		1.07013	-0.18233	20.3672	0.20258		1.08206	-0.15455	20.3527	0.23214		1.07706	-0.12743	20.3515	0.24466
1.08545	-2.74761	20.3427	0.11994		1.0812	-0.94874	20.3469	0.12026		1.08275	-0.58301	20.3469	0.13339		1.08691	-0.4019	20.3402	0.15754		1.07865	-0.29714	20.3467	0.15094		1.07861	-0.22331	20.3469	0.17587		1.08022	-0.18337	20.3574	0.19812		1.09119	-0.149	20.3427	0.22371		1.08922	-0.12474	20.3416	0.24419
1.09698	-2.9737	20.3328	0.12133		1.09269	-0.97536	20.3369	0.12104		1.09445	-0.5886	20.337	0.13749		1.09817	-0.41183	20.3302	0.13992		1.09137	-0.29741	20.3369	0.15639		1.08924	-0.23432	20.337	0.17831		1.09011	-0.19424	20.3469	0.21005		1.10162	-0.16091	20.3313	0.22601		1.09839	-0.12972	20.3313	0.24738
1.10689	-3.23036	20.3214	0.11726		1.10264	-0.98771	20.327	0.12785		1.10405	-0.60354	20.3255	0.138		1.10839	-0.41649	20.3186	0.15227		1.09998	-0.31069	20.3254	0.15582		1.1001	-0.24954	20.3256	0.18474		1.10175	-0.18968	20.3371	0.21799		1.11259	-0.15578	20.3214	0.22759		1.1084	-0.13404	20.3202	0.24241
1.11786	-3.51086	20.3114	0.11173		1.11408	-1.00516	20.3155	0.11815		1.11406	-0.62871	20.3154	0.1212		1.11833	-0.41762	20.3087	0.14309		1.10986	-0.30099	20.3154	0.16956		1.11008	-0.2425	20.3156	0.19022		1.11155	-0.19204	20.3256	0.21976		1.12303	-0.17458	20.3097	0.22998		1.11979	-0.14625	20.3098	0.24942
1.12817	-3.84375	20.3014	0.1212		1.12406	-1.02634	20.3055	0.12618		1.12543	-0.63182	20.3041	0.13407		1.12997	-0.41534	20.2972	0.1538		1.12122	-0.30641	20.3054	0.18777		1.12122	-0.24962	20.304	0.17932		1.12153	-0.18626	20.3154	0.21221		1.13434	-0.17072	20.2999	0.23137		1.12986	-0.12526	20.2988	0.24925
1.1386	-4.20502	20.29	0.11436		1.13399	-1.06484	20.2942	0.11304		1.13546	-0.63936	20.2942	0.13261		1.13973	-0.43885	20.2873	0.16724		1.13132	-0.31734	20.2942	0.17915		1.13132	-0.24967	20.2941	0.18357		1.13299	-0.18476	20.3056	0.20774		1.14439	-0.17456	20.29	0.23183		1.13973	-0.12774	20.2883	0.24144
1.14966	-4.57855	20.28	0.11867		1.14552	-1.08272	20.2842	0.1152		1.14767	-0.64938	20.2841	0.14004		1.15089	-0.44377	20.2774	0.15491		1.14136	-0.32392	20.284	0.17453		1.14139	-0.25254	20.2841	0.18635		1.14293	-0.18536	20.2942	0.21284		1.15428	-0.17249	20.2784	0.23238		1.15128	-0.14171	20.2783	0.24488
1.16006	-4.9661	20.2685	0.11739		1.15543	-1.09296	20.2727	0.1285		1.15707	-0.65869	20.2726	0.13448		1.1611	-0.45293	20.2659	0.15922		1.1528	-0.34024	20.2724	0.18076		1.15282	-0.25982	20.2725	0.19942		1.15417	-0.18634	20.284	0.2186		1.16587	-0.17026	20.2685	0.23061		1.16121	-0.13602	20.2669	0.24913
1.17177	-5.31888	20.2585	0.1138		1.16723	-1.12817	20.2628	0.11908		1.1684	-0.68073	20.2628	0.14218		1.1728	-0.46039	20.2559	0.1681		1.16278	-0.32996	20.2628	0.18757		1.16269	-0.26072	20.2628	0.19728		1.16433	-0.19302	20.2741	0.21553		1.17588	-0.16591	20.257	0.24451		1.17191	-0.15158	20.2569	0.24039
1.18143	-5.60977	20.2486	0.11072		1.17683	-1.15503	20.2528	0.12293		1.17842	-0.67537	20.2513	0.13242		1.18242	-0.46905	20.2444	0.15825		1.17413	-0.33278	20.2527	0.19129		1.17431	-0.26592	20.2511	0.19503		1.17431	-0.20916	20.2643	0.20546		1.1872	-0.17166	20.247	0.22564		1.18258	-0.13501	20.2455	0.23167
1.1914	-5.87944	20.2371	0.11245		1.18726	-1.1889	20.2413	0.12902		1.18834	-0.69264	20.2413	0.13543		1.19265	-0.47465	20.2345	0.15943		1.18411	-0.33347	20.2413	0.17685		1.18418	-0.2728	20.2412	0.18914		1.1857	-0.21364	20.2527	0.20357		1.19722	-0.16474	20.2371	0.23944		1.19252	-0.15651	20.2356	0.24375
1.20292	-6.09784	20.2271	0.12412		1.19838	-1.20942	20.2314	0.13146		1.19984	-0.70997	20.2298	0.12722		1.20434	-0.48357	20.2232	0.15627		1.19675	-0.33858	20.2313	0.18997		1.1942	-0.28201	20.2314	0.17663		1.1957	-0.20508	20.2428	0.21066		1.20801	-0.16752	20.2256	0.234		1.20422	-0.15566	20.2256	0.24061
1.21295	-6.28983	20.2157	0.11594		1.20875	-1.2385	20.2198	0.13529		1.20968	-0.70008	20.22	0.13961		1.21394	-0.48999	20.2131	0.15284		1.20564	-0.34145	20.2197	0.16773		1.20563	-0.27333	20.2198	0.18488		1.20676	-0.20763	20.2329	0.20234		1.21864	-0.17421	20.2157	0.23698		1.21385	-0.15229	20.2141	0.24741
1.22543	-6.48969	20.2058	0.12381		1.22033	-1.27261	20.2099	0.12965		1.22163	-0.72443	20.21	0.14337		1.22441	-0.49215	20.2026	0.15322		1.21564	-0.34556	20.2098	0.17915		1.21557	-0.28481	20.21	0.17826		1.2171	-0.2134	20.2231	0.19506		1.22856	-0.17031	20.2058	0.2411		1.22446	-0.13948	20.2043	0.24708
1.23429	-6.69948	20.196	0.12621		1.2301	-1.29457	20.2001	0.13501		1.23122	-0.73883	20.1984	0.13637		1.23529	-0.49563	20.1918	0.15696		1.2271	-0.35909	20.2	0.17885		1.22562	-0.28652	20.2001	0.1882		1.22721	-0.22066	20.2131	0.20095		1.24022	-0.17113	20.1943	0.23274		1.2358	-0.13377	20.1927	0.24903
1.24436	-6.90162	20.1842	0.12651		1.24006	-1.3282	20.1885	0.12469		1.24108	-0.73806	20.1886	0.125		1.2458	-0.49973	20.1811	0.161		1.2369	-0.36176	20.1884	0.17008		1.2369	-0.28718	20.1886	0.17851		1.23851	-0.22182	20.2016	0.20848		1.25007	-0.17841	20.1843	0.24481		1.24588	-0.14804	20.1828	0.24568
1.25578	-7.1013	20.1744	0.129		1.25145	-1.36396	20.1786	0.12538		1.25265	-0.76162	20.1771	0.13532		1.25672	-0.51549	20.1701	0.16374		1.2489	-0.36603	20.1786	0.16579		1.24695	-0.28619	20.1787	0.18479		1.24852	-0.23346	20.1916	0.20043		1.26211	-0.1719	20.1728	0.2244		1.25574	-0.13798	20.173	0.24744
1.26563	-7.27793	20.1628	0.11442		1.26138	-1.3903	20.167	0.13122		1.26254	-0.77057	20.1671	0.13422		1.26726	-0.51587	20.1597	0.16168		1.25834	-0.38654	20.1668	0.17489		1.25801	-0.29222	20.167	0.18424		1.25926	-0.23741	20.1811	0.20526		1.27148	-0.17756	20.163	0.21714		1.26711	-0.13982	20.1613	0.25501
1.27659	-7.37546	20.153	0.13884		1.27338	-1.41516	20.1571	0.13534		1.27409	-0.78286	20.1572	0.13042		1.27734	-0.51625	20.1499	0.1655		1.26823	-0.37483	20.1571	0.1835		1.26843	-0.29702	20.1571	0.18407		1.26991	-0.23103	20.1712	0.20408		1.28146	-0.17407	20.153	0.22813		1.27712	-0.14783	20.1513	0.26422
1.28715	-7.40775	20.143	0.13269		1.28298	-1.4418	20.1457	0.12698		1.28394	-0.79765	20.1457	0.13124		1.28873	-0.53077	20.1383	0.16444		1.27976	-0.38278	20.147	0.17881		1.27839	-0.30044	20.1471	0.18722		1.27976	-0.23754	20.1598	0.20684		1.29285	-0.18578	20.1415	0.22829		1.28714	-0.14449	20.1415	0.25343
1.29698	-7.37504	20.1314	0.13013		1.29276	-1.47862	20.1357	0.12609		1.29538	-0.80986	20.1357	0.12548		1.29858	-0.52617	20.1284	0.15812		1.28972	-0.38588	20.1357	0.17662		1.2897	-0.3034	20.1358	0.18681		1.29177	-0.22884	20.1499	0.20127		1.30274	-0.20073	20.1315	0.22514		1.29862	-0.14705	20.1299	0.25445
1.30842	-7.31713	20.1216	0.11703		1.30403	-1.51517	20.1259	0.12663		1.30549	-0.83002	20.1242	0.1375		1.31075	-0.53292	20.1169	0.14844		1.30091	-0.38514	20.1257	0.16445		1.29977	-0.29786	20.1258	0.18854		1.30124	-0.23716	20.1398	0.20282		1.31459	-0.18779	20.1201	0.22627		1.30858	-0.1508	20.12	0.25939
1.31838	-7.24563	20.1117	0.12673		1.31433	-1.54386	20.1144	0.11672		1.31578	-0.84355	20.1144	0.12751		1.32019	-0.55032	20.1069	0.17071		1.31122	-0.39358	20.1143	0.1712		1.31078	-0.31241	20.1142	0.18733		1.31125	-0.24548	20.1284	0.20559		1.32427	-0.1922	20.11	0.22011		1.31991	-0.15454	20.1101	0.25221
1.32985	-7.1608	20.1002	0.12038		1.32422	-1.59477	20.1043	0.11705		1.3268	-0.86199	20.1044	0.13626		1.32999	-0.54265	20.0956	0.15284		1.32105	-0.40213	20.1043	0.18066		1.32104	-0.29714	20.1044	0.17117		1.3227	-0.23348	20.1184	0.20638		1.33705	-0.19707	20.1001	0.2287		1.32998	-0.15635	20.0986	0.25629
1.33994	-7.06371	20.0904	0.12908		1.33577	-1.63476	20.0928	0.11089		1.33734	-0.86579	20.0929	0.15051		1.34161	-0.56372	20.0855	0.16576		1.33271	-0.39919	20.0944	0.16282		1.33157	-0.32172	20.0945	0.18772		1.33262	-0.23828	20.1069	0.19875		1.34569	-0.20016	20.0887	0.23042		1.33996	-0.15783	20.0887	0.24872
1.35001	-6.94349	20.0788	0.12942		1.34566	-1.67694	20.0829	0.11849		1.34857	-0.88466	20.0829	0.14447		1.3513	-0.56949	20.0758	0.14964		1.3426	-0.39626	20.083	0.1774		1.34249	-0.32091	20.083	0.19681		1.34403	-0.24719	20.097	0.20799		1.35563	-0.19473	20.0788	0.23434		1.35144	-0.15522	20.0772	0.24596
1.36141	-6.82713	20.0689	0.11843		1.35654	-1.72761	20.0715	0.11626		1.35862	-0.88818	20.0716	0.15096		1.36273	-0.59152	20.0641	0.1485		1.35307	-0.39593	20.0728	0.17102		1.35296	-0.32475	20.073	0.18463		1.35401	-0.24582	20.0872	0.21228		1.36709	-0.21081	20.0688	0.24023		1.36133	-0.16156	20.0673	0.24613
1.37119	-6.68046	20.0584	0.10561		1.36701	-1.76467	20.0616	0.12475		1.36959	-0.90692	20.0616	0.16597		1.37283	-0.59809	20.0542	0.17131		1.36399	-0.41067	20.0615	0.19156		1.36444	-0.33189	20.0617	0.18073		1.36494	-0.24544	20.0772	0.21183		1.37705	-0.20689	20.0573	0.24297		1.37337	-0.15899	20.0558	0.23796
1.38292	-6.51421	20.0473	0.11186		1.37704	-1.81623	20.0499	0.12326		1.38001	-0.93083	20.0516	0.1609		1.38274	-0.59452	20.0427	0.16482		1.37434	-0.42162	20.0515	0.17036		1.3746	-0.33077	20.0516	0.18284		1.37546	-0.25716	20.0657	0.20186		1.38846	-0.20652	20.0474	0.23218		1.38277	-0.16499	20.0459	0.24953
1.39276	-6.34223	20.0369	0.11803		1.38874	-1.87392	20.04	0.12858		1.39004	-0.93363	20.0401	0.14509		1.39431	-0.59954	20.0328	0.16041		1.38513	-0.41995	20.0414	0.17983		1.38438	-0.3369	20.0417	0.18586		1.38541	-0.26218	20.0558	0.19847		1.39849	-0.21062	20.0359	0.23001		1.39279	-0.17275	20.0359	0.24749
1.40529	-6.17214	20.027	0.10526		1.39843	-1.90492	20.0301	0.13362		1.40168	-0.96123	20.0301	0.1529		1.40402	-0.61617	20.0212	0.16274		1.39573	-0.43289	20.0301	0.18222		1.396	-0.34012	20.0302	0.18957		1.39689	-0.25622	20.0458	0.20902		1.40834	-0.2085	20.026	0.23281		1.40396	-0.17186	20.0245	0.25053
1.41415	-5.99657	20.0154	0.10925		1.40955	-1.96063	20.0186	0.13493		1.41146	-0.9878	20.0185	0.14117		1.41531	-0.62676	20.0114	0.16559		1.40582	-0.44468	20.0202	0.17461		1.40574	-0.33866	20.0203	0.18391		1.40697	-0.24988	20.0358	0.21291		1.41988	-0.21302	20.0155	0.24276		1.41415	-0.17302	20.0144	0.25266
1.42412	-5.80436	20.0055	0.09616		1.41981	-2.02383	20.0086	0.13082		1.42235	-0.98716	20.0086	0.16027		1.4256	-0.62884	20.0013	0.16119		1.41735	-0.43286	20.0086	0.1828		1.41847	-0.35019	20.0086	0.19001		1.4186	-0.26104	20.0244	0.20172		1.42984	-0.22056	20.0046	0.24154		1.42667	-0.17282	20.0046	0.25458
1.43555	-5.60455	19.9941	0.11051		1.42979	-2.0801	19.9972	0.1296		1.43301	-1.00454	19.9987	0.15399		1.43567	-0.64046	19.9898	0.15128		1.42722	-0.43849	19.9987	0.17862		1.42722	-0.35301	19.9987	0.18808		1.42834	-0.26389	20.0144	0.22027		1.4411	-0.22551	19.9941	0.24202		1.43559	-0.17744	19.9931	0.26045
1.44549	-5.42693	19.9841	0.10938		1.44135	-2.13145	19.9873	0.13369		1.44294	-1.02035	19.9873	0.14515		1.44702	-0.65065	19.9799	0.16458		1.43932	-0.44316	19.9883	0.18262		1.43711	-0.35317	19.9882	0.19341		1.43875	-0.26945	20.0029	0.20691		1.45126	-0.21279	19.983	0.24412		1.44541	-0.17915	19.983	0.25937
1.45708	-5.22357	19.9741	0.11453		1.45116	-2.18943	19.9756	0.13386		1.45427	-1.0474	19.9772	0.14522		1.45711	-0.66017	19.9684	0.15605		1.44853	-0.45258	19.9772	0.17393		1.44852	-0.35563	19.9773	0.18487		1.44973	-0.27058	19.9931	0.21433		1.46272	-0.22259	19.9725	0.23816		1.45611	-0.18187	19.9715	0.25372
1.46699	-5.04357	19.9627	0.10308		1.46308	-2.26684	19.9658	0.13382		1.46432	-1.05609	19.9668	0.13535		1.46816	-0.6589	19.9585	0.15975		1.4585	-0.45908	19.9668	0.17165		1.45864	-0.35008	19.9669	0.19718		1.46005	-0.27052	19.983	0.21363		1.47279	-0.22515	19.9627	0.24821		1.46708	-0.18376	19.9617	0.25641
1.47688	-4.84437	19.9527	0.1207		1.47275	-2.33232	19.956	0.13046		1.47634	-1.07127	19.9559	0.14618		1.47848	-0.67254	19.947	0.16432		1.47014	-0.4682	19.9557	0.16932		1.46987	-0.35534	19.9559	0.18418		1.47169	-0.2751	19.9716	0.21834		1.48263	-0.22397	19.9512	0.23378		1.47694	-0.184	19.9512	0.25066
1.48839	-4.67991	19.9413	0.11523		1.48258	-2.41281	19.9445	0.14218		1.48565	-1.09662	19.9454	0.14164		1.48837	-0.6897	19.9371	0.15058		1.48006	-0.47438	19.9454	0.17111		1.48003	-0.36393	19.9455	0.18783		1.48162	-0.28395	19.9616	0.2068		1.4942	-0.22489	19.9412	0.23234		1.48852	-0.17481	19.9401	0.24652
1.49821	-4.49472	19.9313	0.11696		1.49399	-2.47556	19.9345	0.13939		1.49569	-1.1022	19.9346	0.14422		1.50008	-0.70189	19.9273	0.16		1.49185	-0.47569	19.9355	0.17566		1.49	-0.35918	19.9355	0.18835		1.49156	-0.28643	19.9501	0.21225		1.50412	-0.22178	19.9298	0.23326		1.49839	-0.1704	19.9297	0.24219
1.50971	-4.32121	19.9213	0.11681		1.50411	-2.56101	19.923	0.13635		1.5072	-1.12292	19.9242	0.13869		1.5099	-0.70433	19.9155	0.15341		1.50134	-0.48773	19.9241	0.17505		1.50168	-0.37	19.9241	0.18303		1.50308	-0.2873	19.9402	0.21611		1.51537	-0.22597	19.9199	0.22589		1.51004	-0.19454	19.9189	0.24846
1.5197	-4.1533	19.9098	0.11766		1.51494	-2.63133	19.9129	0.13259		1.51702	-1.13981	19.9142	0.13857		1.52188	-0.70156	19.9058	0.15327		1.51147	-0.50353	19.9139	0.16827		1.51146	-0.37594	19.9141	0.19211		1.51302	-0.28693	19.9297	0.2208		1.52562	-0.23649	19.9099	0.21865		1.51971	-0.17899	19.9083	0.25416
1.52959	-4.00382	19.8999	0.11568		1.5255	-2.7318	19.9015	0.13282		1.52857	-1.16406	19.9026	0.13811		1.53134	-0.72426	19.8942	0.15532		1.52307	-0.50362	19.9024	0.17238		1.52133	-0.37601	19.9041	0.19443		1.52366	-0.2811	19.9197	0.22117		1.53617	-0.22519	19.8984	0.22653		1.52969	-0.1945	19.8983	0.25318
1.54116	-3.84459	19.8885	0.12461		1.5355	-2.81223	19.8915	0.15043		1.53846	-1.17495	19.8927	0.15077		1.54119	-0.73052	19.8842	0.15753		1.53287	-0.50318	19.8926	0.16782		1.5329	-0.38111	19.8927	0.19436		1.53435	-0.30057	19.9083	0.20917		1.54696	-0.23599	19.8883	0.23049		1.54115	-0.20357	19.8869	0.25468
1.55107	-3.69576	19.8784	0.12269		1.54681	-2.92765	19.8817	0.13676		1.55128	-1.19635	19.8816	0.14637		1.55258	-0.743	19.8728	0.15717		1.54404	-0.51364	19.8815	0.17427		1.54274	-0.3721	19.8826	0.19493		1.54433	-0.30232	19.8984	0.21588		1.55689	-0.24221	19.8771	0.23049		1.55107	-0.19855	19.8769	0.25539
1.56258	-3.5688	19.8686	0.1164		1.55685	-3.01105	19.8702	0.13617		1.56005	-1.21767	19.8712	0.14392		1.56253	-0.74451	19.863	0.15251		1.55424	-0.51023	19.8711	0.17036		1.55398	-0.38446	19.8712	0.18614		1.55579	-0.30058	19.8885	0.22174		1.56839	-0.23714	19.867	0.22479		1.56293	-0.2013	19.867	0.25521
1.57256	-3.4246	19.8572	0.13233		1.568	-3.12279	19.8603	0.13094		1.56993	-1.23915	19.8614	0.12736		1.57451	-0.76013	19.853	0.15714		1.56704	-0.52111	19.8614	0.18324		1.56411	-0.39155	19.8614	0.19859		1.5657	-0.29578	19.877	0.22686		1.57835	-0.23535	19.8573	0.23568		1.57255	-0.20618	19.8554	0.25529
1.58429	-3.31262	19.8471	0.11644		1.57829	-3.23341	19.8487	0.12649		1.58147	-1.25778	19.8498	0.13888		1.584	-0.75776	19.8414	0.1564		1.57559	-0.52972	19.8499	0.17851		1.57411	-0.39319	19.8513	0.17956		1.57727	-0.30146	19.867	0.21506		1.58981	-0.23644	19.8455	0.2349		1.58305	-0.20231	19.8456	0.24665
1.59389	-3.19928	19.8357	0.12204		1.58863	-3.35756	19.8389	0.13979		1.5913	-1.27902	19.8398	0.14028		1.59396	-0.78299	19.8316	0.16523		1.58562	-0.52672	19.8398	0.17744		1.58564	-0.39977	19.8398	0.19623		1.58728	-0.31096	19.8571	0.21979		1.59977	-0.24726	19.8357	0.23786		1.59386	-0.20206	19.834	0.25802
1.6044	-3.07811	19.8258	0.11593		1.59973	-3.46519	19.8274	0.13121		1.6022	-1.30117	19.83	0.12933		1.60558	-0.77477	19.82	0.15864		1.59683	-0.54011	19.8283	0.18715		1.59565	-0.39375	19.8299	0.18934		1.5971	-0.30414	19.8471	0.20336		1.61169	-0.24787	19.8258	0.24023		1.60448	-0.20022	19.8241	0.26097
1.61537	-2.96505	19.8158	0.12361		1.61016	-3.57941	19.8174	0.13286		1.6128	-1.32551	19.8184	0.13853		1.61533	-0.79843	19.8101	0.16938		1.60692	-0.53747	19.8184	0.18069		1.60751	-0.39646	19.8184	0.18295		1.60856	-0.30583	19.8357	0.2054		1.62118	-0.25095	19.8142	0.23211		1.61496	-0.20765	19.8142	0.25233
1.62584	-2.8606	19.8043	0.10842		1.62099	-3.68758	19.807	0.12909		1.62279	-1.35102	19.8086	0.14482		1.62634	-0.82642	19.7987	0.15819		1.61892	-0.54771	19.8085	0.18527		1.61697	-0.41071	19.8085	0.1917		1.61856	-0.32582	19.8258	0.21015		1.63161	-0.2528	19.8043	0.23917		1.62593	-0.20234	19.8028	0.24745
1.63569	-2.76369	19.7946	0.11274		1.63155	-3.81749	19.796	0.12797		1.63416	-1.37898	19.7971	0.13611		1.63684	-0.82459	19.7887	0.15975		1.62839	-0.5525	19.7969	0.17394		1.62702	-0.40687	19.7987	0.18362		1.63129	-0.32112	19.8158	0.21187		1.64261	-0.25753	19.7946	0.24634		1.63586	-0.20898	19.793	0.25398
1.64726	-2.65106	19.7829	0.12914		1.6415	-3.90952	19.7856	0.13958		1.64418	-1.39706	19.7871	0.14258		1.64742	-0.83229	19.7787	0.15712		1.6385	-0.56208	19.7871	0.1612		1.63859	-0.40688	19.7871	0.18613		1.63996	-0.32568	19.8043	0.21249		1.65317	-0.26524	19.7829	0.24015		1.64712	-0.20698	19.7813	0.2522
1.65719	-2.579	19.7729	0.11785		1.653	-4.01713	19.7745	0.12847		1.65604	-1.42839	19.7772	0.14537		1.65818	-0.85402	19.7673	0.15992		1.65001	-0.55845	19.7756	0.17863		1.64851	-0.4118	19.7772	0.18122		1.64992	-0.33226	19.7946	0.21682		1.66402	-0.27014	19.773	0.23003		1.65734	-0.21072	19.7714	0.24666
1.66881	-2.4845	19.763	0.11197		1.66287	-4.11156	19.7641	0.12699		1.66546	-1.45105	19.7657	0.14213		1.66871	-0.8607	19.7573	0.16069		1.65976	-0.57153	19.7656	0.17423		1.65919	-0.42919	19.7656	0.17771		1.66162	-0.32836	19.7845	0.21712		1.67449	-0.26632	19.7616	0.2355		1.66851	-0.21229	19.7616	0.2574
1.67863	-2.40397	19.7515	0.11763		1.67432	-4.21422	19.7531	0.12882		1.6781	-1.47174	19.7556	0.13925		1.67915	-0.86719	19.7458	0.17202		1.67257	-0.59131	19.7556	0.17194		1.66973	-0.42333	19.7556	0.18318		1.67131	-0.33836	19.773	0.22716		1.68445	-0.26789	19.7514	0.22324		1.67859	-0.2169	19.7499	0.25735
1.68853	-2.31626	19.7416	0.11716		1.6843	-4.29484	19.7426	0.1213		1.68701	-1.50402	19.7443	0.13924		1.69028	-0.89008	19.7359	0.16384		1.68109	-0.58131	19.7443	0.17048		1.67959	-0.42259	19.7457	0.17659		1.68279	-0.33737	19.763	0.21907		1.69586	-0.27087	19.7416	0.24963		1.68859	-0.21371	19.7401	0.25784
1.69996	-2.26047	19.73	0.13067		1.69666	-4.36898	19.7327	0.12206		1.69686	-1.52134	19.7343	0.14694		1.70003	-0.89098	19.7244	0.16079		1.69114	-0.59317	19.7343	0.17147		1.69129	-0.43377	19.7342	0.1774		1.69275	-0.33689	19.7516	0.21939		1.70575	-0.2622	19.73	0.2351		1.69998	-0.21258	19.7286	0.24825
1.70994	-2.16745	19.7203	0.11071		1.70577	-4.45534	19.7212	0.13309		1.70849	-1.54822	19.7244	0.13794		1.71142	-0.91317	19.7145	0.15816		1.70324	-0.60871	19.7228	0.17244		1.7011	-0.42625	19.7244	0.19005		1.70267	-0.33006	19.7415	0.20726		1.71722	-0.27741	19.7202	0.23322		1.70983	-0.21719	19.7186	0.2494
1.72243	-2.10648	19.7102	0.10641		1.71561	-4.50515	19.7113	0.12717		1.71826	-1.55921	19.7129	0.14951		1.72156	-0.91444	19.7045	0.15496		1.71264	-0.60137	19.7128	0.173		1.71157	-0.43981	19.7128	0.18061		1.71435	-0.33886	19.7318	0.22417		1.72724	-0.27232	19.7103	0.23681		1.72198	-0.22068	19.7087	0.25833
1.73147	-2.03724	19.6987	0.11397		1.72752	-4.57314	19.6999	0.12617		1.72945	-1.59979	19.7029	0.14308		1.73416	-0.92142	19.6931	0.16083		1.72245	-0.60435	19.7027	0.1778		1.72247	-0.45181	19.7029	0.1811		1.72406	-0.33948	19.7213	0.21065		1.73901	-0.26723	19.6987	0.24529		1.7314	-0.22169	19.6973	0.24541
1.74132	-1.98145	19.6888	0.11531		1.73708	-4.62752	19.6898	0.13147		1.7397	-1.63612	19.6914	0.14388		1.74294	-0.92915	19.6831	0.15891		1.73435	-0.61065	19.6914	0.18602		1.7331	-0.45264	19.6929	0.18552		1.73577	-0.34678	19.7102	0.21442		1.74866	-0.26972	19.6889	0.24543		1.74127	-0.21916	19.6872	0.25036
1.75286	-1.92437	19.6774	0.10961		1.74706	-4.67929	19.6782	0.13236		1.75124	-1.65034	19.6816	0.14913		1.7528	-0.94546	19.6716	0.16115		1.74396	-0.62341	19.6815	0.17843		1.74389	-0.45834	19.6815	0.19427		1.7456	-0.34593	19.6996	0.21244		1.76146	-0.30033	19.6774	0.23025		1.75282	-0.22595	19.6757	0.25957
1.76278	-1.87146	19.6673	0.11299		1.75854	-4.70422	19.6684	0.13267		1.76116	-1.69072	19.6715	0.15134		1.7642	-0.96441	19.6617	0.16587		1.75447	-0.63433	19.6699	0.18107		1.75448	-0.46306	19.6715	0.19671		1.75539	-0.34591	19.6899	0.20778		1.77014	-0.28982	19.6673	0.23343		1.7628	-0.22696	19.6659	0.25021
1.7743	-1.81179	19.6568	0.10743		1.76849	-4.73909	19.6584	0.13186		1.77105	-1.71321	19.6601	0.15091		1.7742	-0.971	19.6512	0.16068		1.7655	-0.63941	19.6602	0.19335		1.76634	-0.47088	19.6601	0.18717		1.76679	-0.35187	19.6799	0.21102		1.78012	-0.29904	19.657	0.2368		1.77274	-0.22028	19.6559	0.25467
1.78422	-1.77409	19.646	0.11103		1.78093	-4.77828	19.6469	0.13039		1.78281	-1.75404	19.6502	0.16163		1.78423	-0.98706	19.6401	0.16815		1.77576	-0.64622	19.6501	0.1844		1.77594	-0.4801	19.6501	0.18513		1.77695	-0.35714	19.6684	0.20771		1.79152	-0.29275	19.646	0.2312		1.78419	-0.22402	19.6444	0.24575
1.79409	-1.71886	19.6356	0.11759		1.78995	-4.76871	19.6371	0.13043		1.79248	-1.77086	19.6402	0.15037		1.79564	-0.99313	19.6297	0.16442		1.78653	-0.65997	19.6385	0.17556		1.78581	-0.48923	19.6401	0.18195		1.78682	-0.36406	19.6584	0.19789		1.80148	-0.302	19.6355	0.22638		1.7942	-0.22379	19.6345	0.25375
1.80559	-1.67982	19.6246	0.12014		1.79985	-4.77086	19.6254	0.13416		1.80455	-1.81541	19.6287	0.16003		1.80557	-1.00254	19.6188	0.16828		1.79728	-0.6598	19.6286	0.18082		1.79774	-0.4876	19.6286	0.1812		1.79821	-0.35209	19.6485	0.20705		1.81271	-0.3056	19.6244	0.23197		1.80566	-0.23421	19.6244	0.25221
1.81553	-1.611	19.614	0.11454		1.81153	-4.77204	19.6156	0.13699		1.81399	-1.8474	19.6189	0.14665		1.81746	-1.01029	19.6084	0.17153		1.80713	-0.6767	19.6188	0.1756		1.80705	-0.50336	19.6187	0.18158		1.80818	-0.36185	19.6371	0.21725		1.82289	-0.30471	19.6139	0.22989		1.81557	-0.22626	19.6129	0.24826
1.82723	-1.58596	19.6042	0.11408		1.82122	-4.76744	19.6042	0.12984		1.82663	-1.88015	19.6073	0.14876		1.82701	-1.024	19.5972	0.17831		1.8185	-0.67767	19.6073	0.17175		1.81714	-0.49637	19.6072	0.18988		1.81993	-0.37013	19.6271	0.21995		1.83281	-0.30102	19.6041	0.23254		1.82548	-0.22726	19.6031	0.25135
1.83705	-1.53774	19.5927	0.11546		1.83386	-4.72717	19.5942	0.1426		1.83536	-1.90997	19.5974	0.14845		1.83691	-1.0334	19.5868	0.17846		1.82864	-0.68987	19.5971	0.17666		1.82842	-0.49304	19.5973	0.19142		1.82979	-0.37262	19.6171	0.2193		1.84427	-0.30349	19.5926	0.24117		1.83697	-0.24666	19.5917	0.25147
1.84692	-1.50076	19.5825	0.1254		1.84273	-4.70268	19.5842	0.13889		1.8453	-1.95178	19.5869	0.14788		1.84839	-1.04663	19.5771	0.17271		1.83954	-0.69204	19.5858	0.18253		1.83851	-0.49891	19.5858	0.19705		1.8401	-0.38859	19.6057	0.21954		1.85425	-0.31316	19.5827	0.23897		1.84701	-0.23776	19.5815	0.25702
1.85842	-1.47169	19.5728	0.1178		1.85259	-4.65069	19.5728	0.13752		1.85692	-1.98201	19.576	0.14539		1.85843	-1.06512	19.5655	0.17468		1.85021	-0.70629	19.5759	0.18234		1.85055	-0.50465	19.5758	0.19187		1.85116	-0.38452	19.5957	0.21717		1.86566	-0.3027	19.5711	0.24376		1.85842	-0.23558	19.571	0.26143
1.86845	-1.4209	19.5613	0.11433		1.86419	-4.61643	19.5628	0.14081		1.86676	-2.01054	19.5655	0.13717		1.8696	-1.09289	19.5555	0.17417		1.86	-0.7072	19.5653	0.18376		1.8602	-0.50314	19.5654	0.19499		1.86152	-0.38048	19.5859	0.23252		1.87582	-0.30429	19.5613	0.24365		1.86847	-0.23942	19.5602	0.26924
1.88089	-1.39946	19.5513	0.11625		1.87419	-4.55688	19.5513	0.13244		1.87833	-2.04163	19.5555	0.14494		1.87996	-1.10744	19.5441	0.16793		1.87116	-0.71892	19.5544	0.17641		1.87007	-0.50467	19.5544	0.19041		1.87234	-0.38703	19.5742	0.22554		1.88647	-0.30358	19.5513	0.24321		1.87836	-0.24113	19.5498	0.26185
1.8898	-1.35863	19.5414	0.12159		1.88415	-4.49825	19.5414	0.13546		1.88834	-2.07026	19.544	0.16048		1.88981	-1.1193	19.5341	0.16788		1.88141	-0.70523	19.544	0.17624		1.8822	-0.52223	19.544	0.19043		1.88305	-0.38897	19.5644	0.22		1.89724	-0.31482	19.54	0.24599		1.88983	-0.24531	19.5387	0.26295
1.8998	-1.32194	19.53	0.1196		1.89556	-4.42866	19.5315	0.13287		1.89941	-2.11302	19.5342	0.14061		1.9016	-1.13166	19.5242	0.16427		1.89155	-0.71755	19.534	0.1794		1.89161	-0.5165	19.5331	0.19626		1.89307	-0.3857	19.5543	0.21262		1.90724	-0.30912	19.5299	0.24708		1.89976	-0.25301	19.5283	0.26435
1.91138	-1.30157	19.5199	0.12734		1.90548	-4.36029	19.5199	0.12597		1.90977	-2.14032	19.5232	0.13861		1.91136	-1.15788	19.5126	0.16969		1.90296	-0.7347	19.523	0.16462		1.90149	-0.525	19.5231	0.19679		1.90484	-0.40436	19.5441	0.20627		1.91857	-0.32411	19.5185	0.23805		1.91104	-0.26069	19.5185	0.25509
1.92133	-1.28018	19.5084	0.11609		1.91673	-4.29673	19.51	0.13353		1.92023	-2.17562	19.5127	0.15034		1.92302	-1.16172	19.5028	0.15677		1.91279	-0.73939	19.5125	0.18609		1.91275	-0.53401	19.5126	0.18106		1.91444	-0.40378	19.5331	0.21901		1.92868	-0.32998	19.5083	0.2443		1.92131	-0.25109	19.507	0.25897
1.93306	-1.22914	19.4987	0.13086		1.92689	-4.23518	19.4984	0.13042		1.93125	-2.21518	19.5029	0.15292		1.93273	-1.18155	19.4913	0.15961		1.92461	-0.74917	19.5016	0.17839		1.9229	-0.53205	19.5019	0.19079		1.92454	-0.40712	19.5231	0.21226		1.93978	-0.32989	19.4985	0.24948		1.93118	-0.26134	19.4969	0.26591
1.94263	-1.20895	19.4886	0.13298		1.93692	-4.1386	19.4886	0.12872		1.94156	-2.25433	19.4914	0.15677		1.94285	-1.19095	19.4812	0.15646		1.93434	-0.74176	19.4913	0.18604		1.93463	-0.53684	19.4912	0.19223		1.93586	-0.41379	19.5116	0.22026		1.95003	-0.3302	19.487	0.24796		1.94275	-0.2483	19.4855	0.26098
1.95268	-1.18877	19.4771	0.10942		1.94842	-4.05732	19.477	0.12864		1.95298	-2.29264	19.4813	0.13856		1.95433	-1.20779	19.4713	0.17513		1.94434	-0.77518	19.4812	0.18038		1.9443	-0.54077	19.4812	0.18879		1.9458	-0.42121	19.5017	0.22325		1.95995	-0.33326	19.4771	0.25184		1.95255	-0.26326	19.4754	0.27346
1.96399	-1.1685	19.4671	0.11831		1.95836	-3.97395	19.467	0.13505		1.96317	-2.32369	19.4698	0.14126		1.96413	-1.22503	19.4599	0.15651		1.95586	-0.77836	19.4698	0.18131		1.95426	-0.54735	19.4698	0.19567		1.95779	-0.41972	19.4912	0.21014		1.97151	-0.33397	19.4656	0.25279		1.96314	-0.27218	19.4656	0.25845
1.97399	-1.13684	19.4558	0.11901		1.96881	-3.88872	19.4572	0.13061		1.97472	-2.35598	19.4599	0.14823		1.9766	-1.24051	19.4499	0.15366		1.96556	-0.77681	19.4599	0.18325		1.96596	-0.55212	19.46	0.18541		1.96733	-0.42023	19.4812	0.23216		1.98143	-0.3353	19.4556	0.24577		1.97397	-0.26549	19.4541	0.25607
1.98444	-1.1163	19.4457	0.12268		1.97984	-3.81143	19.4456	0.12587		1.98441	-2.39716	19.4483	0.15046		1.98563	-1.25316	19.4384	0.15729		1.97684	-0.79648	19.4498	0.18515		1.97561	-0.55731	19.4484	0.1876		1.97724	-0.41889	19.4699	0.21315		1.99276	-0.32963	19.4457	0.24169		1.98447	-0.26919	19.4441	0.27045
1.99552	-1.09619	19.4358	0.11597		1.99027	-3.72533	19.4358	0.13141		1.99443	-2.42506	19.4384	0.1392		1.99564	-1.26023	19.4286	0.16937		1.98712	-0.80119	19.4383	0.17938		1.98557	-0.58051	19.4384	0.1929		1.98872	-0.42729	19.4599	0.20072		2.00285	-0.3342	19.4341	0.2333		1.99574	-0.27401	19.4327	0.25373
2.00595	-1.07375	19.4244	0.11967		2.00123	-3.64465	19.4244	0.13171		2.00569	-2.46374	19.4286	0.14069		2.00717	-1.29258	19.417	0.17877		1.99705	-0.80386	19.4285	0.17419		1.99718	-0.57121	19.4286	0.19275		1.99872	-0.42509	19.45	0.20904		2.01364	-0.3459	19.4244	0.24076		2.01013	-0.27883	19.4227	0.26918
2.017	-1.05497	19.4144	0.10089		2.01167	-3.55052	19.4144	0.13545		2.01589	-2.49944	19.4169	0.13186		2.01703	-1.31391	19.407	0.16834		2.00873	-0.82144	19.4169	0.18833		2.00712	-0.57121	19.417	0.19069		2.00991	-0.42425	19.44	0.22031		2.02426	-0.35033	19.4127	0.22875		2.01591	-0.28934	19.4127	0.26689
2.02747	-1.04379	19.4029	0.11465		2.02348	-3.45906	19.4045	0.13118		2.02673	-2.5408	19.407	0.15254		2.02805	-1.32892	19.3972	0.17484		2.01844	-0.82438	19.4069	0.18837		2.01696	-0.58764	19.407	0.18541		2.02008	-0.43676	19.43	0.21232		2.03424	-0.34531	19.403	0.24587		2.02745	-0.28728	19.4013	0.25738
2.03723	-1.02022	19.393	0.11493		2.03312	-3.38912	19.3931	0.1214		2.0374	-2.57756	19.3957	0.13848		2.03838	-1.33235	19.3856	0.16091		2.02954	-0.84212	19.3971	0.19269		2.0286	-0.58345	19.3971	0.18595		2.03001	-0.43404	19.4186	0.2102		2.0459	-0.34563	19.3931	0.2417		2.03733	-0.28139	19.3914	0.27273
2.04884	-0.99982	19.383	0.11747		2.04308	-3.2956	19.3829	0.14176		2.04723	-2.61856	19.3856	0.1387		2.04892	-1.35571	19.3757	0.15586		2.0399	-0.84488	19.3855	0.18388		2.03827	-0.59892	19.3856	0.18611		2.04149	-0.44079	19.4087	0.211		2.05577	-0.35019	19.3814	0.23639		2.04919	-0.27687	19.3797	0.26303
2.0588	-0.97654	19.3714	0.11762		2.05467	-3.20739	19.3714	0.11749		2.05871	-2.65124	19.3757	0.14354		2.06003	-1.36049	19.3642	0.15618		2.04979	-0.8561	19.3756	0.18482		2.04982	-0.60403	19.3757	0.19653		2.05149	-0.46353	19.3972	0.21898		2.06732	-0.36441	19.3714	0.25265		2.0588	-0.27078	19.3699	0.26962
2.07033	-0.95232	19.3615	0.12022		2.06448	-3.1347	19.3616	0.13909		2.06871	-2.67645	19.3642	0.13552		2.0702	-1.39282	19.3543	0.16742		2.06126	-0.86328	19.364	0.17567		2.05983	-0.60385	19.3642	0.18241		2.06282	-0.45381	19.3871	0.2231		2.07711	-0.35315	19.3615	0.24539		2.06875	-0.2781	19.36	0.26282
2.08018	-0.95546	19.3501	0.13489		2.0758	-3.05918	19.35	0.13186		2.08019	-2.70034	19.3543	0.13346		2.08195	-1.41287	19.3427	0.16355		2.07133	-0.87447	19.3542	0.16758		2.07025	-0.6219	19.3543	0.19274		2.07296	-0.45883	19.3772	0.20779		2.0895	-0.36581	19.3502	0.24567		2.08014	-0.27085	19.3483	0.26361
2.09011	-0.94195	19.3401	0.12312		2.0859	-2.97772	19.3401	0.13598		2.0901	-2.74265	19.3428	0.13949		2.09162	-1.42193	19.3328	0.16678		2.08247	-0.88259	19.3443	0.17925		2.08122	-0.61302	19.3443	0.19584		2.08292	-0.46667	19.3657	0.21457		2.09841	-0.36523	19.3402	0.23989		2.09008	-0.27145	19.3386	0.26712
2.10166	-0.92738	19.3302	0.12239		2.09586	-2.90368	19.3302	0.11438		2.10167	-2.77735	19.3327	0.1253		2.10162	-1.44683	19.3229	0.1723		2.09288	-0.8941	19.3328	0.17796		2.09164	-0.62874	19.3328	0.18446		2.0944	-0.46398	19.3568	0.20944		2.10832	-0.3825	19.3302	0.24777		2.1008	-0.28887	19.3286	0.26204
2.11151	-0.90347	19.3187	0.11098		2.10729	-2.82467	19.3186	0.1215		2.11148	-2.8092	19.3229	0.13803		2.1133	-1.4567	19.3115	0.16333		2.1027	-0.88482	19.3228	0.1721		2.1016	-0.62612	19.323	0.18353		2.10424	-0.46888	19.3459	0.21103		2.11998	-0.36825	19.3187	0.24737		2.11156	-0.27927	19.3171	0.2577
2.12294	-0.89916	19.3088	0.12164		2.11723	-2.76369	19.3088	0.11988		2.12139	-2.83642	19.3113	0.14115		2.12305	-1.48238	19.3014	0.16113		2.11447	-0.90702	19.313	0.17831		2.11308	-0.63715	19.313	0.18254		2.11548	-0.46645	19.3355	0.21896		2.12987	-0.37264	19.3088	0.24384		2.1215	-0.28948	19.3073	0.27237
2.13313	-0.87247	19.2973	0.10246		2.12848	-2.69188	19.2972	0.11946		2.13289	-2.87858	19.3015	0.13257		2.13416	-1.48768	19.2901	0.16326		2.12408	-0.90635	19.3013	0.1755		2.12296	-0.63312	19.3015	0.18587		2.12571	-0.47442	19.3256	0.21569		2.14153	-0.36462	19.2972	0.24254		2.13304	-0.28006	19.2959	0.26617
2.14302	-0.87168	19.2873	0.11295		2.13875	-2.6191	19.2874	0.12902		2.14287	-2.88599	19.29	0.13169		2.14459	-1.51349	19.28	0.17151		2.13453	-0.91539	19.2915	0.17207		2.13452	-0.63988	19.2916	0.18169		2.13565	-0.47786	19.3156	0.21207		2.15132	-0.37398	19.2874	0.23199		2.14298	-0.2893	19.2857	0.2707
2.15447	-0.85546	19.2768	0.11275		2.14853	-2.55351	19.2759	0.12911		2.15422	-2.92442	19.2801	0.14981		2.15442	-1.53663	19.2702	0.16465		2.14545	-0.92616	19.2802	0.18982		2.14448	-0.65579	19.2802	0.18779		2.14719	-0.48483	19.3056	0.22021		2.16127	-0.38256	19.2769	0.23298		2.15468	-0.28151	19.2759	0.26216
2.16432	-0.84434	19.2659	0.124		2.16012	-2.49601	19.2659	0.12986		2.16438	-2.93467	19.2701	0.13954		2.16563	-1.56591	19.2587	0.16168		2.15594	-0.93842	19.2701	0.17183		2.15442	-0.65444	19.2701	0.18142		2.15713	-0.48508	19.2942	0.22962		2.17268	-0.39216	19.266	0.24537		2.1644	-0.28027	19.2644	0.26677
2.17587	-0.82827	19.2554	0.10879		2.17008	-2.42835	19.2555	0.13451		2.17693	-2.97996	19.2586	0.15007		2.17594	-1.57773	19.2488	0.16708		2.16697	-0.94626	19.2602	0.19132		2.16595	-0.66301	19.2602	0.19191		2.16812	-0.48785	19.2843	0.21786		2.18264	-0.38326	19.2555	0.23172		2.17433	-0.28739	19.2544	0.26889
2.18573	-0.82236	19.2445	0.12531		2.18197	-2.38177	19.2445	0.14741		2.18575	-2.99326	19.2487	0.15011		2.18783	-1.60821	19.2371	0.16397		2.17731	-0.96522	19.2487	0.18367		2.17579	-0.67103	19.2487	0.18526		2.17846	-0.50523	19.2744	0.22088		2.19435	-0.38775	19.2446	0.23963		2.18577	-0.28781	19.2431	0.26697
2.19769	-0.80665	19.2341	0.11708		2.19141	-2.30645	19.2341	0.14625		2.19558	-3.02788	19.2371	0.14607		2.19725	-1.61583	19.2272	0.16041		2.1873	-0.9829	19.2387	0.18832		2.18705	-0.66838	19.2388	0.18543		2.18834	-0.48478	19.2644	0.21272		2.20411	-0.38838	19.2341	0.23498		2.19569	-0.30281	19.233	0.26016
2.20727	-0.79885	19.2241	0.11254		2.20137	-2.24947	19.223	0.14898		2.20714	-3.0424	19.2273	0.15543		2.20725	-1.62915	19.2156	0.16505		2.19875	-0.98491	19.2272	0.18594		2.19737	-0.6814	19.2272	0.19091		2.19983	-0.49729	19.2544	0.20969		2.2146	-0.39265	19.2241	0.23144		2.20737	-0.31428	19.223	0.26399
2.21715	-0.7834	19.2124	0.11144		2.21296	-2.1941	19.2126	0.14822		2.21704	-3.05157	19.2174	0.14275		2.21875	-1.64545	19.2059	0.16585		2.20871	-0.99554	19.2172	0.18712		2.2072	-0.69035	19.2173	0.19131		2.20977	-0.50082	19.2445	0.22097		2.22543	-0.40253	19.2126	0.24017		2.21715	-0.31076	19.2115	0.26456
2.22872	-0.78245	19.2027	0.1127		2.22279	-2.14576	19.2027	0.14413		2.22888	-3.08399	19.2058	0.14704		2.22874	-1.68028	19.1959	0.16957		2.22042	-0.99506	19.2068	0.1768		2.21861	-0.69677	19.2069	0.19757		2.22127	-0.51202	19.234	0.2153		2.23595	-0.40662	19.2027	0.23927		2.22713	-0.30607	19.2017	0.26326
2.23852	-0.76569	19.1912	0.12412		2.23429	-2.08584	19.1913	0.13843		2.2385	-3.09461	19.196	0.14354		2.23854	-1.68307	19.1844	0.16576		2.23022	-1.01772	19.1959	0.18151		2.22865	-0.70258	19.1958	0.19828		2.2313	-0.50483	19.2231	0.22168		2.24691	-0.4068	19.1911	0.23437		2.23858	-0.30927	19.1913	0.27008
2.24954	-0.76664	19.1812	0.12664		2.24429	-2.04833	19.1812	0.13538		2.24846	-3.11103	19.1844	0.14841		2.25027	-1.70434	19.1745	0.1644		2.24182	-1.02975	19.1853	0.17747		2.24	-0.70758	19.1855	0.1944		2.24165	-0.51116	19.2142	0.21542		2.25737	-0.41138	19.1812	0.24215		2.24844	-0.30258	19.1802	0.26681
2.25985	-0.75257	19.1713	0.12481		2.2557	-2.00538	19.1696	0.12725		2.26002	-3.12181	19.1746	0.14093		2.25996	-1.72422	19.1631	0.15577		2.25142	-1.04406	19.1754	0.17936		2.25011	-0.706	19.1755	0.18334		2.25267	-0.51136	19.2028	0.21229		2.26809	-0.40261	19.1713	0.23895		2.26011	-0.312	19.1698	0.26541
2.26992	-0.73562	19.1599	0.11037		2.26569	-1.94873	19.16	0.13156		2.26994	-3.12986	19.1646	0.13942		2.27154	-1.74539	19.1531	0.1707		2.26148	-1.0465	19.1645	0.17712		2.26211	-0.72222	19.1644	0.18912		2.26319	-0.52527	19.1944	0.22644		2.27883	-0.41338	19.1599	0.24522		2.26983	-0.32217	19.1589	0.2624
2.28142	-0.73434	19.15	0.12201		2.2756	-1.91113	19.1499	0.1329		2.2814	-3.14002	19.153	0.1505		2.28137	-1.77225	19.1416	0.17961		2.27316	-1.051	19.154	0.18109		2.27151	-0.72432	19.1541	0.19424		2.2744	-0.52369	19.1828	0.22287		2.28883	-0.41599	19.1499	0.24381		2.27983	-0.3206	19.1483	0.26751
2.29136	-0.72546	19.1384	0.11871		2.28711	-1.86464	19.1383	0.14577		2.29129	-3.13993	19.1431	0.13513		2.29279	-1.79131	19.1318	0.16538		2.28297	-1.071	19.143	0.17973		2.28145	-0.73893	19.143	0.19658		2.28447	-0.52712	19.1745	0.22025		2.30025	-0.41975	19.1401	0.24		2.2914	-0.32326	19.1384	0.26625
2.30275	-0.72019	19.1285	0.12231		2.29709	-1.81673	19.1285	0.14176		2.30378	-3.15437	19.1316	0.13649		2.3027	-1.79605	19.1216	0.16394		2.29498	-1.08472	19.1327	0.17763		2.29293	-0.73739	19.1327	0.19449		2.29447	-0.52855	19.163	0.21813		2.31027	-0.42921	19.1285	0.23278		2.30121	-0.32546	19.127	0.26668
2.31274	-0.7108	19.1186	0.11244		2.30966	-1.77562	19.117	0.12079		2.31277	-3.15629	19.1217	0.13711		2.31279	-1.81317	19.1101	0.16186		2.30432	-1.08845	19.1217	0.17763		2.30286	-0.75595	19.1227	0.20026		2.30602	-0.52547	19.153	0.20801		2.32178	-0.43097	19.1185	0.23866		2.31293	-0.32859	19.1169	0.27012
2.32267	-0.70717	19.107	0.12368		2.3185	-1.74491	19.107	0.12943		2.32271	-3.15326	19.111	0.14234		2.32417	-1.83799	19.1003	0.16872		2.31589	-1.11488	19.1111	0.17787		2.31445	-0.74927	19.1112	0.20053		2.31593	-0.53756	19.1431	0.21842		2.33165	-0.43758	19.107	0.23628		2.32271	-0.33869	19.1069	0.26779
2.33406	-0.69046	19.097	0.11334		2.32846	-1.69228	19.0956	0.13434		2.33406	-3.15769	19.1003	0.13807		2.33421	-1.86512	19.0888	0.17427		2.32585	-1.11444	19.1013	0.18218		2.32442	-0.76017	19.1012	0.19491		2.32771	-0.53951	19.1327	0.20986		2.34395	-0.43775	19.0972	0.2444		2.33321	-0.33305	19.0956	0.26357
2.34406	-0.67712	19.0857	0.13194		2.34039	-1.66806	19.0856	0.12982		2.34419	-3.13954	19.0898	0.13137		2.34412	-1.87204	19.0788	0.17564		2.3358	-1.12486	19.0898	0.17525		2.33415	-0.76348	19.0899	0.19543		2.33744	-0.55037	19.1227	0.22281		2.35298	-0.42945	19.0872	0.23912		2.34412	-0.33726	19.0857	0.25742
2.35584	-0.67357	19.0757	0.13062		2.34987	-1.62383	19.0756	0.13003		2.35562	-3.13504	19.0788	0.14064		2.35572	-1.90087	19.0674	0.16367		2.34742	-1.14059	19.0799	0.17776		2.34577	-0.77455	19.0799	0.19568		2.34734	-0.5542	19.1112	0.22234		2.36302	-0.4276	19.0757	0.24923		2.35404	-0.33985	19.0741	0.2525
2.36553	-0.67117	19.0658	0.1252		2.35977	-1.5978	19.0641	0.12993		2.36561	-3.12615	19.0685	0.15858		2.36558	-1.90876	19.0576	0.16573		2.35714	-1.14472	19.0683	0.17775		2.35563	-0.78115	19.0699	0.19742		2.3589	-0.55751	19.1013	0.22141		2.37444	-0.43509	19.0658	0.24672		2.36597	-0.34222	19.0641	0.25914
2.37548	-0.6597	19.0544	0.12264		2.37125	-1.57211	19.0543	0.12363		2.37535	-3.12124	19.0587	0.14848		2.3776	-1.93111	19.046	0.16258		2.36937	-1.17065	19.0586	0.18341		2.36696	-0.78136	19.0587	0.20645		2.36871	-0.57488	19.0914	0.22514		2.38442	-0.43753	19.0544	0.24254		2.37543	-0.34265	19.0544	0.26448
2.38688	-0.66173	19.0444	0.12478		2.38126	-1.5387	19.0428	0.12906		2.38692	-3.11543	19.0469	0.15141		2.38702	-1.96107	19.036	0.15764		2.37867	-1.18241	19.0484	0.17638		2.37703	-0.79488	19.0485	0.1998		2.38038	-0.57759	19.0815	0.22329		2.39541	-0.44391	19.0443	0.23897		2.38595	-0.34378	19.0427	0.26042
2.39692	-0.65996	19.0329	0.1279		2.39289	-1.50906	19.0328	0.1332		2.39685	-3.09639	19.037	0.14364		2.397	-1.97444	19.0255	0.16555		2.38847	-1.17701	19.037	0.17756		2.38827	-0.80293	19.037	0.19861		2.39021	-0.57609	19.0699	0.22067		2.40581	-0.44771	19.033	0.23489		2.39707	-0.34292	19.0329	0.25866
2.40809	-0.65467	19.023	0.11603		2.40273	-1.474	19.023	0.1352		2.40851	-3.08931	19.0271	0.14733		2.40848	-1.98397	19.0146	0.15872		2.39997	-1.19348	19.027	0.18084		2.39848	-0.79617	19.0271	0.19381		2.40089	-0.58679	19.06	0.22143		2.4158	-0.44101	19.023	0.23983		2.4075	-0.3517	19.023	0.27116
2.41845	-0.66267	19.013	0.11362		2.4131	-1.45158	19.0115	0.1373		2.4184	-3.09691	19.0157	0.15487		2.4184	-2.00761	19.0042	0.16583		2.40997	-1.20668	19.0155	0.18736		2.40841	-0.80504	19.0172	0.19738		2.41161	-0.5892	19.0502	0.22158		2.42725	-0.44142	19.0129	0.23514		2.41919	-0.35517	19.0115	0.25848
2.42881	-0.64674	19.0016	0.11904		2.4241	-1.41776	19.0015	0.13112		2.43053	-3.0572	19.0057	0.14996		2.43002	-2.0244	18.9933	0.16757		2.42121	-1.21723	19.0056	0.18145		2.41993	-0.82001	19.0056	0.19686		2.42154	-0.59551	19.0387	0.23152		2.43728	-0.45794	19.0015	0.2381		2.42885	-0.35571	19.0015	0.25977
2.43973	-0.64405	18.9917	0.12553		2.43452	-1.39302	18.9902	0.1358		2.43988	-3.04172	18.9942	0.14558		2.43993	-2.04157	18.9827	0.17108		2.43152	-1.2272	18.9959	0.17765		2.42983	-0.82258	18.9958	0.19986		2.43289	-0.60613	19.0286	0.2255		2.44887	-0.4573	18.9918	0.24336		2.43873	-0.36544	18.9899	0.26614
2.45016	-0.64486	18.9801	0.12658		2.44554	-1.36494	18.9802	0.12523		2.45033	-3.02013	18.9843	0.1639		2.45037	-2.05436	18.9717	0.17143		2.44122	-1.24313	18.9843	0.17505		2.44133	-0.82633	18.9843	0.19945		2.44303	-0.61294	19.0187	0.22772		2.45868	-0.45916	18.9816	0.23755		2.45032	-0.35959	18.9801	0.27085
2.46124	-0.61564	18.9701	0.13196		2.45595	-1.34594	18.9686	0.13177		2.46121	-2.9992	18.9744	0.15702		2.46126	-2.07964	18.9613	0.16846		2.45278	-1.24037	18.9743	0.16367		2.45131	-0.83435	18.9743	0.21392		2.45484	-0.60552	19.0088	0.22884		2.47125	-0.46704	18.9701	0.2446		2.46008	-0.35612	18.9701	0.26232
2.47164	-0.62573	18.9603	0.13562		2.46683	-1.31745	18.9587	0.1406		2.47168	-2.95861	18.9629	0.1497		2.47182	-2.0911	18.9514	0.17042		2.46297	-1.276	18.9627	0.18296		2.46275	-0.8329	18.9644	0.19593		2.46445	-0.61225	18.9973	0.21823		2.48018	-0.47042	18.9602	0.24519		2.47258	-0.36982	18.9586	0.2664
2.48259	-0.6091	18.9486	0.11356		2.47743	-1.30319	18.9487	0.13652		2.48209	-2.95608	18.9529	0.14633		2.48218	-2.10085	18.9399	0.17257		2.47342	-1.27632	18.9529	0.18204		2.47282	-0.84538	18.9529	0.2067		2.47429	-0.61827	18.9874	0.23488		2.49007	-0.46707	18.9487	0.24428		2.48165	-0.36769	18.9486	0.27368
2.49315	-0.60885	18.9388	0.12767		2.48722	-1.28021	18.9372	0.12403		2.49308	-2.90184	18.9414	0.14688		2.49319	-2.10801	18.9299	0.17478		2.48421	-1.27986	18.943	0.1827		2.48271	-0.84866	18.9429	0.20586		2.48589	-0.62946	18.977	0.20951		2.50155	-0.46423	18.9387	0.23982		2.4915	-0.36952	18.9387	0.26777
2.50306	-0.60017	18.9272	0.1194		2.49838	-1.25644	18.9273	0.13438		2.50295	-2.8774	18.9315	0.1579		2.5031	-2.12665	18.9185	0.16042		2.49414	-1.29818	18.9314	0.18114		2.49437	-0.8613	18.9315	0.19849		2.49569	-0.63457	18.9669	0.21525		2.51142	-0.47422	18.9289	0.24969		2.50302	-0.36347	18.9273	0.26923
2.51437	-0.59097	18.9174	0.12059		2.50884	-1.24589	18.9157	0.13043		2.51443	-2.86685	18.9215	0.14266		2.51489	-2.13873	18.9084	0.17279		2.50555	-1.31019	18.9214	0.18173		2.50408	-0.86142	18.9215	0.18974		2.50706	-0.6322	18.9555	0.21773		2.52257	-0.47539	18.9173	0.25003		2.51292	-0.3728	18.9173	0.25741
2.52453	-0.59174	18.9074	0.12785		2.51872	-1.22008	18.9059	0.12647		2.52446	-2.81703	18.9101	0.14815		2.52458	-2.15391	18.8985	0.16647		2.51543	-1.33009	18.9101	0.17534		2.51514	-0.87113	18.9115	0.19678		2.51717	-0.64477	18.9456	0.23161		2.53284	-0.4843	18.9075	0.25058		2.52382	-0.36535	18.9059	0.26855
2.5359	-0.58712	18.8958	0.12774		2.53021	-1.19947	18.8943	0.13012		2.53576	-2.80525	18.9001	0.15857		2.53575	-2.17546	18.8871	0.17134		2.52631	-1.33513	18.9	0.17593		2.52555	-0.88528	18.9002	0.1908		2.52715	-0.6447	18.9355	0.22621		2.54284	-0.49345	18.8969	0.25084		2.5344	-0.37446	18.8959	0.26252
2.54588	-0.58239	18.886	0.12166		2.54012	-1.17416	18.8844	0.13773		2.54596	-2.77759	18.8885	0.15985		2.54592	-2.17245	18.8771	0.16817		2.53715	-1.35715	18.8886	0.17276		2.53611	-0.89405	18.8902	0.18987		2.53871	-0.63947	18.9243	0.23405		2.55439	-0.4897	18.886	0.25078		2.54435	-0.38478	18.886	0.27534
2.55588	-0.592	18.8746	0.12121		2.55167	-1.15343	18.8745	0.13254		2.55813	-2.72832	18.8788	0.15305		2.55598	-2.18805	18.8656	0.17162		2.54701	-1.3655	18.8786	0.18208		2.54689	-0.89736	18.8786	0.19819		2.54864	-0.6561	18.9141	0.22607		2.56422	-0.48816	18.8755	0.2448		2.55584	-0.38808	18.8744	0.2729
2.5673	-0.58784	18.8645	0.12484		2.56158	-1.14207	18.8631	0.12565		2.56746	-2.70131	18.8687	0.14703		2.56708	-2.1945	18.8557	0.16809		2.55865	-1.38186	18.8688	0.16813		2.55743	-0.91171	18.8688	0.17639		2.56023	-0.64858	18.9043	0.23427		2.57583	-0.49313	18.8645	0.24535		2.56577	-0.38861	18.8644	0.26728
2.57729	-0.58515	18.853	0.13326		2.57286	-1.13371	18.8531	0.12746		2.57731	-2.674	18.8573	0.16585		2.57731	-2.20521	18.8441	0.1754		2.56855	-1.38737	18.8572	0.17015		2.56844	-0.92497	18.859	0.19264		2.56988	-0.65893	18.8926	0.23349		2.58568	-0.50583	18.854	0.24684		2.57667	-0.38916	18.8531	0.27232
2.58866	-0.58317	18.8431	0.12718		2.58304	-1.10996	18.8415	0.13555		2.58866	-2.64069	18.8472	0.14759		2.58878	-2.22115	18.8342	0.15382		2.58049	-1.4027	18.8472	0.17552		2.57883	-0.93658	18.8473	0.19936		2.57997	-0.65599	18.8829	0.22228		2.59665	-0.50325	18.8441	0.24374		2.58721	-0.39299	18.8431	0.26655
2.59874	-0.57016	18.8326	0.13116		2.59298	-1.094	18.8316	0.1333		2.59875	-2.62137	18.8358	0.16323		2.59873	-2.23131	18.8243	0.16745		2.58975	-1.41386	18.8357	0.17299		2.58883	-0.93452	18.8373	0.18655		2.59147	-0.66288	18.873	0.22834		2.60712	-0.51295	18.8327	0.24241		2.59713	-0.38687	18.8327	0.26893
2.60865	-0.58208	18.8217	0.13055		2.60445	-1.07792	18.8202	0.13483		2.60987	-2.57472	18.8258	0.15871		2.61285	-2.24146	18.8127	0.16233		2.60014	-1.43411	18.8257	0.17947		2.60039	-0.95429	18.8268	0.20124		2.60141	-0.66492	18.8631	0.22294		2.61706	-0.51638	18.8227	0.24037		2.60886	-0.39489	18.8216	0.25954
2.62013	-0.57175	18.8112	0.12959		2.61441	-1.06129	18.81	0.13629		2.62008	-2.54352	18.8142	0.15674		2.62038	-2.25168	18.8027	0.16451		2.61134	-1.44868	18.8158	0.16658		2.61023	-0.9489	18.816	0.20651		2.61253	-0.67468	18.853	0.21472		2.62862	-0.51117	18.8112	0.2373		2.6185	-0.4047	18.8112	0.26192
2.63004	-0.54313	18.8002	0.1226		2.62607	-1.04465	18.8001	0.13557		2.63001	-2.50459	18.8043	0.14894		2.6301	-2.27227	18.7914	0.16531		2.62157	-1.46664	18.8042	0.18042		2.62112	-0.96852	18.8059	0.1912		2.62285	-0.6789	18.8414	0.23788		2.63858	-0.51973	18.8012	0.23615		2.62844	-0.39613	18.8013	0.26191
2.63998	-0.55095	18.7899	0.12029		2.63588	-1.0249	18.7888	0.13192		2.64154	-2.46113	18.7944	0.15804		2.63995	-2.27089	18.7814	0.16409		2.63151	-1.47013	18.7944	0.1705		2.63171	-0.97059	18.7945	0.19314		2.63276	-0.68112	18.8316	0.21939		2.64942	-0.51164	18.7912	0.24811		2.63985	-0.40427	18.7899	0.26987
2.65146	-0.53934	18.7756	0.11799		2.6457	-1.01436	18.7787	0.1338		2.65148	-2.43326	18.7829	0.16188		2.65116	-2.28122	18.77	0.1715		2.64306	-1.49246	18.7846	0.16916		2.64153	-0.96869	18.7846	0.1996		2.64422	-0.69717	18.8216	0.21851		2.65991	-0.5225	18.7797	0.25047		2.64994	-0.40503	18.7797	0.27424
2.66151	-0.52863	18.7616	0.11569		2.65727	-1.0059	18.7672	0.12246		2.66305	-2.39839	18.773	0.15351		2.66148	-2.26772	18.7599	0.16499		2.653	-1.49969	18.773	0.19163		2.65286	-0.99059	18.774	0.19784		2.65416	-0.7021	18.81	0.21974		2.66985	-0.52865	18.7699	0.24953		2.6619	-0.41302	18.7682	0.27295
2.67295	-0.52962	18.7585	0.11528		2.66722	-1.00368	18.7574	0.12779		2.67296	-2.35763	18.7616	0.1533		2.67139	-2.26721	18.75	0.17827		2.66494	-1.51193	18.763	0.18095		2.66302	-0.98964	18.7631	0.20022		2.66533	-0.72437	18.8001	0.22353		2.68138	-0.53474	18.7583	0.24912		2.67138	-0.40486	18.7584	0.27198
2.68281	-0.52694	18.7484	0.12221		2.67862	-0.98727	18.7468	0.13701		2.68491	-2.33284	18.7516	0.14482		2.683	-2.2744	18.7387	0.16639		2.67444	-1.51729	18.7515	0.18752		2.673	-1.00354	18.7527	0.19894		2.67569	-0.71386	18.7898	0.23058		2.6912	-0.52884	18.7485	0.24638		2.68123	-0.41285	18.7485	0.27271
2.69288	-0.52837	18.737	0.11284		2.6886	-0.97849	18.736	0.14289		2.69442	-2.29324	18.7417	0.15366		2.69285	-2.28298	18.7287	0.16152		2.6845	-1.53049	18.7417	0.17724		2.68433	-1.01201	18.7417	0.20133		2.68594	-0.72628	18.7798	0.23617		2.7028	-0.54172	18.7369	0.24847		2.69282	-0.41522	18.737	0.27787
2.70438	-0.50886	18.7271	0.10933		2.70015	-0.9664	18.7256	0.13511		2.70429	-2.25542	18.7302	0.15029		2.70428	-2.28156	18.7171	0.16312		2.69601	-1.54235	18.7313	0.18011		2.69438	-1.02342	18.7313	0.20789		2.69684	-0.72465	18.7699	0.22602		2.71268	-0.55004	18.7271	0.24927		2.70269	-0.41207	18.727	0.28031
2.71416	-0.52564	18.7156	0.11507		2.71003	-0.9516	18.7145	0.13177		2.7158	-2.23206	18.7204	0.14053		2.71438	-2.29369	18.7072	0.16754		2.70594	-1.55365	18.7204	0.18353		2.70543	-1.0252	18.7214	0.20089		2.70751	-0.72992	18.7584	0.22387		2.72368	-0.55349	18.7171	0.24593		2.71485	-0.4167	18.7156	0.27192
2.7256	-0.51481	18.7055	0.10091		2.71995	-0.93099	18.7041	0.13343		2.72577	-2.1871	18.7087	0.14628		2.72425	-2.28236	18.6957	0.17426		2.71796	-1.56929	18.7098	0.18388		2.71591	-1.03492	18.7099	0.19334		2.71921	-0.72991	18.7443	0.22171		2.73415	-0.55656	18.7057	0.24974		2.72415	-0.42739	18.7055	0.27406
2.73561	-0.50472	18.6956	0.11863		2.73154	-0.92329	18.6931	0.13299		2.73716	-2.14878	18.6988	0.15017		2.73555	-2.28201	18.6858	0.16518		2.72734	-1.57649	18.6998	0.1822		2.72582	-1.03669	18.6999	0.20666		2.72886	-0.74551	18.7387	0.20147		2.74456	-0.54955	18.6956	0.25243		2.73407	-0.42409	18.6955	0.26595
2.74567	-0.51782	18.6842	0.11514		2.74141	-0.91015	18.6826	0.13409		2.74717	-2.11006	18.6885	0.14694		2.74578	-2.28102	18.6758	0.17336		2.73886	-1.60031	18.6884	0.18413		2.73734	-1.05101	18.6885	0.20408		2.73875	-0.74691	18.7271	0.20732		2.75552	-0.54974	18.6858	0.25532		2.74566	-0.43254	18.6841	0.27483
2.75722	-0.50902	18.6743	0.11327		2.75287	-0.89067	18.6727	0.13297		2.75907	-2.07616	18.6774	0.15334		2.75697	-2.28869	18.6643	0.16881		2.74872	-1.61776	18.6783	0.18213		2.74722	-1.05945	18.6785	0.19233		2.75022	-0.75453	18.717	0.2204		2.766	-0.55062	18.6743	0.24713		2.75553	-0.43291	18.6743	0.28226
2.76696	-0.50128	18.6644	0.11496		2.76289	-0.89129	18.6611	0.13247		2.76854	-2.0531	18.6669	0.1588		2.7671	-2.29083	18.6544	0.17341		2.75872	-1.62796	18.6667	0.18646		2.75923	-1.07606	18.6685	0.20464		2.76013	-0.75044	18.7072	0.21756		2.7769	-0.56005	18.6642	0.25614		2.76596	-0.43775	18.6627	0.26909
2.77698	-0.51015	18.6529	0.12483		2.7738	-0.8754	18.6512	0.12856		2.77843	-2.02428	18.6559	0.15316		2.777	-2.2902	18.6428	0.17381		2.76997	-1.65138	18.6571	0.18367		2.76865	-1.06684	18.6571	0.19997		2.7727	-0.76343	18.6957	0.21725		2.78748	-0.56734	18.6528	0.25326		2.77704	-0.42742	18.6529	0.28417
2.78851	-0.4906	18.6428	0.12196		2.7842	-0.87696	18.6398	0.1437		2.78998	-1.99115	18.6456	0.15896		2.78849	-2.28776	18.6331	0.17749		2.78	-1.64501	18.6471	0.18202		2.77855	-1.07923	18.647	0.19348		2.78166	-0.76624	18.6858	0.21814		2.7974	-0.56585	18.6429	0.24422		2.78748	-0.44654	18.6429	0.27345
2.79831	-0.49167	18.6313	0.10092		2.7942	-0.86838	18.6298	0.13475		2.80002	-1.95522	18.6355	0.15502		2.7985	-2.27793	18.6215	0.16743		2.79181	-1.66	18.6356	0.19174		2.79027	-1.09357	18.6356	0.20077		2.79158	-0.77674	18.6758	0.21562		2.80905	-0.56862	18.6329	0.25037		2.7979	-0.44829	18.6314	0.2722
2.80983	-0.49123	18.6215	0.1123		2.80566	-0.8524	18.6199	0.13672		2.81144	-1.92956	18.6241	0.15736		2.80987	-2.28009	18.6115	0.17205		2.80138	-1.67777	18.6256	0.1843		2.79997	-1.09573	18.6257	0.20333		2.80297	-0.78542	18.6659	0.21206		2.81886	-0.5862	18.6215	0.23574		2.80893	-0.45492	18.6215	0.27859
2.81977	-0.47683	18.6115	0.11152		2.81566	-0.83918	18.6084	0.13574		2.82144	-1.9059	18.6142	0.1452		2.81991	-2.27319	18.6016	0.17555		2.81138	-1.68212	18.6141	0.17578		2.81173	-1.10498	18.6158	0.20701		2.81308	-0.7817	18.6544	0.20802		2.83031	-0.57926	18.6115	0.25401		2.81882	-0.4564	18.6099	0.2743
2.83033	-0.48093	18.6001	0.1289		2.82696	-0.83642	18.5986	0.13261		2.83315	-1.87834	18.6027	0.14997		2.83043	-2.2736	18.5903	0.17571		2.82275	-1.68918	18.6041	0.18962		2.82141	-1.10413	18.6042	0.21738		2.82461	-0.79482	18.6444	0.21402		2.84023	-0.58935	18.6016	0.25126		2.82997	-0.46474	18.6	0.27623
2.84116	-0.48693	18.5903	0.12169		2.83719	-0.82476	18.5871	0.13414		2.84277	-1.85632	18.5928	0.14256		2.84131	-2.25545	18.5801	0.18132		2.83302	-1.69888	18.5943	0.18956		2.83133	-1.12307	18.5944	0.20811		2.83437	-0.80331	18.6345	0.21525		2.85018	-0.5905	18.5902	0.25915		2.8403	-0.45847	18.5902	0.27502
2.85171	-0.48328	18.5785	0.12503		2.84706	-0.81783	18.577	0.1332		2.85277	-1.83477	18.5828	0.15998		2.85187	-2.26157	18.5687	0.1701		2.84284	-1.70845	18.5827	0.18584		2.84269	-1.13884	18.5828	0.20829		2.84443	-0.79845	18.6232	0.21818		2.86165	-0.60106	18.5801	0.25116		2.85023	-0.46729	18.5785	0.2768
2.86159	-0.49013	18.5687	0.14206		2.8585	-0.80618	18.5654	0.13132		2.86434	-1.79785	18.5713	0.14802		2.86251	-2.2474	18.5588	0.1616		2.85435	-1.72804	18.5728	0.1919		2.85273	-1.12423	18.5729	0.21066		2.85596	-0.82076	18.6132	0.21855		2.8716	-0.5978	18.5685	0.23853		2.86163	-0.45512	18.5685	0.27394
2.87312	-0.47627	18.5587	0.13341		2.8685	-0.79646	18.5556	0.1325		2.87421	-1.77361	18.5613	0.13474		2.87316	-2.24032	18.5472	0.1631		2.86427	-1.71918	18.5628	0.18931		2.86437	-1.13353	18.563	0.19511		2.86587	-0.82188	18.6027	0.21345		2.88336	-0.60385	18.5587	0.24011		2.87157	-0.4643	18.5571	0.26945
2.88323	-0.47138	18.5472	0.1325		2.87841	-0.78422	18.5455	0.14421		2.88558	-1.73818	18.5498	0.14994		2.88316	-2.2293	18.5372	0.17412		2.87503	-1.72989	18.5514	0.19001		2.87418	-1.15002	18.5514	0.20347		2.87698	-0.82929	18.5917	0.21642		2.89303	-0.60605	18.5487	0.24219		2.88265	-0.46366	18.5472	0.26943
2.89465	-0.47265	18.5373	0.14185		2.88993	-0.7907	18.5341	0.14218		2.8956	-1.69528	18.54	0.14832		2.89461	-2.24175	18.5274	0.17698		2.88552	-1.75907	18.5413	0.18574		2.88416	-1.15029	18.5413	0.19251		2.88729	-0.8318	18.5813	0.21994		2.90558	-0.61494	18.5373	0.2506		2.89307	-0.46108	18.5372	0.27798
2.90443	-0.48058	18.5258	0.1314		2.89981	-0.78385	18.5242	0.13241		2.90681	-1.68012	18.53	0.15429		2.90449	-2.23213	18.5159	0.16991		2.89557	-1.75928	18.5299	0.17286		2.89562	-1.17127	18.5315	0.20321		2.89726	-0.85106	18.5713	0.21071		2.91453	-0.62178	18.5274	0.24178		2.90287	-0.46303	18.5258	0.27436
2.91453	-0.47534	18.5159	0.12909		2.91136	-0.77324	18.5128	0.13635		2.917	-1.66317	18.5184	0.16143		2.91607	-2.23138	18.5058	0.16294		2.90705	-1.76858	18.5201	0.19194		2.9055	-1.17652	18.5201	0.18774		2.90884	-0.84929	18.5597	0.21653		2.92442	-0.63492	18.5159	0.24979		2.91416	-0.47873	18.5158	0.26323
2.92598	-0.46206	18.5059	0.12431		2.92121	-0.77288	18.5027	0.13396		2.92691	-1.6489	18.5086	0.15504		2.92599	-2.21966	18.4944	0.16706		2.91692	-1.78357	18.5101	0.19428		2.91602	-1.19202	18.5101	0.19687		2.91863	-0.83636	18.5497	0.21872		2.93582	-0.63191	18.5059	0.25224		2.92441	-0.47415	18.506	0.26016
2.93596	-0.44336	18.4944	0.12522		2.93176	-0.76435	18.4929	0.14582		2.9385	-1.6031	18.4971	0.15013		2.93775	-2.21912	18.4846	0.16685		2.92681	-1.78153	18.4985	0.18143		2.92704	-1.19651	18.4987	0.19135		2.93035	-0.847	18.54	0.2179		2.94591	-0.64166	18.4954	0.25208		2.93438	-0.47614	18.4954	0.26366
2.94673	-0.45379	18.4845	0.13061		2.9427	-0.75224	18.4815	0.14633		2.9484	-1.58485	18.4872	0.14499		2.94751	-2.20655	18.4732	0.17152		2.93842	-1.7997	18.4887	0.18933		2.9374	-1.2079	18.4888	0.19444		2.94	-0.85023	18.53	0.22447		2.95696	-0.62708	18.4846	0.26018		2.94576	-0.47774	18.4846	0.2579
2.95731	-0.45582	18.4731	0.12059		2.95313	-0.74876	18.4715	0.14448		2.95992	-1.55752	18.4773	0.15482		2.95752	-2.18481	18.4631	0.16074		2.94859	-1.80846	18.4773	0.19197		2.94888	-1.20149	18.4788	0.19771		2.95002	-0.85232	18.5184	0.21706		2.96728	-0.63821	18.4741	0.25348		2.95578	-0.4753	18.4741	0.26856
2.96731	-0.46724	18.463	0.12707		2.96408	-0.73008	18.4599	0.1398		2.96988	-1.53489	18.4658	0.15809		2.96907	-2.18258	18.4527	0.1765		2.96025	-1.81209	18.4672	0.17977		2.95897	-1.23969	18.4673	0.18955		2.96166	-0.86111	18.5085	0.21375		2.97706	-0.63684	18.4632	0.24769		2.9682	-0.47848	18.4631	0.27166
2.97865	-0.45023	18.4526	0.12268		2.97461	-0.73544	18.45	0.13704		2.98152	-1.51763	18.456	0.15112		2.97891	-2.1533	18.4417	0.17232		2.96985	-1.80983	18.4573	0.18298		2.96875	-1.2396	18.4574	0.2		2.97144	-0.86761	18.4986	0.2197		2.98876	-0.64126	18.4526	0.24582		2.97715	-0.48042	18.4525	0.25644
2.98872	-0.44558	18.4417	0.13396		2.98453	-0.72138	18.4402	0.13314		2.99136	-1.50673	18.4442	0.15496		2.98872	-2.14719	18.4312	0.16504		2.98032	-1.82147	18.4459	0.19455		2.98024	-1.2387	18.446	0.19401		2.98353	-0.87387	18.4872	0.23177		2.99865	-0.65445	18.4427	0.24739		2.98707	-0.48538	18.4427	0.25944
3.00021	-0.44926	18.4313	0.13153		2.99596	-0.71706	18.4286	0.13725		3.00181	-1.4722	18.4344	0.14676		3.00011	-2.12577	18.4202	0.17133		2.99141	-1.81899	18.4358	0.17809		2.99044	-1.25491	18.436	0.20617		2.99288	-0.88645	18.4772	0.23441		3.01011	-0.64842	18.4312	0.25612		2.99875	-0.49042	18.4312	0.27923
3.01001	-0.44038	18.4203	0.13143		3.00584	-0.71018	18.4187	0.14095		3.01271	-1.46676	18.4244	0.16327		3.01009	-2.12426	18.4098	0.1754		3.00161	-1.8163	18.4245	0.17352		3.00217	-1.27997	18.4259	0.18793		3.00286	-0.89232	18.4672	0.23183		3.02005	-0.65671	18.4213	0.2563		3.0086	-0.4957	18.4212	0.27123
3.01999	-0.4449	18.4098	0.12992		3.01736	-0.7059	18.4071	0.13009		3.02325	-1.44857	18.4128	0.14605		3.02208	-2.11884	18.3988	0.17689		3.01288	-1.83559	18.4146	0.18707		3.01175	-1.27495	18.4146	0.20306		3.01432	-0.89645	18.4559	0.22551		3.03204	-0.65837	18.4098	0.27213		3.01856	-0.49479	18.4101	0.26608
3.03156	-0.44841	18.3987	0.13263		3.02748	-0.69291	18.3973	0.14472		3.03415	-1.42108	18.403	0.15539		3.03161	-2.10495	18.3885	0.16914		3.0232	-1.83174	18.4045	0.17977		3.02165	-1.28505	18.4046	0.20441		3.02417	-0.90566	18.4459	0.2322		3.04149	-0.66651	18.3999	0.25835		3.03	-0.49661	18.3999	0.28219
3.04157	-0.44173	18.3883	0.12947		3.03728	-0.6846	18.3858	0.14251		3.04456	-1.39555	18.3915	0.14053		3.04149	-2.10016	18.3784	0.18606		3.03301	-1.83729	18.3929	0.17921		3.03307	-1.2965	18.394	0.20819		3.03538	-0.90898	18.4358	0.23945		3.05138	-0.67487	18.39	0.25095		3.0399	-0.50632	18.39	0.27453
3.05289	-0.43693	18.3784	0.13972		3.04886	-0.68791	18.3757	0.15842		3.05585	-1.38838	18.3816	0.13891		3.0529	-2.09713	18.3669	0.17277		3.04478	-1.83999	18.3831	0.18794		3.04307	-1.29935	18.3832	0.1991		3.0457	-0.91609	18.426	0.23228		3.06291	-0.68503	18.3783	0.25526		3.05153	-0.51787	18.3784	0.25995
3.06289	-0.44098	18.3669	0.13062		3.05877	-0.67675	18.3658	0.14157		3.06613	-1.36844	18.3717	0.13792		3.06292	-2.07733	18.357	0.17223		3.05445	-1.85815	18.3716	0.18031		3.05451	-1.3095	18.3728	0.19979		3.05564	-0.92313	18.4145	0.22433		3.07287	-0.67872	18.3686	0.25599		3.0613	-0.51138	18.3685	0.27282
3.0728	-0.44458	18.3569	0.14403		3.07029	-0.66997	18.3545	0.14664		3.076	-1.35002	18.3602	0.15087		3.07421	-2.07765	18.3456	0.16896		3.06633	-1.873	18.3616	0.17749		3.06447	-1.31729	18.3616	0.21173		3.06718	-0.92956	18.4045	0.229		3.08446	-0.69048	18.3587	0.24642		3.07132	-0.50433	18.3585	0.27679
3.08426	-0.43878	18.3455	0.13207		3.08018	-0.66147	18.3445	0.14493		3.0875	-1.33087	18.3503	0.15231		3.08439	-2.06053	18.3356	0.17792		3.07604	-1.87642	18.3512	0.18502		3.07444	-1.33664	18.3513	0.19943		3.07706	-0.93008	18.394	0.2229		3.09439	-0.67724	18.347	0.24664		3.08273	-0.51199	18.3469	0.2745
3.09427	-0.43541	18.3355	0.14119		3.09177	-0.69153	18.3329	0.14086		3.09737	-1.32101	18.3388	0.14025		3.09425	-2.05644	18.324	0.19		3.08593	-1.87266	18.3403	0.17706		3.08595	-1.34753	18.3403	0.21121		3.08892	-0.93513	18.3831	0.23426		3.10642	-0.70102	18.3372	0.25112		3.09266	-0.51347	18.3371	0.28038
3.10563	-0.4337	18.3256	0.12823		3.10152	-0.68815	18.3231	0.13811		3.10887	-1.3017	18.3288	0.1585		3.10567	-2.03087	18.3142	0.18334		3.09746	-1.87327	18.3298	0.18708		3.09585	-1.34947	18.3299	0.20536		3.09853	-0.94584	18.3727	0.22599		3.11583	-0.68941	18.3257	0.25201		3.10437	-0.51538	18.3257	0.27753
3.11583	-0.44586	18.3142	0.14228		3.11142	-0.67431	18.3114	0.14319		3.11872	-1.28823	18.3172	0.15401		3.11573	-2.01463	18.3042	0.17272		3.1073	-1.88752	18.3187	0.19915		3.10695	-1.35774	18.3199	0.21172		3.10889	-0.95055	18.3627	0.23978		3.12559	-0.70327	18.3157	0.25212		3.11412	-0.52383	18.3156	0.26791
3.12564	-0.42482	18.3042	0.13426		3.12301	-0.66254	18.3016	0.14017		3.12874	-1.28015	18.3073	0.15857		3.12758	-2.00779	18.2927	0.1814		3.11796	-1.88621	18.3084	0.19691		3.11735	-1.36637	18.3084	0.20475		3.11997	-0.95103	18.3512	0.22192		3.13714	-0.71298	18.3057	0.24541		3.12465	-0.51874	18.3057	0.27542
3.13705	-0.43029	18.2926	0.12479		3.13291	-0.66277	18.2915	0.14282		3.14025	-1.2704	18.2975	0.15994		3.13724	-1.99936	18.2828	0.1855		3.12882	-1.87973	18.2983	0.19693		3.12718	-1.37667	18.2984	0.21294		3.13021	-0.95787	18.3413	0.22705		3.14703	-0.70778	18.2943	0.26232		3.13562	-0.53087	18.2942	0.27372
3.14707	-0.42781	18.2827	0.12548		3.14391	-0.65526	18.2801	0.13093		3.15018	-1.24571	18.2859	0.15288		3.14711	-1.97721	18.2714	0.1826		3.13857	-1.88128	18.2869	0.19921		3.1388	-1.3808	18.2869	0.21202		3.14153	-0.97636	18.3313	0.23048		3.15851	-0.70735	18.2842	0.25904		3.14602	-0.53924	18.2843	0.27433
3.15854	-0.42397	18.2727	0.11793		3.1542	-0.64248	18.2703	0.14271		3.1617	-1.21581	18.276	0.15316		3.1587	-1.95614	18.2612	0.17192		3.15012	-1.89744	18.2769	0.20476		3.14869	-1.38652	18.277	0.20495		3.15169	-0.98708	18.3215	0.22658		3.1684	-0.72794	18.2727	0.25979		3.15715	-0.53426	18.2728	0.28174
3.16841	-0.41607	18.2612	0.12254		3.16435	-0.65455	18.2587	0.15673		3.17157	-1.20149	18.2655	0.15332		3.16848	-1.95548	18.2498	0.17697		3.16017	-1.89747	18.2655	0.19809		3.16081	-1.3909	18.2671	0.20635		3.16158	-0.97671	18.31	0.23508		3.17942	-0.71299	18.2629	0.26042		3.16741	-0.52918	18.2628	0.27493
3.1783	-0.41495	18.2514	0.11707		3.17585	-0.65017	18.2487	0.13454		3.18355	-1.19008	18.2546	0.14955		3.17994	-1.94273	18.2399	0.18573		3.17118	-1.8849	18.2556	0.19336		3.16997	-1.40802	18.2556	0.22024		3.17317	-0.98819	18.2999	0.23076		3.18985	-0.7374	18.253	0.25386		3.17739	-0.53827	18.2531	0.28367
3.18993	-0.42346	18.2399	0.13145		3.18578	-0.65162	18.2373	0.1352		3.19304	-1.18466	18.2441	0.1389		3.1899	-1.91755	18.23	0.18441		3.18147	-1.88489	18.2456	0.18881		3.18011	-1.40317	18.2456	0.20608		3.18315	-0.99504	18.2886	0.23302		3.19989	-0.73113	18.2415	0.23922		3.18902	-0.53774	18.2415	0.27301
3.19987	-0.40919	18.2301	0.13368		3.1957	-0.64569	18.2274	0.14321		3.20305	-1.16973	18.2331	0.15125		3.19982	-1.90338	18.2184	0.17688		3.19161	-1.89092	18.2341	0.18168		3.19155	-1.41621	18.2358	0.20546		3.19455	-0.99855	18.2785	0.22429		3.21142	-0.74027	18.2315	0.23731		3.19889	-0.54711	18.2315	0.27637
3.21151	-0.4061	18.2184	0.13482		3.20724	-0.63657	18.2169	0.13689		3.2145	-1.15611	18.2227	0.15699		3.21143	-1.89709	18.2087	0.17909		3.20284	-1.89861	18.2242	0.19042		3.20144	-1.43241	18.2242	0.2073		3.20457	-1.00981	18.2686	0.22719		3.22129	-0.74367	18.2216	0.25689		3.20965	-0.54673	18.2201	0.28664
3.22142	-0.41132	18.2084	0.12742		3.21709	-0.62986	18.2059	0.14743		3.22444	-1.14039	18.2128	0.14734		3.22134	-1.89381	18.1972	0.18556		3.21288	-1.89557	18.2127	0.19647		3.21341	-1.43635	18.2143	0.2059		3.21453	-1.0197	18.2571	0.23285		3.23297	-0.7411	18.21	0.24689		3.22025	-0.55298	18.21	0.28332
3.23169	-0.40609	18.1986	0.11822		3.22857	-0.63304	18.1955	0.14465		3.23576	-1.12511	18.2014	0.14483		3.23177	-1.87847	18.1872	0.1882		3.22538	-1.89249	18.2026	0.18937		3.22284	-1.43968	18.2027	0.20509		3.22605	-1.0264	18.2472	0.2217		3.24273	-0.74702	18.2001	0.23961		3.23029	-0.55712	18.2002	0.27976
3.24268	-0.40795	18.1872	0.12566		3.23857	-0.62432	18.1846	0.15145		3.24585	-1.1051	18.1913	0.152		3.24276	-1.85746	18.1756	0.18059		3.23431	-1.89531	18.1929	0.18298		3.23273	-1.44409	18.193	0.20327		3.23604	-1.03881	18.2374	0.23103		3.25367	-0.74961	18.1888	0.25594		3.24147	-0.5625	18.1889	0.27361
3.25325	-0.39064	18.1772	0.12342		3.25009	-0.60911	18.1741	0.15434		3.25576	-1.10002	18.1798	0.15407		3.25317	-1.84697	18.1657	0.17505		3.24436	-1.88783	18.1813	0.19229		3.24407	-1.4543	18.183	0.20535		3.24801	-1.04133	18.2273	0.22293		3.26409	-0.75812	18.1787	0.25141		3.25162	-0.56888	18.1787	0.28106
3.26304	-0.39776	18.1672	0.12913		3.25988	-0.6051	18.1629	0.14405		3.26731	-1.08072	18.17	0.13918		3.26395	-1.80875	18.1558	0.16969		3.25573	-1.8886	18.1714	0.18162		3.25438	-1.46946	18.1715	0.1912		3.25743	-1.05316	18.2168	0.21867		3.27459	-0.76596	18.1689	0.25067		3.26272	-0.57096	18.1672	0.28602
3.27456	-0.40665	18.1558	0.12716		3.26991	-0.60338	18.1526	0.15155		3.27723	-1.08205	18.1598	0.15155		3.27452	-1.78298	18.1443	0.1771		3.2658	-1.88266	18.1598	0.17998		3.26529	-1.47992	18.1616	0.20287		3.26726	-1.05085	18.206	0.23593		3.28567	-0.76445	18.1573	0.25837		3.27298	-0.57378	18.1573	0.28371
3.28462	-0.4069	18.1458	0.12231		3.28143	-0.59313	18.1429	0.14871		3.28868	-1.05585	18.1485	0.1647		3.28456	-1.79877	18.1343	0.18047		3.27676	-1.88931	18.1499	0.18687		3.27572	-1.50495	18.15	0.20158		3.2787	-1.05372	18.1954	0.24184		3.2961	-0.78051	18.1473	0.26268		3.28295	-0.57777	18.1474	0.27737
3.29599	-0.39634	18.1344	0.11886		3.29125	-0.59379	18.1312	0.14923		3.29855	-1.05666	18.1386	0.14582		3.29603	-1.78257	18.1229	0.17737		3.28704	-1.88495	18.14	0.19386		3.28567	-1.49779	18.14	0.20786		3.28874	-1.0628	18.1856	0.2356		3.30702	-0.77909	18.1359	0.24816		3.29479	-0.57683	18.1358	0.29103
3.30596	-0.39914	18.1244	0.11841		3.30261	-0.58653	18.1214	0.15056		3.31075	-1.0411	18.127	0.13661		3.30593	-1.75916	18.113	0.17723		3.29698	-1.87455	18.1285	0.18701		3.29691	-1.49448	18.1302	0.21675		3.3002	-1.07195	18.1742	0.2281		3.31745	-0.78493	18.126	0.24442		3.3043	-0.57761	18.1261	0.28252
3.31592	-0.40814	18.113	0.1181		3.31263	-0.57351	18.1098	0.15129		3.32002	-1.02438	18.117	0.15219		3.31773	-1.75433	18.1014	0.16556		3.3085	-1.87326	18.1187	0.18939		3.30691	-1.49502	18.1187	0.20798		3.31013	-1.07501	18.1641	0.23666		3.32853	-0.79265	18.1156	0.26162		3.31713	-0.59109	18.1146	0.28999
3.32743	-0.39676	18.1029	0.12611		3.32265	-0.57359	18.0998	0.15004		3.33	-1.02408	18.1072	0.14549		3.32751	-1.73707	18.0916	0.17753		3.31863	-1.88123	18.1071	0.18795		3.3182	-1.51063	18.1087	0.20926		3.31999	-1.08925	18.1542	0.23224		3.33887	-0.7927	18.1046	0.25854		3.32585	-0.57513	18.1046	0.29134
3.33731	-0.39194	18.093	0.11072		3.33418	-0.5944	18.0899	0.1467		3.34152	-1.01392	18.0957	0.1438		3.33751	-1.71947	18.0816	0.18308		3.32947	-1.86014	18.0972	0.18084		3.32851	-1.51114	18.0971	0.21082		3.33153	-1.10381	18.1442	0.23152		3.34888	-0.80317	18.0941	0.26253		3.33581	-0.58562	18.094	0.28667
3.34882	-0.4052	18.0816	0.11781		3.34417	-0.58085	18.0784	0.14352		3.35141	-1.00665	18.0859	0.15935		3.34884	-1.71666	18.07	0.17539		3.3399	-1.85331	18.0872	0.19162		3.33907	-1.51391	18.0873	0.21326		3.34138	-1.0991	18.1328	0.22794		3.36055	-0.79955	18.083	0.26379		3.34707	-0.59112	18.083	0.28896
3.35878	-0.40396	18.0717	0.11699		3.35574	-0.57905	18.0685	0.14867		3.36287	-0.98626	18.0759	0.15934		3.35888	-1.69497	18.0602	0.16932		3.34979	-1.85749	18.0757	0.19395		3.34989	-1.52064	18.0758	0.21311		3.35311	-1.10268	18.1228	0.21954		3.37034	-0.81641	18.0727	0.26528		3.35717	-0.59058	18.0727	0.29184
3.36885	-0.40295	18.0601	0.11391		3.36557	-0.58013	18.0571	0.14353		3.37293	-0.98441	18.0644	0.15861		3.37072	-1.69565	18.0487	0.17529		3.36125	-1.85125	18.0659	0.19164		3.36043	-1.5305	18.0659	0.2055		3.36289	-1.12154	18.1129	0.2248		3.38175	-0.81192	18.0628	0.25229		3.36719	-0.61807	18.0618	0.2866
3.38015	-0.39077	18.0502	0.12125		3.37595	-0.57781	18.0471	0.13284		3.38285	-0.98327	18.0545	0.1452		3.38025	-1.68507	18.0387	0.16711		3.37134	-1.84579	18.0559	0.1992		3.37123	-1.53239	18.056	0.21904		3.37291	-1.11263	18.1029	0.21561		3.39171	-0.8174	18.0512	0.25198		3.37881	-0.60744	18.0513	0.2848
3.39004	-0.39051	18.0402	0.1181		3.38701	-0.5765	18.0356	0.13705		3.39433	-0.97169	18.043	0.15166		3.39013	-1.65522	18.0271	0.17421		3.38175	-1.83362	18.0445	0.20136		3.3818	-1.5391	18.0445	0.22217		3.38431	-1.13697	18.0931	0.21674		3.40259	-0.82718	18.0413	0.26631		3.38858	-0.61559	18.0411	0.2887
3.40132	-0.37678	18.0287	0.12437		3.39755	-0.56599	18.0256	0.13756		3.40415	-0.96299	18.033	0.15253		3.40161	-1.6512	18.0173	0.17415		3.39272	-1.83119	18.0345	0.19199		3.39177	-1.55396	18.0346	0.21336		3.39426	-1.13153	18.0816	0.22117		3.41313	-0.83488	18.0299	0.26229		3.40132	-0.6149	18.0298	0.29057
3.41163	-0.39417	18.0188	0.12618		3.40827	-0.56446	18.0156	0.14339		3.41566	-0.9369	18.023	0.14281		3.4116	-1.62825	18.0073	0.16647		3.40319	-1.82138	18.0229	0.18616		3.40378	-1.56151	18.023	0.23125		3.4053	-1.13015	18.0717	0.21829		3.42302	-0.84411	18.02	0.26621		3.41	-0.61881	18.0198	0.29173
3.4213	-0.38265	18.0072	0.1202		3.41881	-0.55593	18.0042	0.12986		3.42564	-0.9372	18.0115	0.14473		3.42155	-1.61318	17.9958	0.18586		3.41449	-1.82124	18.013	0.18362		3.41315	-1.56604	18.0131	0.22187		3.41577	-1.14013	18.0602	0.21751		3.43475	-0.84282	18.0099	0.25825		3.41991	-0.62815	18.0083	0.28757
3.43289	-0.39136	17.9974	0.1326		3.42875	-0.55853	17.9943	0.14361		3.43683	-0.9274	18.0017	0.15094		3.43299	-1.59604	17.9858	0.17361		3.4245	-1.82183	18.0015	0.1803		3.42315	-1.56265	18.0032	0.2248		3.42555	-1.1483	18.0501	0.22786		3.44446	-0.8484	17.9985	0.26149		3.43142	-0.62403	17.9984	0.28603
3.44286	-0.38437	17.987	0.12297		3.44015	-0.56414	17.9828	0.12781		3.44701	-0.9146	17.9917	0.15127		3.44305	-1.58713	17.9743	0.18016		3.43448	-1.82104	17.9916	0.18156		3.43465	-1.57188	17.9915	0.22836		3.43709	-1.14817	18.0403	0.22516		3.45641	-0.84806	17.9886	0.25361		3.44131	-0.62937	17.9885	0.27982
3.45291	-0.37307	17.9759	0.12903		3.45023	-0.55832	17.9727	0.12762		3.45701	-0.90611	17.9801	0.15036		3.45383	-1.57831	17.9645	0.17783		3.44598	-1.80805	17.9815	0.1758		3.44446	-1.5664	17.9817	0.2215		3.44697	-1.152	18.0298	0.2229		3.46593	-0.8505	17.9786	0.24215		3.45219	-0.62102	17.9769	0.28586
3.46431	-0.36746	17.9654	0.14525		3.46023	-0.5487	17.9628	0.13558		3.46852	-0.9047	17.9702	0.15187		3.46437	-1.56397	17.953	0.18155		3.45592	-1.80652	17.9702	0.18154		3.45527	-1.58718	17.9703	0.21689		3.45776	-1.16415	18.0199	0.22378		3.47582	-0.84951	17.9671	0.25042		3.46275	-0.63545	17.967	0.28064
3.47421	-0.38185	17.9546	0.14202		3.47171	-0.55317	17.9514	0.13448		3.47843	-0.87963	17.9588	0.15237		3.47431	-1.54627	17.943	0.17781		3.46803	-1.78652	17.9602	0.18092		3.46608	-1.58768	17.9602	0.21366		3.46847	-1.19045	18.0084	0.22005		3.48737	-0.86252	17.9572	0.2569		3.47267	-0.62805	17.9555	0.28851
3.48558	-0.36045	17.944	0.13769		3.48153	-0.5538	17.9415	0.12857		3.48997	-0.88395	17.9488	0.15783		3.48586	-1.52915	17.9331	0.16843		3.47745	-1.78472	17.9498	0.18034		3.47601	-1.58876	17.9499	0.20536		3.47847	-1.16496	17.9984	0.23817		3.49725	-0.8635	17.9457	0.26072		3.48397	-0.63008	17.9457	0.27753
3.49562	-0.35469	17.9342	0.13887		3.49304	-0.55347	17.9299	0.1485		3.49991	-0.8753	17.939	0.1468		3.49579	-1.51628	17.9216	0.17052		3.48736	-1.77733	17.9388	0.19217		3.48763	-1.5927	17.9388	0.20682		3.48985	-1.18166	17.9885	0.2363		3.50878	-0.87117	17.9357	0.25255		3.49411	-0.64241	17.9357	0.28849
3.50558	-0.37121	17.9227	0.13676		3.50317	-0.54652	17.92	0.14562		3.51117	-0.86943	17.9275	0.14721		3.50649	-1.51365	17.9116	0.17724		3.49875	-1.77067	17.9283	0.18533		3.49726	-1.5913	17.9284	0.20643		3.49989	-1.18092	17.977	0.2196		3.51861	-0.87403	17.9259	0.25359		3.50451	-0.63397	17.9243	0.27742
3.5171	-0.36634	17.9127	0.12625		3.51285	-0.54149	17.9085	0.14285		3.52131	-0.86532	17.9175	0.13893		3.51725	-1.49821	17.9002	0.17104		3.50876	-1.75946	17.9184	0.18973		3.51018	-1.61013	17.9174	0.21497		3.51123	-1.1902	17.967	0.22566		3.53001	-0.88318	17.9143	0.25255		3.51559	-0.6425	17.9143	0.27618
3.52707	-0.36747	17.9027	0.12531		3.52446	-0.53722	17.8986	0.15063		3.53174	-0.87302	17.9069	0.14752		3.52717	-1.48662	17.8902	0.17497		3.51871	-1.75555	17.9068	0.19802		3.51881	-1.60062	17.9068	0.20266		3.52131	-1.2016	17.9556	0.22943		3.54016	-0.88513	17.9044	0.25127		3.526	-0.65263	17.9027	0.27157
3.53695	-0.35839	17.8912	0.13422		3.53429	-0.54862	17.8887	0.14735		3.54275	-0.85415	17.8961	0.14573		3.53858	-1.46827	17.8798	0.18826		3.53034	-1.75457	17.897	0.18799		3.52859	-1.60854	17.897	0.22131		3.53185	-1.21118	17.9456	0.23227		3.55262	-0.88671	17.8926	0.25653		3.53692	-0.65483	17.8927	0.2758
3.54858	-0.36524	17.8813	0.12264		3.54608	-0.54183	17.8771	0.14487		3.55323	-0.85351	17.8856	0.14986		3.54857	-1.4545	17.8688	0.1779		3.54013	-1.72885	17.8854	0.19337		3.53996	-1.59127	17.8857	0.2192		3.54271	-1.21705	17.9358	0.22868		3.56153	-0.89072	17.883	0.25569		3.5474	-0.65882	17.8829	0.27769
3.55853	-0.3757	17.8699	0.12193		3.55572	-0.52916	17.8671	0.15735		3.56427	-0.84792	17.8746	0.14889		3.56047	-1.44764	17.8583	0.16797		3.55117	-1.72436	17.8755	0.18933		3.55007	-1.59279	17.8755	0.20788		3.55316	-1.22442	17.9244	0.23659		3.57144	-0.88525	17.873	0.24952		3.55738	-0.65973	17.8714	0.28056
3.56998	-0.36299	17.8599	0.11602		3.56577	-0.54146	17.8557	0.14675		3.57453	-0.82698	17.8641	0.15252		3.57	-1.44459	17.8473	0.18535		3.56162	-1.71889	17.8655	0.20726		3.55998	-1.59531	17.8641	0.21006		3.56433	-1.23231	17.9142	0.22242		3.58313	-0.90346	17.8615	0.25834		3.5689	-0.66406	17.8614	0.27265
3.57985	-0.35814	17.85	0.12082		3.57718	-0.53612	17.8458	0.14788		3.5858	-0.82342	17.8543	0.14543		3.57992	-1.42022	17.837	0.17895		3.57142	-1.69471	17.8542	0.20002		3.57115	-1.60155	17.8542	0.21001		3.57465	-1.25265	17.9044	0.22582		3.59295	-0.89333	17.8515	0.25106		3.57881	-0.6695	17.85	0.29062
3.59039	-0.35509	17.8384	0.12789		3.58717	-0.53937	17.8343	0.13872		3.59562	-0.83644	17.8426	0.14736		3.59142	-1.41382	17.8258	0.17968		3.58299	-1.70084	17.8441	0.20004		3.58138	-1.60079	17.8443	0.21076		3.58507	-1.24206	17.8929	0.22393		3.60505	-0.91519	17.84	0.24996		3.58877	-0.67679	17.84	0.2877
3.60145	-0.34567	17.8285	0.11716		3.59706	-0.53231	17.8244	0.14519		3.60606	-0.81847	17.8327	0.15742		3.60142	-1.41866	17.8155	0.17116		3.59277	-1.68972	17.8326	0.19191		3.59147	-1.60113	17.8326	0.20397		3.59557	-1.23607	17.8828	0.23205		3.61441	-0.9234	17.83	0.25993		3.60045	-0.68388	17.8301	0.28479
3.61181	-0.35461	17.8186	0.12374		3.6086	-0.52081	17.8145	0.1409		3.61702	-0.82041	17.8213	0.1565		3.61293	-1.40342	17.8055	0.18713		3.60543	-1.68869	17.8228	0.19343		3.60313	-1.60975	17.8229	0.20318		3.60611	-1.23882	17.873	0.24024		3.62437	-0.92446	17.8202	0.2546		3.61017	-0.68254	17.8186	0.28175
3.62283	-0.34581	17.8071	0.13324		3.61867	-0.52443	17.8029	0.14839		3.62741	-0.81066	17.8113	0.14628		3.62282	-1.37777	17.7939	0.17379		3.61445	-1.67503	17.8127	0.1952		3.61294	-1.61132	17.8113	0.20987		3.61688	-1.26047	17.863	0.23534		3.63577	-0.93061	17.8087	0.26703		3.62144	-0.68185	17.8086	0.2859
3.63321	-0.35319	17.7972	0.14065		3.63002	-0.51902	17.793	0.143		3.63844	-0.80304	17.8014	0.1623		3.63327	-1.35378	17.7841	0.17213		3.62437	-1.6641	17.8012	0.19526		3.62447	-1.61524	17.8014	0.19584		3.62744	-1.26489	17.8515	0.22956		3.64575	-0.93711	17.7987	0.26074		3.63163	-0.69066	17.7971	0.27628
3.64318	-0.34081	17.7857	0.12666		3.63996	-0.50376	17.7814	0.1536		3.64884	-0.79389	17.7899	0.14194		3.64429	-1.33976	17.7726	0.181		3.63601	-1.66481	17.7914	0.19994		3.63423	-1.61158	17.7915	0.21062		3.6378	-1.2644	17.8417	0.23716		3.65747	-0.93876	17.7873	0.25627		3.64161	-0.68834	17.7873	0.27852
3.65464	-0.35411	17.7758	0.12414		3.64976	-0.51124	17.7714	0.14844		3.6588	-0.79272	17.7799	0.15353		3.65473	-1.33965	17.7627	0.18305		3.64574	-1.6481	17.7799	0.19029		3.6442	-1.61566	17.7799	0.20748		3.6489	-1.27555	17.8316	0.22953		3.66714	-0.9455	17.7773	0.26582		3.65301	-0.6974	17.7772	0.28928
3.66461	-0.34986	17.7658	0.11669		3.66175	-0.50586	17.7615	0.13345		3.67031	-0.78999	17.7684	0.14987		3.66572	-1.32227	17.7511	0.16638		3.65801	-1.63659	17.7698	0.19939		3.65581	-1.61798	17.77	0.21369		3.65879	-1.28353	17.8202	0.23635		3.67986	-0.94366	17.7675	0.26269		3.66307	-0.70257	17.7657	0.28416
3.6761	-0.35203	17.7543	0.12878		3.67133	-0.49627	17.75	0.14287		3.68022	-0.77232	17.7585	0.15666		3.67611	-1.31995	17.7412	0.16966		3.66721	-1.63326	17.7599	0.18957		3.66566	-1.6088	17.7599	0.21062		3.67043	-1.27251	17.8102	0.23053		3.68866	-0.95806	17.7559	0.26144		3.67535	-0.69516	17.7558	0.2948
3.68595	-0.35171	17.7444	0.12858		3.68129	-0.50141	17.7402	0.1471		3.69183	-0.77814	17.7486	0.16986		3.68601	-1.30024	17.7313	0.16735		3.67705	-1.61942	17.7484	0.20958		3.67659	-1.61835	17.7485	0.21215		3.68015	-1.28829	17.7999	0.22902		3.69851	-0.95905	17.7459	0.26694		3.68451	-0.71367	17.7459	0.29612
3.69582	-0.34583	17.7344	0.12899		3.69288	-0.49051	17.7287	0.14948		3.7017	-0.77514	17.7371	0.14305		3.69761	-1.29318	17.7199	0.17775		3.68874	-1.6185	17.7384	0.18735		3.68704	-1.63566	17.7385	0.2086		3.69152	-1.30063	17.7888	0.23076		3.71007	-0.97325	17.7345	0.25782		3.69432	-0.71177	17.7343	0.2951
3.70751	-0.35044	17.7228	0.13195		3.7028	-0.50481	17.7188	0.15184		3.71309	-0.76792	17.727	0.14369		3.70754	-1.28394	17.7099	0.17831		3.69859	-1.60509	17.7286	0.19899		3.69753	-1.62355	17.7271	0.20505		3.70162	-1.2963	17.7783	0.22513		3.71993	-0.97511	17.7246	0.2622		3.70637	-0.71431	17.7246	0.28877
3.71741	-0.35409	17.7129	0.1295		3.71322	-0.48219	17.7087	0.13409		3.72312	-0.76624	17.7157	0.15993		3.71896	-1.27274	17.6983	0.17436		3.7083	-1.58302	17.7171	0.17718		3.70836	-1.62703	17.7172	0.2146		3.7115	-1.31961	17.7684	0.23408		3.73201	-0.97875	17.7141	0.26513		3.71578	-0.72575	17.7129	0.29735
3.72903	-0.36149	17.7014	0.1272		3.7242	-0.4851	17.6973	0.1477		3.73303	-0.75249	17.7057	0.15645		3.72895	-1.25965	17.6884	0.17198		3.71993	-1.57641	17.7071	0.19934		3.7188	-1.61967	17.7072	0.21013		3.72302	-1.3268	17.7584	0.24368		3.74146	-0.97447	17.703	0.25765		3.72576	-0.72453	17.7029	0.29979
3.7389	-0.35905	17.6915	0.12599		3.73468	-0.49843	17.6874	0.14473		3.74453	-0.74635	17.6958	0.17175		3.74064	-1.24955	17.6768	0.17424		3.72994	-1.5699	17.6957	0.20225		3.73069	-1.62737	17.6957	0.20858		3.7329	-1.32788	17.7487	0.24177		3.7514	-0.98957	17.6926	0.26148		3.73725	-0.71558	17.6914	0.2922
3.74888	-0.36306	17.6815	0.12891		3.74541	-0.49318	17.6757	0.13917		3.75445	-0.74952	17.6843	0.15927		3.75039	-1.23626	17.6669	0.18104		3.74166	-1.56325	17.6857	0.19846		3.74037	-1.61162	17.6859	0.20678		3.74473	-1.34459	17.7372	0.24838		3.76289	-0.99406	17.6827	0.2673		3.74712	-0.72436	17.6816	0.29396
3.7602	-0.35734	17.6703	0.1356		3.75606	-0.48541	17.666	0.13491		3.76602	-0.75242	17.6744	0.15717		3.76024	-1.23298	17.6572	0.1799		3.75129	-1.54444	17.6758	0.20724		3.75031	-1.61843	17.6743	0.19954		3.7544	-1.3335	17.727	0.23879		3.77273	-0.99749	17.6712	0.25483		3.75911	-0.71599	17.6711	0.28967
3.77012	-0.35285	17.6602	0.12881		3.76607	-0.48529	17.6545	0.14858		3.77596	-0.72949	17.6628	0.15711		3.77184	-1.22354	17.6455	0.18002		3.76171	-1.53935	17.6642	0.20482		3.76172	-1.61731	17.6645	0.20078		3.76697	-1.33837	17.7172	0.23781		3.78423	-1.01149	17.6612	0.26544		3.76861	-0.71737	17.6603	0.28757
3.78175	-0.36391	17.6486	0.13693		3.77755	-0.47439	17.6446	0.15317		3.78741	-0.73038	17.653	0.1569		3.78173	-1.21866	17.6358	0.17208		3.77286	-1.52331	17.6544	0.20552		3.77172	-1.62555	17.6547	0.20443		3.77584	-1.34725	17.7072	0.242		3.79417	-1.00058	17.6496	0.2581		3.77841	-0.73147	17.6498	0.29508
3.79159	-0.35867	17.6387	0.12224		3.78738	-0.48064	17.6341	0.14165		3.79724	-0.73456	17.6431	0.14721		3.79247	-1.20361	17.6241	0.18713		3.78313	-1.52183	17.6428	0.19758		3.78367	-1.63169	17.6429	0.19893		3.78581	-1.36313	17.6957	0.24221		3.8056	-1.0076	17.6398	0.26027		3.78986	-0.73577	17.6399	0.29595
3.80159	-0.3525	17.6284	0.12609		3.79878	-0.48085	17.6231	0.13811		3.80721	-0.72713	17.6314	0.14453		3.80312	-1.199	17.6141	0.18287		3.79307	-1.50468	17.6331	0.20073		3.7932	-1.61269	17.633	0.20351		3.79728	-1.35746	17.6858	0.23618		3.8156	-1.01605	17.6298	0.25567		3.79991	-0.73296	17.6284	0.29887
3.81304	-0.33086	17.6173	0.11599		3.8088	-0.48766	17.6126	0.14268		3.81879	-0.70484	17.6216	0.15621		3.81303	-1.18683	17.6044	0.18511		3.8046	-1.51128	17.6231	0.20848		3.80314	-1.61436	17.6215	0.21524		3.80719	-1.3588	17.6759	0.23437		3.82603	-1.01441	17.6183	0.25992		3.81069	-0.74396	17.6184	0.29991
3.82293	-0.32422	17.6068	0.12856		3.8188	-0.47554	17.6016	0.14334		3.82859	-0.71831	17.61	0.15471		3.82458	-1.18826	17.5928	0.16758		3.81453	-1.48925	17.6117	0.21503		3.81464	-1.61761	17.6117	0.22142		3.81874	-1.35844	17.6659	0.2313		3.83711	-1.02133	17.6084	0.27275		3.82135	-0.75478	17.6085	0.29677
3.83447	-0.33808	17.5958	0.12351		3.83028	-0.48739	17.5911	0.15714		3.8402	-0.71665	17.6001	0.15511		3.83445	-1.15246	17.5829	0.16833		3.82633	-1.48589	17.6016	0.20449		3.82453	-1.59982	17.6016	0.21337		3.82859	-1.36495	17.6556	0.24366		3.84743	-1.02664	17.5968	0.25532		3.83126	-0.75297	17.5969	0.29039
3.84441	-0.33839	17.5855	0.1225		3.84024	-0.47822	17.5813	0.14106		3.85021	-0.69584	17.5887	0.14821		3.84617	-1.14322	17.5714	0.18132		3.83602	-1.48294	17.5912	0.19636		3.83664	-1.60261	17.5901	0.20752		3.84128	-1.35734	17.6446	0.24905		3.85837	-1.0338	17.5871	0.26021		3.84278	-0.76365	17.587	0.29976
3.85426	-0.33926	17.5755	0.12275		3.85155	-0.47931	17.5698	0.13866		3.86092	-0.69397	17.5787	0.16081		3.85594	-1.1338	17.5616	0.16397		3.84589	-1.48024	17.5802	0.18589		3.84597	-1.59269	17.5803	0.22082		3.85017	-1.36502	17.6341	0.23488		3.869	-1.04255	17.5772	0.25992		3.85266	-0.75181	17.5755	0.29367
3.86573	-0.32873	17.564	0.13396		3.86153	-0.475	17.5598	0.14205		3.8715	-0.69256	17.5689	0.16123		3.86581	-1.13072	17.5499	0.17679		3.85738	-1.45476	17.5699	0.19546		3.85585	-1.60101	17.5699	0.21749		3.86012	-1.37299	17.6242	0.24477		3.88025	-1.0422	17.5657	0.26343		3.86511	-0.76497	17.5657	0.3022
3.87568	-0.33381	17.5541	0.1379		3.87151	-0.4758	17.5483	0.15632		3.8814	-0.69051	17.5572	0.15861		3.87741	-1.11991	17.54	0.16664		3.86727	-1.45376	17.5587	0.2033		3.86744	-1.59924	17.5587	0.21968		3.87165	-1.3684	17.6127	0.23449		3.89027	-1.0525	17.5557	0.26243		3.87424	-0.76331	17.5556	0.2923
3.88735	-0.33713	17.5426	0.12157		3.88305	-0.47949	17.5385	0.14683		3.89301	-0.69789	17.5472	0.15686		3.88725	-1.11127	17.5301	0.17429		3.87937	-1.45196	17.5482	0.19484		3.87725	-1.58268	17.5484	0.21822		3.88149	-1.37645	17.6027	0.23798		3.90029	-1.05761	17.5458	0.27534		3.88463	-0.7681	17.5442	0.29119
3.89727	-0.33709	17.5326	0.11394		3.89291	-0.4653	17.527	0.14768		3.90293	-0.69406	17.536	0.16357		3.89872	-1.10229	17.5186	0.16785		3.88877	-1.44228	17.5383	0.1984		3.88888	-1.60239	17.5373	0.22112		3.89258	-1.3877	17.5926	0.24642		3.91177	-1.04831	17.5343	0.27223		3.89542	-0.76827	17.5343	0.29512
3.90857	-0.34252	17.5228	0.12143		3.90427	-0.45039	17.5169	0.15865		3.91441	-0.6931	17.526	0.15189		3.90872	-1.08213	17.5087	0.17801		3.89868	-1.4297	17.5269	0.21184		3.89882	-1.60104	17.5269	0.20985		3.90282	-1.38432	17.5813	0.23393		3.92175	-1.05421	17.5243	0.26944		3.90607	-0.77774	17.5228	0.29262
3.91868	-0.33998	17.5114	0.12256		3.91429	-0.45626	17.5072	0.15878		3.92432	-0.68385	17.5143	0.15565		3.91868	-1.08029	17.497	0.17328		3.91017	-1.42227	17.517	0.2002		3.90876	-1.59544	17.517	0.20738		3.91567	-1.39243	17.5713	0.24813		3.93323	-1.06339	17.5128	0.26917		3.91601	-0.79744	17.5128	0.29745
3.92853	-0.33274	17.5013	0.11907		3.92436	-0.45571	17.4955	0.14888		3.93428	-0.67589	17.5044	0.1626		3.93029	-1.0715	17.4871	0.1718		3.92016	-1.4194	17.5054	0.19853		3.92034	-1.58493	17.5054	0.22625		3.92428	-1.39229	17.5598	0.24383		3.94321	-1.06686	17.503	0.27212		3.92747	-0.78579	17.5029	0.29973
3.93984	-0.32401	17.4912	0.11369		3.9358	-0.45719	17.4857	0.15098		3.94564	-0.66564	17.4946	0.16775		3.94004	-1.06654	17.4757	0.15778		3.9314	-1.41028	17.4955	0.20018		3.93012	-1.58968	17.4955	0.2103		3.93433	-1.39287	17.5501	0.23775		3.95303	-1.07659	17.4929	0.26239		3.93735	-0.79808	17.4913	0.29599
3.94999	-0.34005	17.48	0.12995		3.94561	-0.45838	17.4742	0.14925		3.95561	-0.671	17.4831	0.16543		3.94999	-1.0587	17.4657	0.17249		3.94156	-1.40233	17.4856	0.19888		3.9421	-1.57401	17.4842	0.20763		3.94566	-1.40564	17.5385	0.24214		3.96456	-1.0769	17.4815	0.25827		3.94898	-0.80219	17.4814	0.27614
3.96139	-0.32953	17.47	0.12444		3.95731	-0.46006	17.4641	0.15337		3.96711	-0.66367	17.4732	0.1569		3.96149	-1.0463	17.4559	0.18068		3.95141	-1.39917	17.4741	0.20414		3.95144	-1.57029	17.4742	0.20875		3.95559	-1.40405	17.5286	0.23851		3.9745	-1.06825	17.4715	0.25143		3.95873	-0.80337	17.47	0.2947
3.97145	-0.33293	17.4584	0.13374		3.96715	-0.43871	17.4529	0.14157		3.97697	-0.65506	17.4616	0.16182		3.97141	-1.03715	17.4444	0.18716		3.96289	-1.39688	17.4641	0.21034		3.96135	-1.56039	17.4642	0.22656		3.96667	-1.40251	17.5187	0.24349		3.98607	-1.08228	17.4616	0.24265		3.96866	-0.79705	17.46	0.29652
3.98132	-0.32877	17.4487	0.13604		3.97711	-0.45858	17.4428	0.14954		3.98835	-0.65719	17.4519	0.16344		3.98298	-1.02621	17.4345	0.17696		3.97291	-1.37495	17.4528	0.20256		3.97281	-1.56246	17.4528	0.21064		3.97695	-1.41122	17.507	0.23969		3.99594	-1.0878	17.4501	0.2629		3.98024	-0.81401	17.4502	0.29957
3.99276	-0.32351	17.4385	0.12872		3.98865	-0.45932	17.4328	0.13707		3.99853	-0.65064	17.4403	0.16858		3.99285	-1.03393	17.4229	0.18833		3.98415	-1.38273	17.4427	0.19851		3.98279	-1.55003	17.4428	0.22394		3.98697	-1.40797	17.4972	0.24746		4.0066	-1.09572	17.4402	0.25272		3.99023	-0.8153	17.4385	0.2984
4.00283	-0.32273	17.427	0.13155		3.99862	-0.46165	17.4214	0.15226		4.00838	-0.64172	17.4302	0.14255		4.00558	-1.02506	17.413	0.17691		3.99431	-1.37259	17.4327	0.19844		3.99426	-1.5554	17.4312	0.20938		3.99845	-1.41704	17.4856	0.23259		4.01732	-1.10087	17.4287	0.25571		4.00186	-0.82832	17.4287	0.30764
4.01411	-0.31806	17.4171	0.13016		4.00925	-0.45619	17.4114	0.13271		4.01986	-0.64507	17.4198	0.13305		4.01423	-1.01437	17.4015	0.19097		4.00427	-1.35143	17.4212	0.20603		4.00436	-1.54003	17.4215	0.21887		4.00841	-1.41595	17.4757	0.23186		4.02732	-1.10722	17.4187	0.25365		4.01155	-0.83684	17.4172	0.29322
4.02411	-0.31714	17.4058	0.13024		4.01996	-0.45034	17.3998	0.15236		4.02984	-0.63634	17.4087	0.13549		4.02421	-1.00961	17.3916	0.17895		4.01567	-1.35697	17.4114	0.20271		4.01412	-1.53628	17.4114	0.21854		4.01958	-1.42844	17.4642	0.24113		4.03875	-1.11276	17.4087	0.27461		4.02162	-0.82845	17.4073	0.28906
4.0346	-0.31453	17.3957	0.12851		4.02979	-0.45003	17.3901	0.1462		4.04139	-0.63455	17.3985	0.14939		4.03577	-0.99448	17.3817	0.1794		4.0256	-1.34293	17.3998	0.20106		4.02579	-1.53002	17.4	0.22417		4.02994	-1.41047	17.4542	0.24683		4.04879	-1.11788	17.3975	0.2659		4.03294	-0.83784	17.3973	0.30714
4.04555	-0.30511	17.3841	0.13244		4.04136	-0.44652	17.3784	0.14599		4.05138	-0.62903	17.3875	0.15237		4.04563	-0.99069	17.3701	0.18582		4.03727	-1.33204	17.3901	0.20025		4.03567	-1.52457	17.3901	0.23023		4.03987	-1.43015	17.4444	0.23641		4.06035	-1.12481	17.3873	0.26223		4.04292	-0.83071	17.386	0.29274
4.05589	-0.31252	17.3744	0.13227		4.05129	-0.44419	17.3685	0.14722		4.06117	-0.62944	17.377	0.15276		4.05615	-0.97856	17.3601	0.17784		4.04705	-1.31748	17.38	0.20018		4.0472	-1.51635	17.3784	0.21777		4.05127	-1.43448	17.4329	0.23731		4.07009	-1.11951	17.3758	0.26619		4.05284	-0.83579	17.3758	0.28839
4.06708	-0.31733	17.3643	0.14182		4.06284	-0.4409	17.3585	0.13513		4.07277	-0.61827	17.367	0.15542		4.06708	-0.96308	17.3486	0.1711		4.05704	-1.30434	17.3686	0.20996		4.05707	-1.51525	17.3687	0.21712		4.0613	-1.4237	17.4229	0.25029		4.08148	-1.13486	17.3658	0.25538		4.06441	-0.85088	17.3644	0.27992
4.07743	-0.31203	17.3528	0.12911		4.07267	-0.44471	17.3471	0.1351		4.08267	-0.61701	17.3556	0.14396		4.07754	-0.95771	17.3387	0.18644		4.0686	-1.29698	17.3585	0.21138		4.06705	-1.50516	17.357	0.22213		4.07264	-1.42317	17.4114	0.24049		4.09157	-1.13672	17.3555	0.27317		4.07419	-0.85288	17.3545	0.28704
4.08827	-0.29919	17.343	0.12817		4.08276	-0.43774	17.3371	0.14197		4.09413	-0.61558	17.3456	0.15785		4.08849	-0.9497	17.3273	0.16868		4.07837	-1.31213	17.347	0.20081		4.07844	-1.5013	17.3471	0.21103		4.08267	-1.43393	17.4015	0.25733		4.10151	-1.1386	17.3445	0.27007		4.08603	-0.86814	17.3445	0.29393
4.09892	-0.30344	17.333	0.12197		4.09413	-0.44143	17.3256	0.13619		4.10413	-0.61803	17.3341	0.15193		4.09897	-0.94758	17.3172	0.17578		4.08831	-1.29742	17.3371	0.19805		4.08844	-1.50556	17.3371	0.21912		4.09431	-1.4401	17.39	0.2347		4.11296	-1.1449	17.334	0.26115		4.09576	-0.86583	17.333	0.29432
4.10879	-0.30668	17.3215	0.12948		4.10401	-0.43279	17.3158	0.13732		4.1155	-0.61349	17.3239	0.15977		4.10991	-0.94085	17.3074	0.18325		4.09977	-1.29574	17.3271	0.20111		4.09996	-1.49609	17.3257	0.21588		4.10413	-1.44461	17.3801	0.24785		4.12286	-1.15316	17.324	0.26162		4.10564	-0.87055	17.3231	0.28894
4.12023	-0.32478	17.3115	0.12628		4.11565	-0.43541	17.3044	0.1396		4.12544	-0.60479	17.3126	0.15298		4.12029	-0.92705	17.2958	0.17679		4.10977	-1.27915	17.3159	0.20265		4.10983	-1.48808	17.3159	0.22567		4.11447	-1.44369	17.37	0.24815		4.13416	-1.1464	17.3126	0.27205		4.11714	-0.86703	17.3127	0.29795
4.13017	-0.3271	17.3	0.12259		4.12555	-0.44187	17.2942	0.12966		4.13586	-0.60676	17.3026	0.15963		4.13034	-0.94027	17.286	0.18021		4.12117	-1.26637	17.3057	0.21423		4.122	-1.48166	17.3043	0.22619		4.12546	-1.44334	17.3586	0.24389		4.14431	-1.16845	17.3027	0.27408		4.12707	-0.86986	17.3017	0.29447
4.1418	-0.31265	17.2901	0.12655		4.13597	-0.44416	17.2827	0.13239		4.14705	-0.59456	17.2927	0.15994		4.14187	-0.93871	17.2744	0.18289		4.13113	-1.26586	17.2943	0.20693		4.13123	-1.48322	17.2944	0.21416		4.13585	-1.43831	17.3487	0.25751		4.1543	-1.16284	17.2912	0.28198		4.13845	-0.87682	17.2911	0.29217
4.15169	-0.31213	17.2802	0.13206		4.14701	-0.44502	17.273	0.13787		4.15746	-0.60859	17.2814	0.17253		4.15173	-0.92816	17.2647	0.19042		4.14169	-1.25529	17.2844	0.20116		4.14173	-1.47273	17.2846	0.22152		4.14712	-1.45096	17.3371	0.24516		4.16584	-1.16709	17.2815	0.27487		4.14852	-0.87842	17.2801	0.29392
4.16172	-0.31889	17.2688	0.12747		4.15733	-0.43444	17.2631	0.14664		4.16843	-0.59683	17.2714	0.14375		4.16326	-0.92416	17.2543	0.18403		4.15265	-1.24277	17.2745	0.19725		4.15278	-1.4646	17.273	0.21786		4.15733	-1.44257	17.3272	0.25226		4.17558	-1.17028	17.2714	0.26906		4.15838	-0.88274	17.2698	0.29416
4.1732	-0.31204	17.2588	0.12167		4.16847	-0.42913	17.2515	0.14678		4.1789	-0.6065	17.2601	0.15349		4.1732	-0.91106	17.243	0.17706		4.16312	-1.23724	17.2631	0.20664		4.16315	-1.45986	17.2629	0.21257		4.16772	-1.46177	17.3159	0.24123		4.18724	-1.15736	17.2599	0.26817		4.17011	-0.87764	17.26	0.29985
4.18313	-0.2986	17.2473	0.12976		4.17879	-0.43975	17.2414	0.14623		4.18891	-0.60179	17.25	0.152		4.18571	-0.91044	17.2325	0.177		4.1742	-1.23178	17.2532	0.20131		4.1748	-1.46323	17.2515	0.21728		4.17885	-1.45957	17.3057	0.24262		4.1972	-1.15756	17.25	0.25742		4.17983	-0.87634	17.2484	0.29651
4.19452	-0.30875	17.2373	0.1253		4.18873	-0.43078	17.2299	0.14826		4.20034	-0.59609	17.2399	0.1439		4.19459	-0.89593	17.2216	0.17771		4.18462	-1.22806	17.2416	0.20709		4.1847	-1.4513	17.2416	0.2127		4.18879	-1.46242	17.2959	0.24754		4.2091	-1.16936	17.2383	0.27153		4.19118	-0.88428	17.2384	0.2881
4.20455	-0.30726	17.2268	0.12682		4.20019	-0.42598	17.2201	0.15951		4.21021	-0.59027	17.2284	0.15017		4.2044	-0.89308	17.2112	0.18485		4.19446	-1.22396	17.2315	0.19944		4.19457	-1.44742	17.2315	0.20371		4.20023	-1.45755	17.2844	0.24668		4.21855	-1.17503	17.2285	0.25992		4.20126	-0.88431	17.227	0.28554
4.21435	-0.30765	17.216	0.12221		4.21022	-0.41849	17.2085	0.14492		4.22169	-0.59372	17.2185	0.14355		4.21605	-0.8884	17.2003	0.18164		4.20599	-1.21166	17.2217	0.19505		4.20616	-1.44543	17.22	0.21047		4.21017	-1.45713	17.2745	0.24972		4.22846	-1.17666	17.2186	0.2767		4.21122	-0.89691	17.2169	0.29029
4.22591	-0.32167	17.2054	0.13064		4.22016	-0.42064	17.1985	0.14347		4.2316	-0.58539	17.2071	0.14995		4.22595	-0.88965	17.1897	0.17312		4.21585	-1.20748	17.2101	0.19797		4.21598	-1.43499	17.2102	0.21656		4.22162	-1.46536	17.263	0.24793		4.2401	-1.1755	17.207	0.2672		4.22268	-0.90153	17.207	0.28903
4.23588	-0.30504	17.1944	0.13568		4.23149	-0.4208	17.1887	0.13566		4.24159	-0.58817	17.1971	0.14256		4.2374	-0.87959	17.1799	0.17869		4.22655	-1.19955	17.2002	0.20099		4.22664	-1.43614	17.1956	0.22264		4.23161	-1.46364	17.2531	0.23982		4.24997	-1.17857	17.1972	0.27252		4.23271	-0.90049	17.1955	0.30083
4.24579	-0.30753	17.1842	0.13871		4.24153	-0.4236	17.1773	0.14326		4.25313	-0.58354	17.1856	0.15189		4.24732	-0.88296	17.1686	0.1727		4.23731	-1.19771	17.1886	0.20235		4.23743	-1.41657	17.1889	0.20393		4.24436	-1.44805	17.2431	0.24106		4.26156	-1.19344	17.1857	0.27432		4.24303	-0.90199	17.1855	0.29525
4.25727	-0.30732	17.1741	0.11967		4.25295	-0.42121	17.1671	0.14184		4.26311	-0.57786	17.1757	0.14466		4.25864	-0.87941	17.1584	0.16872		4.24725	-1.18201	17.1787	0.19539		4.24738	-1.39645	17.1788	0.2157		4.25311	-1.45649	17.2315	0.23572		4.27138	-1.20112	17.1756	0.26188		4.25419	-0.90527	17.1757	0.29369
4.26735	-0.30868	17.1626	0.12238		4.26299	-0.42499	17.1559	0.13935		4.27463	-0.57613	17.1658	0.14399		4.26878	-0.87058	17.1471	0.17136		4.25858	-1.17766	17.1684	0.20881		4.25884	-1.40029	17.1673	0.2186		4.263	-1.44501	17.2216	0.23829		4.28283	-1.20857	17.1658	0.27128		4.26451	-0.91798	17.1644	0.29445
4.27865	-0.31472	17.1528	0.14226		4.27288	-0.41052	17.1458	0.13536		4.28455	-0.57338	17.1544	0.14663		4.27871	-0.85961	17.1371	0.15759		4.26867	-1.16934	17.1573	0.21144		4.26868	-1.41566	17.1574	0.21899		4.2744	-1.44567	17.2101	0.23457		4.29278	-1.20591	17.1543	0.27652		4.27565	-0.92156	17.1542	0.29848
4.28865	-0.29906	17.1414	0.13804		4.28443	-0.41684	17.1345	0.13621		4.29583	-0.58317	17.1444	0.14394		4.2903	-0.85818	17.1271	0.1668		4.27859	-1.17519	17.147	0.21807		4.28022	-1.39894	17.1459	0.21339		4.28449	-1.43977	17.2002	0.23592		4.30272	-1.20769	17.1444	0.27388		4.2861	-0.92532	17.1428	0.30628
4.29861	-0.31011	17.1314	0.13927		4.29429	-0.42189	17.1245	0.14666		4.30596	-0.56884	17.1329	0.13912		4.3002	-0.84999	17.1155	0.16851		4.29014	-1.16284	17.136	0.21774		4.29021	-1.39028	17.136	0.22541		4.29557	-1.42379	17.1897	0.23713		4.31424	-1.20097	17.133	0.27968		4.29769	-0.91267	17.1328	0.30357
4.31013	-0.31141	17.1198	0.1366		4.30589	-0.40699	17.1146	0.14966		4.31585	-0.57201	17.1229	0.15186		4.31167	-0.84521	17.1056	0.16853		4.30009	-1.16103	17.1255	0.20906		4.30013	-1.379	17.1255	0.21256		4.30582	-1.4449	17.1789	0.24699		4.32415	-1.20619	17.1229	0.26981		4.30745	-0.92164	17.1212	0.30127
4.31987	-0.30105	17.11	0.13342		4.31562	-0.41535	17.1031	0.1341		4.32727	-0.56825	17.1131	0.16064		4.32159	-0.84031	17.0941	0.1728		4.31141	-1.15441	17.1155	0.20793		4.31159	-1.37167	17.1146	0.21713		4.31573	-1.43641	17.1685	0.24377		4.3355	-1.2163	17.113	0.26521		4.31741	-0.92175	17.1115	0.30656
4.33151	-0.30471	17.0998	0.10923		4.32571	-0.41527	17.0929	0.13845		4.33725	-0.56698	17.1016	0.14916		4.33154	-0.84295	17.0842	0.17499		4.32143	-1.15096	17.1039	0.21319		4.32155	-1.36785	17.104	0.21229		4.32726	-1.45362	17.1573	0.24591		4.34557	-1.21385	17.1015	0.27118		4.32942	-0.93359	17.1015	0.30347
4.34146	-0.30528	17.0881	0.12729		4.33716	-0.40307	17.0815	0.14072		4.3487	-0.55116	17.0915	0.16362		4.34298	-0.82822	17.0727	0.17121		4.33144	-1.13915	17.0941	0.20825		4.33269	-1.35744	17.0932	0.21688		4.33728	-1.45454	17.147	0.2437		4.35562	-1.22899	17.0915	0.26064		4.33878	-0.94035	17.0899	0.30363
4.35135	-0.31059	17.0784	0.13787		4.34699	-0.4092	17.0716	0.15199		4.35862	-0.54745	17.0799	0.1536		4.35287	-0.8212	17.0627	0.17951		4.34284	-1.13295	17.0827	0.20672		4.34301	-1.35651	17.0826	0.21743		4.34894	-1.44222	17.1359	0.24146		4.36702	-1.23383	17.08	0.25827		4.34863	-0.94127	17.08	0.30699
4.36287	-0.3024	17.0669	0.13248		4.35697	-0.41226	17.0601	0.141		4.36954	-0.55528	17.0701	0.15795		4.36449	-0.82319	17.0528	0.17271		4.35276	-1.13432	17.0726	0.20498		4.35291	-1.3581	17.0727	0.22254		4.35859	-1.44037	17.1255	0.24054		4.37698	-1.23556	17.07	0.26374		4.36035	-0.94491	17.0685	0.30129
4.37283	-0.29745	17.0569	0.14253		4.36856	-0.40782	17.0503	0.14487		4.38008	-0.54987	17.0587	0.15922		4.37445	-0.80641	17.0414	0.18898		4.36405	-1.13037	17.0627	0.19773		4.36436	-1.35704	17.0613	0.22856		4.37105	-1.44306	17.1155	0.23809		4.38841	-1.23235	17.0601	0.26278		4.37006	-0.94354	17.0587	0.30146
4.38434	-0.30006	17.047	0.13212		4.37844	-0.38835	17.0396	0.13561		4.39006	-0.53685	17.0486	0.15784		4.38586	-0.81617	17.0314	0.17809		4.37421	-1.13098	17.0513	0.20967		4.37434	-1.34274	17.0512	0.22328		4.38002	-1.4504	17.104	0.24802		4.39827	-1.2419	17.0487	0.27075		4.38095	-0.96004	17.0486	0.30061
4.39403	-0.30364	17.0356	0.13309		4.39	-0.39855	17.0286	0.14137		4.40163	-0.54523	17.0388	0.1646		4.39579	-0.80087	17.0199	0.17865		4.38419	-1.11224	17.0413	0.21036		4.38571	-1.34036	17.0397	0.22736		4.39005	-1.44281	17.0941	0.24155		4.41028	-1.24725	17.0388	0.27327		4.39159	-0.94349	17.0372	0.30301
4.40419	-0.3061	17.0256	0.13087		4.39999	-0.39462	17.0183	0.12418		4.4115	-0.53344	17.0273	0.14179		4.40578	-0.80273	17.01	0.16636		4.39565	-1.11532	17.0299	0.19322		4.39583	-1.33026	17.0298	0.22245		4.40153	-1.4343	17.0827	0.24422		4.41995	-1.2508	17.0272	0.27723		4.40159	-0.95051	17.0272	0.30047
4.41569	-0.30305	17.0142	0.13404		4.40987	-0.39952	17.0074	0.14567		4.42289	-0.53696	17.0174	0.15369		4.41726	-0.78741	16.9999	0.17696		4.40559	-1.11097	17.0199	0.2051		4.40581	-1.32349	17.0199	0.21901		4.41147	-1.42938	17.0726	0.24507		4.43029	-1.25157	17.0174	0.26717		4.41367	-0.95494	17.0173	0.2924
4.42554	-0.28518	17.0042	0.14313		4.42137	-0.40159	16.9969	0.14053		4.43293	-0.53004	17.0058	0.15362		4.42721	-0.78647	16.9886	0.17979		4.41665	-1.10305	17.0099	0.20478		4.41723	-1.31994	17.0084	0.22641		4.42319	-1.42495	17.0612	0.24715		4.44133	-1.24273	17.0074	0.26994		4.42298	-0.97041	17.0056	0.29754
4.43614	-0.30714	16.9943	0.13503		4.43127	-0.39701	16.987	0.14838		4.44283	-0.525	16.9958	0.14537		4.43881	-0.78582	16.9786	0.18358		4.4271	-1.10184	16.9985	0.20311		4.42722	-1.30399	16.9984	0.21992		4.43292	-1.41021	17.0513	0.248		4.45165	-1.25462	16.9959	0.27502		4.43288	-0.976	16.9958	0.29066
4.44707	-0.29968	16.9828	0.15241		4.44285	-0.39744	16.9755	0.13182		4.45433	-0.53484	16.9859	0.15897		4.44863	-0.78056	16.9673	0.18028		4.43702	-1.09049	16.9886	0.20847		4.43887	-1.29684	16.987	0.22068		4.44278	-1.42114	17.0413	0.24301		4.46256	-1.24857	16.9859	0.27598		4.44426	-0.98245	16.9845	0.2975
4.45759	-0.29414	16.9729	0.13129		4.45266	-0.40254	16.9656	0.13207		4.46438	-0.52538	16.9745	0.16024		4.46038	-0.77737	16.9572	0.18693		4.44845	-1.09472	16.9786	0.20345		4.44864	-1.29584	16.9772	0.22061		4.45429	-1.41293	17.0299	0.2371		4.47319	-1.24847	16.9743	0.27945		4.45429	-0.97622	16.9744	0.29136
4.46837	-0.30354	16.9614	0.14334		4.46261	-0.39634	16.954	0.14142		4.47586	-0.52693	16.9645	0.16194		4.47016	-0.77427	16.9458	0.18401		4.45845	-1.09108	16.967	0.20666		4.45847	-1.27782	16.9671	0.22138		4.46425	-1.40882	17.02	0.24463		4.4839	-1.25745	16.9643	0.27594		4.46423	-0.97334	16.9644	0.28754
4.47891	-0.31097	16.9515	0.12697		4.47415	-0.38438	16.9442	0.14801		4.4857	-0.52425	16.9531	0.16031		4.47996	-0.76976	16.9357	0.17412		4.46832	-1.08552	16.9572	0.2071		4.47017	-1.27418	16.9557	0.2215		4.47593	-1.40898	17.0086	0.24323		4.49458	-1.25709	16.954	0.28483		4.47585	-0.98851	16.9531	0.28826
4.48887	-0.29593	16.9415	0.13912		4.48416	-0.39637	16.9326	0.13836		4.49714	-0.52444	16.9431	0.15957		4.49142	-0.76512	16.9259	0.18154		4.47993	-1.06155	16.9473	0.20889		4.47991	-1.25916	16.9457	0.21715		4.48568	-1.40587	16.9986	0.24634		4.50443	-1.26154	16.943	0.27467		4.48565	-0.99441	16.9431	0.29142
4.50035	-0.29626	16.9301	0.14862		4.49553	-0.40287	16.9228	0.1398		4.50708	-0.5264	16.9316	0.16484		4.50149	-0.76279	16.9145	0.1812		4.48985	-1.07073	16.9356	0.2128		4.49199	-1.26407	16.9343	0.22726		4.49562	-1.39955	16.9886	0.24138		4.51595	-1.26415	16.9327	0.2685		4.49849	-0.99293	16.9315	0.29615
4.51027	-0.3017	16.9202	0.14437		4.50557	-0.39671	16.9127	0.14409		4.51713	-0.52587	16.9217	0.1704		4.51301	-0.75582	16.9044	0.1872		4.50138	-1.06761	16.9258	0.21996		4.50142	-1.26055	16.9243	0.2192		4.50714	-1.39458	16.9769	0.23968		4.52606	-1.2572	16.9217	0.27613		4.50708	-0.99935	16.9217	0.29731
4.52167	-0.30101	16.9101	0.13049		4.51599	-0.38971	16.9013	0.15013		4.52857	-0.50771	16.9112	0.16705		4.52283	-0.75588	16.893	0.18739		4.5113	-1.05967	16.9144	0.21468		4.51137	-1.26005	16.9143	0.2189		4.51706	-1.40031	16.9671	0.24941		4.53753	-1.26701	16.9112	0.27555		4.51707	-1.00042	16.9112	0.29905
4.53184	-0.29502	16.8986	0.13779		4.52697	-0.40323	16.8913	0.14586		4.53859	-0.50689	16.9002	0.15394		4.53282	-0.74412	16.8831	0.181		4.52174	-1.0537	16.9044	0.21355		4.52279	-1.25086	16.9029	0.22755		4.52851	-1.3886	16.9557	0.25149		4.54737	-1.26373	16.9012	0.28201		4.5287	-0.99985	16.9002	0.29349
4.54159	-0.30381	16.8887	0.13817		4.53756	-0.39993	16.8799	0.15523		4.55002	-0.52566	16.8897	0.15482		4.54428	-0.7353	16.8717	0.19469		4.53266	-1.04179	16.8945	0.22517		4.53277	-1.2532	16.8929	0.21696		4.53848	-1.40096	16.9457	0.24381		4.55726	-1.26289	16.8898	0.28794		4.53851	-1.01169	16.8898	0.29872
4.55321	-0.28812	16.8788	0.12824		4.54852	-0.38913	16.8701	0.14825		4.55986	-0.51598	16.8789	0.16906		4.55426	-0.73077	16.8617	0.17743		4.54311	-1.04231	16.8831	0.21301		4.54392	-1.24097	16.8815	0.22162		4.55002	-1.389	16.9342	0.2476		4.56886	-1.26393	16.8799	0.28302		4.54844	-1.01603	16.879	0.30007
4.56314	-0.2832	16.8674	0.12685		4.55905	-0.38637	16.8599	0.14764		4.57097	-0.52552	16.8684	0.15975		4.56576	-0.73908	16.8517	0.18556		4.55359	-1.03941	16.873	0.19384		4.55417	-1.23154	16.8717	0.21805		4.55987	-1.39007	16.9243	0.24134		4.57866	-1.28323	16.8684	0.2774		4.55992	-1.02107	16.8684	0.29306
4.57299	-0.29865	16.8574	0.13447		4.56882	-0.38142	16.8486	0.14178		4.58149	-0.5235	16.8573	0.16088		4.57559	-0.73619	16.8403	0.17737		4.56455	-1.03633	16.8616	0.21614		4.56461	-1.23127	16.8616	0.22256		4.56987	-1.39276	16.9144	0.23961		4.59014	-1.27642	16.8585	0.28208		4.56985	-1.03334	16.8585	0.29967
4.5846	-0.28882	16.846	0.12968		4.58028	-0.38179	16.8384	0.13888		4.59125	-0.51368	16.8471	0.16104		4.58731	-0.72956	16.8302	0.17946		4.57454	-1.04235	16.8516	0.20838		4.57559	-1.21779	16.8502	0.22173		4.58138	-1.37925	16.9029	0.25031		4.60019	-1.28304	16.8486	0.26236		4.58191	-1.03069	16.847	0.29961
4.59445	-0.28191	16.8361	0.12797		4.5903	-0.37951	16.827	0.14044		4.60279	-0.52393	16.837	0.1582		4.59707	-0.73696	16.8188	0.19007		4.5861	-1.01643	16.8417	0.20701		4.58613	-1.21254	16.8402	0.21985		4.59136	-1.38039	16.8928	0.24115		4.61073	-1.27389	16.837	0.28459		4.59118	-1.04076	16.8371	0.29279
4.60603	-0.28213	16.8255	0.13153		4.60169	-0.37498	16.8172	0.14904		4.61259	-0.49993	16.8256	0.15418		4.60761	-0.73214	16.8088	0.17329		4.59593	-1.01384	16.8301	0.21661		4.59694	-1.20652	16.8302	0.22078		4.60318	-1.37866	16.8815	0.24508		4.62161	-1.27922	16.8271	0.27039		4.60173	-1.03356	16.8271	0.29622
4.61587	-0.28473	16.8145	0.14617		4.61163	-0.37673	16.8057	0.15972		4.62416	-0.50234	16.8156	0.16172		4.61855	-0.72661	16.7988	0.18395		4.60587	-1.02318	16.8202	0.20638		4.60749	-1.21486	16.8188	0.21277		4.61269	-1.38225	16.8715	0.23678		4.63154	-1.27728	16.8172	0.26938		4.61261	-1.04515	16.8156	0.29997
4.62576	-0.26709	16.804	0.12777		4.62159	-0.37963	16.7956	0.14424		4.63426	-0.49978	16.8041	0.15165		4.62887	-0.72856	16.7873	0.18663		4.61734	-1.01472	16.8097	0.20597		4.61876	-1.2043	16.8089	0.21614		4.62317	-1.37077	16.8601	0.23989		4.64308	-1.28063	16.8056	0.27546		4.62315	-1.0222	16.8057	0.29543
4.63739	-0.27526	16.793	0.13181		4.63315	-0.37891	16.7857	0.14342		4.64556	-0.4994	16.7942	0.16265		4.64003	-0.71256	16.7775	0.17765		4.62729	-1.01221	16.7988	0.20917		4.62897	-1.19427	16.7973	0.22418		4.63415	-1.36577	16.8503	0.24226		4.65282	-1.2791	16.7957	0.27573		4.6348	-1.02689	16.7941	0.29353
4.64724	-0.28982	16.7827	0.13981		4.64302	-0.36992	16.7741	0.13543		4.65549	-0.49914	16.7828	0.15869		4.6504	-0.71483	16.7661	0.17609		4.63881	-0.9995	16.7884	0.21421		4.63885	-1.18397	16.7874	0.22327		4.64455	-1.35354	16.8401	0.2378		4.66426	-1.2925	16.7841	0.27083		4.64462	-1.0279	16.7843	0.30268
4.65867	-0.28418	16.7727	0.12512		4.65451	-0.38182	16.7643	0.14752		4.66601	-0.49108	16.7727	0.16971		4.66141	-0.71126	16.756	0.18702		4.64871	-0.99583	16.7773	0.2108		4.65023	-1.18303	16.7774	0.21826		4.65543	-1.36456	16.8286	0.24436		4.6745	-1.29122	16.7742	0.26902		4.65446	-1.03875	16.7742	0.31049
4.66862	-0.29307	16.7611	0.13629		4.66445	-0.38769	16.7527	0.15286		4.67709	-0.49731	16.7629	0.15353		4.67132	-0.71035	16.7444	0.18223		4.66052	-0.99494	16.7671	0.20389		4.66025	-1.17061	16.7659	0.22623		4.66603	-1.35568	16.8187	0.25885		4.68436	-1.28471	16.7643	0.26414		4.66602	-1.04233	16.7629	0.30628
4.67871	-0.29053	16.7512	0.13428		4.67453	-0.38271	16.7428	0.13211		4.68759	-0.50064	16.7514	0.15929		4.68173	-0.71064	16.7345	0.17809		4.67016	-0.99701	16.757	0.20942		4.67074	-1.16279	16.756	0.21755		4.67714	-1.35952	16.8072	0.24409		4.69575	-1.28174	16.7527	0.26429		4.67607	-1.03572	16.7528	0.31208
4.69023	-0.28273	16.7399	0.1327		4.68588	-0.36676	16.7329	0.14395		4.69855	-0.49181	16.7414	0.15819		4.69289	-0.70582	16.7241	0.19276		4.6801	-0.98171	16.7453	0.21122		4.68175	-1.16013	16.7445	0.22031		4.68755	-1.3518	16.7973	0.2438		4.70575	-1.29024	16.7428	0.27063		4.68586	-1.04124	16.7428	0.29667
4.69999	-0.29488	16.7299	0.11661		4.69589	-0.37231	16.7215	0.15222		4.70895	-0.49923	16.7298	0.15812		4.70323	-0.69532	16.713	0.18314		4.69149	-0.97784	16.7355	0.20972		4.6916	-1.15532	16.7345	0.21607		4.69742	-1.33639	16.7873	0.25835		4.71721	-1.29	16.7331	0.27544		4.69745	-1.05298	16.7313	0.29869
4.71157	-0.28604	16.72	0.1261		4.70736	-0.38403	16.7116	0.14155		4.71881	-0.49368	16.7199	0.1695		4.71417	-0.68693	16.7026	0.18575		4.70155	-0.98114	16.7241	0.21959		4.70321	-1.15028	16.7241	0.21502		4.70877	-1.34175	16.7758	0.25152		4.72731	-1.27404	16.7214	0.28679		4.70735	-1.04155	16.7215	0.30224
4.72139	-0.28205	16.7084	0.12536		4.71713	-0.38236	16.6999	0.13566		4.73032	-0.48748	16.7084	0.16681		4.72471	-0.68787	16.6918	0.19275		4.71146	-0.95734	16.7141	0.20243		4.71304	-1.15227	16.7131	0.2208		4.71887	-1.33132	16.7659	0.25955		4.73925	-1.28945	16.7116	0.27481		4.71908	-1.06327	16.7099	0.30028
4.73317	-0.26893	16.6984	0.13126		4.72875	-0.37827	16.69	0.13785		4.74027	-0.49353	16.6984	0.16489		4.73561	-0.67576	16.6813	0.18196		4.7229	-0.95191	16.7041	0.20265		4.72403	-1.14427	16.7027	0.22396		4.73061	-1.32823	16.7544	0.25753		4.74872	-1.28116	16.7001	0.28056		4.72874	-1.05581	16.7001	0.31378
4.74283	-0.27885	16.6868	0.12704		4.73867	-0.38692	16.6786	0.13186		4.75173	-0.50575	16.6885	0.15289		4.74608	-0.67735	16.6702	0.18874		4.73296	-0.95154	16.6927	0.21008		4.73457	-1.13937	16.6928	0.22007		4.74024	-1.31971	16.7444	0.25087		4.75857	-1.28043	16.6899	0.27416		4.73871	-1.06359	16.6901	0.3059
4.75287	-0.27754	16.677	0.14821		4.7487	-0.38089	16.6687	0.1235		4.76176	-0.49566	16.677	0.16524		4.75605	-0.67077	16.6596	0.18386		4.74442	-0.94425	16.6828	0.19962		4.74444	-1.12767	16.6813	0.23785		4.7516	-1.31185	16.7329	0.25906		4.7701	-1.2774	16.6802	0.2761		4.75007	-1.06144	16.6785	0.31507
4.76426	-0.27329	16.6671	0.13553		4.76014	-0.3699	16.6587	0.13282		4.77306	-0.50211	16.6671	0.15997		4.76744	-0.66657	16.6499	0.18123		4.75425	-0.94255	16.6712	0.2031		4.75591	-1.13163	16.6712	0.23623		4.76167	-1.32481	16.723	0.24286		4.77993	-1.28102	16.6686	0.27465		4.76015	-1.07962	16.6687	0.31099
4.77413	-0.26893	16.6555	0.14088		4.77011	-0.37561	16.6472	0.12445		4.78303	-0.49169	16.6556	0.15765		4.77742	-0.66012	16.6384	0.17673		4.76417	-0.925	16.6613	0.21939		4.76579	-1.11633	16.6597	0.23521		4.77163	-1.31482	16.7131	0.23835		4.79151	-1.29129	16.6587	0.27967		4.77132	-1.07162	16.6571	0.30763
4.78574	-0.26576	16.6458	0.13658		4.78157	-0.37348	16.6372	0.12612		4.79303	-0.48494	16.6458	0.16323		4.7889	-0.67543	16.6285	0.17331		4.77569	-0.9346	16.6514	0.20982		4.77678	-1.11171	16.65	0.21715		4.78298	-1.30096	16.7016	0.2467		4.80142	-1.29612	16.6474	0.28017		4.78148	-1.08268	16.6472	0.29967
4.79569	-0.26106	16.6341	0.143		4.79146	-0.36824	16.6257	0.13544		4.80466	-0.48928	16.6342	0.15087		4.79873	-0.66436	16.6169	0.18539		4.78554	-0.92778	16.6398	0.21287		4.78727	-1.10388	16.6399	0.23111		4.79295	-1.30834	16.6917	0.24363		4.81208	-1.30041	16.6373	0.27501		4.79143	-1.07638	16.6374	0.29654
4.80563	-0.27916	16.6242	0.13806		4.80259	-0.37594	16.616	0.14853		4.81439	-0.49249	16.6242	0.14564		4.81007	-0.66479	16.607	0.17126		4.79712	-0.92806	16.6299	0.20783		4.79721	-1.10151	16.6284	0.21985		4.80458	-1.29347	16.6801	0.2485		4.8229	-1.28952	16.6273	0.28145		4.80296	-1.07851	16.6258	0.30698
4.81709	-0.28291	16.6144	0.12651		4.81292	-0.36771	16.6043	0.14699		4.82595	-0.48401	16.6145	0.16338		4.82014	-0.65374	16.5971	0.17652		4.80713	-0.91126	16.62	0.21386		4.80869	-1.09996	16.6185	0.23655		4.81444	-1.28858	16.6701	0.25374		4.83273	-1.29616	16.6159	0.26582		4.81286	-1.07285	16.6159	0.3055
4.82696	-0.27709	16.6028	0.12732		4.82287	-0.3559	16.5944	0.15532		4.83595	-0.47391	16.6029	0.14151		4.83025	-0.64902	16.5856	0.17616		4.817	-0.91033	16.6086	0.21249		4.81867	-1.10073	16.6071	0.2446		4.82431	-1.27963	16.6597	0.25299		4.84434	-1.29297	16.6061	0.27178		4.82375	-1.08756	16.606	0.29909
4.83859	-0.27353	16.5929	0.13668		4.8343	-0.36153	16.5844	0.14932		4.84604	-0.46355	16.5929	0.16111		4.84178	-0.6473	16.5756	0.16418		4.82852	-0.90247	16.5986	0.20089		4.82983	-1.09549	16.5971	0.24034		4.83587	-1.2901	16.6489	0.26689		4.85424	-1.2893	16.5944	0.26878		4.83426	-1.08522	16.5946	0.30739
4.84844	-0.29023	16.5814	0.13074		4.84421	-0.37503	16.573	0.14492		4.85734	-0.47246	16.5814	0.15939		4.85153	-0.65198	16.5643	0.17409		4.83841	-0.91107	16.5872	0.21306		4.84007	-1.08706	16.5872	0.23832		4.84582	-1.28235	16.6384	0.24746		4.86633	-1.29226	16.5846	0.27156		4.84425	-1.09134	16.5847	0.31253
4.85901	-0.27772	16.5715	0.13946		4.85577	-0.37544	16.5631	0.14988		4.86722	-0.46632	16.5714	0.16042		4.8632	-0.65585	16.5543	0.18105		4.84981	-0.90572	16.5772	0.20945		4.84998	-1.08284	16.5757	0.23184		4.85727	-1.27219	16.6273	0.25228		4.8756	-1.29619	16.574	0.27923		4.8556	-1.08392	16.5731	0.30376
4.86987	-0.27375	16.5615	0.12786		4.86572	-0.36761	16.5516	0.14587		4.8788	-0.48148	16.5599	0.15436		4.87313	-0.64804	16.5427	0.16415		4.85993	-0.90473	16.5673	0.20193		4.86146	-1.07887	16.5658	0.23192		4.86727	-1.27134	16.617	0.25046		4.88552	-1.28574	16.5631	0.26769		4.86572	-1.09077	16.5632	0.30973
4.88019	-0.26344	16.5502	0.13444		4.87561	-0.36754	16.5417	0.13861		4.88865	-0.46996	16.5502	0.16242		4.88298	-0.64029	16.5328	0.16947		4.86981	-0.89771	16.5557	0.2108		4.87144	-1.05469	16.5543	0.2255		4.87899	-1.27372	16.6059	0.2418		4.89698	-1.28495	16.5527	0.27218		4.87627	-1.0939	16.5526	0.30999
4.89021	-0.2658	16.5402	0.13305		4.88722	-0.36221	16.5301	0.14633		4.89854	-0.46857	16.5402	0.15976		4.89449	-0.63813	16.5228	0.16074		4.88121	-0.90699	16.5457	0.20947		4.88133	-1.06144	16.5444	0.23036		4.88859	-1.25906	16.5956	0.26065		4.90699	-1.28752	16.5427	0.26741		4.88704	-1.10064	16.5415	0.31707
4.90189	-0.26765	16.5286	0.13203		4.89698	-0.3779	16.5202	0.15457		4.91002	-0.4635	16.5287	0.1705		4.90435	-0.64497	16.5114	0.17917		4.89117	-0.89574	16.5343	0.21332		4.89288	-1.06195	16.5343	0.22587		4.89863	-1.26371	16.5857	0.25931		4.91838	-1.28178	16.5312	0.27817		4.89697	-1.0961	16.5312	0.31257
4.91163	-0.26788	16.5187	0.14165		4.90845	-0.36006	16.5098	0.15587		4.92009	-0.46134	16.5187	0.16933		4.91605	-0.64138	16.5015	0.1853		4.90267	-0.89289	16.5245	0.21151		4.90271	-1.05536	16.5228	0.23094		4.91011	-1.2684	16.5741	0.25158		4.92847	-1.28523	16.5213	0.26609		4.90783	-1.10064	16.5203	0.31027
4.92318	-0.25677	16.5072	0.12495		4.91849	-0.35157	16.4989	0.15461		4.93161	-0.4566	16.5072	0.15486		4.92577	-0.63912	16.49	0.17943		4.91265	-0.88255	16.5145	0.20891		4.91415	-1.04588	16.513	0.2239		4.92009	-1.25522	16.5642	0.25228		4.93931	-1.28999	16.5098	0.28521		4.91859	-1.1035	16.5098	0.30841
4.93317	-0.26426	16.4974	0.13368		4.92829	-0.36276	16.4883	0.15486		4.94153	-0.46017	16.4973	0.15288		4.93745	-0.63689	16.48	0.18498		4.92314	-0.8929	16.5029	0.21208		4.92429	-1.04328	16.5015	0.22517		4.93165	-1.25065	16.5527	0.25519		4.94987	-1.28746	16.4998	0.27594		4.92838	-1.1077	16.4998	0.30208
4.94456	-0.26467	16.4872	0.12387		4.93988	-0.35852	16.4774	0.15269		4.95305	-0.46448	16.4873	0.17244		4.94735	-0.63434	16.4685	0.19003		4.93417	-0.88122	16.493	0.20663		4.93417	-1.0402	16.4915	0.22361		4.94147	-1.24038	16.5427	0.24593		4.96032	-1.28361	16.4883	0.27478		4.94006	-1.10284	16.4884	0.29675
4.95459	-0.27323	16.4759	0.13047		4.94986	-0.36763	16.467	0.13798		4.96296	-0.46095	16.4759	0.17035		4.95721	-0.64352	16.4585	0.1797		4.94455	-0.87697	16.4816	0.19474		4.9457	-1.02332	16.4817	0.22838		4.95335	-1.23728	16.5313	0.25277		4.97138	-1.27751	16.4785	0.27563		4.94984	-1.10715	16.4786	0.30102
4.96453	-0.27752	16.466	0.12811		4.96134	-0.35911	16.457	0.14287		4.97293	-0.44842	16.466	0.1751		4.96879	-0.62941	16.4487	0.18303		4.95544	-0.87173	16.4716	0.20355		4.95557	-1.02141	16.4702	0.21087		4.96283	-1.23828	16.5214	0.25523		4.98168	-1.28952	16.4685	0.27289		4.96025	-1.1185	16.467	0.29842
4.97607	-0.27101	16.456	0.12741		4.97128	-0.35822	16.4455	0.1514		4.98427	-0.45486	16.4543	0.15652		4.9787	-0.63408	16.437	0.18696		4.96594	-0.87763	16.4618	0.20414		4.96669	-1.01839	16.4601	0.23637		4.97285	-1.2183	16.5114	0.24749		4.99274	-1.279	16.457	0.27373		4.9713	-1.10193	16.457	0.30234
4.98584	-0.27553	16.4444	0.13611		4.98173	-0.35322	16.4354	0.14546		4.9943	-0.46772	16.4445	0.17339		4.99017	-0.62401	16.4273	0.1931		4.97724	-0.86221	16.4502	0.19772		4.97704	-1.01583	16.4488	0.22085		4.98435	-1.23185	16.4998	0.25905		5.00327	-1.25635	16.4473	0.27677		4.98165	-1.11018	16.4473	0.2933
4.99747	-0.26771	16.4346	0.12508		4.99262	-0.34218	16.424	0.14168		5.00585	-0.4497	16.4346	0.17818		5.00013	-0.63165	16.4158	0.19755		4.9874	-0.86867	16.4402	0.19881		4.98754	-1.01185	16.4387	0.21194		4.99429	-1.22116	16.4899	0.25477		5.01315	-1.26366	16.4372	0.26933		4.99278	-1.12593	16.4355	0.29566
5.00734	-0.26487	16.4242	0.13192		5.00329	-0.34936	16.4141	0.14581		5.01576	-0.45842	16.423	0.15862		5.01005	-0.61612	16.4058	0.19734		4.99723	-0.85276	16.4287	0.19678		4.99845	-1.01192	16.4271	0.21413		5.00589	-1.22426	16.4785	0.2441		5.02459	-1.26109	16.4257	0.2818		5.00315	-1.12425	16.4256	0.28665
5.01725	-0.25721	16.4131	0.13859		5.01403	-0.35086	16.4027	0.14876		5.02553	-0.46694	16.4131	0.15178		5.02152	-0.60789	16.3942	0.18685		5.00873	-0.87161	16.4187	0.18983		5.00895	-1.00604	16.4172	0.21586		5.0158	-1.21988	16.4685	0.23871		5.03455	-1.25749	16.4157	0.27776		5.01304	-1.12787	16.4143	0.2895
5.02871	-0.25488	16.4026	0.12012		5.0246	-0.34208	16.3926	0.15415		5.03708	-0.44815	16.4015	0.16135		5.03156	-0.61068	16.3844	0.18759		5.01873	-0.87203	16.4072	0.19968		5.02006	-0.98568	16.4075	0.23201		5.02642	-1.21342	16.4586	0.23755		5.046	-1.26174	16.4042	0.27335		5.02457	-1.1352	16.4042	0.2989
5.03866	-0.26561	16.3917	0.13374		5.03441	-0.34156	16.3829	0.13819		5.04707	-0.44548	16.3917	0.15045		5.0429	-0.61707	16.3745	0.18026		5.02861	-0.84959	16.3973	0.19129		5.02985	-0.99197	16.3958	0.22325		5.03715	-1.19312	16.4471	0.24823		5.05591	-1.25479	16.3943	0.2652		5.0345	-1.12494	16.3942	0.29961
5.04875	-0.24824	16.3813	0.13375		5.04593	-0.34256	16.3713	0.1437		5.05862	-0.44749	16.3803	0.14915		5.05282	-0.60954	16.3629	0.18571		5.04022	-0.84115	16.3868	0.20884		5.04032	-0.98387	16.386	0.22157		5.04706	-1.20417	16.4371	0.23978		5.06704	-1.2604	16.3829	0.27074		5.04647	-1.13131	16.3828	0.29574
5.06006	-0.26062	16.3713	0.13092		5.056	-0.34247	16.3613	0.14552		5.06851	-0.4503	16.3703	0.16055		5.06424	-0.6123	16.353	0.18187		5.05017	-0.83673	16.3759	0.19877		5.05119	-0.98325	16.3744	0.22483		5.05856	-1.19157	16.4256	0.24529		5.0775	-1.25226	16.3728	0.28016		5.05592	-1.1388	16.3728	0.30367
5.07011	-0.2638	16.3598	0.13572		5.06742	-0.35476	16.3498	0.13644		5.08028	-0.44853	16.3599	0.15638		5.07428	-0.60554	16.3415	0.17154		5.06171	-0.84758	16.3655	0.20566		5.06167	-0.97521	16.3645	0.2182		5.06861	-1.18725	16.4158	0.24743		5.08734	-1.25916	16.3629	0.27067		5.06577	-1.12253	16.3614	0.29995
5.08155	-0.25227	16.35	0.12764		5.07758	-0.35325	16.34	0.13469		5.0901	-0.44021	16.3489	0.16307		5.08433	-0.59982	16.3316	0.1793		5.0716	-0.83986	16.3555	0.19745		5.07278	-0.97653	16.3545	0.21513		5.08029	-1.18388	16.4044	0.25534		5.09881	-1.2534	16.3514	0.27741		5.07735	-1.13496	16.3514	0.30314
5.09153	-0.27347	16.3383	0.12874		5.08738	-0.35105	16.3283	0.1326		5.09985	-0.44122	16.3385	0.16398		5.09585	-0.60081	16.3217	0.17489		5.08156	-0.82662	16.344	0.19879		5.08311	-0.98301	16.3431	0.22303		5.08995	-1.17805	16.3941	0.2563		5.10883	-1.24691	16.3415	0.27314		5.08721	-1.14209	16.3416	0.29283
5.10151	-0.26318	16.3285	0.13356		5.09891	-0.34531	16.3185	0.1385		5.11134	-0.44583	16.3275	0.16351		5.10566	-0.59162	16.3101	0.18289		5.09313	-0.82152	16.3341	0.20254		5.09307	-0.97795	16.3331	0.23161		5.0999	-1.18384	16.3844	0.25256		5.12009	-1.25275	16.33	0.27044		5.09931	-1.14291	16.3301	0.31425
5.11292	-0.264	16.3186	0.12601		5.10875	-0.35393	16.3086	0.13856		5.12143	-0.43975	16.317	0.15413		5.11719	-0.58914	16.3004	0.17788		5.10299	-0.8357	16.3226	0.21049		5.10455	-0.96701	16.3217	0.22762		5.11137	-1.16602	16.3729	0.24829		5.1302	-1.25336	16.3201	0.28386		5.10871	-1.14053	16.32	0.28929
5.12297	-0.27196	16.3071	0.1389		5.12021	-0.34739	16.2971	0.14258		5.13287	-0.44114	16.306	0.16263		5.12705	-0.58785	16.2887	0.18073		5.11297	-0.82127	16.3127	0.20074		5.11453	-0.96147	16.3118	0.22681		5.12132	-1.15783	16.3629	0.24729		5.14099	-1.2516	16.3102	0.26819		5.1186	-1.13927	16.3086	0.30234
5.13427	-0.27392	16.297	0.14362		5.13025	-0.35198	16.287	0.14435		5.1427	-0.44333	16.2955	0.16324		5.13707	-0.59066	16.2787	0.18489		5.12428	-0.82668	16.3028	0.20824		5.12628	-0.97463	16.3012	0.22562		5.13272	-1.16859	16.3514	0.25234		5.15165	-1.24491	16.2987	0.28321		5.13006	-1.15101	16.2987	0.30493
5.14437	-0.27078	16.2856	0.15287		5.14024	-0.35381	16.2757	0.14244		5.15314	-0.42917	16.2856	0.16523		5.14849	-0.57713	16.2673	0.18413		5.13428	-0.81028	16.2913	0.20326		5.13599	-0.96264	16.2904	0.21728		5.14277	-1.16121	16.3416	0.2589		5.16148	-1.236	16.2887	0.28324		5.14015	-1.14784	16.2887	0.31598
5.15432	-0.27348	16.2755	0.14313		5.15154	-0.34447	16.2657	0.1438		5.16422	-0.43431	16.274	0.16303		5.15833	-0.57662	16.2573	0.18044		5.14576	-0.80854	16.2814	0.20048		5.14593	-0.96016	16.2799	0.2277		5.15441	-1.15903	16.3317	0.26181		5.17301	-1.2479	16.2772	0.28017		5.15149	-1.1338	16.2771	0.31129
5.16573	-0.27667	16.2657	0.15322		5.16157	-0.34752	16.2541	0.13961		5.17463	-0.42829	16.2641	0.16741		5.16997	-0.57597	16.2475	0.1749		5.15565	-0.82013	16.2714	0.20743		5.15733	-0.95045	16.27	0.23051		5.16421	-1.15348	16.32	0.25947		5.18315	-1.23518	16.2673	0.28059		5.16153	-1.14373	16.2671	0.31884
5.17571	-0.26409	16.2541	0.15044		5.17317	-0.35397	16.2444	0.14348		5.18542	-0.43327	16.2532	0.17092		5.17982	-0.57789	16.2359	0.18333		5.16568	-0.80325	16.2598	0.21586		5.16739	-0.95252	16.2583	0.2296		5.17464	-1.16136	16.3101	0.25713		5.19465	-1.23429	16.2573	0.27261		5.17142	-1.14761	16.2557	0.31257
5.18561	-0.2541	16.2443	0.13693		5.18296	-0.35224	16.2342	0.13902		5.19615	-0.42493	16.2427	0.16517		5.19122	-0.57711	16.226	0.18393		5.17708	-0.81001	16.2499	0.20518		5.17869	-0.95541	16.2486	0.23169		5.18552	-1.13626	16.2987	0.26783		5.20438	-1.23264	16.2458	0.2776		5.18299	-1.13744	16.2459	0.30532
5.19713	-0.26429	16.2327	0.14734		5.19282	-0.34446	16.2227	0.13753		5.20705	-0.42255	16.2317	0.1685		5.20134	-0.57383	16.2145	0.17887		5.1871	-0.80134	16.2384	0.21097		5.18872	-0.9534	16.237	0.23602		5.19609	-1.14226	16.2887	0.26281		5.21436	-1.22522	16.2357	0.27724		5.19281	-1.14365	16.2359	0.30313
5.207	-0.26646	16.2228	0.14269		5.20446	-0.34868	16.213	0.14509		5.21758	-0.41708	16.2213	0.16746		5.21181	-0.57874	16.2045	0.17467		5.19861	-0.79974	16.2285	0.21143		5.19863	-0.95076	16.227	0.23226		5.20685	-1.13695	16.2772	0.2689		5.22592	-1.22732	16.2259	0.26888		5.20287	-1.14674	16.2244	0.29941
5.21846	-0.26314	16.213	0.15434		5.21437	-0.34835	16.2014	0.14709		5.22735	-0.41845	16.2114	0.16309		5.22271	-0.56931	16.1941	0.16855		5.20855	-0.79926	16.2185	0.2044		5.21023	-0.93808	16.2155	0.23513		5.2176	-1.12942	16.2673	0.26818		5.23573	-1.23637	16.2144	0.27471		5.21437	-1.14843	16.2145	0.30677
5.22848	-0.25726	16.2015	0.14701		5.22422	-0.34708	16.1914	0.12901		5.23887	-0.4083	16.1999	0.16681		5.23329	-0.57672	16.1832	0.18721		5.21847	-0.79445	16.207	0.21576		5.22018	-0.93615	16.2056	0.23013		5.22747	-1.12114	16.2574	0.26827		5.24739	-1.23673	16.2045	0.27491		5.22434	-1.16014	16.203	0.31326
5.23904	-0.25202	16.1914	0.15874		5.23577	-0.34061	16.1799	0.13003		5.24892	-0.42511	16.1899	0.16092		5.24421	-0.56654	16.1727	0.17446		5.23005	-0.78252	16.1972	0.21198		5.23212	-0.93042	16.1957	0.24421		5.23901	-1.108	16.2458	0.27296		5.25728	-1.22173	16.193	0.27822		5.23541	-1.15945	16.1931	0.32099
5.25001	-0.24941	16.1801	0.15028		5.24574	-0.34842	16.17	0.13899		5.26047	-0.42077	16.1785	0.16031		5.25463	-0.57468	16.1616	0.17165		5.23993	-0.77494	16.1857	0.19736		5.24159	-0.93222	16.1841	0.24487		5.24891	-1.11386	16.2358	0.27765		5.26927	-1.22664	16.1831	0.27063		5.24579	-1.16106	16.1831	0.31389
5.26037	-0.24672	16.17	0.15007		5.25727	-0.34541	16.1601	0.13245		5.27035	-0.41118	16.1685	0.15479		5.26472	-0.56898	16.1512	0.18003		5.25183	-0.77111	16.1758	0.21612		5.25157	-0.92485	16.1742	0.23896		5.26045	-1.11595	16.2244	0.27261		5.27868	-1.21913	16.1715	0.27886		5.25563	-1.15877	16.1715	0.31722
5.27145	-0.25634	16.16	0.13427		5.26715	-0.34529	16.1485	0.13994		5.28174	-0.4141	16.157	0.1567		5.27607	-0.57359	16.1402	0.17949		5.26133	-0.77881	16.1658	0.20469		5.26297	-0.92017	16.1627	0.24475		5.27038	-1.1179	16.2145	0.26944		5.28866	-1.22207	16.1616	0.27956		5.26716	-1.15981	16.1617	0.31149
5.28179	-0.25196	16.1487	0.14583		5.27703	-0.33492	16.1386	0.14111		5.29176	-0.40958	16.1471	0.15261		5.28621	-0.56413	16.1297	0.17362		5.27127	-0.77205	16.1543	0.2078		5.27292	-0.91617	16.1528	0.24487		5.28159	-1.09655	16.2046	0.25264		5.30006	-1.22383	16.1511	0.27566		5.27707	-1.14344	16.1501	0.31039
5.29171	-0.25787	16.1386	0.13398		5.28863	-0.33927	16.1272	0.13908		5.30154	-0.42098	16.137	0.16407		5.29746	-0.56167	16.1198	0.18364		5.28266	-0.77475	16.1443	0.20551		5.28289	-0.90878	16.143	0.2518		5.29169	-1.10594	16.193	0.25902		5.31003	-1.21449	16.1402	0.29282		5.28884	-1.1596	16.1401	0.31338
5.30328	-0.26367	16.1272	0.15312		5.29845	-0.34363	16.1172	0.1458		5.31319	-0.41153	16.1257	0.16157		5.30743	-0.55209	16.1084	0.17631		5.29276	-0.76039	16.1343	0.20339		5.2944	-0.91927	16.1314	0.24565		5.30169	-1.09472	16.1831	0.25626		5.32167	-1.20958	16.1298	0.28212		5.29852	-1.1489	16.1298	0.3201
5.31323	-0.24677	16.1172	0.14465		5.31003	-0.33283	16.1071	0.14702		5.32322	-0.40302	16.1158	0.16932		5.31927	-0.54828	16.0984	0.17277		5.30319	-0.76438	16.1229	0.20931		5.30439	-0.90349	16.1213	0.2413		5.31313	-1.09712	16.1716	0.26828		5.33157	-1.19913	16.1198	0.28922		5.30841	-1.15766	16.1189	0.3178
5.32453	-0.26743	16.1073	0.12955		5.31993	-0.32318	16.0958	0.15124		5.33467	-0.42098	16.1042	0.1646		5.32885	-0.55382	16.0869	0.18249		5.31414	-0.75901	16.113	0.20413		5.31563	-0.91075	16.11	0.23276		5.32312	-1.09333	16.1616	0.25608		5.34347	-1.20728	16.1083	0.28087		5.31999	-1.15759	16.1085	0.31793
5.33469	-0.25763	16.0958	0.14298		5.32991	-0.33858	16.0859	0.15842		5.34456	-0.41284	16.0943	0.18272		5.3389	-0.55239	16.077	0.17586		5.32456	-0.75551	16.1014	0.21379		5.32564	-0.91497	16.1001	0.23789		5.33471	-1.08032	16.1511	0.25415		5.35287	-1.20272	16.0984	0.28537		5.32987	-1.15807	16.0973	0.32319
5.34461	-0.25081	16.086	0.11753		5.34154	-0.33929	16.0743	0.14142		5.356	-0.40787	16.0843	0.17099		5.35032	-0.54877	16.067	0.18164		5.33448	-0.73984	16.0916	0.209		5.33564	-0.88585	16.09	0.237		5.34464	-1.0657	16.1402	0.26417		5.36287	-1.20131	16.0869	0.28879		5.34041	-1.16128	16.087	0.31589
5.35612	-0.25582	16.0743	0.13027		5.35139	-0.32064	16.0646	0.13615		5.36611	-0.40982	16.073	0.17192		5.36027	-0.55376	16.0556	0.18514		5.34609	-0.75934	16.0816	0.20833		5.34717	-0.89772	16.0786	0.2528		5.3545	-1.05252	16.1297	0.24991		5.37427	-1.19894	16.077	0.28864		5.35141	-1.16113	16.0772	0.31776
5.36605	-0.23765	16.0646	0.13836		5.36294	-0.32877	16.0529	0.13426		5.37604	-0.39922	16.0629	0.16887		5.37179	-0.54844	16.0458	0.1811		5.35591	-0.75505	16.0701	0.21384		5.35715	-0.88848	16.0687	0.24294		5.36595	-1.04811	16.1187	0.25092		5.38421	-1.18944	16.0671	0.28444		5.36176	-1.1591	16.0654	0.31458
5.37773	-0.24615	16.0546	0.13006		5.37266	-0.32847	16.043	0.14722		5.38751	-0.41007	16.0514	0.17499		5.38158	-0.54841	16.0341	0.18137		5.3678	-0.73946	16.0603	0.19812		5.36856	-0.8843	16.0572	0.23588		5.37599	-1.06143	16.1084	0.25457		5.39602	-1.19401	16.0555	0.28611		5.37297	-1.15509	16.0556	0.31719
5.38735	-0.26074	16.0431	0.1214		5.38324	-0.32239	16.0331	0.14629		5.39734	-0.39766	16.0415	0.16638		5.39314	-0.54697	16.0241	0.18281		5.37745	-0.7426	16.0499	0.20369		5.37863	-0.88964	16.0474	0.23896		5.38735	-1.056	16.0974	0.26383		5.40573	-1.19769	16.0458	0.29115		5.38323	-1.15566	16.0458	0.30295
5.39743	-0.26075	16.0331	0.14275		5.39423	-0.32415	16.0215	0.15058		5.40888	-0.40532	16.0301	0.16911		5.4031	-0.54638	16.0127	0.18532		5.3874	-0.74208	16.0388	0.19705		5.38899	-0.88696	16.0374	0.23229		5.39726	-1.04349	16.087	0.25583		5.41839	-1.18431	16.0342	0.28557		5.39313	-1.15249	16.0342	0.3128
5.40892	-0.26723	16.0215	0.12947		5.40469	-0.31305	16.0117	0.13664		5.41882	-0.40031	16.02	0.15937		5.41293	-0.53757	16.0028	0.17032		5.39879	-0.72043	16.0283	0.20383		5.4	-0.88025	16.0257	0.2285		5.40917	-1.03098	16.077	0.25696		5.42711	-1.18798	16.024	0.28601		5.40449	-1.15173	16.0242	0.31645
5.41874	-0.25603	16.0117	0.13987		5.4156	-0.33292	16.0001	0.14346		5.43027	-0.40654	16.0101	0.16876		5.42466	-0.5407	15.9929	0.18179		5.40886	-0.74029	16.0174	0.20112		5.40999	-0.87695	16.0159	0.22201		5.41872	-1.04364	16.0655	0.25363		5.43703	-1.18255	16.0143	0.2812		5.41444	-1.14869	16.0127	0.31164
5.43018	-0.27076	16.0012	0.1365		5.42601	-0.32547	15.9901	0.1438		5.44017	-0.39338	15.9985	0.15694		5.43443	-0.5346	15.9814	0.18487		5.4186	-0.7285	16.0069	0.20583		5.42035	-0.86701	16.0059	0.22878		5.42872	-1.03068	16.0555	0.25809		5.44845	-1.18163	16.0028	0.28742		5.42573	-1.15632	16.0028	0.31826
5.44023	-0.24535	15.9903	0.12574		5.43603	-0.32663	15.9798	0.15004		5.45002	-0.40583	15.9887	0.16726		5.44591	-0.54986	15.9715	0.18051		5.43014	-0.71839	15.997	0.20713		5.43129	-0.86895	15.9944	0.23225		5.44018	-1.0368	16.044	0.26325		5.45846	-1.17609	15.9928	0.28972		5.43603	-1.15678	15.9928	0.31174
5.45006	-0.2577	15.9799	0.1206		5.44754	-0.33193	15.9688	0.15273		5.46156	-0.3952	15.9772	0.16187		5.45596	-0.54572	15.96	0.17682		5.44015	-0.72875	15.9855	0.19793		5.44177	-0.86481	15.9845	0.2343		5.45015	-1.038	16.0341	0.26703		5.47026	-1.1638	15.983	0.28543		5.44583	-1.15054	15.9814	0.32309
5.46161	-0.25674	15.9688	0.12872		5.45745	-0.33196	15.9583	0.14705		5.4715	-0.39773	15.9672	0.1678		5.46705	-0.52772	15.95	0.16942		5.45161	-0.73377	15.9756	0.19572		5.45276	-0.85962	15.973	0.23022		5.46157	-1.03267	16.0228	0.26893		5.48001	-1.16421	15.9714	0.28667		5.45672	-1.15627	15.9715	0.33212
5.47154	-0.26115	15.9584	0.12051		5.46889	-0.33304	15.9474	0.14269		5.48299	-0.40674	15.9557	0.16602		5.47746	-0.53356	15.9386	0.17627		5.46153	-0.72821	15.9655	0.21175		5.46326	-0.85497	15.963	0.23089		5.47151	-1.02555	16.0127	0.26994		5.49035	-1.15751	15.9614	0.29687		5.46738	-1.16432	15.9615	0.32009
5.48152	-0.24779	15.9484	0.12614		5.47896	-0.32765	15.9369	0.14466		5.49309	-0.41035	15.9458	0.17235		5.48727	-0.53185	15.9286	0.18058		5.4738	-0.72688	15.9541	0.20618		5.47313	-0.85651	15.953	0.22853		5.48144	-1.02328	16.0028	0.26999		5.5014	-1.15137	15.95	0.29665		5.47733	-1.14809	15.9499	0.32038
5.49299	-0.24645	15.937	0.1278		5.48883	-0.33088	15.926	0.14634		5.50453	-0.408	15.9358	0.17065		5.49871	-0.54113	15.9187	0.17728		5.48294	-0.72077	15.9442	0.20958		5.48464	-0.86764	15.9416	0.22041		5.49289	-1.01182	15.9912	0.26843		5.51183	-1.15814	15.9401	0.30336		5.48888	-1.15225	15.9401	0.31317
5.50295	-0.26305	15.927	0.12716		5.50029	-0.30876	15.9155	0.14688		5.51455	-0.39069	15.9245	0.17106		5.5088	-0.53144	15.907	0.17771		5.49295	-0.70549	15.9327	0.21057		5.49457	-0.84982	15.9318	0.22076		5.503	-1.01052	15.9814	0.27465		5.52261	-1.15586	15.9301	0.30477		5.49882	-1.16403	15.9285	0.31174
5.51451	-0.25356	15.9156	0.13883		5.51027	-0.33087	15.9056	0.15025		5.52443	-0.39151	15.9146	0.17718		5.52019	-0.51766	15.8972	0.17648		5.50431	-0.71519	15.9228	0.21251		5.50622	-0.85623	15.9203	0.2284		5.51443	-1.02198	15.9697	0.26963		5.53325	-1.14759	15.9187	0.29514		5.51074	-1.16799	15.9187	0.30944
5.52442	-0.24714	15.9056	0.12271		5.52181	-0.31956	15.8944	0.14849		5.53595	-0.39955	15.903	0.17451		5.53019	-0.5197	15.8857	0.17869		5.51435	-0.70062	15.9129	0.20451		5.51599	-0.84042	15.9104	0.21946		5.5243	-1.00376	15.9599	0.26234		5.54323	-1.14822	15.9086	0.30857		5.52013	-1.16416	15.9086	0.31003
5.53436	-0.25392	15.8945	0.12928		5.53173	-0.32955	15.8841	0.14637		5.54581	-0.3898	15.893	0.16482		5.54141	-0.51525	15.8758	0.17903		5.52567	-0.70251	15.9013	0.20706		5.52611	-0.85139	15.8997	0.23353		5.53557	-1.01324	15.9499	0.26888		5.55471	-1.14997	15.8987	0.3099		5.53005	-1.16048	15.8973	0.32472
5.54575	-0.26317	15.8841	0.13444		5.54153	-0.32898	15.8731	0.1387		5.55725	-0.39211	15.8814	0.1752		5.55147	-0.51309	15.8643	0.17624		5.53573	-0.68646	15.8913	0.21004		5.53744	-0.84085	15.8889	0.22687		5.54573	-1.00123	15.9384	0.25901		5.56458	-1.13789	15.8872	0.28845		5.54078	-1.16412	15.8872	0.32468
5.5556	-0.2508	15.8742	0.13283		5.55307	-0.33475	15.8626	0.14545		5.56719	-0.40163	15.8716	0.17846		5.56137	-0.51028	15.8544	0.17136		5.54564	-0.69268	15.8799	0.20658		5.54731	-0.82243	15.8784	0.22956		5.55564	-0.99716	15.9286	0.26114		5.57603	-1.14673	15.8773	0.29392		5.55141	-1.15559	15.8758	0.32195
5.56736	-0.24946	15.8627	0.13871		5.56305	-0.33268	15.8527	0.14215		5.57809	-0.4079	15.8616	0.16578		5.57297	-0.51652	15.8444	0.16917		5.55726	-0.6872	15.87	0.22121		5.55838	-0.81847	15.8684	0.22956		5.56725	-0.99563	15.9171	0.26366		5.58604	-1.13942	15.8658	0.28479		5.56144	-1.16326	15.8657	0.31143
5.57719	-0.24874	15.8527	0.15242		5.57451	-0.33648	15.8412	0.14824		5.58858	-0.39884	15.8501	0.16592		5.58301	-0.51631	15.8329	0.16713		5.56716	-0.6779	15.86	0.21578		5.56883	-0.8285	15.8569	0.23702		5.57701	-1.00137	15.9071	0.25955		5.59683	-1.13343	15.8559	0.28614		5.57296	-1.1576	15.8558	0.30942
5.58699	-0.24278	15.8414	0.14306		5.58451	-0.33051	15.8313	0.15452		5.59857	-0.41134	15.8401	0.16552		5.59437	-0.51475	15.823	0.16742		5.57861	-0.68672	15.8485	0.22261		5.57874	-0.81998	15.8471	0.23725		5.58862	-0.99132	15.8956	0.26163		5.60749	-1.14116	15.8461	0.28154		5.58273	-1.14676	15.8444	0.31191
5.59863	-0.24517	15.8314	0.14345		5.59428	-0.33483	15.8198	0.15374		5.61013	-0.40353	15.8287	0.16644		5.60443	-0.51723	15.8116	0.16657		5.5885	-0.6832	15.8387	0.22175		5.59027	-0.82071	15.8355	0.23619		5.59851	-0.9827	15.8856	0.24811		5.61737	-1.13243	15.8345	0.29077		5.59539	-1.1628	15.8345	0.30979
5.60855	-0.2443	15.8214	0.14725		5.60589	-0.32077	15.8098	0.15932		5.61994	-0.39703	15.8188	0.17623		5.61572	-0.52425	15.8015	0.16522		5.59851	-0.6881	15.827	0.21456		5.60021	-0.82011	15.8256	0.24659		5.61029	-0.97914	15.8758	0.25678		5.62878	-1.13865	15.8245	0.28717		5.60435	-1.14168	15.8229	0.30838
5.62001	-0.24408	15.81	0.1552		5.6159	-0.32316	15.7983	0.143		5.63132	-0.39593	15.8072	0.17484		5.62586	-0.52182	15.7901	0.16731		5.61015	-0.68695	15.8173	0.20953		5.61008	-0.82696	15.8157	0.23938		5.61991	-0.96963	15.8643	0.26004		5.63882	-1.12703	15.8132	0.27395		5.61431	-1.14992	15.8129	0.31396
5.62985	-0.24513	15.8001	0.14754		5.62685	-0.31327	15.7885	0.15049		5.64135	-0.38185	15.7973	0.17843		5.63571	-0.51043	15.7803	0.1828		5.61993	-0.67866	15.8073	0.19802		5.62159	-0.82543	15.8043	0.23893		5.62991	-0.97015	15.8542	0.25834		5.64995	-1.12786	15.8032	0.27481		5.62581	-1.15046	15.8031	0.3125
5.64041	-0.2498	15.7886	0.12231		5.63717	-0.32302	15.7785	0.14727		5.65144	-0.37497	15.7874	0.16741		5.6472	-0.51555	15.7701	0.18699		5.6311	-0.6982	15.7958	0.21624		5.63153	-0.82343	15.7943	0.24234		5.64145	-0.97592	15.8429	0.24348		5.66019	-1.12204	15.7927	0.27458		5.63571	-1.16448	15.7916	0.32244
5.65137	-0.24814	15.7785	0.13179		5.64721	-0.31681	15.7671	0.14668		5.66291	-0.38675	15.7759	0.17342		5.65703	-0.4999	15.7586	0.19458		5.64119	-0.67401	15.7858	0.21552		5.64302	-0.81826	15.7828	0.24312		5.65133	-0.9656	15.8329	0.26078		5.67019	-1.10626	15.7818	0.27603		5.64558	-1.15293	15.7818	0.31178
5.66176	-0.24304	15.7687	0.13607		5.65874	-0.32327	15.7571	0.15663		5.67285	-0.39199	15.7659	0.166		5.66873	-0.50224	15.7488	0.19415		5.65128	-0.68615	15.7743	0.21205		5.65291	-0.80561	15.7729	0.24386		5.66283	-0.96177	15.8213	0.25888		5.68164	-1.11076	15.7712	0.2804		5.65708	-1.15026	15.7701	0.32158
5.67274	-0.25143	15.7571	0.1126		5.66857	-0.31272	15.7456	0.15977		5.68427	-0.37756	15.7545	0.1669		5.67855	-0.50263	15.7372	0.19717		5.66275	-0.67422	15.7644	0.21552		5.66279	-0.80601	15.7612	0.23265		5.67279	-0.95871	15.8115	0.25552		5.69156	-1.10629	15.7601	0.28821		5.66701	-1.15505	15.7602	0.32626
5.68323	-0.24327	15.7473	0.13909		5.67852	-0.31278	15.7357	0.16132		5.69419	-0.37841	15.7445	0.17386		5.69011	-0.50295	15.7274	0.18041		5.67263	-0.67632	15.7544	0.2041		5.67444	-0.80739	15.7513	0.24039		5.68432	-0.95637	15.8015	0.26643		5.70286	-1.0936	15.7497	0.28263		5.67845	-1.14704	15.7497	0.31484
5.69319	-0.24528	15.7372	0.14339		5.68999	-0.32139	15.7258	0.1559		5.7046	-0.38592	15.734	0.1642		5.69995	-0.49449	15.7157	0.18103		5.68413	-0.67869	15.743	0.21666		5.68433	-0.81045	15.7415	0.23657		5.69417	-0.94423	15.79	0.26748		5.71297	-1.0894	15.7398	0.29205		5.68841	-1.14647	15.7388	0.32921
5.70462	-0.25521	15.7257	0.13779		5.6999	-0.31849	15.7142	0.15639		5.71562	-0.39445	15.723	0.16231		5.71003	-0.48885	15.7059	0.19309		5.69402	-0.6732	15.7329	0.21925		5.69574	-0.80343	15.73	0.24334		5.70462	-0.9404	15.7803	0.26485		5.72494	-1.09827	15.7283	0.28878		5.69886	-1.14296	15.7284	0.30962
5.71449	-0.23552	15.7158	0.12719		5.71147	-0.31606	15.7043	0.15777		5.72601	-0.38984	15.7128	0.158		5.72135	-0.49891	15.6943	0.19068		5.70459	-0.6681	15.7217	0.21668		5.70573	-0.79823	15.7199	0.24425		5.71569	-0.94517	15.7686	0.26922		5.73447	-1.08186	15.7183	0.29071		5.7099	-1.14169	15.7174	0.31527
5.72603	-0.24955	15.7043	0.14087		5.72138	-0.32341	15.6927	0.15605		5.73694	-0.39179	15.7018	0.15909		5.73133	-0.49733	15.6844	0.19356		5.7155	-0.66394	15.7117	0.22673		5.71821	-0.79228	15.7085	0.24715		5.72607	-0.94261	15.7587	0.26367		5.74444	-1.09777	15.707	0.29277		5.72037	-1.13861	15.7069	0.31464
5.73599	-0.25649	15.6945	0.14106		5.73126	-0.31612	15.6827	0.14939		5.74743	-0.39689	15.6913	0.1611		5.74281	-0.49624	15.6746	0.20096		5.72601	-0.67086	15.7018	0.22384		5.72711	-0.80122	15.6986	0.24449		5.73705	-0.94166	15.7473	0.25942		5.75592	-1.09631	15.697	0.2952		5.73109	-1.13902	15.697	0.31487
5.74595	-0.2542	15.6844	0.15075		5.7428	-0.31074	15.6714	0.14903		5.75866	-0.38556	15.6804	0.1674		5.75283	-0.48753	15.663	0.1974		5.737	-0.65981	15.6901	0.22519		5.73713	-0.79946	15.6886	0.23575		5.74754	-0.93122	15.7372	0.2706		5.76575	-1.08746	15.687	0.29279		5.74168	-1.13579	15.6855	0.33053
5.75745	-0.24765	15.673	0.13979		5.75272	-0.3069	15.6615	0.1575		5.76837	-0.39223	15.6698	0.16861		5.76323	-0.49108	15.6531	0.1914		5.74741	-0.6578	15.6804	0.23056		5.74871	-0.79623	15.6771	0.23413		5.75855	-0.92749	15.7272	0.26276		5.77748	-1.08639	15.6756	0.2852		5.75164	-1.12411	15.6756	0.32329
5.76743	-0.24854	15.6631	0.14539		5.76427	-0.29889	15.6515	0.16539		5.77887	-0.40238	15.6599	0.16306		5.77427	-0.48471	15.6416	0.2003		5.75739	-0.65964	15.6698	0.22223		5.7586	-0.78017	15.6673	0.23081		5.76843	-0.9155	15.7158	0.27325		5.78725	-1.07454	15.6655	0.295		5.76322	-1.13511	15.664	0.31851
5.77887	-0.23528	15.6516	0.14024		5.77411	-0.2969	15.6401	0.16115		5.78985	-0.38808	15.6485	0.16582		5.78474	-0.48208	15.6318	0.18754		5.76842	-0.64619	15.6588	0.22169		5.76989	-0.77475	15.6557	0.23814		5.77885	-0.92461	15.7059	0.26512		5.79924	-1.08684	15.6543	0.29455		5.7732	-1.13211	15.6541	0.32173
5.78885	-0.22819	15.6416	0.15977		5.78583	-0.3012	15.6301	0.15458		5.80021	-0.38647	15.6384	0.1623		5.79556	-0.48766	15.6212	0.18656		5.77878	-0.64495	15.6485	0.22943		5.77995	-0.78136	15.6459	0.23332		5.78997	-0.91455	15.6944	0.26315		5.80876	-1.07449	15.6443	0.29112		5.78575	-1.13462	15.6443	0.32532
5.79879	-0.24106	15.6302	0.1376		5.79561	-0.29644	15.6186	0.16107		5.81126	-0.39555	15.6269	0.15644		5.80625	-0.49397	15.6103	0.20043		5.78984	-0.64866	15.6374	0.22871		5.78989	-0.76794	15.6358	0.22417		5.80021	-0.90974	15.6845	0.27095		5.81856	-1.06227	15.6342	0.29086		5.79464	-1.11522	15.6326	0.31807
5.81025	-0.24345	15.6202	0.14162		5.80605	-0.29875	15.6087	0.15709		5.82172	-0.3966	15.6171	0.17053		5.81688	-0.48689	15.5998	0.19508		5.8002	-0.64798	15.6269	0.23074		5.80142	-0.77988	15.6244	0.23808		5.81133	-0.92182	15.6745	0.27015		5.83007	-1.06422	15.6226	0.29564		5.80454	-1.1312	15.6227	0.31951
5.82007	-0.23576	15.6102	0.12785		5.81703	-0.31992	15.5972	0.1567		5.83164	-0.37628	15.6054	0.16338		5.82769	-0.49188	15.5888	0.18661		5.81018	-0.64222	15.6169	0.21591		5.81128	-0.7724	15.6144	0.23073		5.82179	-0.91947	15.6629	0.27001		5.84006	-1.05869	15.6128	0.29534		5.81602	-1.12625	15.6116	0.32137
5.83121	-0.24301	15.5986	0.13589		5.82761	-0.31525	15.5873	0.15989		5.84311	-0.37814	15.5956	0.16303		5.83743	-0.47996	15.5784	0.1909		5.82163	-0.63641	15.6054	0.22316		5.82285	-0.77067	15.6029	0.24161		5.83169	-0.90885	15.653	0.27452		5.85151	-1.05827	15.6028	0.28541		5.82594	-1.12663	15.6013	0.31511
5.84159	-0.24902	15.5887	0.13329		5.83869	-0.3123	15.5773	0.15135		5.85311	-0.37868	15.5856	0.16979		5.84892	-0.48644	15.5673	0.19155		5.83169	-0.64178	15.5955	0.22185		5.83271	-0.76035	15.593	0.2409		5.84313	-0.9091	15.6416	0.2601		5.86148	-1.04887	15.5913	0.29498		5.8359	-1.12816	15.5914	0.3213
5.85143	-0.2532	15.5774	0.12972		5.84886	-0.31743	15.5657	0.15873		5.86462	-0.37037	15.5742	0.16645		5.85888	-0.48859	15.5568	0.18449		5.84308	-0.64083	15.5839	0.21208		5.84318	-0.77044	15.5831	0.24013		5.85307	-0.9074	15.6318	0.27503		5.87277	-1.0533	15.5814	0.29803		5.84729	-1.12843	15.5799	0.32649
5.86299	-0.24204	15.5674	0.13003		5.85882	-0.31145	15.5559	0.14961		5.87454	-0.38059	15.5642	0.16887		5.87038	-0.48519	15.547	0.18652		5.853	-0.63703	15.574	0.21561		5.85404	-0.76713	15.5716	0.23209		5.86453	-0.90876	15.6202	0.27153		5.88294	-1.0364	15.57	0.28333		5.8572	-1.12922	15.57	0.3296
5.873	-0.2572	15.5568	0.14109		5.87035	-0.30752	15.5443	0.15576		5.8861	-0.36511	15.5527	0.15655		5.88037	-0.48075	15.536	0.18103		5.86289	-0.629	15.5643	0.21147		5.86465	-0.76091	15.5618	0.23109		5.87448	-0.90517	15.6103	0.27224		5.89286	-1.04737	15.5601	0.28669		5.86839	-1.12523	15.5585	0.33839
5.88286	-0.24065	15.546	0.14465		5.88031	-0.30878	15.5343	0.14456		5.89605	-0.36641	15.5428	0.16044		5.89196	-0.46761	15.5255	0.18873		5.87454	-0.6276	15.5527	0.2202		5.87565	-0.75075	15.5502	0.24643		5.88558	-0.89252	15.5997	0.26006		5.90433	-1.03622	15.5484	0.28928		5.87863	-1.1324	15.5486	0.33224
5.89446	-0.24909	15.5361	0.13014		5.89145	-0.31844	15.5229	0.15094		5.90595	-0.35743	15.5328	0.16238		5.90183	-0.46626	15.5147	0.18315		5.88442	-0.63146	15.5427	0.20988		5.88611	-0.76214	15.5403	0.23939		5.89595	-0.90369	15.5887	0.26279		5.91431	-1.02954	15.5387	0.29468		5.88871	-1.12413	15.5386	0.31865
5.90437	-0.24571	15.5246	0.15167		5.90177	-0.31185	15.513	0.13469		5.91738	-0.36736	15.5214	0.17214		5.91158	-0.46938	15.5043	0.18858		5.89562	-0.62588	15.5312	0.22344		5.89598	-0.76444	15.5303	0.23667		5.90593	-0.89187	15.5784	0.27428		5.92579	-1.02695	15.5287	0.29452		5.90013	-1.12377	15.5272	0.32506
5.91572	-0.2495	15.5146	0.14119		5.91169	-0.31447	15.5031	0.15187		5.92735	-0.37783	15.5115	0.16416		5.9232	-0.46196	15.4943	0.1809		5.90583	-0.63928	15.5214	0.21137		5.90745	-0.74921	15.5188	0.23639		5.91738	-0.89605	15.5674	0.27064		5.93568	-1.03038	15.5172	0.29372		5.91013	-1.12877	15.5173	0.3279
5.92569	-0.23556	15.5042	0.14794		5.92318	-0.30143	15.4916	0.13958		5.93887	-0.3639	15.5	0.16311		5.93322	-0.46729	15.4827	0.19818		5.91571	-0.62519	15.5114	0.21646		5.91733	-0.75705	15.509	0.24187		5.92735	-0.89599	15.5569	0.26283		5.94775	-1.01813	15.5073	0.29231		5.92249	-1.11616	15.5073	0.31957
5.93564	-0.22937	15.4931	0.12956		5.93307	-0.30107	15.4816	0.15117		5.94879	-0.37964	15.49	0.1629		5.94452	-0.46767	15.4727	0.20079		5.92717	-0.61418	15.4999	0.21085		5.9286	-0.74259	15.4974	0.23436		5.93877	-0.88682	15.547	0.26744		5.95711	-1.02539	15.4959	0.297		5.93156	-1.11489	15.4958	0.32177
5.94724	-0.23923	15.4826	0.14073		5.94456	-0.30083	15.4702	0.15499		5.96029	-0.36564	15.4785	0.17224		5.95445	-0.46965	15.4612	0.19259		5.93725	-0.61184	15.4899	0.2156		5.93888	-0.75691	15.4875	0.24181		5.94869	-0.87726	15.536	0.26873		5.96698	-1.01617	15.4859	0.27774		5.94145	-1.11515	15.4858	0.32499
5.95714	-0.23726	15.4718	0.1295		5.95446	-0.29938	15.4603	0.14784		5.97022	-0.36656	15.4686	0.16833		5.96442	-0.47049	15.4513	0.20117		5.94707	-0.62134	15.4786	0.20641		5.94866	-0.74078	15.4771	0.23944		5.95863	-0.87837	15.5255	0.26825		5.97855	-1.02323	15.476	0.29943		5.95286	-1.10954	15.4743	0.32422
5.96858	-0.22615	15.4613	0.14428		5.96437	-0.29864	15.4488	0.15304		5.98023	-0.36976	15.4587	0.1721		5.97593	-0.46623	15.4399	0.19362		5.95848	-0.61931	15.4684	0.21222		5.96027	-0.74122	15.466	0.2236		5.97015	-0.87766	15.5146	0.27217		5.98849	-1.01539	15.4643	0.29586		5.9628	-1.11558	15.4643	0.31943
5.9785	-0.23805	15.4503	0.14045		5.97585	-0.30406	15.4388	0.15646		5.99159	-0.37144	15.4472	0.17133		5.9859	-0.45095	15.4299	0.20738		5.96852	-0.60727	15.4586	0.21107		5.97028	-0.7498	15.4555	0.23657		5.98001	-0.87098	15.5041	0.27237		5.9998	-1.01681	15.4544	0.29683		5.97277	-1.10626	15.4544	0.32569
5.98838	-0.23189	15.4399	0.14124		5.98583	-0.29362	15.4289	0.13615		6.00154	-0.38375	15.4373	0.1651		5.99742	-0.45514	15.4199	0.19084		5.97975	-0.60792	15.4471	0.21056		5.98131	-0.73925	15.4446	0.24393		5.99159	-0.87102	15.4931	0.27899		6.00991	-1.01015	15.4446	0.2885		5.9843	-1.10278	15.443	0.32193
5.99996	-0.22096	15.4299	0.1448		5.99737	-0.30594	15.4173	0.15406		6.01305	-0.36695	15.4258	0.17134		6.00734	-0.47081	15.4084	0.18534		5.98996	-0.61676	15.4373	0.20806		5.99169	-0.73529	15.4341	0.23886		6.00146	-0.8577	15.4827	0.2642		6.02139	-1.01636	15.4331	0.29874		5.99425	-1.11215	15.433	0.3251
6.00987	-0.23867	15.4184	0.12693		6.00735	-0.30196	15.4074	0.15294		6.02304	-0.37151	15.4158	0.16537		6.01863	-0.45386	15.3985	0.18334		5.99986	-0.61445	15.4272	0.21024		6.00152	-0.73302	15.4232	0.23497		6.01241	-0.86603	15.4728	0.26546		6.03133	-1.01033	15.423	0.29566		6.00562	-1.09794	15.4215	0.32623
6.02037	-0.23643	15.4085	0.14207		6.01727	-0.29376	15.3959	0.14409		6.03463	-0.36478	15.4058	0.16616		6.02878	-0.45869	15.3872	0.18841		6.01138	-0.60293	15.4157	0.21812		6.01311	-0.73863	15.4127	0.23721		6.02288	-0.86893	15.4613	0.27095		6.04178	-1.01069	15.4117	0.29327		6.0157	-1.10202	15.4117	0.32343
6.03133	-0.22112	15.3985	0.13619		6.02881	-0.30348	15.386	0.13619		6.04447	-0.36875	15.3902	0.16696		6.03861	-0.46191	15.3771	0.18741		6.02137	-0.60687	15.4057	0.2268		6.02306	-0.74559	15.4028	0.25203		6.03287	-0.85274	15.4514	0.26536		6.05281	-1.00533	15.4017	0.29631		6.02803	-1.11169	15.4016	0.31398
6.04182	-0.22655	15.3871	0.13436		6.03874	-0.29497	15.3755	0.13936		6.05434	-0.36953	15.3845	0.17541		6.05003	-0.46723	15.3655	0.19611		6.03125	-0.59193	15.3943	0.22329		6.03293	-0.74346	15.3913	0.2362		6.04439	-0.84955	15.4398	0.27482		6.06324	-0.99324	15.3913	0.30828		6.03701	-1.1036	15.3901	0.32466
6.05281	-0.21552	15.3771	0.1292		6.05006	-0.30399	15.3644	0.1388		6.06573	-0.36793	15.3729	0.16966		6.06016	-0.45428	15.3556	0.1823		6.04283	-0.60636	15.3844	0.20704		6.04459	-0.74111	15.3814	0.23349		6.05437	-0.854	15.4299	0.26813		6.07421	-0.99562	15.3802	0.30706		6.04692	-1.09551	15.3803	0.3285
6.06319	-0.22773	15.3655	0.13974		6.06017	-0.29909	15.354	0.14519		6.07575	-0.36356	15.3629	0.17094		6.07159	-0.44967	15.3456	0.18955		6.05272	-0.59283	15.3744	0.20917		6.05434	-0.73324	15.3698	0.23488		6.0657	-0.84777	15.42	0.26789		6.08466	-0.98545	15.3698	0.3057		6.05851	-1.09245	15.3688	0.32763
6.07315	-0.22246	15.3556	0.1328		6.06997	-0.30353	15.343	0.13341		6.08723	-0.37472	15.3515	0.1702		6.08166	-0.44739	15.3342	0.1914		6.06446	-0.58538	15.3629	0.21721		6.06591	-0.72443	15.3598	0.23465		6.07586	-0.85379	15.4084	0.27303		6.09558	-0.98635	15.3587	0.31414		6.06838	-1.09481	15.3588	0.32466
6.08456	-0.23426	15.3457	0.12719		6.08145	-0.31225	15.3326	0.13622		6.0972	-0.36851	15.3416	0.16347		6.09144	-0.45727	15.3243	0.18641		6.07421	-0.5843	15.3529	0.22396		6.07582	-0.73294	15.3499	0.23321		6.08563	-0.84199	15.3985	0.27168		6.10604	-0.98207	15.3484	0.31235		6.07971	-1.08692	15.3482	0.32013
6.09455	-0.23312	15.3341	0.13988		6.0915	-0.30688	15.3215	0.14146		6.10821	-0.36265	15.3316	0.16424		6.10312	-0.46245	15.3127	0.2028		6.08455	-0.58529	15.3431	0.23155		6.08579	-0.72992	15.3383	0.23988		6.09716	-0.8508	15.3871	0.26904		6.11599	-0.98422	15.3384	0.32147		6.08995	-1.07531	15.3374	0.3145
6.10612	-0.2396	15.3244	0.12473		6.10133	-0.30587	15.3114	0.16026		6.1187	-0.37015	15.3201	0.15727		6.11288	-0.4543	15.3029	0.17578		6.09573	-0.5819	15.3315	0.23045		6.09732	-0.72399	15.3285	0.25361		6.10712	-0.83221	15.3771	0.26937		6.12698	-0.97593	15.3269	0.30274		6.10032	-1.08101	15.3269	0.3202
6.11597	-0.22926	15.3129	0.13307		6.11285	-0.29255	15.3013	0.14912		6.1286	-0.36202	15.3103	0.16065		6.12443	-0.45449	15.2929	0.19241		6.10602	-0.59275	15.3216	0.22559		6.10715	-0.72397	15.317	0.23795		6.11881	-0.83948	15.3657	0.27091		6.13763	-0.96102	15.317	0.31234		6.11129	-1.07844	15.3159	0.33347
6.12599	-0.23341	15.3028	0.12695		6.12274	-0.29745	15.2898	0.15641		6.13997	-0.36173	15.2987	0.17127		6.13441	-0.44588	15.2814	0.18498		6.11593	-0.59427	15.3101	0.22399		6.11868	-0.73539	15.3071	0.24044		6.12859	-0.83798	15.3557	0.26741		6.14844	-0.97388	15.3055	0.29349		6.12184	-1.08682	15.3055	0.33058
6.13751	-0.24265	15.293	0.13131		6.13432	-0.30479	15.2798	0.14631		6.15001	-0.36011	15.2888	0.17558		6.14589	-0.45717	15.2715	0.18753		6.12695	-0.59023	15.3003	0.21978		6.12863	-0.72423	15.2972	0.24796		6.13846	-0.82249	15.3457	0.27064		6.15897	-0.97411	15.2957	0.29768		6.13305	-1.07801	15.2955	0.32479
6.14729	-0.24328	15.2814	0.12307		6.14421	-0.28563	15.2684	0.15274		6.16139	-0.36933	15.2774	0.17008		6.15581	-0.44683	15.2601	0.19468		6.13751	-0.58297	15.2897	0.22301		6.1385	-0.726	15.2856	0.2329		6.15	-0.83297	15.3342	0.27549		6.16977	-0.95999	15.2857	0.30067		6.14313	-1.07137	15.284	0.32757
6.15897	-0.23783	15.2715	0.14513		6.15409	-0.28329	15.2585	0.15439		6.1714	-0.36129	15.2674	0.15943		6.16571	-0.46898	15.2502	0.19933		6.14731	-0.59352	15.2788	0.22881		6.15014	-0.72312	15.2757	0.23731		6.15988	-0.83203	15.3244	0.27859		6.18024	-0.97142	15.2741	0.29841		6.15308	-1.06892	15.2743	0.3283
6.16886	-0.2519	15.2599	0.13799		6.16569	-0.29285	15.2486	0.15027		6.18125	-0.353	15.2575	0.16544		6.1771	-0.45251	15.2403	0.19248		6.15887	-0.57998	15.2683	0.22728		6.15997	-0.71637	15.2642	0.24		6.17132	-0.83231	15.3128	0.27409		6.19015	-0.96835	15.2641	0.29024		6.16455	-1.07533	15.2626	0.31532
6.17885	-0.22867	15.2501	0.14974		6.17558	-0.29006	15.2369	0.14791		6.19288	-0.35419	15.246	0.16274		6.18704	-0.46531	15.2287	0.19205		6.16868	-0.58566	15.2574	0.21901		6.16984	-0.71721	15.2544	0.24202		6.18133	-0.82009	15.3029	0.27925		6.20181	-0.97139	15.2527	0.29464		6.17463	-1.07228	15.2529	0.32306
6.19024	-0.22299	15.2402	0.14645		6.187	-0.29882	15.227	0.14551		6.20279	-0.35929	15.2361	0.15629		6.19867	-0.4569	15.2188	0.19871		6.18005	-0.58063	15.2469	0.21786		6.18135	-0.71079	15.2444	0.24914		6.19267	-0.81672	15.293	0.27895		6.21179	-0.96091	15.2429	0.31646		6.18568	-1.0722	15.2427	0.32665
6.20017	-0.23285	15.2286	0.14643		6.19701	-0.30059	15.2156	0.15118		6.2143	-0.35827	15.2245	0.15685		6.2085	-0.44618	15.2074	0.2016		6.19021	-0.57394	15.2369	0.22968		6.19139	-0.7081	15.2328	0.24484		6.2026	-0.82859	15.2816	0.27599		6.22316	-0.95945	15.2329	0.30676		6.19598	-1.0715	15.2312	0.32184
6.21176	-0.2348	15.2187	0.14974		6.20747	-0.29926	15.2056	0.15062		6.22428	-0.35477	15.2146	0.15293		6.22003	-0.45621	15.1973	0.18939		6.20013	-0.5686	15.2255	0.22253		6.20272	-0.70564	15.2229	0.2341		6.21269	-0.82569	15.2715	0.28361		6.23307	-0.95243	15.2214	0.30228		6.20593	-1.07755	15.2213	0.31987
6.2215	-0.23695	15.2073	0.13981		6.21835	-0.2928	15.1942	0.15953		6.2358	-0.35347	15.2031	0.15785		6.23006	-0.44834	15.1858	0.19096		6.21174	-0.56382	15.2156	0.22598		6.21277	-0.70333	15.2117	0.25005		6.22411	-0.81723	15.26	0.27594		6.24391	-0.96282	15.2115	0.29941		6.21736	-1.06164	15.2115	0.31428
6.23161	-0.22207	15.1973	0.15654		6.22896	-0.28799	15.1842	0.15342		6.24573	-0.3452	15.1932	0.1617		6.23999	-0.44304	15.176	0.19627		6.22147	-0.56447	15.2041	0.22665		6.22323	-0.70092	15.2015	0.24063		6.23413	-0.81417	15.2502	0.28506		6.25454	-0.94192	15.2	0.30017		6.22734	-1.0618	15.1999	0.32429
6.24297	-0.23667	15.1873	0.14329		6.23983	-0.29276	15.1743	0.14491		6.25559	-0.36159	15.1827	0.17401		6.25129	-0.44028	15.166	0.18858		6.23301	-0.578	15.1942	0.22892		6.23415	-0.68892	15.1916	0.24107		6.24554	-0.81133	15.2385	0.27291		6.26435	-0.94161	15.1899	0.3144		6.23891	-1.06594	15.1899	0.32278
6.25281	-0.2387	15.176	0.15619		6.25028	-0.30083	15.1627	0.15599		6.2672	-0.36158	15.1718	0.17264		6.26141	-0.42674	15.1544	0.19289		6.2429	-0.57516	15.1843	0.22233		6.24458	-0.69193	15.1802	0.24339		6.25544	-0.79942	15.2287	0.27583		6.27604	-0.93227	15.1801	0.30207		6.24882	-1.06457	15.1784	0.32368
6.26441	-0.21936	15.1659	0.14613		6.26021	-0.29191	15.153	0.15047		6.27704	-0.33999	15.1613	0.1584		6.27287	-0.4378	15.1445	0.19192		6.25293	-0.5651	15.1727	0.22408		6.25557	-0.69288	15.1702	0.23883		6.26597	-0.80687	15.2188	0.26919		6.28595	-0.93239	15.1685	0.3073		6.26014	-1.06218	15.1685	0.33074
6.27435	-0.22753	15.1544	0.147		6.27187	-0.29864	15.1414	0.14418		6.28853	-0.36734	15.1503	0.15642		6.28275	-0.4409	15.133	0.18667		6.26434	-0.575	15.1627	0.21522		6.26599	-0.68497	15.1586	0.24686		6.27698	-0.79654	15.2073	0.2786		6.29753	-0.93688	15.1586	0.30402		6.27016	-1.04915	15.1585	0.33202
6.28433	-0.21521	15.1446	0.13962		6.28162	-0.30885	15.1314	0.15573		6.29856	-0.34916	15.1399	0.16201		6.29423	-0.439	15.1231	0.19481		6.2744	-0.57003	15.1513	0.22259		6.27595	-0.68591	15.1487	0.24094		6.28754	-0.80045	15.1973	0.27057		6.30729	-0.93151	15.1471	0.31657		6.28019	-1.04128	15.1471	0.32791
6.29577	-0.22469	15.1345	0.16002		6.29165	-0.29867	15.1215	0.14799		6.31001	-0.36297	15.1289	0.14924		6.30439	-0.43362	15.1116	0.19164		6.28581	-0.56486	15.1413	0.21022		6.2875	-0.68963	15.1389	0.24189		6.29844	-0.80279	15.1857	0.27819		6.31818	-0.93849	15.1372	0.3044		6.29163	-1.03734	15.1372	0.3278
6.30578	-0.22594	15.123	0.13622		6.3031	-0.3086	15.11	0.15713		6.31993	-0.36182	15.1184	0.16047		6.31459	-0.42558	15.1016	0.20082		6.29571	-0.56541	15.1313	0.21508		6.29749	-0.68636	15.1272	0.25828		6.309	-0.79821	15.1759	0.28009		6.32882	-0.93462	15.1273	0.31084		6.30155	-1.0439	15.1261	0.33018
6.31572	-0.22306	15.1132	0.14865		6.31314	-0.29368	15.1	0.14084		6.33042	-0.34672	15.1084	0.16114		6.32579	-0.43721	15.0916	0.19417		6.30573	-0.56304	15.1199	0.21138		6.30897	-0.69591	15.1173	0.24288		6.31986	-0.7923	15.1646	0.28268		6.33864	-0.91987	15.1157	0.31845		6.31316	-1.04932	15.1158	0.33053
6.3272	-0.22759	15.1027	0.13656		6.32456	-0.29056	15.0884	0.14936		6.34144	-0.3548	15.097	0.15274		6.33625	-0.42802	15.0801	0.19419		6.31725	-0.56655	15.11	0.21204		6.31891	-0.67608	15.1059	0.23371		6.33038	-0.78152	15.1544	0.27609		6.35024	-0.91815	15.1057	0.31544		6.32299	-1.03491	15.1058	0.33303
6.33712	-0.22255	15.0916	0.13782		6.33449	-0.30353	15.0787	0.14555		6.35173	-0.37313	15.0871	0.16875		6.34705	-0.43624	15.0702	0.18766		6.32731	-0.54869	15.0984	0.22225		6.32873	-0.68318	15.0959	0.23637		6.34031	-0.79328	15.1445	0.27466		6.36009	-0.92538	15.0944	0.30573		6.33291	-1.04144	15.0943	0.32514
6.34853	-0.22576	15.0813	0.14243		6.34449	-0.29258	15.0671	0.14812		6.36272	-0.36086	15.0756	0.18033		6.35755	-0.42089	15.0588	0.19103		6.33862	-0.55455	15.0885	0.21697		6.34033	-0.68458	15.0859	0.24482		6.35171	-0.78714	15.1329	0.27869		6.37163	-0.93517	15.0842	0.31524		6.34451	-1.04242	15.0842	0.32951
6.35848	-0.22245	15.0702	0.14163		6.35582	-0.29066	15.0572	0.15625		6.37325	-0.36484	15.0654	0.17549		6.36858	-0.42696	15.0487	0.19304		6.34861	-0.54767	15.0785	0.22011		6.35019	-0.68006	15.0744	0.23936		6.3616	-0.7731	15.1231	0.27331		6.38161	-0.91633	15.0744	0.30034		6.35433	-1.04157	15.0743	0.32699
6.3684	-0.22354	15.0599	0.13367		6.36587	-0.29109	15.0471	0.15054		6.3841	-0.36778	15.054	0.17286		6.37892	-0.43527	15.0383	0.19971		6.35845	-0.55622	15.0671	0.20496		6.36165	-0.68172	15.0645	0.24514		6.37327	-0.77672	15.1114	0.26902		6.39249	-0.91366	15.0629	0.30114		6.36593	-1.03293	15.0629	0.32959
6.37996	-0.21365	15.0498	0.13012		6.37567	-0.28792	15.0358	0.15504		6.39467	-0.35554	15.0441	0.17277		6.38885	-0.43095	15.0276	0.19372		6.36986	-0.56166	15.057	0.22157		6.37171	-0.67836	15.0541	0.23574		6.3831	-0.78849	15.1017	0.27937		6.40301	-0.89994	15.0529	0.30506		6.37572	-1.02791	15.053	0.33047
6.38981	-0.21551	15.0383	0.14397		6.38725	-0.2815	15.0258	0.15474		6.40454	-0.36253	15.0342	0.17486		6.40044	-0.43668	15.0171	0.19802		6.37991	-0.55222	15.0471	0.21099		6.38163	-0.6646	15.0431	0.2394		6.39295	-0.77714	15.0917	0.27951		6.41297	-0.89387	15.0432	0.28653		6.38566	-1.02323	15.0416	0.33208
6.40135	-0.20884	15.0284	0.14129		6.39712	-0.28731	15.0143	0.16617		6.41594	-0.35822	15.0228	0.17855		6.41033	-0.43525	15.0061	0.20578		6.39159	-0.54178	15.0358	0.21703		6.39304	-0.67205	15.0326	0.24697		6.40465	-0.78299	15.0802	0.27794		6.42446	-0.90345	15.0315	0.29784		6.39723	-1.01996	15.0316	0.33218
6.41134	-0.21958	15.0169	0.14234		6.4087	-0.28375	15.0044	0.14253		6.42594	-0.35934	15.0128	0.17974		6.42191	-0.43347	14.9956	0.20628		6.40138	-0.55536	15.0258	0.21385		6.40301	-0.66156	15.0216	0.24187		6.41461	-0.78571	15.0701	0.28363		6.43436	-0.89815	15.0216	0.30101		6.40715	-1.01391	15.0216	0.32953
6.42183	-0.21691	15.007	0.14453		6.41868	-0.3023	14.9945	0.15213		6.43755	-0.35127	15.0013	0.16918		6.43176	-0.42324	14.9846	0.20476		6.41125	-0.55616	15.0143	0.20937		6.4146	-0.66336	15.0113	0.24528		6.42592	-0.76876	15.0587	0.27761		6.44598	-0.90536	15.0104	0.30511		6.41886	-1.01387	15.0102	0.33399
6.43288	-0.22312	14.9972	0.1401		6.42857	-0.28291	14.983	0.14907		6.44753	-0.3568	14.9913	0.17501		6.4432	-0.4216	14.9741	0.18599		6.42269	-0.5482	15.0045	0.22201		6.42449	-0.67367	15.0013	0.24142		6.43588	-0.77945	15.0487	0.27805		6.4558	-0.89225	15.0002	0.30108		6.42857	-1.00948	15.0002	0.33907
6.44323	-0.22348	14.9857	0.14989		6.44001	-0.2862	14.9731	0.1553		6.45733	-0.35504	14.98	0.17329		6.45315	-0.43161	14.9642	0.1881		6.43279	-0.54135	14.9929	0.22238		6.4356	-0.67161	14.99	0.25087		6.44766	-0.75803	15.0384	0.27443		6.46671	-0.89618	14.9899	0.29313		6.43859	-1.0153	14.9887	0.33544
6.45417	-0.23092	14.9757	0.1365		6.44999	-0.28084	14.9615	0.14583		6.46885	-0.3594	14.97	0.16876		6.46313	-0.41613	14.9526	0.19293		6.44417	-0.55335	14.9829	0.22774		6.44581	-0.67244	14.9799	0.23254		6.45732	-0.76149	15.0275	0.27914		6.47723	-0.88633	14.9788	0.30088		6.44995	-1.02726	14.9788	0.33771
6.46462	-0.21942	14.964	0.13242		6.4616	-0.27615	14.9517	0.13718		6.47884	-0.3552	14.96	0.1778		6.47459	-0.41846	14.9427	0.20332		6.4541	-0.5441	14.973	0.2295		6.45572	-0.66199	14.9684	0.23703		6.46714	-0.76126	15.0171	0.2687		6.48707	-0.87735	14.9683	0.29754		6.45997	-1.03428	14.9684	0.34685
6.47453	-0.21775	14.9542	0.12587		6.47133	-0.27936	14.9402	0.15954		6.49021	-0.35937	14.9485	0.16714		6.48446	-0.42859	14.9312	0.18931		6.46461	-0.54342	14.9616	0.22414		6.46725	-0.65629	14.9584	0.25242		6.47877	-0.75872	15.0059	0.28555		6.49869	-0.88102	14.9584	0.29189		6.47062	-1.01244	14.9574	0.34224
6.48542	-0.2168	14.9428	0.13858		6.4813	-0.27541	14.9302	0.16708		6.50016	-0.33776	14.9385	0.17588		6.49607	-0.41056	14.9213	0.19983		6.47549	-0.53764	14.9515	0.22882		6.47715	-0.6458	14.9485	0.25617		6.48865	-0.75702	14.9956	0.2801		6.50853	-0.88428	14.9468	0.29754		6.48128	-0.99619	14.947	0.33245
6.49591	-0.22561	14.9328	0.13181		6.49284	-0.26881	14.9202	0.15375		6.51183	-0.33208	14.9272	0.17126		6.50589	-0.40825	14.9099	0.19351		6.48536	-0.53775	14.9416	0.21499		6.48885	-0.65326	14.937	0.25551		6.50011	-0.74738	14.9847	0.27474		6.51999	-0.87722	14.9369	0.30248		6.4912	-0.99238	14.937	0.32726
6.50701	-0.21024	14.9229	0.13305		6.50281	-0.28565	14.9087	0.15922		6.52163	-0.32754	14.9173	0.16125		6.51742	-0.40551	14.8999	0.20726		6.497	-0.53517	14.9301	0.22125		6.49861	-0.64542	14.9271	0.25628		6.51009	-0.76043	14.9742	0.27688		6.52992	-0.88915	14.9254	0.3093		6.50272	-1.00121	14.9255	0.33631
6.51749	-0.22149	14.9114	0.13123		6.51426	-0.26572	14.8989	0.15148		6.53145	-0.32558	14.9057	0.17547		6.5274	-0.41273	14.89	0.1982		6.50685	-0.52912	14.9202	0.23361		6.50849	-0.6359	14.9156	0.2549		6.52149	-0.73877	14.9642	0.27309		6.53993	-0.87897	14.9155	0.31332		6.51271	-0.99795	14.9156	0.34518
6.52729	-0.21623	14.9015	0.13768		6.52413	-0.27824	14.8873	0.16057		6.54313	-0.3318	14.8957	0.16578		6.53863	-0.41073	14.8784	0.18957		6.51728	-0.54328	14.9087	0.22567		6.51997	-0.6487	14.9056	0.25486		6.53137	-0.74227	14.9527	0.27754		6.55143	-0.88233	14.9056	0.31643		6.52321	-0.99615	14.9041	0.34301
6.53894	-0.21558	14.8898	0.1474		6.53407	-0.27792	14.8774	0.15797		6.55301	-0.32049	14.8857	0.1685		6.54885	-0.40031	14.8686	0.19807		6.52826	-0.53603	14.8987	0.21892		6.53007	-0.64926	14.8958	0.24942		6.54138	-0.73992	14.9428	0.28815		6.56137	-0.87429	14.8941	0.30842		6.53415	-0.99137	14.8941	0.3433
6.54882	-0.21313	14.8802	0.1408		6.54563	-0.27486	14.866	0.15963		6.56442	-0.32207	14.8743	0.17282		6.55895	-0.40833	14.8571	0.19246		6.53882	-0.53039	14.8884	0.23234		6.54147	-0.65719	14.8843	0.24679		6.55312	-0.7435	14.9312	0.29022		6.57295	-0.88417	14.8842	0.30507		6.5447	-0.99664	14.8843	0.34579
6.56032	-0.21454	14.8701	0.13859		6.55557	-0.27509	14.8561	0.15292		6.57441	-0.3247	14.8645	0.17496		6.57025	-0.42409	14.8471	0.20087		6.5497	-0.53632	14.8774	0.21259		6.55148	-0.64764	14.8744	0.24513		6.56295	-0.73696	14.9213	0.29233		6.58277	-0.86574	14.8731	0.30399		6.5556	-0.99758	14.8728	0.36251
6.57017	-0.22289	14.8585	0.13335		6.56714	-0.27128	14.8455	0.15236		6.58436	-0.34135	14.8529	0.1841		6.58014	-0.4214	14.8356	0.2071		6.5602	-0.54115	14.867	0.22416		6.56133	-0.64954	14.8644	0.24668		6.5743	-0.73877	14.9099	0.29066		6.5947	-0.8582	14.8628	0.30531		6.56609	-1.00454	14.8628	0.3364
6.58026	-0.2233	14.8487	0.12353		6.57719	-0.27643	14.8346	0.15129		6.59584	-0.33659	14.843	0.17927		6.59174	-0.40897	14.8256	0.19491		6.5702	-0.53519	14.8561	0.24426		6.57285	-0.64782	14.8529	0.2585		6.58433	-0.7304	14.8999	0.2891		6.60429	-0.86549	14.8528	0.31538		6.57608	-1.00026	14.8517	0.34201
6.59154	-0.23486	14.8372	0.13938		6.58742	-0.27282	14.8241	0.1498		6.60569	-0.33887	14.8314	0.17346		6.60166	-0.40695	14.8156	0.2029		6.58183	-0.53198	14.8455	0.23396		6.58275	-0.64606	14.8429	0.23952		6.59611	-0.74849	14.8899	0.267		6.61422	-0.85785	14.8415	0.30637		6.58739	-0.97922	14.8415	0.34134
6.60162	-0.22672	14.8272	0.14244		6.59847	-0.27989	14.8131	0.15648		6.61717	-0.34211	14.8215	0.18021		6.61318	-0.41697	14.8042	0.19131		6.59159	-0.53201	14.8356	0.22182		6.59422	-0.63932	14.8313	0.25454		6.6058	-0.74148	14.8785	0.27668		6.62571	-0.85099	14.8314	0.2936		6.59738	-0.98555	14.8315	0.34063
6.61319	-0.22458	14.8172	0.14716		6.60896	-0.2633	14.8026	0.14725		6.62723	-0.3357	14.8115	0.18075		6.62307	-0.40903	14.7942	0.20116		6.60294	-0.5227	14.8241	0.22267		6.60424	-0.64458	14.8215	0.25357		6.61559	-0.73633	14.8686	0.28366		6.63556	-0.84924	14.8215	0.29831		6.6101	-0.98371	14.8198	0.34289
6.62304	-0.23534	14.8059	0.14577		6.61978	-0.2815	14.7917	0.15303		6.6384	-0.33452	14.7999	0.18522		6.63305	-0.40868	14.7828	0.20575		6.61308	-0.52345	14.8142	0.22624		6.61421	-0.64561	14.81	0.25195		6.62717	-0.73611	14.857	0.28144		6.64717	-0.84954	14.8102	0.29125		6.61875	-0.97895	14.8101	0.34438
6.63437	-0.21703	14.796	0.13359		6.6303	-0.28045	14.7812	0.15454		6.64863	-0.34007	14.7902	0.1826		6.64458	-0.40848	14.7729	0.19597		6.62298	-0.51675	14.8041	0.21839		6.62567	-0.6454	14.8001	0.24832		6.63723	-0.7228	14.8471	0.27441		6.65701	-0.85206	14.8	0.299		6.62874	-0.98492	14.7985	0.33983
6.64449	-0.23116	14.7844	0.14089		6.64026	-0.2775	14.7713	0.15144		6.6585	-0.34088	14.7787	0.17577		6.65431	-0.40705	14.7614	0.20047		6.63441	-0.52386	14.7927	0.22741		6.63554	-0.63631	14.7902	0.24984		6.64853	-0.73375	14.8356	0.28417		6.66742	-0.84767	14.7885	0.29947		6.64015	-0.98002	14.7886	0.34119
6.65437	-0.22846	14.7746	0.14465		6.65178	-0.2753	14.7599	0.15303		6.67002	-0.34286	14.7688	0.1825		6.66591	-0.40389	14.7516	0.19667		6.64444	-0.52108	14.7828	0.23105		6.64701	-0.63456	14.7787	0.25391		6.65843	-0.73093	14.8257	0.27384		6.67852	-0.84926	14.7786	0.3029		6.65015	-0.97623	14.7787	0.33324
6.66588	-0.21914	14.7646	0.13655		6.66161	-0.28588	14.7499	0.14437		6.67991	-0.34385	14.7589	0.16869		6.67589	-0.4098	14.7416	0.19257		6.65603	-0.51956	14.7714	0.2298		6.65691	-0.64351	14.7687	0.25495		6.66853	-0.72478	14.8156	0.29396		6.68888	-0.8455	14.7687	0.30503		6.66177	-0.97405	14.7673	0.33336
6.67588	-0.22923	14.753	0.14124		6.67328	-0.26901	14.7385	0.1433		6.6915	-0.33213	14.7473	0.17879		6.68583	-0.40389	14.73	0.19084		6.66586	-0.51275	14.7613	0.22976		6.6674	-0.63718	14.7572	0.26211		6.68003	-0.73099	14.8042	0.28351		6.69984	-0.83756	14.7572	0.30837		6.6716	-0.97879	14.7573	0.34147
6.68741	-0.23007	14.7431	0.13921		6.68324	-0.29542	14.7285	0.14661		6.70149	-0.33205	14.7373	0.18866		6.69737	-0.39194	14.72	0.19532		6.67573	-0.50013	14.7515	0.22607		6.6785	-0.64407	14.7472	0.24278		6.68993	-0.72315	14.7944	0.29513		6.71043	-0.82725	14.7473	0.31132		6.68155	-0.98074	14.7473	0.33795
6.69734	-0.22593	14.7316	0.14071		6.69321	-0.28371	14.717	0.14226		6.71139	-0.34025	14.7259	0.17787		6.70716	-0.39929	14.7087	0.18991		6.68731	-0.51882	14.7399	0.22408		6.68884	-0.62574	14.7373	0.24275		6.70144	-0.72098	14.7828	0.28277		6.72146	-0.82693	14.7357	0.30139		6.6931	-0.96995	14.7359	0.3373
6.70716	-0.21951	14.7218	0.14484		6.70465	-0.28129	14.7071	0.13976		6.72283	-0.33545	14.716	0.18608		6.71879	-0.41066	14.6988	0.1948		6.69716	-0.51404	14.7301	0.22211		6.70003	-0.63056	14.7259	0.25362		6.71145	-0.71076	14.7729	0.28968		6.73183	-0.83591	14.726	0.31391		6.70298	-0.96501	14.7259	0.33329
6.71863	-0.22593	14.7103	0.14001		6.71453	-0.28826	14.6972	0.15092		6.73268	-0.33462	14.7045	0.1731		6.72871	-0.39767	14.6872	0.18708		6.70879	-0.5161	14.7185	0.22509		6.71036	-0.63175	14.716	0.24776		6.72317	-0.71729	14.7616	0.28777		6.74181	-0.83892	14.7159	0.31544		6.71497	-0.96162	14.7142	0.33564
6.72856	-0.22081	14.7002	0.13743		6.72595	-0.28755	14.6857	0.16		6.74429	-0.3292	14.6945	0.17017		6.74022	-0.39728	14.6773	0.20799		6.71854	-0.51298	14.7086	0.22426		6.72024	-0.62008	14.7044	0.25327		6.73277	-0.71462	14.7515	0.29299		6.75323	-0.83555	14.7045	0.31395		6.72442	-0.96276	14.7045	0.34744
6.74014	-0.21371	14.6903	0.13834		6.73589	-0.29633	14.6758	0.14994		6.75421	-0.342	14.6847	0.16874		6.75007	-0.40668	14.6673	0.21159		6.72843	-0.50176	14.6987	0.21716		6.73173	-0.62191	14.6946	0.26155		6.74282	-0.7046	14.7416	0.27852		6.76303	-0.83025	14.6945	0.30558		6.73435	-0.96228	14.6945	0.34625
6.75007	-0.22491	14.6789	0.139		6.7458	-0.29585	14.6642	0.15725		6.76417	-0.33278	14.6731	0.18151		6.76013	-0.40706	14.6558	0.204		6.73994	-0.51103	14.6872	0.22051		6.74173	-0.61488	14.6846	0.24886		6.75427	-0.6982	14.7301	0.28386		6.77473	-0.82022	14.6846	0.31399		6.74588	-0.95436	14.6831	0.35087
6.75998	-0.22157	14.6688	0.14357		6.75733	-0.28657	14.6542	0.16044		6.77572	-0.34563	14.6632	0.17565		6.77149	-0.39702	14.6459	0.19521		6.74997	-0.50414	14.6772	0.23705		6.75331	-0.62941	14.6731	0.24409		6.76416	-0.70152	14.7202	0.2781		6.78463	-0.82326	14.6731	0.30845		6.75575	-0.94824	14.6731	0.33659
6.77151	-0.22137	14.6584	0.13515		6.76722	-0.29405	14.6429	0.16832		6.78563	-0.33153	14.6517	0.17084		6.78142	-0.40055	14.6345	0.20283		6.76153	-0.5046	14.6658	0.22276		6.76315	-0.62614	14.6631	0.24639		6.77563	-0.70015	14.7087	0.27879		6.79647	-0.80781	14.663	0.31999		6.76832	-0.95935	14.6616	0.34803
6.78144	-0.22749	14.6473	0.1379		6.77887	-0.26985	14.6328	0.16412		6.79709	-0.33083	14.6417	0.17788		6.79297	-0.39837	14.6245	0.19646		6.77147	-0.51837	14.6557	0.22379		6.7731	-0.62334	14.6517	0.2468		6.78557	-0.69227	14.6988	0.28163		6.80607	-0.81481	14.6517	0.31201		6.77725	-0.94677	14.6517	0.34515
6.79126	-0.21057	14.6371	0.14315		6.7888	-0.27301	14.623	0.16057		6.80691	-0.32853	14.6313	0.18976		6.80281	-0.39463	14.6129	0.19951		6.78128	-0.50991	14.6458	0.22299		6.78455	-0.62061	14.6419	0.2366		6.79607	-0.69837	14.689	0.27789		6.81602	-0.81692	14.6418	0.30852		6.787	-0.94239	14.6418	0.34208
6.80282	-0.21163	14.626	0.14276		6.79865	-0.27074	14.6115	0.16783		6.8184	-0.33529	14.6204	0.18356		6.8128	-0.388	14.6031	0.19337		6.79287	-0.49915	14.6344	0.22229		6.79445	-0.63515	14.6313	0.24298		6.80701	-0.69752	14.6773	0.2705		6.82743	-0.80698	14.6312	0.3139		6.7987	-0.93501	14.6302	0.34668
6.81275	-0.21127	14.6156	0.14539		6.81009	-0.27392	14.6015	0.15618		6.8285	-0.3303	14.61	0.19136		6.82432	-0.38979	14.5931	0.19135		6.8028	-0.48976	14.6244	0.2302		6.80601	-0.6166	14.6204	0.25414		6.81741	-0.70374	14.6674	0.28437		6.83741	-0.81638	14.6202	0.30558		6.80858	-0.92729	14.6204	0.34887
6.82431	-0.20862	14.6057	0.14043		6.82007	-0.27261	14.5899	0.1538		6.83896	-0.33379	14.5989	0.1776		6.83417	-0.3846	14.5816	0.19523		6.81267	-0.5011	14.6129	0.23105		6.81604	-0.61459	14.6098	0.24972		6.82843	-0.69637	14.6558	0.29003		6.84887	-0.82403	14.6099	0.30985		6.82003	-0.93913	14.6099	0.34875
6.83412	-0.20123	14.5941	0.14246		6.83013	-0.28176	14.5801	0.16336		6.84988	-0.32367	14.5885	0.18548		6.84584	-0.38564	14.5717	0.20094		6.8241	-0.49552	14.6029	0.23092		6.82594	-0.61893	14.5989	0.23672		6.83893	-0.67889	14.6459	0.28607		6.85875	-0.81655	14.5988	0.30218		6.82993	-0.93311	14.5988	0.34108
6.84417	-0.22496	14.5842	0.14499		6.84134	-0.27226	14.5685	0.15074		6.86028	-0.33681	14.5785	0.18118		6.85574	-0.39017	14.5602	0.19991		6.83417	-0.49393	14.5931	0.23204		6.83729	-0.60892	14.5885	0.23294		6.84983	-0.67998	14.6345	0.28612		6.87136	-0.81245	14.5884	0.28841		6.84003	-0.93566	14.5885	0.34889
6.85558	-0.21915	14.5727	0.13933		6.85136	-0.28211	14.5587	0.16027		6.87142	-0.33453	14.567	0.18475		6.86711	-0.38757	14.5502	0.2044		6.84562	-0.489	14.5815	0.22791		6.84734	-0.60274	14.5786	0.23553		6.86019	-0.69342	14.6245	0.2986		6.88029	-0.7969	14.5785	0.30615		6.85145	-0.92396	14.5785	0.35315
6.86565	-0.21361	14.5628	0.14701		6.86298	-0.26209	14.5471	0.15361		6.88172	-0.3265	14.5571	0.16759		6.87713	-0.38194	14.5403	0.22496		6.85555	-0.49611	14.5717	0.22978		6.85858	-0.59495	14.5671	0.24236		6.87019	-0.69474	14.6146	0.2955		6.89015	-0.79708	14.5669	0.30302		6.86138	-0.92881	14.5669	0.34122
6.87707	-0.21776	14.5529	0.14118		6.87286	-0.26127	14.5372	0.16024		6.89255	-0.31583	14.5455	0.18692		6.8871	-0.389	14.5287	0.21235		6.86543	-0.49071	14.5617	0.23155		6.86877	-0.59536	14.5571	0.2385		6.88168	-0.6804	14.6031	0.29449		6.90165	-0.79507	14.5569	0.31483		6.87275	-0.91996	14.557	0.34483
6.88692	-0.22868	14.5413	0.13956		6.88279	-0.26863	14.5272	0.15482		6.90321	-0.33454	14.5356	0.18335		6.89852	-0.38801	14.5188	0.20762		6.87708	-0.48914	14.5502	0.2246		6.87858	-0.59786	14.5456	0.23527		6.89167	-0.68504	14.5931	0.27981		6.91152	-0.79238	14.5455	0.30873		6.8828	-0.92533	14.5455	0.35966
6.8974	-0.21931	14.5314	0.14276		6.89427	-0.27572	14.5157	0.15218		6.91319	-0.32175	14.524	0.1796		6.90831	-0.38264	14.5074	0.20711		6.88704	-0.48131	14.5403	0.23004		6.89013	-0.60063	14.5356	0.24841		6.90324	-0.68681	14.5816	0.28014		6.92312	-0.80331	14.5355	0.3149		6.89273	-0.91941	14.5356	0.34886
6.90848	-0.2142	14.5198	0.14421		6.90429	-0.25886	14.5057	0.16989		6.92466	-0.33008	14.5142	0.16578		6.92004	-0.39285	14.4974	0.20154		6.89839	-0.48631	14.5287	0.23625		6.90015	-0.59992	14.5258	0.24776		6.91311	-0.68863	14.5717	0.27521		6.93299	-0.797	14.5257	0.31703		6.90423	-0.91441	14.5257	0.35042
6.91885	-0.22444	14.5099	0.14727		6.91541	-0.25974	14.4944	0.16524		6.93453	-0.31982	14.5043	0.17717		6.92982	-0.38115	14.486	0.20424		6.90835	-0.49337	14.5187	0.23097		6.91182	-0.59904	14.5141	0.24502		6.92295	-0.67611	14.5617	0.28178		6.943	-0.80821	14.5142	0.30987		6.91422	-0.91957	14.5141	0.35118
6.92881	-0.21654	14.5	0.13834		6.92565	-0.25661	14.4843	0.14585		6.94619	-0.31698	14.4927	0.1808		6.94025	-0.38438	14.476	0.20005		6.91884	-0.47044	14.5084	0.23235		6.9214	-0.59643	14.5042	0.24898		6.93448	-0.67841	14.5502	0.28061		6.95447	-0.78892	14.5042	0.30407		6.92576	-0.91284	14.5043	0.34664
6.9404	-0.21041	14.4886	0.13488		6.93559	-0.28358	14.4745	0.15269		6.95596	-0.30998	14.4829	0.16864		6.95143	-0.38616	14.4656	0.2011		6.9298	-0.48914	14.4973	0.23266		6.9314	-0.6056	14.4928	0.24982		6.94453	-0.67234	14.5403	0.27577		6.96439	-0.77903	14.4931	0.31536		6.93557	-0.90915	14.4926	0.33862
6.95028	-0.21419	14.4786	0.1384		6.94724	-0.26772	14.463	0.14802		6.96768	-0.31401	14.4714	0.17311		6.96186	-0.37034	14.4546	0.20203		6.94019	-0.48441	14.4869	0.22683		6.94295	-0.59897	14.4827	0.25256		6.95598	-0.6875	14.5287	0.28934		6.97579	-0.79385	14.4827	0.30723		6.94603	-0.91414	14.4827	0.34444
6.96169	-0.21696	14.4672	0.14619		6.95697	-0.27382	14.453	0.15351		6.97743	-0.31306	14.4614	0.1711		6.97269	-0.3681	14.4442	0.18939		6.95149	-0.48796	14.4768	0.21805		6.95292	-0.60342	14.4728	0.2487		6.96588	-0.68229	14.5188	0.28508		6.98577	-0.78939	14.4727	0.31045		6.95697	-0.91359	14.4729	0.33997
6.97173	-0.21563	14.4571	0.14057		6.96745	-0.26879	14.4416	0.144		6.98733	-0.30844	14.4499	0.18115		6.98329	-0.37181	14.4331	0.20442		6.96173	-0.48712	14.4654	0.23831		6.96423	-0.59388	14.4614	0.24377		6.97567	-0.67479	14.5073	0.27824		6.99707	-0.78446	14.4613	0.30128		6.96749	-0.91012	14.4613	0.35015
6.98171	-0.2165	14.4472	0.14501		6.97845	-0.27062	14.4316	0.15152		6.99878	-0.30952	14.4401	0.16377		6.99402	-0.37964	14.4226	0.20161		6.97161	-0.49065	14.4556	0.23356		6.97423	-0.60484	14.4515	0.2509		6.98729	-0.68159	14.4974	0.28515		7.00724	-0.77715	14.4515	0.31047		6.97737	-0.89485	14.4514	0.35766
6.99313	-0.21464	14.4358	0.14744		6.9889	-0.26099	14.4201	0.1534		7.00887	-0.31559	14.4302	0.17378		7.00463	-0.37339	14.4127	0.20703		6.98341	-0.49038	14.4456	0.223		6.98419	-0.59162	14.4401	0.23996		6.99737	-0.67566	14.4862	0.28063		7.01705	-0.78363	14.4416	0.31215		6.98892	-0.9009	14.44	0.34637
7.00304	-0.21875	14.4258	0.14071		6.99883	-0.26751	14.4102	0.15685		7.02024	-0.32211	14.4185	0.19135		7.01457	-0.38624	14.4013	0.20601		6.993	-0.49676	14.4341	0.22741		6.99567	-0.59399	14.43	0.2361		7.00878	-0.67571	14.476	0.27792		7.0287	-0.78482	14.4301	0.31444		6.99889	-0.88899	14.43	0.3343
7.01461	-0.21127	14.4159	0.13944		7.0104	-0.28103	14.4002	0.15001		7.03028	-0.32066	14.4086	0.18604		7.02617	-0.38349	14.3913	0.20891		7.00308	-0.49046	14.4243	0.22712		7.00569	-0.59411	14.42	0.23339		7.01859	-0.67626	14.4656	0.28883		7.03868	-0.77909	14.4201	0.30963		7.01038	-0.89738	14.4201	0.35062
7.02444	-0.20691	14.4044	0.13824		7.0203	-0.26956	14.3888	0.15733		7.04159	-0.30483	14.3971	0.19129		7.0359	-0.38102	14.3799	0.21055		7.0146	-0.4943	14.4129	0.23501		7.01566	-0.59221	14.4085	0.24961		7.02857	-0.67876	14.4546	0.27508		7.05019	-0.78029	14.4086	0.29861		7.02031	-0.88875	14.4087	0.35432
7.03437	-0.21685	14.3944	0.13912		7.03172	-0.26419	14.3788	0.16216		7.05156	-0.32582	14.3872	0.19316		7.04753	-0.38637	14.37	0.20148		7.02428	-0.48761	14.4027	0.23617		7.02702	-0.58638	14.3987	0.24634		7.04017	-0.67615	14.4443	0.28817		7.05999	-0.7577	14.3986	0.30039		7.03017	-0.89064	14.3987	0.35046
7.04598	-0.20237	14.383	0.13532		7.04169	-0.26532	14.3674	0.16119		7.06159	-0.32042	14.3758	0.19667		7.05756	-0.38475	14.3585	0.19645		7.0343	-0.48809	14.3929	0.22529		7.03693	-0.58223	14.3872	0.25485		7.05008	-0.66601	14.4332	0.29385		7.06999	-0.76599	14.3887	0.30765		7.04167	-0.88807	14.3872	0.35344
7.05583	-0.20765	14.3731	0.14194		7.05155	-0.2697	14.3573	0.15523		7.07302	-0.31607	14.3658	0.18629		7.06733	-0.3885	14.3485	0.20618		7.04583	-0.48555	14.3813	0.22698		7.04862	-0.58349	14.3772	0.24068		7.06158	-0.66174	14.4227	0.2966		7.08144	-0.75941	14.3772	0.30225		7.0516	-0.88471	14.3773	0.35101
7.06738	-0.20481	14.363	0.13399		7.06317	-0.26205	14.346	0.16042		7.08296	-0.31667	14.3559	0.18114		7.0789	-0.38232	14.3386	0.19914		7.0557	-0.47712	14.3714	0.22584		7.05861	-0.58107	14.3674	0.25061		7.07142	-0.66698	14.4116	0.29017		7.09138	-0.7594	14.3672	0.31123		7.06324	-0.88313	14.3673	0.34912
7.07732	-0.21174	14.3516	0.13126		7.07307	-0.27174	14.3359	0.15843		7.09448	-0.31915	14.3443	0.1707		7.08882	-0.39055	14.327	0.19859		7.06719	-0.47684	14.3599	0.2349		7.06898	-0.58056	14.3559	0.2537		7.08317	-0.65992	14.4013	0.28758		7.10294	-0.75778	14.3557	0.29983		7.07296	-0.8912	14.3557	0.34427
7.08712	-0.21472	14.3418	0.1466		7.08463	-0.27567	14.326	0.16434		7.10445	-0.32007	14.3343	0.16855		7.10038	-0.37997	14.3172	0.19907		7.07711	-0.48444	14.3501	0.22449		7.07994	-0.56824	14.3459	0.25383		7.0929	-0.66676	14.3914	0.28816		7.11283	-0.74867	14.3458	0.30099		7.083	-0.88234	14.3459	0.34228
7.09868	-0.21775	14.3302	0.13842		7.0945	-0.26989	14.3147	0.16962		7.11599	-0.32104	14.3229	0.18007		7.11012	-0.37289	14.3057	0.19479		7.08721	-0.46556	14.3401	0.23232		7.09046	-0.57211	14.3344	0.25587		7.10282	-0.66187	14.3799	0.28001		7.12443	-0.75791	14.336	0.30666		7.0946	-0.88824	14.3359	0.33413
7.10867	-0.21631	14.3202	0.13332		7.10447	-0.26094	14.3045	0.16726		7.12586	-0.31468	14.3129	0.1809		7.12194	-0.37495	14.2958	0.20009		7.09864	-0.47116	14.3287	0.24058		7.1013	-0.57188	14.3246	0.2473		7.11435	-0.66222	14.37	0.28615		7.13419	-0.75853	14.3245	0.31521		7.10452	-0.87738	14.3245	0.35473
7.11862	-0.21319	14.3104	0.14224		7.11595	-0.25775	14.293	0.17617		7.13582	-0.31599	14.3031	0.17432		7.13161	-0.37172	14.2858	0.21042		7.10845	-0.47131	14.3187	0.2328		7.11191	-0.56736	14.3145	0.2545		7.12423	-0.65914	14.3585	0.30152		7.14418	-0.74525	14.3146	0.31696		7.11435	-0.87881	14.3147	0.34692
7.12999	-0.20985	14.2989	0.14861		7.12589	-0.2457	14.2834	0.17785		7.14731	-0.3091	14.2916	0.17095		7.14161	-0.38537	14.2743	0.21297		7.12003	-0.47058	14.3088	0.24567		7.1217	-0.56018	14.303	0.25039		7.13583	-0.66312	14.3484	0.29269		7.15569	-0.75595	14.3031	0.3137		7.12589	-0.87911	14.3046	0.34035
7.14005	-0.19721	14.2888	0.14701		7.13747	-0.24925	14.2715	0.17903		7.15722	-0.3098	14.2815	0.17769		7.15312	-0.37497	14.2643	0.20602		7.12993	-0.47604	14.2971	0.2332		7.13316	-0.56298	14.293	0.25641		7.14578	-0.65909	14.3369	0.28287		7.16562	-0.75126	14.2932	0.31442		7.13574	-0.87067	14.2931	0.34705
7.15147	-0.19993	14.2774	0.14544		7.14722	-0.24492	14.2617	0.17325		7.16871	-0.29536	14.2701	0.18024		7.16302	-0.38532	14.2528	0.19947		7.14004	-0.47425	14.2873	0.22377		7.14306	-0.55787	14.2832	0.25185		7.15723	-0.65236	14.3272	0.28549		7.17703	-0.75203	14.2832	0.3138		7.14587	-0.8603	14.2831	0.34146
7.16136	-0.2048	14.2674	0.14371		7.15723	-0.26241	14.2512	0.17974		7.17866	-0.29703	14.2601	0.17678		7.17458	-0.37935	14.243	0.2039		7.15135	-0.48013	14.2774	0.23463		7.15445	-0.56654	14.2717	0.25519		7.1671	-0.65662	14.3172	0.28391		7.18699	-0.7502	14.2717	0.31425		7.15721	-0.86896	14.2717	0.34461
7.17294	-0.2019	14.257	0.14016		7.16869	-0.25011	14.2404	0.18369		7.19014	-0.29811	14.2487	0.17853		7.18445	-0.37913	14.2314	0.1969		7.16137	-0.48826	14.2658	0.22534		7.1647	-0.55821	14.2616	0.26359		7.17712	-0.63436	14.3057	0.28771		7.19759	-0.74628	14.2616	0.31876		7.16718	-0.85186	14.2618	0.35497
7.18289	-0.20403	14.246	0.14815		7.17876	-0.25306	14.2299	0.16912		7.20015	-0.30265	14.2388	0.18313		7.19545	-0.361	14.2215	0.19531		7.17289	-0.4745	14.2558	0.21567		7.17459	-0.5545	14.2502	0.2585		7.18847	-0.64437	14.2958	0.29098		7.20847	-0.75352	14.2502	0.31961		7.17853	-0.86444	14.2512	0.34423
7.19273	-0.20353	14.2356	0.15187		7.19014	-0.2504	14.2188	0.17795		7.21125	-0.29828	14.2272	0.18116		7.20592	-0.38068	14.2115	0.21265		7.18287	-0.47728	14.2445	0.22689		7.18599	-0.55151	14.2404	0.25246		7.19847	-0.64129	14.2842	0.29148		7.21896	-0.74444	14.2403	0.31653		7.18857	-0.85983	14.2403	0.34748
7.20426	-0.20198	14.2247	0.13389		7.20017	-0.24748	14.2085	0.16621		7.22156	-0.29501	14.2172	0.19412		7.21591	-0.36744	14.2001	0.19957		7.19273	-0.46808	14.2345	0.22858		7.19597	-0.56365	14.2299	0.24275		7.21002	-0.63915	14.2742	0.29809		7.23001	-0.7419	14.2298	0.31441		7.19849	-0.85583	14.2299	0.35917
7.21423	-0.21015	14.2141	0.14507		7.21008	-0.25051	14.1985	0.17885		7.23148	-0.29926	14.2074	0.18854		7.22739	-0.36992	14.1903	0.1992		7.20408	-0.46971	14.2247	0.22723		7.20591	-0.5604	14.2188	0.25687		7.22005	-0.63496	14.2643	0.28663		7.24036	-0.73576	14.2187	0.31735		7.21007	-0.85881	14.2188	0.35838
7.22417	-0.20418	14.2043	0.15217		7.22155	-0.25663	14.1869	0.18544		7.24308	-0.30921	14.1959	0.18586		7.2373	-0.36939	14.1787	0.19565		7.2141	-0.47088	14.2131	0.22289		7.21743	-0.56632	14.2085	0.24746		7.23142	-0.6395	14.2529	0.2944		7.25122	-0.74447	14.2083	0.32636		7.21999	-0.86027	14.2084	0.35228
7.23563	-0.19835	14.1927	0.13644		7.23148	-0.25533	14.1771	0.16498		7.2529	-0.31465	14.186	0.19381		7.24889	-0.36306	14.1687	0.19496		7.22563	-0.47735	14.2032	0.23099		7.22736	-0.55621	14.1975	0.23991		7.24148	-0.63233	14.243	0.29235		7.26179	-0.73772	14.1973	0.32162		7.23173	-0.853	14.1985	0.34663
7.24567	-0.20536	14.1829	0.14629		7.24299	-0.2608	14.1656	0.15804		7.26446	-0.30465	14.1745	0.18015		7.25871	-0.35999	14.1572	0.20258		7.23543	-0.47166	14.1927	0.22049		7.23887	-0.56318	14.1871	0.2478		7.25131	-0.62087	14.2314	0.29162		7.27165	-0.73927	14.1871	0.31602		7.24144	-0.85188	14.1871	0.34721
7.25717	-0.20762	14.1728	0.14885		7.25297	-0.26018	14.1557	0.16133		7.27442	-0.30316	14.1645	0.17858		7.27018	-0.37303	14.1473	0.20542		7.24715	-0.47491	14.1818	0.23243		7.2488	-0.55993	14.1771	0.25961		7.26275	-0.64309	14.2214	0.29161		7.28338	-0.74692	14.177	0.3205		7.25143	-0.83669	14.177	0.35008
7.26706	-0.19467	14.1614	0.15071		7.264	-0.26105	14.1442	0.16001		7.28431	-0.30623	14.153	0.17607		7.28009	-0.37308	14.1372	0.20342		7.25701	-0.46141	14.1714	0.22497		7.25857	-0.56371	14.1656	0.26095		7.27272	-0.63711	14.21	0.29128		7.29315	-0.73292	14.1655	0.31513		7.26279	-0.84611	14.1659	0.36253
7.27747	-0.19784	14.1514	0.14957		7.27447	-0.2674	14.1342	0.16452		7.2958	-0.30164	14.1431	0.17923		7.29015	-0.36386	14.1258	0.2095		7.26701	-0.48065	14.16	0.21686		7.27019	-0.55814	14.1556	0.26863		7.28426	-0.6331	14.2001	0.28968		7.30435	-0.72968	14.1556	0.32246		7.27278	-0.84534	14.1556	0.35319
7.28843	-0.20314	14.14	0.13628		7.28431	-0.2582	14.1243	0.1507		7.30573	-0.30538	14.1331	0.16972		7.30161	-0.36217	14.1158	0.19933		7.27855	-0.46661	14.1498	0.21569		7.2802	-0.5554	14.1456	0.25511		7.29424	-0.63176	14.1901	0.28516		7.31463	-0.73788	14.1456	0.30762		7.28404	-0.83958	14.1457	0.35401
7.29893	-0.1851	14.13	0.13607		7.29583	-0.26102	14.1127	0.15525		7.31721	-0.31087	14.1216	0.1837		7.31148	-0.36562	14.1044	0.22042		7.28838	-0.46213	14.14	0.21661		7.29177	-0.55922	14.1342	0.25794		7.30551	-0.62794	14.1787	0.28458		7.32444	-0.73413	14.1341	0.31586		7.29425	-0.83634	14.1342	0.35427
7.30982	-0.19182	14.12	0.14896		7.3056	-0.26475	14.1028	0.16359		7.32723	-0.30929	14.1117	0.18889		7.32292	-0.36065	14.0945	0.21388		7.29988	-0.46183	14.1284	0.21252		7.30147	-0.54625	14.1243	0.27055		7.31561	-0.62524	14.1687	0.28866		7.33596	-0.7371	14.1244	0.31191		7.30462	-0.8457	14.1243	0.34984
7.32037	-0.19246	14.1085	0.13472		7.31713	-0.24487	14.0914	0.17147		7.33867	-0.30586	14.1002	0.18272		7.33296	-0.3592	14.0846	0.20603		7.30973	-0.46235	14.1183	0.21227		7.31137	-0.54226	14.1128	0.26737		7.32606	-0.63211	14.1571	0.29334		7.34585	-0.71893	14.1126	0.3171		7.31565	-0.83163	14.1143	0.32554
7.3303	-0.20251	14.0986	0.14213		7.32723	-0.2567	14.0814	0.16213		7.34862	-0.31516	14.0903	0.18582		7.34279	-0.36987	14.073	0.204		7.32023	-0.45172	14.1069	0.21731		7.323	-0.54492	14.1029	0.26109		7.33688	-0.63382	14.1473	0.28961		7.35837	-0.70545	14.1027	0.32414		7.32607	-0.83624	14.1028	0.34474
7.34175	-0.19765	14.0871	0.13472		7.33697	-0.25971	14.0714	0.15138		7.35854	-0.31055	14.0787	0.18531		7.35438	-0.3671	14.0631	0.1995		7.33116	-0.45734	14.0971	0.22637		7.33288	-0.54781	14.0929	0.26897		7.3474	-0.62837	14.1373	0.28587		7.36724	-0.71565	14.093	0.31782		7.33604	-0.82894	14.093	0.34626
7.35168	-0.20848	14.0771	0.13988		7.34856	-0.25011	14.06	0.16391		7.36999	-0.30171	14.0688	0.18959		7.36433	-0.35716	14.0516	0.20177		7.34158	-0.44728	14.0871	0.22518		7.34414	-0.56208	14.0814	0.25396		7.35853	-0.61975	14.1258	0.28379		7.37735	-0.71911	14.0813	0.32322		7.34745	-0.82383	14.0814	0.35001
7.36319	-0.19463	14.0672	0.13311		7.35851	-0.25262	14.0501	0.16879		7.37985	-0.30141	14.059	0.18269		7.37584	-0.36137	14.0418	0.20175		7.35153	-0.46128	14.0756	0.22308		7.35448	-0.53862	14.0715	0.25662		7.36892	-0.63154	14.1158	0.27585		7.38877	-0.71334	14.0714	0.32226		7.35746	-0.82337	14.0714	0.34098
7.37316	-0.20784	14.0558	0.1234		7.36987	-0.26124	14.0385	0.16777		7.39138	-0.30974	14.0475	0.1857		7.38575	-0.36992	14.0302	0.19825		7.36312	-0.46049	14.0657	0.22431		7.36427	-0.5378	14.0599	0.25545		7.37985	-0.6293	14.1044	0.27667		7.39883	-0.70421	14.0599	0.32274		7.36896	-0.82391	14.0615	0.34339
7.38301	-0.20158	14.0459	0.14142		7.37995	-0.24369	14.0286	0.15796		7.40144	-0.30538	14.0377	0.17177		7.39711	-0.36391	14.0203	0.20315		7.37309	-0.4513	14.0557	0.22634		7.37574	-0.53599	14.05	0.25658		7.39034	-0.62148	14.0945	0.28693		7.40871	-0.70635	14.05	0.31642		7.3788	-0.82499	14.05	0.36802
7.39456	-0.21128	14.036	0.15582		7.39041	-0.26146	14.0171	0.16278		7.41191	-0.3058	14.026	0.18989		7.40717	-0.35696	14.0102	0.20823		7.38457	-0.45709	14.0443	0.23236		7.38579	-0.53585	14.0402	0.25233		7.40034	-0.62908	14.0835	0.29283		7.42007	-0.71114	14.0401	0.32378		7.38877	-0.81514	14.0402	0.36168
7.40459	-0.20448	14.0244	0.15717		7.40129	-0.25108	14.0072	0.16097		7.42271	-0.29915	14.016	0.17617		7.41719	-0.35162	13.9989	0.21295		7.39448	-0.46147	14.0343	0.23156		7.39705	-0.54237	14.0285	0.25946		7.4103	-0.62049	14.0731	0.30124		7.43005	-0.71123	14.0286	0.3226		7.40038	-0.81377	14.0302	0.37481
7.41595	-0.19927	14.0144	0.15334		7.41193	-0.25481	13.9972	0.16205		7.43323	-0.30506	14.0045	0.16896		7.42849	-0.36581	13.9889	0.21998		7.40441	-0.45957	14.0229	0.23967		7.40701	-0.54272	14.0188	0.25391		7.42168	-0.61362	14.063	0.28984		7.44165	-0.71808	14.0186	0.32209		7.41023	-0.81388	14.0187	0.36055
7.42584	-0.19418	14.0031	0.1525		7.42274	-0.25702	13.9858	0.16073		7.44417	-0.30119	13.9946	0.16905		7.43841	-0.36796	13.9774	0.22073		7.41591	-0.45102	14.0128	0.23685		7.41709	-0.54018	14.0072	0.25667		7.43163	-0.61688	14.0515	0.30276		7.45151	-0.70189	14.0072	0.31746		7.42209	-0.82365	14.0086	0.35592
7.4358	-0.19524	13.993	0.15485		7.43333	-0.2633	13.9759	0.1576		7.45468	-0.31023	13.9842	0.17484		7.45009	-0.35799	13.9676	0.22023		7.42571	-0.45709	14.0012	0.23314		7.42864	-0.54207	13.9971	0.25684		7.44146	-0.62143	14.0418	0.30395		7.46139	-0.70881	13.9972	0.32241		7.43179	-0.80805	13.9971	0.36183
7.44749	-0.18954	13.9831	0.16106		7.44411	-0.26556	13.9642	0.16338		7.46577	-0.3087	13.9732	0.18288		7.45997	-0.36075	13.956	0.2142		7.43749	-0.4546	13.9914	0.2447		7.4383	-0.53356	13.9873	0.25764		7.45277	-0.61758	14.0302	0.29623		7.47281	-0.71322	13.9871	0.32285		7.44163	-0.80376	13.9873	0.35728
7.45722	-0.19152	13.9717	0.15022		7.45466	-0.26483	13.9543	0.17275		7.47614	-0.29789	13.9628	0.18508		7.47136	-0.35764	13.946	0.22672		7.44731	-0.44473	13.9816	0.23633		7.44987	-0.53443	13.9758	0.26499		7.46301	-0.60807	14.0202	0.29898		7.4829	-0.71347	13.9759	0.32737		7.45304	-0.8177	13.9774	0.36718
7.46868	-0.19567	13.9616	0.16216		7.46453	-0.24838	13.9429	0.16492		7.486	-0.3005	13.9517	0.18217		7.48133	-0.35743	13.9346	0.19695		7.45711	-0.44725	13.9701	0.24445		7.46001	-0.53513	13.9658	0.2516		7.47297	-0.60695	14.0103	0.29124		7.49439	-0.7179	13.9658	0.32265		7.46302	-0.81882	13.9659	0.35459
7.4787	-0.19941	13.9502	0.14028		7.47602	-0.24439	13.933	0.15309		7.49751	-0.29801	13.9414	0.1857		7.49176	-0.36388	13.9247	0.19305		7.46861	-0.46253	13.96	0.23911		7.47162	-0.55049	13.9544	0.26235		7.48447	-0.60185	13.9988	0.29434		7.50431	-0.6826	13.9559	0.32617		7.47455	-0.81435	13.9559	0.35222
7.48868	-0.20277	13.9402	0.14194		7.48615	-0.24688	13.9231	0.15565		7.50749	-0.29083	13.9315	0.18917		7.50285	-0.36172	13.9142	0.20143		7.47861	-0.45598	13.9501	0.25299		7.48143	-0.53287	13.9445	0.25531		7.49433	-0.60235	13.9889	0.29021		7.51423	-0.68927	13.9446	0.32121		7.48446	-0.80459	13.9443	0.36179
7.50016	-0.19827	13.9304	0.1374		7.49743	-0.24273	13.9116	0.16651		7.51904	-0.29457	13.92	0.17799		7.51327	-0.35585	13.9033	0.19726		7.49049	-0.45598	13.9387	0.24172		7.49186	-0.53154	13.9345	0.25733		7.50433	-0.60121	13.9773	0.28876		7.52581	-0.68442	13.9345	0.32225		7.49432	-0.81941	13.9345	0.34848
7.51005	-0.19103	13.9188	0.15168		7.50743	-0.24565	13.9017	0.16598		7.52891	-0.30022	13.9101	0.1825		7.52416	-0.36195	13.8927	0.20116		7.50012	-0.45994	13.9287	0.23841		7.50282	-0.52508	13.9231	0.25182		7.51525	-0.59984	13.9675	0.29698		7.53571	-0.68456	13.9231	0.32713		7.50584	-0.80835	13.9245	0.35054
7.52174	-0.19668	13.9089	0.14819		7.51747	-0.26251	13.8902	0.1629		7.53884	-0.2999	13.8987	0.19147		7.53478	-0.35504	13.8818	0.2085		7.50998	-0.45639	13.9173	0.23035		7.51317	-0.52457	13.9131	0.26026		7.52567	-0.59627	13.956	0.29709		7.54717	-0.6717	13.9131	0.3332		7.51573	-0.79894	13.9131	0.35823
7.53138	-0.19798	13.8973	0.14399		7.52884	-0.24575	13.8801	0.16082		7.55032	-0.29409	13.8887	0.18118		7.54546	-0.34367	13.8713	0.20599		7.52153	-0.44533	13.9073	0.22892		7.52417	-0.53428	13.9016	0.25312		7.53562	-0.58196	13.946	0.28881		7.55712	-0.67968	13.9032	0.32555		7.52735	-0.81868	13.9031	0.35927
7.54147	-0.19771	13.8875	0.14849		7.53884	-0.25658	13.8704	0.16465		7.56017	-0.30967	13.8786	0.16996		7.55613	-0.35308	13.8603	0.20162		7.53151	-0.4392	13.8974	0.23542		7.53458	-0.52696	13.8917	0.24899		7.54735	-0.59237	13.9357	0.29168		7.56713	-0.67969	13.8916	0.32806		7.53716	-0.81024	13.8917	0.35681
7.55296	-0.18661	13.877	0.14664		7.55033	-0.25181	13.8587	0.1625		7.57185	-0.2987	13.8671	0.18791		7.56605	-0.35328	13.8498	0.20141		7.54305	-0.44702	13.8858	0.22027		7.54464	-0.52109	13.8818	0.25986		7.55608	-0.58395	13.9247	0.29608		7.57852	-0.67057	13.8818	0.31896		7.54716	-0.81051	13.8817	0.35862
7.56291	-0.19871	13.866	0.15485		7.56027	-0.25514	13.8487	0.17337		7.58176	-0.30317	13.8572	0.17354		7.57749	-0.35474	13.84	0.19609		7.55294	-0.45319	13.8758	0.23328		7.55597	-0.52724	13.8704	0.25703		7.56703	-0.59396	13.9143	0.29162		7.58846	-0.6821	13.8703	0.32289		7.55859	-0.80395	13.8713	0.34839
7.57457	-0.21868	13.8557	0.14334		7.57012	-0.26081	13.8375	0.16363		7.59306	-0.29673	13.8457	0.1784		7.58746	-0.35857	13.8285	0.20055		7.56287	-0.4344	13.8645	0.2257		7.56585	-0.54044	13.8603	0.25704		7.57739	-0.59757	13.9033	0.28686		7.59894	-0.68619	13.8603	0.33027		7.56858	-0.80013	13.8603	0.35077
7.58439	-0.21437	13.8446	0.16073		7.5817	-0.25571	13.8274	0.17444		7.60306	-0.29151	13.8359	0.17576		7.59884	-0.35501	13.8185	0.20606		7.57415	-0.44637	13.8546	0.22201		7.57734	-0.51869	13.8488	0.26288		7.58732	-0.58912	13.8927	0.29607		7.6099	-0.68014	13.849	0.32664		7.58002	-0.79519	13.8498	0.36008
7.59422	-0.21157	13.8342	0.16111		7.59145	-0.23975	13.8159	0.17637		7.61302	-0.30129	13.8243	0.18026		7.6089	-0.34774	13.807	0.20717		7.58414	-0.44364	13.8446	0.22374		7.58728	-0.53685	13.8388	0.26015		7.59886	-0.58501	13.8827	0.29489		7.62035	-0.681	13.8389	0.32246		7.58998	-0.79818	13.84	0.35244
7.60568	-0.20637	13.8242	0.15317		7.60302	-0.262	13.8061	0.16783		7.62458	-0.28965	13.8143	0.16694		7.61886	-0.35168	13.7972	0.2011		7.59416	-0.43839	13.8332	0.24109		7.59732	-0.53478	13.8284	0.26538		7.60895	-0.58658	13.8713	0.29668		7.63136	-0.67838	13.8283	0.32627		7.59994	-0.79964	13.8284	0.3517
7.61567	-0.20836	13.8127	0.15122		7.61308	-0.2452	13.796	0.17448		7.63454	-0.29659	13.8045	0.18268		7.63026	-0.34526	13.7857	0.21379		7.6057	-0.43667	13.8233	0.22374		7.60889	-0.52346	13.8174	0.25586		7.61882	-0.5928	13.8613	0.30198		7.64183	-0.68416	13.8175	0.34012		7.61143	-0.79779	13.8185	0.35838
7.62565	-0.20565	13.8028	0.15339		7.623	-0.24481	13.7846	0.16953		7.64602	-0.29846	13.7929	0.18604		7.64017	-0.34507	13.7756	0.22499		7.61563	-0.43572	13.8117	0.23689		7.61875	-0.52681	13.8069	0.26035		7.63035	-0.5879	13.8498	0.31403		7.65174	-0.68063	13.807	0.33556		7.62142	-0.79334	13.807	0.36014
7.63713	-0.21303	13.7913	0.1547		7.63448	-0.23929	13.7746	0.16052		7.65585	-0.28583	13.7829	0.18198		7.65174	-0.34038	13.7657	0.21185		7.62709	-0.43184	13.8018	0.24144		7.63025	-0.51836	13.7961	0.25361		7.64019	-0.58579	13.8401	0.29664		7.66332	-0.67152	13.797	0.3319		7.63137	-0.78055	13.7971	0.35962
7.64701	-0.20026	13.7815	0.14689		7.64439	-0.24525	13.7631	0.1558		7.66706	-0.28734	13.7715	0.18675		7.66162	-0.33243	13.7543	0.2109		7.63706	-0.43262	13.7914	0.23017		7.64013	-0.52249	13.7856	0.25292		7.6502	-0.59065	13.8286	0.29426		7.67311	-0.69076	13.7856	0.32741		7.64276	-0.7799	13.7871	0.35088
7.65852	-0.20122	13.7715	0.13298		7.65589	-0.23993	13.7531	0.16949		7.67735	-0.27298	13.7615	0.18992		7.6716	-0.34296	13.7442	0.21165		7.64693	-0.42521	13.7803	0.23219		7.6501	-0.51558	13.7757	0.25714		7.66166	-0.57802	13.8185	0.29691		7.68432	-0.66883	13.7757	0.33205		7.65279	-0.76689	13.7757	0.36106
7.66847	-0.209	13.76	0.14324		7.66587	-0.23837	13.7417	0.17247		7.68724	-0.27848	13.75	0.18073		7.6832	-0.34353	13.7326	0.20922		7.6584	-0.42892	13.7698	0.23876		7.66157	-0.51398	13.7641	0.25445		7.67154	-0.58314	13.8086	0.30292		7.69458	-0.66078	13.7643	0.33244		7.66417	-0.77391	13.7657	0.35456
7.67899	-0.20882	13.7501	0.14264		7.67573	-0.23948	13.7317	0.16078		7.69872	-0.27577	13.7401	0.18621		7.69305	-0.33373	13.7229	0.22247		7.66835	-0.4203	13.7589	0.22122		7.67167	-0.5076	13.7543	0.24898		7.68148	-0.58496	13.7971	0.30531		7.70441	-0.66201	13.7543	0.31352		7.67424	-0.767	13.7542	0.3692
7.68983	-0.20426	13.7401	0.15264		7.68727	-0.23393	13.7218	0.16486		7.70867	-0.28695	13.7302	0.17172		7.70457	-0.34468	13.7129	0.21621		7.67989	-0.42601	13.7484	0.22866		7.68301	-0.50574	13.7427	0.25463		7.69305	-0.57963	13.7872	0.30118		7.71611	-0.66362	13.7441	0.3215		7.6847	-0.77271	13.7443	0.37093
7.70035	-0.19246	13.7285	0.1547		7.69717	-0.23316	13.7103	0.16325		7.72017	-0.27524	13.7187	0.17547		7.71442	-0.34181	13.7015	0.20611		7.68974	-0.4213	13.7386	0.22094		7.69304	-0.51226	13.7327	0.25487		7.70289	-0.5874	13.7757	0.30658		7.72596	-0.66759	13.7326	0.32392		7.69548	-0.76137	13.7342	0.38067
7.71113	-0.19213	13.7185	0.15033		7.70876	-0.24061	13.7003	0.15825		7.73002	-0.26543	13.7086	0.19237		7.72591	-0.34706	13.6915	0.19437		7.70019	-0.43116	13.7271	0.23095		7.703	-0.53772	13.7219	0.25906		7.71276	-0.57427	13.7658	0.30482		7.73581	-0.66953	13.7228	0.32425		7.70605	-0.76599	13.7229	0.3856
7.72172	-0.18408	13.7072	0.16186		7.71861	-0.24608	13.6889	0.15837		7.74182	-0.278	13.6972	0.17468		7.73579	-0.34618	13.68	0.20824		7.71114	-0.42311	13.717	0.22717		7.7145	-0.52502	13.7113	0.25464		7.72415	-0.5836	13.7558	0.3013		7.74746	-0.66542	13.7113	0.32457		7.71731	-0.77192	13.7128	0.36492
7.73161	-0.20022	13.6972	0.15623		7.72848	-0.24347	13.6789	0.16255		7.75175	-0.2914	13.6874	0.17656		7.74579	-0.35944	13.6701	0.20575		7.72157	-0.43109	13.7072	0.2282		7.72442	-0.51857	13.7014	0.25611		7.73425	-0.57946	13.7443	0.29813		7.75739	-0.66784	13.7014	0.33328		7.72746	-0.762	13.7014	0.37379
7.74328	-0.18988	13.6872	0.13838		7.73992	-0.24421	13.6675	0.16087		7.76151	-0.28831	13.6774	0.17611		7.75729	-0.34178	13.6585	0.19978		7.73157	-0.43175	13.6957	0.23095		7.73575	-0.51399	13.69	0.25776		7.74421	-0.57667	13.7344	0.3001		7.76893	-0.65983	13.6915	0.33249		7.73742	-0.76338	13.6914	0.37327
7.75317	-0.19616	13.6757	0.14194		7.74998	-0.24439	13.6575	0.17558		7.77286	-0.2878	13.6659	0.17344		7.76727	-0.34794	13.6486	0.20054		7.74313	-0.42049	13.6856	0.23371		7.74582	-0.51642	13.68	0.26042		7.75421	-0.57713	13.7229	0.2974		7.77869	-0.65947	13.6799	0.3327		7.74887	-0.75736	13.6815	0.36144
7.76309	-0.20051	13.6659	0.15199		7.76001	-0.24825	13.6471	0.15643		7.78291	-0.28993	13.6561	0.16851		7.77876	-0.33159	13.6388	0.20276		7.75296	-0.43362	13.6758	0.23921		7.75587	-0.52403	13.6684	0.24409		7.76557	-0.57341	13.7129	0.29492		7.7886	-0.66277	13.67	0.31919		7.75883	-0.76257	13.67	0.36698
7.77451	-0.19391	13.6543	0.13797		7.77132	-0.24143	13.6361	0.17496		7.79449	-0.28766	13.6445	0.18227		7.78869	-0.33619	13.6271	0.19937		7.76447	-0.42946	13.6643	0.23098		7.7672	-0.52047	13.6586	0.25206		7.77553	-0.57137	13.703	0.29258		7.80008	-0.65391	13.6584	0.32642		7.77131	-0.76253	13.6601	0.3844
7.78459	-0.20085	13.6444	0.15109		7.7812	-0.24918	13.6255	0.16645		7.80437	-0.28652	13.6345	0.18165		7.79872	-0.33848	13.6172	0.21533		7.7746	-0.42187	13.6543	0.23069		7.77719	-0.52674	13.6487	0.26856		7.78595	-0.5683	13.6914	0.28953		7.81022	-0.6624	13.6486	0.32187		7.7803	-0.76197	13.6487	0.36668
7.79604	-0.20151	13.6346	0.14052		7.79175	-0.24618	13.6146	0.17673		7.81435	-0.28142	13.6231	0.1729		7.8102	-0.34083	13.6058	0.21931		7.78436	-0.42905	13.643	0.23041		7.78881	-0.51848	13.6372	0.2718		7.79712	-0.57136	13.6814	0.30794		7.82185	-0.66355	13.6387	0.32407		7.79016	-0.75799	13.6387	0.3645
7.80593	-0.19942	13.6229	0.1511		7.80281	-0.24505	13.6041	0.18293		7.82584	-0.29108	13.6131	0.17862		7.82013	-0.34011	13.5957	0.2131		7.79586	-0.41698	13.6329	0.22687		7.79874	-0.51137	13.6272	0.26017		7.80751	-0.57479	13.6701	0.30241		7.83153	-0.6533	13.6272	0.32452		7.80185	-0.75465	13.6288	0.36985
7.81593	-0.19657	13.6129	0.14976		7.81322	-0.25511	13.5931	0.18131		7.83565	-0.29386	13.6031	0.17753		7.83157	-0.33189	13.5859	0.21624		7.80587	-0.42096	13.6229	0.23373		7.80844	-0.50696	13.6158	0.26447		7.81741	-0.57414	13.6602	0.30467		7.84147	-0.67039	13.6171	0.32315		7.81166	-0.7551	13.6172	0.36752
7.82736	-0.19689	13.6015	0.14662		7.82418	-0.23921	13.5828	0.17225		7.84711	-0.29494	13.5916	0.1717		7.84153	-0.3485	13.5744	0.21177		7.81751	-0.42327	13.6114	0.23124		7.82009	-0.51064	13.6058	0.2689		7.82855	-0.57992	13.6487	0.29565		7.85294	-0.65607	13.6072	0.32404		7.82165	-0.75607	13.6072	0.36968
7.83721	-0.20146	13.5915	0.1376		7.83467	-0.22644	13.5728	0.17835		7.85707	-0.27786	13.5816	0.1879		7.85289	-0.3408	13.5644	0.20813		7.82711	-0.42321	13.6016	0.22523		7.8299	-0.51106	13.5957	0.26503		7.83906	-0.56322	13.6387	0.30039		7.86295	-0.66095	13.5957	0.33231		7.83312	-0.76482	13.5958	0.3889
7.84722	-0.21267	13.5817	0.15447		7.84462	-0.22833	13.5613	0.17643		7.86876	-0.29466	13.5703	0.17069		7.86292	-0.34691	13.553	0.20034		7.83728	-0.42425	13.5915	0.23523		7.84003	-0.50816	13.5841	0.26968		7.84879	-0.56962	13.6288	0.30618		7.87288	-0.65779	13.5858	0.34355		7.84313	-0.75579	13.5858	0.3784
7.85876	-0.19397	13.5702	0.15211		7.85602	-0.23269	13.5514	0.17936		7.87863	-0.30568	13.5603	0.17562		7.87291	-0.34962	13.543	0.21258		7.84869	-0.4221	13.58	0.23232		7.85148	-0.50661	13.5744	0.25789		7.85866	-0.55683	13.6172	0.29798		7.88435	-0.6454	13.5743	0.34481		7.85467	-0.74522	13.5758	0.37852
7.8687	-0.18993	13.5602	0.15613		7.86606	-0.23025	13.5399	0.18642		7.88858	-0.29028	13.5488	0.18226		7.8843	-0.33523	13.5315	0.21284		7.85865	-0.4163	13.5701	0.237		7.86144	-0.5031	13.5629	0.26289		7.86858	-0.55143	13.6073	0.29852		7.89427	-0.64727	13.5643	0.32785		7.8645	-0.73792	13.5644	0.37356
7.88018	-0.19447	13.5503	0.14889		7.87761	-0.23373	13.53	0.17843		7.90007	-0.28115	13.5388	0.17817		7.89428	-0.34804	13.5215	0.21007		7.87006	-0.42286	13.5586	0.23199		7.87297	-0.50575	13.5528	0.26088		7.88024	-0.55924	13.5958	0.29509		7.90422	-0.64717	13.5544	0.32824		7.87431	-0.74128	13.5545	0.38038
7.89016	-0.19152	13.5389	0.15174		7.88751	-0.2307	13.5184	0.18032		7.90995	-0.2804	13.5274	0.17579		7.90581	-0.34089	13.5117	0.21624		7.88017	-0.41476	13.5488	0.23091		7.88279	-0.50491	13.543	0.26286		7.89019	-0.54736	13.5859	0.29222		7.91565	-0.65335	13.5429	0.33215		7.88591	-0.74436	13.543	0.3755
7.90002	-0.18863	13.5288	0.13934		7.8974	-0.23629	13.5085	0.16363		7.92142	-0.29137	13.5174	0.18064		7.91572	-0.34605	13.5002	0.21637		7.88994	-0.40419	13.5388	0.22646		7.89315	-0.51288	13.5315	0.26504		7.89997	-0.5541	13.5759	0.2985		7.92561	-0.64214	13.533	0.33531		7.89593	-0.73724	13.5331	0.35917
7.91149	-0.20051	13.5173	0.14296		7.90902	-0.24629	13.4984	0.16981		7.93142	-0.2901	13.5076	0.18462		7.92559	-0.33088	13.4902	0.21392		7.90152	-0.41752	13.5274	0.23899		7.9043	-0.50716	13.5216	0.25825		7.91142	-0.55911	13.5643	0.29682		7.93709	-0.63926	13.5214	0.33379		7.90578	-0.7345	13.5232	0.35737
7.92151	-0.19431	13.5074	0.1348		7.91895	-0.23785	13.4871	0.17146		7.94295	-0.275	13.496	0.18861		7.93716	-0.34184	13.4787	0.21567		7.91133	-0.42174	13.5173	0.24369		7.91474	-0.50534	13.5101	0.26733		7.92146	-0.56077	13.5546	0.30734		7.94718	-0.63061	13.5116	0.3305		7.91733	-0.74137	13.5117	0.35517
7.93294	-0.20264	13.4959	0.16194		7.93033	-0.2332	13.4771	0.16771		7.95275	-0.28141	13.486	0.18686		7.94718	-0.3252	13.4688	0.22551		7.92297	-0.42032	13.5075	0.2478		7.9257	-0.51163	13.5002	0.25442		7.93241	-0.55856	13.543	0.3063		7.95742	-0.62904	13.5017	0.33367		7.92725	-0.74082	13.5017	0.36031
7.94283	-0.19003	13.486	0.15835		7.94022	-0.23674	13.4656	0.17289		7.96271	-0.28668	13.4746	0.19209		7.95869	-0.3352	13.4572	0.21553		7.93306	-0.42167	13.496	0.2361		7.93595	-0.484	13.4902	0.26366		7.94279	-0.5498	13.5331	0.3028		7.96845	-0.63237	13.4902	0.33859		7.93869	-0.73459	13.4903	0.3632
7.95288	-0.18943	13.4755	0.15312		7.95025	-0.23454	13.4557	0.16759		7.97425	-0.29273	13.4645	0.18603		7.96845	-0.33674	13.4473	0.2161		7.94277	-0.41148	13.486	0.23046		7.94615	-0.50072	13.4787	0.2591		7.95272	-0.56109	13.5216	0.30391		7.97888	-0.63266	13.4802	0.33256		7.94864	-0.73468	13.4802	0.36103
7.96429	-0.18787	13.4646	0.14578		7.9617	-0.24115	13.4457	0.16462		7.98419	-0.29354	13.4531	0.19008		7.98001	-0.33409	13.4375	0.22963		7.95431	-0.41157	13.4744	0.22956		7.95747	-0.49725	13.4687	0.25836		7.96277	-0.55938	13.5116	0.30689		7.98893	-0.63007	13.4699	0.32629		7.95853	-0.72868	13.4698	0.35189
7.97432	-0.20222	13.4541	0.13872		7.97152	-0.23659	13.4344	0.16725		7.99565	-0.29383	13.4431	0.19293		7.99002	-0.32919	13.426	0.2214		7.96427	-0.41201	13.4645	0.23227		7.96745	-0.4997	13.4588	0.26697		7.97423	-0.55742	13.5017	0.30713		8.00035	-0.62552	13.4589	0.33011		7.97004	-0.73363	13.4588	0.36958
7.98571	-0.18396	13.4429	0.15727		7.98312	-0.25955	13.4243	0.16236		8.00556	-0.29385	13.4327	0.18454		8.00044	-0.33381	13.4161	0.21968		7.97596	-0.41939	13.4542	0.22605		7.97742	-0.47812	13.4474	0.25775		7.98425	-0.55574	13.4901	0.29428		8.0103	-0.62255	13.4483	0.33392		7.97989	-0.73505	13.4483	0.36195
7.99565	-0.18875	13.4326	0.15577		7.9931	-0.25099	13.4129	0.15265		8.01608	-0.29537	13.4218	0.18586		8.01143	-0.3265	13.4045	0.22559		7.98564	-0.4096	13.4431	0.23773		7.98883	-0.48452	13.4374	0.25984		7.99569	-0.55677	13.4803	0.30088		8.02181	-0.6298	13.4385	0.3232		7.98989	-0.72443	13.4385	0.37086
8.00559	-0.1958	13.4227	0.15829		8.003	-0.23723	13.4029	0.17128		8.02692	-0.29428	13.4113	0.18968		8.02179	-0.34449	13.3946	0.2251		7.99556	-0.40339	13.4326	0.23435		7.99878	-0.48081	13.426	0.27377		8.00555	-0.54439	13.4688	0.29854		8.03174	-0.6198	13.427	0.32934		8.00141	-0.71566	13.4269	0.36663
8.01713	-0.1928	13.4113	0.1583		8.01446	-0.24933	13.3915	0.15751		8.03749	-0.29617	13.4003	0.20098		8.03274	-0.33772	13.3832	0.21384		8.00717	-0.40019	13.4217	0.22793		8.01033	-0.48132	13.416	0.25576		8.01616	-0.55847	13.4589	0.29637		8.04158	-0.63039	13.417	0.33799		8.01135	-0.71704	13.417	0.3723
8.02702	-0.1966	13.4013	0.16389		8.02445	-0.23905	13.3816	0.16518		8.04855	-0.29225	13.39	0.19337		8.0433	-0.3271	13.3732	0.21321		8.01705	-0.41018	13.4113	0.2313		8.02026	-0.49378	13.4056	0.26373		8.02593	-0.54966	13.4472	0.30852		8.05313	-0.63372	13.4071	0.33748		8.02284	-0.71953	13.4071	0.37231
8.03845	-0.19736	13.39	0.16329		8.03612	-0.25483	13.3716	0.16425		8.05889	-0.27134	13.3788	0.19141		8.0543	-0.33029	13.3632	0.21413		8.02691	-0.40271	13.4013	0.2157		8.03011	-0.49405	13.3946	0.26206		8.03578	-0.54745	13.4375	0.30045		8.06307	-0.62733	13.3956	0.34147		8.03274	-0.71886	13.3956	0.3748
8.04845	-0.18977	13.3799	0.14227		8.04586	-0.24072	13.3601	0.16352		8.06986	-0.26166	13.3685	0.18931		8.06464	-0.32634	13.3517	0.21326		8.03853	-0.40834	13.3898	0.22312		8.04164	-0.4771	13.3842	0.27924		8.04751	-0.54057	13.4269	0.31785		8.07459	-0.63105	13.3856	0.33433		8.04325	-0.71287	13.3856	0.37341
8.05877	-0.18881	13.3701	0.16193		8.0557	-0.24057	13.3501	0.16921		8.08035	-0.27671	13.3585	0.18839		8.07458	-0.3262	13.3418	0.204		8.04845	-0.40323	13.38	0.22789		8.05169	-0.48077	13.3731	0.27019		8.05731	-0.53806	13.416	0.31325		8.08458	-0.63051	13.3758	0.33743		8.05406	-0.71341	13.3758	0.37201
8.06989	-0.18546	13.3584	0.15101		8.06735	-0.2455	13.3387	0.16892		8.09036	-0.26345	13.3471	0.19099		8.08613	-0.32891	13.3303	0.20365		8.05995	-0.40441	13.3701	0.22529		8.06312	-0.48496	13.3632	0.25855		8.06876	-0.54196	13.4055	0.30701		8.09443	-0.63139	13.3642	0.33918		8.06463	-0.71227	13.3643	0.37523
8.08041	-0.19337	13.3485	0.15497		8.07722	-0.23083	13.3287	0.17278		8.1017	-0.26926	13.3371	0.19166		8.09589	-0.32547	13.3203	0.21041		8.06985	-0.40335	13.3584	0.22876		8.07297	-0.48213	13.3527	0.27518		8.07885	-0.53818	13.3946	0.31414		8.10586	-0.62752	13.3544	0.3272		8.07563	-0.70414	13.3543	0.37428
8.09131	-0.19358	13.3371	0.15097		8.08877	-0.22988	13.3188	0.16527		8.11169	-0.26921	13.3256	0.19477		8.10744	-0.33032	13.31	0.20651		8.08027	-0.40355	13.3486	0.22187		8.08308	-0.48875	13.3418	0.27889		8.08856	-0.53958	13.3842	0.31854		8.11586	-0.62183	13.3443	0.33933		8.08607	-0.72406	13.3428	0.36618
8.10172	-0.20526	13.3271	0.1581		8.09858	-0.25012	13.3072	0.16746		8.12325	-0.25421	13.3157	0.1883		8.11741	-0.33213	13.2989	0.21324		8.09119	-0.40429	13.3372	0.22309		8.09445	-0.46937	13.3312	0.27359		8.10022	-0.55129	13.3742	0.30972		8.12691	-0.62275	13.333	0.34152		8.09597	-0.70909	13.3329	0.37073
8.11171	-0.18332	13.3172	0.15284		8.1086	-0.24253	13.2973	0.16926		8.13306	-0.26104	13.3041	0.18072		8.12895	-0.32837	13.2884	0.21197		8.10168	-0.40204	13.327	0.23984		8.10439	-0.4968	13.3203	0.27783		8.11006	-0.53876	13.3632	0.3132		8.13724	-0.62078	13.3229	0.33205		8.10743	-0.70196	13.3229	0.36315
8.12313	-0.20678	13.3058	0.15495		8.12007	-0.24792	13.2859	0.15316		8.14308	-0.27975	13.2942	0.19684		8.13897	-0.32086	13.2776	0.20987		8.11259	-0.39533	13.3171	0.23157		8.11603	-0.48486	13.3099	0.28417		8.11995	-0.5449	13.3528	0.29999		8.1471	-0.61255	13.3113	0.33619		8.11742	-0.6934	13.3113	0.37133
8.13308	-0.204	13.2957	0.16113		8.12995	-0.24089	13.2759	0.16004		8.1546	-0.28124	13.2843	0.18501		8.14894	-0.31744	13.2669	0.21059		8.1231	-0.39853	13.3057	0.23208		8.12586	-0.49312	13.2999	0.27059		8.13159	-0.53818	13.3419	0.30797		8.15873	-0.62357	13.3016	0.34821		8.12885	-0.69707	13.3015	0.37328
8.14459	-0.19493	13.2843	0.14587		8.14002	-0.21639	13.2644	0.15815		8.16452	-0.2689	13.2728	0.1726		8.16038	-0.32125	13.2561	0.21305		8.13307	-0.40226	13.2958	0.22942		8.13563	-0.48784	13.2884	0.26473		8.14143	-0.53429	13.3313	0.31034		8.16865	-0.6194	13.2916	0.33426		8.13874	-0.69592	13.2901	0.37424
8.15449	-0.19863	13.2742	0.15589		8.15142	-0.21776	13.2546	0.16122		8.17594	-0.26933	13.2628	0.18947		8.17027	-0.32174	13.2457	0.21327		8.14465	-0.39734	13.2842	0.2419		8.14727	-0.48054	13.2786	0.2624		8.15135	-0.53807	13.3204	0.31263		8.17865	-0.60995	13.28	0.33297		8.14871	-0.70946	13.28	0.37741
8.16446	-0.20372	13.2644	0.13927		8.16128	-0.23348	13.2445	0.16335		8.18597	-0.27589	13.2514	0.1886		8.18166	-0.31841	13.2357	0.20363		8.15449	-0.39195	13.2742	0.22208		8.15714	-0.48337	13.267	0.25917		8.16244	-0.54867	13.3099	0.31821		8.19011	-0.61157	13.2702	0.33836		8.16025	-0.7145	13.2702	0.37297
8.17597	-0.19489	13.2528	0.14048		8.1728	-0.23723	13.233	0.16467		8.1958	-0.27618	13.2415	0.19267		8.19167	-0.31662	13.2242	0.21448		8.16593	-0.40022	13.2643	0.23265		8.16864	-0.48216	13.2571	0.27762		8.17276	-0.54434	13.2999	0.30104		8.20001	-0.62397	13.259	0.3446		8.17023	-0.71135	13.2586	0.38153
8.18594	-0.20239	13.2429	0.13705		8.18284	-0.23264	13.2231	0.15853		8.20741	-0.27107	13.2315	0.19172		8.20313	-0.31561	13.2141	0.21092		8.17595	-0.39296	13.2529	0.22556		8.17869	-0.48351	13.2471	0.26478		8.18285	-0.53424	13.2885	0.3138		8.21145	-0.60664	13.2487	0.34612		8.17997	-0.70981	13.2487	0.38563
8.19735	-0.19803	13.2315	0.14921		8.19423	-0.23026	13.2116	0.17189		8.21734	-0.28817	13.22	0.1864		8.2131	-0.31844	13.2027	0.20455		8.18739	-0.39595	13.243	0.23393		8.18853	-0.48537	13.2357	0.27347		8.19422	-0.53761	13.2785	0.30722		8.22141	-0.61418	13.2388	0.33642		8.19166	-0.70729	13.2388	0.37884
8.20737	-0.20438	13.2216	0.14988		8.20418	-0.21814	13.2017	0.17233		8.22709	-0.29147	13.21	0.18924		8.22296	-0.32851	13.1928	0.20593		8.19725	-0.38771	13.233	0.24263		8.20008	-0.47975	13.2257	0.26872		8.20408	-0.53846	13.2671	0.31833		8.23136	-0.6132	13.2273	0.34271		8.20153	-0.70255	13.2274	0.37635
8.21734	-0.18699	13.2116	0.14584		8.21477	-0.22635	13.1902	0.16324		8.23865	-0.28684	13.1986	0.19063		8.2345	-0.32325	13.1813	0.21763		8.20724	-0.39055	13.2216	0.22734		8.21003	-0.48183	13.2157	0.27157		8.21471	-0.5273	13.2571	0.3266		8.24284	-0.60575	13.2173	0.33526		8.21299	-0.71107	13.2173	0.36167
8.2288	-0.19161	13.2002	0.13878		8.22568	-0.23266	13.1803	0.17292		8.24862	-0.2938	13.1886	0.19251		8.24449	-0.32247	13.1714	0.2109		8.21893	-0.40243	13.2116	0.22326		8.22146	-0.4881	13.2044	0.27929		8.22549	-0.52936	13.2472	0.32411		8.25278	-0.60253	13.2073	0.33789		8.22296	-0.69997	13.2058	0.38411
8.23871	-0.19342	13.1902	0.15038		8.2361	-0.23814	13.1704	0.16077		8.26009	-0.30274	13.1771	0.17749		8.25597	-0.32308	13.1615	0.21661		8.22872	-0.38736	13.2002	0.23022		8.23137	-0.48345	13.1944	0.27545		8.23595	-0.52565	13.2357	0.32669		8.26431	-0.61574	13.1959	0.33743		8.23442	-0.71233	13.1959	0.38044
8.25021	-0.19163	13.1786	0.13819		8.24601	-0.226	13.1587	0.16122		8.27005	-0.28042	13.1673	0.18397		8.26598	-0.32129	13.15	0.21465		8.2402	-0.37693	13.1902	0.23026		8.24119	-0.47267	13.1828	0.27425		8.24595	-0.52738	13.2257	0.3246		8.27427	-0.60598	13.1859	0.34275		8.2443	-0.70466	13.1859	0.37111
8.26005	-0.19884	13.1689	0.14565		8.25747	-0.2337	13.1488	0.17327		8.28004	-0.28228	13.1573	0.17783		8.27745	-0.33393	13.14	0.21533		8.25017	-0.37967	13.1802	0.22069		8.25276	-0.48245	13.173	0.2766		8.25589	-0.52444	13.2142	0.33097		8.28425	-0.61853	13.1745	0.34217		8.25435	-0.69925	13.1745	0.3756
8.2702	-0.19756	13.1573	0.13933		8.26744	-0.22569	13.1374	0.16529		8.29145	-0.27258	13.1458	0.18449		8.28734	-0.32982	13.1285	0.22066		8.26011	-0.39299	13.1687	0.23274		8.26268	-0.46931	13.163	0.27254		8.26733	-0.53026	13.2043	0.32464		8.29564	-0.6161	13.1645	0.33987		8.26577	-0.70128	13.1646	0.38271
8.28155	-0.20241	13.1474	0.13741		8.27892	-0.21523	13.1275	0.16472		8.3015	-0.26978	13.1358	0.1845		8.29733	-0.32255	13.1187	0.21455		8.2716	-0.38227	13.1587	0.22569		8.27428	-0.46156	13.1515	0.27533		8.2774	-0.53616	13.1927	0.30547		8.30549	-0.60638	13.1531	0.34998		8.27576	-0.70024	13.153	0.37667
8.29141	-0.19764	13.1375	0.13181		8.28902	-0.22291	13.1171	0.1777		8.31298	-0.27149	13.1244	0.18547		8.30879	-0.32515	13.1087	0.21057		8.28152	-0.37958	13.1474	0.22705		8.28412	-0.46634	13.1416	0.27639		8.28737	-0.52219	13.1829	0.30503		8.31611	-0.59772	13.1431	0.33914		8.28575	-0.69351	13.1433	0.37326
8.30302	-0.19236	13.126	0.14082		8.29885	-0.22635	13.1061	0.17213		8.32289	-0.26643	13.1145	0.18057		8.31871	-0.31507	13.0972	0.21093		8.29306	-0.37314	13.1374	0.21597		8.29455	-0.46339	13.1301	0.27268		8.29872	-0.53154	13.1729	0.30878		8.32689	-0.5914	13.1319	0.34099		8.29721	-0.69982	13.1327	0.3694
8.31287	-0.19123	13.116	0.13931		8.31026	-0.23318	13.0955	0.17008		8.33274	-0.27705	13.103	0.187		8.33017	-0.32453	13.0874	0.20999		8.30299	-0.38367	13.1274	0.23717		8.30563	-0.46829	13.1203	0.27738		8.30867	-0.53789	13.1615	0.31268		8.33739	-0.58906	13.1218	0.34989		8.30713	-0.68951	13.1217	0.37955
8.32277	-0.17988	13.1046	0.14662		8.32015	-0.21327	13.0845	0.15167		8.34435	-0.26817	13.0929	0.1884		8.34015	-0.31653	13.0757	0.21991		8.31288	-0.39696	13.116	0.23676		8.31606	-0.45942	13.1102	0.28216		8.31852	-0.53248	13.1515	0.3181		8.34867	-0.57504	13.1113	0.33701		8.3186	-0.68802	13.1113	0.38081
8.33437	-0.18803	13.0945	0.13037		8.33165	-0.23755	13.0742	0.17164		8.35424	-0.26752	13.0831	0.18925		8.35001	-0.32291	13.0658	0.2122		8.3244	-0.38008	13.106	0.21741		8.32693	-0.46912	13.0987	0.28117		8.33012	-0.54142	13.14	0.3053		8.35885	-0.58236	13.1003	0.34371		8.32863	-0.68001	13.1014	0.38651
8.34429	-0.18736	13.0845	0.13191		8.34163	-0.23508	13.0632	0.17863		8.36565	-0.27149	13.0715	0.18741		8.36144	-0.30786	13.0542	0.22333		8.33424	-0.38559	13.0945	0.20947		8.33747	-0.4535	13.0888	0.27557		8.33991	-0.52875	13.1302	0.31693		8.36879	-0.58354	13.0897	0.34881		8.33839	-0.68518	13.0898	0.38647
8.35577	-0.18741	13.0731	0.13692		8.35155	-0.23516	13.0527	0.17602		8.37559	-0.27468	13.0617	0.18855		8.37149	-0.30592	13.0444	0.22511		8.34572	-0.37582	13.0845	0.20985		8.34745	-0.46363	13.0772	0.28095		8.35111	-0.5305	13.1202	0.31955		8.38025	-0.57756	13.0788	0.35079		8.34996	-0.68278	13.0799	0.3762
8.36568	-0.18396	13.0631	0.14042		8.36313	-0.23346	13.0428	0.17958		8.38554	-0.26767	13.0502	0.18328		8.38303	-0.31012	13.0344	0.21612		8.35559	-0.38917	13.0741	0.22537		8.35884	-0.44733	13.0674	0.26892		8.36145	-0.52369	13.1086	0.30853		8.39015	-0.58316	13.0685	0.35712		8.35985	-0.67755	13.0684	0.38393
8.37561	-0.17814	13.0516	0.14172		8.37299	-0.23952	13.0314	0.17371		8.39696	-0.27357	13.0403	0.18404		8.39294	-0.31553	13.0229	0.22014		8.36567	-0.38918	13.063	0.21498		8.36874	-0.46109	13.0574	0.27049		8.37147	-0.5395	13.0988	0.3167		8.40198	-0.59391	13.0584	0.34776		8.37149	-0.67919	13.0585	0.37124
8.38715	-0.191	13.0417	0.14102		8.38444	-0.24272	13.0214	0.17154		8.40699	-0.2686	13.0302	0.18823		8.40439	-0.30872	13.013	0.21653		8.37701	-0.38872	13.0527	0.21707		8.38036	-0.4563	13.0459	0.27052		8.3813	-0.5358	13.0872	0.31462		8.41167	-0.58286	13.0469	0.35756		8.38126	-0.68816	13.0485	0.38303
8.39695	-0.20045	13.0313	0.14884		8.39432	-0.2443	13.0099	0.17397		8.41846	-0.27789	13.0188	0.19873		8.41428	-0.30224	13.0016	0.21913		8.38699	-0.38258	13.0417	0.22588		8.39025	-0.45355	13.036	0.26718		8.39215	-0.51979	13.0773	0.31031		8.42167	-0.5798	13.0372	0.35447		8.39125	-0.68204	13.0371	0.37766
8.4085	-0.20332	13.0203	0.14273		8.40605	-0.23097	13	0.16722		8.42846	-0.27454	13.0089	0.19181		8.42415	-0.30753	12.9917	0.22066		8.39839	-0.37597	13.0314	0.22519		8.40026	-0.43411	13.0245	0.27656		8.40278	-0.52027	13.0658	0.31709		8.43318	-0.57473	13.0255	0.34207		8.40274	-0.69021	13.0272	0.38345
8.41844	-0.20897	13.0099	0.14604		8.41592	-0.22572	12.9884	0.17097		8.43884	-0.2659	12.9974	0.18809		8.43576	-0.31321	12.9801	0.2167		8.40844	-0.38678	13.0213	0.23827		8.41165	-0.44724	13.0146	0.28491		8.41268	-0.52738	13.0558	0.3085		8.44303	-0.57676	13.0156	0.34798		8.41269	-0.66852	13.0157	0.38015
8.4284	-0.18085	12.9989	0.14935		8.42584	-0.22988	12.9786	0.17174		8.44984	-0.26852	12.9874	0.19077		8.44572	-0.31563	12.9702	0.2118		8.41835	-0.38445	13.0099	0.22808		8.42168	-0.44966	13.0042	0.28575		8.42448	-0.52157	13.046	0.31455		8.45445	-0.58046	13.0042	0.35147		8.42425	-0.67886	13.0058	0.37527
8.43991	-0.18199	12.9885	0.15428		8.43737	-0.22721	12.9686	0.16996		8.46039	-0.28022	12.9759	0.18385		8.45712	-0.31665	12.9602	0.22192		8.42993	-0.38211	13	0.24059		8.43314	-0.45526	12.9932	0.28868		8.43405	-0.51971	13.0344	0.30449		8.46452	-0.57201	12.9943	0.34963		8.43421	-0.67434	12.9958	0.37872
8.44992	-0.19355	12.9785	0.15079		8.44731	-0.2257	12.957	0.18096		8.47125	-0.26788	12.9661	0.19649		8.46719	-0.31304	12.9487	0.21808		8.43974	-0.3831	12.9885	0.23858		8.44294	-0.45513	12.9833	0.2804		8.4446	-0.51787	13.0245	0.31084		8.47437	-0.58248	12.9842	0.34872		8.4447	-0.67028	12.9843	0.37861
8.46119	-0.20292	12.967	0.15638		8.45869	-0.22515	12.9472	0.17174		8.48173	-0.26628	12.956	0.17572		8.47874	-0.31554	12.9388	0.21773		8.44972	-0.3818	12.9785	0.22294		8.45297	-0.46377	12.9717	0.29298		8.45447	-0.5182	13.013	0.31513		8.48572	-0.57534	12.9728	0.3511		8.45548	-0.67276	12.9744	0.37757
8.47125	-0.19346	12.957	0.15563		8.46866	-0.22623	12.9358	0.17769		8.4917	-0.27352	12.9445	0.19332		8.48863	-0.31392	12.9273	0.22074		8.46119	-0.38821	12.9669	0.22921		8.46451	-0.4686	12.9618	0.28194		8.46609	-0.5155	13.0031	0.31309		8.49576	-0.57419	12.9628	0.34453		8.46596	-0.66817	12.9643	0.37486
8.48166	-0.18814	12.9454	0.15668		8.47875	-0.22071	12.9256	0.17149		8.50317	-0.26591	12.9347	0.17784		8.49848	-0.31362	12.9174	0.22231		8.47116	-0.38207	12.9571	0.23776		8.47442	-0.47252	12.9503	0.28025		8.47592	-0.5093	12.9931	0.30687		8.50569	-0.57405	12.9513	0.35231		8.47693	-0.67462	12.9529	0.37364
8.49275	-0.1866	12.9356	0.16795		8.4901	-0.22669	12.9157	0.17102		8.51307	-0.26777	12.923	0.17741		8.50995	-0.31149	12.9058	0.21464		8.48277	-0.38252	12.9471	0.24332		8.48607	-0.46346	12.9403	0.28073		8.48579	-0.51593	12.9817	0.30811		8.51725	-0.57943	12.9414	0.33351		8.48745	-0.65859	12.9429	0.3811
8.50314	-0.19836	12.9257	0.16566		8.49998	-0.23092	12.9043	0.17848		8.52305	-0.28097	12.9131	0.18672		8.51993	-0.32216	12.8959	0.21437		8.49266	-0.38208	12.9356	0.23934		8.49595	-0.45375	12.9299	0.27938		8.49759	-0.51465	12.9718	0.31631		8.52713	-0.57166	12.9296	0.337		8.49738	-0.6751	12.9314	0.37821
8.51406	-0.193	12.9142	0.16642		8.51004	-0.21746	12.8944	0.18898		8.53457	-0.27358	12.9018	0.18531		8.53148	-0.30912	12.886	0.21159		8.50388	-0.37688	12.9256	0.23491		8.50569	-0.45853	12.9189	0.28036		8.50736	-0.50874	12.9602	0.30685		8.5372	-0.58544	12.9201	0.34762		8.50886	-0.66143	12.9216	0.38353
8.52462	-0.18013	12.9042	0.16699		8.52139	-0.22263	12.8828	0.17764		8.54457	-0.27911	12.8917	0.18358		8.54139	-0.31055	12.8745	0.21278		8.51411	-0.37052	12.9141	0.22521		8.51722	-0.46346	12.9084	0.28143		8.51715	-0.50861	12.9502	0.31052		8.54875	-0.57548	12.91	0.34862		8.51883	-0.66356	12.9116	0.38034
8.53452	-0.18958	12.8928	0.16682		8.53143	-0.22783	12.8729	0.18161		8.55607	-0.26965	12.8812	0.18098		8.55285	-0.30267	12.8645	0.2045		8.52446	-0.36662	12.9043	0.23063		8.52721	-0.46744	12.8975	0.28267		8.52708	-0.50905	12.9388	0.32456		8.55864	-0.56999	12.8985	0.33674		8.53032	-0.67637	12.9	0.39494
8.54611	-0.1834	12.8827	0.14783		8.54291	-0.21425	12.8615	0.18317		8.56583	-0.26721	12.8703	0.18166		8.56283	-0.29995	12.8532	0.20464		8.53554	-0.37803	12.8943	0.24076		8.53872	-0.4609	12.887	0.28302		8.53883	-0.50989	12.9289	0.31905		8.57006	-0.56612	12.8887	0.33576		8.5402	-0.66475	12.8902	0.37814
8.55592	-0.18011	12.8729	0.16409		8.55287	-0.22602	12.8514	0.15856		8.5759	-0.26433	12.8599	0.18029		8.57323	-0.31937	12.8431	0.21183		8.54595	-0.38177	12.8828	0.23851		8.54878	-0.46358	12.877	0.27771		8.5486	-0.50236	12.9188	0.31162		8.57998	-0.57443	12.8771	0.33921		8.55015	-0.65875	12.8786	0.39334
8.56583	-0.18229	12.8614	0.15965		8.56284	-0.22148	12.8416	0.17842		8.58736	-0.27748	12.8489	0.18329		8.5842	-0.30298	12.8332	0.21571		8.55596	-0.36185	12.8728	0.23646		8.55848	-0.45823	12.8656	0.27549		8.55843	-0.5079	12.9075	0.32456		8.58987	-0.57104	12.867	0.35484		8.56169	-0.65448	12.8687	0.38634
8.57734	-0.17427	12.8516	0.15666		8.57429	-0.2156	12.83	0.16037		8.59716	-0.26384	12.8384	0.19128		8.59459	-0.30427	12.8217	0.20578		8.56739	-0.37796	12.8615	0.24079		8.57005	-0.45145	12.8557	0.28672		8.56833	-0.50285	12.8975	0.32053		8.60133	-0.56341	12.8572	0.35157		8.5717	-0.66139	12.8586	0.37709
8.58735	-0.1784	12.8399	0.15592		8.58413	-0.21943	12.8201	0.16694		8.60887	-0.27393	12.8275	0.18203		8.60555	-0.308	12.8118	0.2149		8.57728	-0.37178	12.8515	0.23478		8.57998	-0.46279	12.8441	0.28827		8.58016	-0.50085	12.886	0.31971		8.61126	-0.56227	12.8457	0.34875		8.58287	-0.65224	12.8473	0.38745
8.59876	-0.16671	12.83	0.15001		8.59465	-0.22349	12.8087	0.16865		8.6187	-0.27049	12.8169	0.19312		8.61615	-0.3071	12.8002	0.22764		8.58866	-0.36936	12.8416	0.23745		8.59149	-0.46057	12.8342	0.27597		8.58995	-0.49802	12.876	0.323		8.62287	-0.56949	12.8359	0.35472		8.59307	-0.66469	12.8373	0.39445
8.60874	-0.18105	12.8202	0.15045		8.60556	-0.22035	12.7987	0.15864		8.62863	-0.2724	12.807	0.17692		8.62609	-0.30449	12.7905	0.21962		8.59874	-0.37268	12.83	0.24408		8.6015	-0.43782	12.8243	0.28306		8.59976	-0.50271	12.8657	0.32936		8.63266	-0.56018	12.8243	0.36172		8.6029	-0.65754	12.8258	0.38559
8.6186	-0.18713	12.8086	0.15458		8.61599	-0.21865	12.7887	0.16729		8.64007	-0.2699	12.7955	0.18924		8.63755	-0.29722	12.7799	0.21484		8.60879	-0.37886	12.8202	0.23204		8.61126	-0.46129	12.8128	0.28416		8.61126	-0.50928	12.8545	0.32236		8.64275	-0.57288	12.8143	0.3482		8.61439	-0.66132	12.8159	0.37582
8.63019	-0.17584	12.7986	0.15699		8.62703	-0.22302	12.7773	0.17388		8.65008	-0.26368	12.7856	0.18116		8.6474	-0.3083	12.769	0.21728		8.62019	-0.36436	12.8101	0.24452		8.62277	-0.44108	12.8029	0.28195		8.62123	-0.50615	12.8442	0.3208		8.65422	-0.57458	12.8044	0.36131		8.62437	-0.66522	12.8061	0.38334
8.64017	-0.17465	12.7873	0.14687		8.63747	-0.2176	12.7674	0.17925		8.66149	-0.26867	12.7741	0.18577		8.65839	-0.31381	12.7584	0.22802		8.63002	-0.37581	12.7986	0.23807		8.63259	-0.44575	12.7913	0.27458		8.63178	-0.50585	12.8332	0.3147		8.66428	-0.56321	12.7929	0.35197		8.63583	-0.6608	12.7946	0.39612
8.65156	-0.17785	12.7773	0.16042		8.64737	-0.22535	12.7559	0.17714		8.67139	-0.27594	12.7642	0.18834		8.66881	-0.30217	12.7475	0.21897		8.63997	-0.3771	12.7887	0.24827		8.64417	-0.44797	12.7815	0.2706		8.64261	-0.50649	12.8228	0.31835		8.67552	-0.56176	12.783	0.34328		8.64578	-0.65476	12.7845	0.38686
8.66139	-0.17888	12.7674	0.15817		8.65849	-0.2152	12.7459	0.16893		8.68145	-0.2743	12.7526	0.19714		8.67984	-0.31361	12.737	0.21952		8.65144	-0.36936	12.7773	0.23487		8.65427	-0.44501	12.7716	0.28269		8.6531	-0.49519	12.8118	0.31902		8.68552	-0.56844	12.7714	0.35417		8.65568	-0.66161	12.7732	0.4026
8.67297	-0.18103	12.7558	0.15651		8.66888	-0.23149	12.7344	0.17571		8.693	-0.27377	12.7427	0.18452		8.69044	-0.30862	12.7259	0.21154		8.66138	-0.36558	12.7673	0.24686		8.66414	-0.43975	12.76	0.27543		8.66311	-0.50181	12.8014	0.3181		8.69605	-0.56816	12.7615	0.34748		8.66723	-0.65154	12.7632	0.39364
8.68301	-0.1933	12.7459	0.15622		8.67879	-0.22401	12.7245	0.17765		8.70288	-0.26232	12.7328	0.19711		8.70039	-0.31618	12.7155	0.21888		8.67288	-0.36591	12.7573	0.23466		8.67563	-0.44842	12.75	0.26709		8.67456	-0.50034	12.7912	0.32808		8.70696	-0.57143	12.7516	0.35828		8.67721	-0.65286	12.7527	0.38979
8.69289	-0.19044	12.7361	0.1619		8.6903	-0.22666	12.7145	0.17165		8.71284	-0.26051	12.7214	0.19937		8.71168	-0.3075	12.7057	0.22494		8.6829	-0.38689	12.7458	0.24399		8.68553	-0.43097	12.7386	0.27206		8.68448	-0.50115	12.7799	0.3278		8.71739	-0.57321	12.7402	0.35448		8.68935	-0.64752	12.7417	0.39546
8.70438	-0.19777	12.7244	0.15229		8.70021	-0.23448	12.7031	0.17256		8.72431	-0.26202	12.7114	0.19178		8.72172	-0.30326	12.6942	0.21678		8.69275	-0.37131	12.736	0.24781		8.69707	-0.44055	12.7286	0.26694		8.69596	-0.50599	12.7701	0.3256		8.72853	-0.5729	12.7301	0.35617		8.69869	-0.63651	12.7313	0.38684
8.71433	-0.18665	12.7146	0.16028		8.71027	-0.22792	12.693	0.16992		8.73424	-0.26277	12.6999	0.19956		8.73326	-0.30342	12.6842	0.21984		8.70431	-0.37542	12.7244	0.24293		8.70692	-0.42916	12.7187	0.27094		8.70596	-0.49331	12.7584	0.33174		8.73887	-0.5702	12.7188	0.34664		8.70855	-0.64	12.7203	0.37974
8.72581	-0.18953	12.703	0.13813		8.7217	-0.22737	12.6816	0.15897		8.74575	-0.25658	12.6899	0.19408		8.74325	-0.3015	12.6727	0.22007		8.71425	-0.38135	12.7145	0.23557		8.71757	-0.43328	12.7072	0.27812		8.71592	-0.49856	12.7486	0.32227		8.74892	-0.56501	12.7089	0.35744		8.72023	-0.63382	12.7098	0.39621
8.7357	-0.1899	12.693	0.14829		8.73161	-0.23772	12.6717	0.17897		8.7557	-0.26542	12.68	0.1981		8.75459	-0.29951	12.6629	0.23139		8.72425	-0.3704	12.7046	0.24965		8.72851	-0.43518	12.6973	0.27605		8.72737	-0.49221	12.7385	0.32395		8.76032	-0.56293	12.6988	0.36167		8.72994	-0.64536	12.6999	0.38406
8.74573	-0.18764	12.6831	0.14547		8.74317	-0.23952	12.6617	0.16376		8.76719	-0.25946	12.6686	0.18405		8.76466	-0.29015	12.6513	0.23394		8.73561	-0.36504	12.693	0.24039		8.73877	-0.43045	12.6859	0.26996		8.73732	-0.49343	12.7271	0.3213		8.77023	-0.56024	12.6873	0.35949		8.73975	-0.62918	12.6883	0.39226
8.75721	-0.17605	12.6717	0.16141		8.753	-0.22586	12.6502	0.16273		8.77711	-0.25922	12.6586	0.19797		8.77443	-0.30555	12.6413	0.22824		8.74563	-0.36183	12.6831	0.23204		8.74987	-0.43195	12.6758	0.29018		8.7473	-0.49978	12.7173	0.32817		8.7803	-0.56505	12.6775	0.35314		8.75131	-0.64407	12.6784	0.38132
8.76706	-0.17207	12.6617	0.14789		8.76299	-0.22717	12.6402	0.1918		8.78705	-0.25364	12.647	0.19439		8.78595	-0.28755	12.6315	0.23055		8.75709	-0.36745	12.6716	0.24553		8.76033	-0.45609	12.666	0.26915		8.75878	-0.49053	12.7057	0.32461		8.79165	-0.56523	12.6662	0.36405		8.76138	-0.64669	12.6686	0.38048
8.77858	-0.17064	12.6502	0.14929		8.77444	-0.2238	12.6288	0.17287		8.79852	-0.253	12.6372	0.19499		8.79586	-0.3078	12.62	0.22492		8.76691	-0.36804	12.6617	0.23798		8.77029	-0.4531	12.6544	0.28872		8.76866	-0.48431	12.6958	0.32036		8.80156	-0.56076	12.6559	0.34898		8.77117	-0.63035	12.657	0.39002
8.78864	-0.1901	12.6403	0.16007		8.78437	-0.22052	12.6189	0.18518		8.80832	-0.26757	12.6257	0.19179		8.80759	-0.31163	12.61	0.23175		8.77698	-0.36057	12.6513	0.2428		8.78169	-0.44431	12.6445	0.27375		8.77852	-0.49091	12.6842	0.32431		8.81309	-0.55952	12.6454	0.35718		8.78282	-0.64468	12.6472	0.39862
8.79849	-0.16538	12.6299	0.16234		8.79593	-0.22348	12.6083	0.19355		8.81993	-0.26353	12.6158	0.1855		8.81734	-0.29878	12.5986	0.22052		8.7884	-0.36674	12.6402	0.24273		8.79159	-0.44275	12.6329	0.28906		8.78855	-0.49595	12.6743	0.33079		8.82321	-0.55832	12.6346	0.35057		8.79271	-0.63607	12.6357	0.39969
8.81002	-0.1787	12.6189	0.15293		8.80582	-0.22667	12.5975	0.17895		8.83002	-0.25626	12.6059	0.1908		8.82889	-0.29949	12.5885	0.21587		8.79835	-0.36975	12.6298	0.23767		8.8032	-0.4522	12.6232	0.28691		8.80009	-0.48438	12.6643	0.33201		8.83295	-0.55428	12.6246	0.34738		8.80413	-0.63707	12.6257	0.39463
8.81995	-0.17294	12.6084	0.167		8.81575	-0.21539	12.587	0.18092		8.84045	-0.26102	12.5943	0.17945		8.83873	-0.3072	12.5772	0.20706		8.80982	-0.36358	12.6189	0.23136		8.81317	-0.44837	12.6131	0.28969		8.80991	-0.48863	12.653	0.32461		8.84456	-0.55089	12.6142	0.35826		8.81416	-0.63443	12.6158	0.39113
8.83145	-0.19881	12.5975	0.15599		8.82719	-0.22222	12.5761	0.18606		8.85126	-0.25311	12.5845	0.17918		8.84876	-0.30858	12.5672	0.22048		8.81984	-0.3696	12.6084	0.22891		8.8231	-0.45232	12.6018	0.28598		8.8215	-0.48372	12.6429	0.32725		8.85445	-0.548	12.6032	0.35004		8.82471	-0.63523	12.6042	0.39556
8.84131	-0.17385	12.587	0.15243		8.83719	-0.22275	12.5658	0.17713		8.8618	-0.26089	12.5729	0.17224		8.86015	-0.30304	12.5573	0.21297		8.82976	-0.37705	12.5985	0.256		8.83469	-0.43944	12.5918	0.28215		8.83139	-0.48548	12.6315	0.32744		8.86427	-0.55027	12.5928	0.3432		8.83566	-0.62469	12.5943	0.38897
8.85268	-0.17488	12.5771	0.1591		8.84718	-0.21763	12.5546	0.17256		8.87272	-0.25442	12.563	0.17377		8.87021	-0.3038	12.5457	0.21104		8.84135	-0.36716	12.587	0.24922		8.8445	-0.44414	12.5802	0.28349		8.8414	-0.48967	12.6215	0.32559		8.87591	-0.53977	12.5818	0.3549		8.84619	-0.63539	12.5844	0.39781
8.86278	-0.18645	12.5656	0.15604		8.85874	-0.22322	12.5441	0.18828		8.88323	-0.25151	12.5515	0.17551		8.88173	-0.30301	12.5358	0.23128		8.85119	-0.36974	12.577	0.24692		8.85605	-0.44013	12.5704	0.28377		8.85128	-0.48341	12.6116	0.33609		8.88582	-0.55224	12.5714	0.348		8.85725	-0.62608	12.5729	0.39235
8.87281	-0.177	12.5556	0.15709		8.86861	-0.2293	12.5341	0.17673		8.89312	-0.25179	12.5415	0.17903		8.89157	-0.30474	12.5243	0.22756		8.86268	-0.37407	12.5672	0.23939		8.86598	-0.43607	12.5605	0.28086		8.86293	-0.49156	12.6002	0.33307		8.89577	-0.55586	12.5613	0.34836		8.86755	-0.63157	12.563	0.3897
8.88431	-0.1858	12.5458	0.15128		8.88009	-0.22497	12.5226	0.18094		8.90471	-0.24867	12.5315	0.17501		8.90297	-0.31	12.5145	0.21596		8.87257	-0.3543	12.5556	0.25508		8.87578	-0.42877	12.5489	0.28776		8.87271	-0.49127	12.5902	0.32642		8.90718	-0.54802	12.5499	0.34986		8.87739	-0.62741	12.5515	0.40694
8.89416	-0.19346	12.5342	0.15288		8.89007	-0.2306	12.5127	0.19175		8.91449	-0.24572	12.52	0.17437		8.91297	-0.3095	12.5029	0.22176		8.88297	-0.34609	12.5457	0.24722		8.8873	-0.4263	12.5389	0.28088		8.88307	-0.47759	12.5787	0.32712		8.91717	-0.54611	12.5399	0.34649		8.88893	-0.62417	12.5416	0.39617
8.90462	-0.18866	12.5244	0.1491		8.89993	-0.2271	12.5013	0.18592		8.92454	-0.24627	12.5102	0.19553		8.92412	-0.30101	12.4928	0.22362		8.89401	-0.37003	12.5341	0.2417		8.89721	-0.42558	12.5274	0.27762		8.89407	-0.49448	12.5687	0.34453		8.92859	-0.55041	12.53	0.35482		8.89886	-0.61615	12.5315	0.38666
8.91555	-0.19644	12.5127	0.1633		8.91137	-0.20791	12.4914	0.1821		8.93607	-0.26496	12.4987	0.1958		8.93441	-0.30405	12.483	0.22818		8.90456	-0.3705	12.5241	0.24005		8.90878	-0.42731	12.5176	0.28272		8.90469	-0.49362	12.5573	0.32742		8.93846	-0.53778	12.5186	0.35522		8.91071	-0.61228	12.5201	0.40606
8.92601	-0.18454	12.5029	0.1433		8.92138	-0.2298	12.4799	0.17585		8.94601	-0.24724	12.4887	0.18793		8.94436	-0.30152	12.4715	0.21908		8.91551	-0.36727	12.5127	0.24621		8.91872	-0.43038	12.5069	0.28422		8.91562	-0.49112	12.5473	0.32597		8.94845	-0.54473	12.5086	0.35035		8.92026	-0.61584	12.5102	0.39069
8.93702	-0.18551	12.4929	0.13787		8.9326	-0.21522	12.47	0.16048		8.95749	-0.25716	12.4773	0.1922		8.95591	-0.30141	12.4615	0.23036		8.92585	-0.36981	12.5029	0.24871		8.92863	-0.44483	12.4961	0.30015		8.92589	-0.50286	12.5373	0.32263		8.96007	-0.54033	12.4971	0.3474		8.9301	-0.61238	12.5002	0.3899
8.94753	-0.19269	12.4815	0.15238		8.9427	-0.22842	12.46	0.1704		8.96739	-0.2527	12.4674	0.1961		8.96576	-0.29337	12.4502	0.2323		8.93589	-0.37907	12.4928	0.24344		8.94009	-0.42886	12.4857	0.27983		8.93589	-0.50683	12.526	0.3248		8.97009	-0.5273	12.4872	0.34999		8.94176	-0.60746	12.4887	0.39211
8.95838	-0.1972	12.4715	0.14763		8.95319	-0.22384	12.4485	0.17265		8.97737	-0.25279	12.4574	0.192		8.97736	-0.3107	12.4401	0.23059		8.94742	-0.37549	12.4814	0.24499		8.94999	-0.42341	12.4757	0.27926		8.9477	-0.50336	12.5159	0.33024		8.98137	-0.54583	12.4773	0.33992		8.95157	-0.61887	12.4787	0.39518
8.96894	-0.18543	12.4599	0.14418		8.96428	-0.22079	12.4385	0.16292		8.98882	-0.27233	12.4459	0.18896		8.98726	-0.29765	12.4287	0.22887		8.95722	-0.36887	12.4715	0.2469		8.96143	-0.43443	12.4642	0.28632		8.95743	-0.49703	12.5044	0.32515		8.99136	-0.54518	12.4657	0.35485		8.96296	-0.62354	12.4674	0.39563
8.97891	-0.18389	12.45	0.16856		8.97479	-0.22851	12.427	0.17414		8.99875	-0.25171	12.436	0.19814		8.99876	-0.29374	12.4188	0.22953		8.96884	-0.36318	12.4615	0.24412		8.97154	-0.43709	12.4543	0.28248		8.96719	-0.48956	12.4945	0.3252		9.00136	-0.5521	12.4558	0.34773		8.97314	-0.63007	12.4574	0.39295
8.99034	-0.19235	12.4401	0.15052		8.98563	-0.21935	12.4171	0.18056		9.00867	-0.26233	12.4244	0.18879		9.00878	-0.28852	12.4087	0.22946		8.97872	-0.37674	12.4501	0.2589		8.98137	-0.43009	12.4443	0.28882		8.97881	-0.49587	12.483	0.31676		9.01272	-0.54729	12.4457	0.34974		8.98301	-0.6185	12.4474	0.3809
9.00029	-0.19067	12.4286	0.15366		8.996	-0.223	12.4056	0.16825		9.0202	-0.26023	12.4145	0.18866		9.01869	-0.30642	12.3973	0.23708		8.98878	-0.35495	12.4401	0.25276		8.99303	-0.43501	12.4329	0.28767		8.98889	-0.48437	12.473	0.32385		9.02265	-0.54253	12.4344	0.33734		8.99455	-0.6219	12.436	0.39017
9.01023	-0.18937	12.4186	0.15589		9.00607	-0.22783	12.3956	0.17405		9.03005	-0.26286	12.403	0.18713		9.03003	-0.30856	12.3872	0.23208		9.00018	-0.37016	12.4286	0.24838		9.00284	-0.43305	12.4229	0.2847		8.99868	-0.47636	12.4632	0.32664		9.03415	-0.54895	12.4245	0.36095		9.00447	-0.61817	12.4261	0.39585
9.02172	-0.19795	12.4072	0.15475		9.01754	-0.22878	12.3857	0.17762		9.0415	-0.25861	12.3932	0.19078		9.04003	-0.29862	12.3758	0.2177		9.01017	-0.36013	12.4187	0.25577		9.01437	-0.43864	12.4112	0.29062		9.00841	-0.49613	12.4517	0.32805		9.04415	-0.54382	12.413	0.3582		9.01448	-0.61944	12.4144	0.40148
9.0316	-0.19332	12.3972	0.15457		9.02732	-0.22777	12.3742	0.17091		9.05146	-0.2563	12.3831	0.19347		9.0516	-0.29998	12.3659	0.22055		9.0217	-0.37104	12.4087	0.24978		9.0243	-0.4237	12.4016	0.29038		9.02016	-0.48252	12.4417	0.32771		9.05446	-0.52826	12.403	0.35106		9.0256	-0.61966	12.4045	0.40352
9.04306	-0.19608	12.3872	0.15578		9.03743	-0.22412	12.3643	0.17259		9.06136	-0.25283	12.3717	0.19114		9.06136	-0.29451	12.356	0.21954		9.0315	-0.36463	12.3973	0.25285		9.03416	-0.42814	12.3915	0.28746		9.03005	-0.48568	12.4302	0.32692		9.06564	-0.53553	12.3931	0.36202		9.03571	-0.6182	12.3941	0.39607
9.05304	-0.19026	12.3758	0.15546		9.04893	-0.22328	12.3528	0.16659		9.07293	-0.26139	12.3617	0.19117		9.07295	-0.29988	12.3445	0.22281		9.04145	-0.36765	12.3872	0.24833		9.04567	-0.42888	12.38	0.2911		9.03987	-0.48842	12.4203	0.33454		9.076	-0.53193	12.3815	0.3675		9.04725	-0.5956	12.383	0.40366
9.06292	-0.1954	12.366	0.14649		9.05878	-0.21736	12.3429	0.1712		9.08284	-0.25687	12.3502	0.18593		9.08296	-0.28378	12.3346	0.22467		9.05288	-0.3603	12.3758	0.23775		9.05571	-0.43076	12.3701	0.29049		9.05141	-0.48186	12.4087	0.34008		9.08696	-0.53212	12.3716	0.36076		9.05719	-0.60908	12.3726	0.39786
9.07435	-0.19145	12.3544	0.1527		9.07029	-0.223	12.3314	0.17244		9.09445	-0.2646	12.3402	0.19225		9.09266	-0.29176	12.3231	0.22599		9.06273	-0.35755	12.3659	0.24236		9.0671	-0.41875	12.3586	0.30353		9.06138	-0.48022	12.3988	0.32941		9.09751	-0.53754	12.3602	0.3644		9.06709	-0.59919	12.3627	0.4006
9.08441	-0.19937	12.3445	0.15297		9.08023	-0.22439	12.3214	0.17537		9.10425	-0.25185	12.3287	0.187		9.10427	-0.29057	12.3131	0.22958		9.07441	-0.36648	12.3559	0.2412		9.077	-0.42654	12.3485	0.2895		9.07134	-0.48547	12.3889	0.32282		9.10739	-0.527	12.3502	0.36755		9.07855	-0.60705	12.3514	0.40551
9.09594	-0.19445	12.3347	0.14597		9.09013	-0.21526	12.3116	0.17483		9.11407	-0.26277	12.3188	0.19933		9.11422	-0.29131	12.3017	0.22035		9.08438	-0.36549	12.3443	0.25978		9.08698	-0.42114	12.3388	0.28539		9.08274	-0.48865	12.3774	0.32448		9.11876	-0.53881	12.3402	0.37121		9.08862	-0.60673	12.3413	0.39167
9.10574	-0.1981	12.323	0.1658		9.10171	-0.2169	12.3001	0.1798		9.12563	-0.26607	12.3084	0.18645		9.12575	-0.28356	12.2918	0.22951		9.09417	-0.36057	12.3346	0.23744		9.09848	-0.41282	12.3272	0.29592		9.09175	-0.48698	12.3675	0.32534		9.12878	-0.52512	12.3288	0.36652		9.09996	-0.61551	12.3299	0.40287
9.11742	-0.20161	12.3131	0.16158		9.11155	-0.21215	12.29	0.18949		9.13566	-0.25042	12.2975	0.19203		9.1358	-0.29084	12.2818	0.22778		9.10563	-0.3727	12.3231	0.24213		9.10837	-0.422	12.3173	0.29198		9.10267	-0.47967	12.356	0.33113		9.13999	-0.54103	12.319	0.37743		9.11004	-0.61601	12.3199	0.39481
9.12719	-0.19205	12.3017	0.16915		9.12309	-0.2182	12.2786	0.17769		9.14712	-0.26611	12.2871	0.19862		9.14708	-0.29412	12.2702	0.22066		9.11566	-0.35583	12.3131	0.25116		9.1198	-0.41095	12.3058	0.2859		9.11304	-0.47687	12.346	0.32757		9.15028	-0.53344	12.3074	0.36936		9.12149	-0.60813	12.3101	0.39853
9.13715	-0.19351	12.2918	0.16081		9.13286	-0.22581	12.2687	0.17578		9.15707	-0.25458	12.2761	0.19461		9.1618	-0.2974	12.2604	0.21742		9.12719	-0.36185	12.3032	0.24962		9.12984	-0.41016	12.2959	0.29049		9.12308	-0.47635	12.3356	0.31947		9.16007	-0.53839	12.2974	0.36638		9.13141	-0.61503	12.2985	0.40977
9.1487	-0.18317	12.2818	0.15252		9.14297	-0.21902	12.2588	0.17589		9.16694	-0.25277	12.266	0.18298		9.16702	-0.28265	12.2489	0.21997		9.13711	-0.37609	12.2916	0.24519		9.14037	-0.41205	12.286	0.27722		9.13436	-0.46706	12.3247	0.32484		9.17163	-0.53243	12.2871	0.36216		9.14123	-0.61527	12.2886	0.40786
9.15857	-0.19157	12.2702	0.14742		9.15453	-0.2246	12.2472	0.17029		9.17847	-0.25002	12.2556	0.19236		9.17854	-0.28176	12.2389	0.21945		9.14698	-0.36178	12.2818	0.25382		9.15116	-0.41134	12.2744	0.28413		9.1444	-0.46608	12.3142	0.33152		9.18171	-0.52537	12.2761	0.37217		9.15294	-0.62068	12.2771	0.41035
9.17001	-0.18416	12.2604	0.14941		9.16437	-0.21772	12.2374	0.17598		9.18839	-0.25666	12.2446	0.19754		9.18832	-0.28376	12.2274	0.21816		9.15847	-0.36785	12.2713	0.25089		9.16165	-0.41674	12.2645	0.29207		9.15451	-0.46793	12.3033	0.33643		9.19302	-0.5269	12.2661	0.35923		9.16269	-0.61543	12.2672	0.40812
9.18008	-0.18787	12.2498	0.14487		9.17584	-0.22171	12.2257	0.17043		9.19885	-0.26096	12.2342	0.18847		9.19994	-0.29865	12.2175	0.2147		9.16837	-0.35212	12.2602	0.24645		9.17271	-0.40755	12.2531	0.29647		9.16437	-0.47043	12.2929	0.32613		9.20299	-0.53253	12.2545	0.36655		9.17264	-0.6123	12.2573	0.40477
9.18994	-0.1825	12.2388	0.15475		9.18585	-0.20593	12.2159	0.17144		9.20989	-0.25432	12.2232	0.20388		9.20987	-0.28417	12.207	0.21529		9.17999	-0.36313	12.2499	0.24912		9.18316	-0.42152	12.2431	0.29895		9.17566	-0.47201	12.2818	0.33072		9.21307	-0.51511	12.2447	0.36375		9.18418	-0.60917	12.2458	0.41852
9.20154	-0.18895	12.2284	0.15129		9.19721	-0.22282	12.2045	0.16874		9.22021	-0.25852	12.2128	0.19352		9.22143	-0.29098	12.196	0.21442		9.18987	-0.36085	12.2388	0.25874		9.19306	-0.42112	12.2333	0.29607		9.18589	-0.47311	12.2713	0.32697		9.22454	-0.52141	12.2343	0.35441		9.19404	-0.59541	12.2358	0.41025
9.21137	-0.18158	12.2175	0.14756		9.20709	-0.20731	12.1945	0.17959		9.23125	-0.25326	12.2018	0.19147		9.23136	-0.28203	12.1856	0.20739		9.19977	-0.36539	12.2283	0.26105		9.20463	-0.41318	12.2217	0.3054		9.1956	-0.45747	12.2614	0.32532		9.23445	-0.51571	12.2233	0.36033		9.20564	-0.60118	12.2242	0.40284
9.22298	-0.16857	12.2069	0.14536		9.21711	-0.2203	12.1845	0.16648		9.24178	-0.24739	12.1913	0.19545		9.24182	-0.28865	12.1747	0.22337		9.21129	-0.35244	12.2185	0.26826		9.21448	-0.4053	12.2117	0.30042		9.20576	-0.46051	12.25	0.33894		9.24587	-0.52582	12.2128	0.36679		9.21542	-0.59619	12.2143	0.40064
9.23283	-0.16871	12.1971	0.15167		9.22865	-0.22432	12.173	0.16591		9.25167	-0.24307	12.1814	0.19142		9.25267	-0.28555	12.1641	0.22964		9.22129	-0.35518	12.2069	0.25622		9.22605	-0.40868	12.2003	0.30759		9.21674	-0.46112	12.2399	0.33565		9.25595	-0.52234	12.2017	0.36125		9.22608	-0.59809	12.2043	0.41792
9.24281	-0.16563	12.1856	0.1564		9.23853	-0.2202	12.1631	0.1596		9.26318	-0.2486	12.1699	0.19495		9.26324	-0.28174	12.1542	0.22977		9.23269	-0.36294	12.1971	0.27044		9.23592	-0.41427	12.1903	0.30224		9.2271	-0.45877	12.2284	0.32498		9.2658	-0.5217	12.1913	0.35628		9.23693	-0.59495	12.193	0.40318
9.25431	-0.18239	12.1757	0.14012		9.25011	-0.21549	12.1516	0.16805		9.27311	-0.248	12.16	0.20557		9.27418	-0.2886	12.1427	0.22122		9.24264	-0.3615	12.1856	0.26524		9.24585	-0.41533	12.1804	0.27541		9.23697	-0.46091	12.2186	0.32801		9.27719	-0.51886	12.1815	0.35783		9.24743	-0.58854	12.183	0.40924
9.2642	-0.16686	12.1641	0.15267		9.25995	-0.21314	12.1416	0.15338		9.28467	-0.25049	12.1484	0.20336		9.28461	-0.28743	12.1329	0.23175		9.25266	-0.35937	12.1757	0.26327		9.25732	-0.40951	12.1688	0.30031		9.24867	-0.45986	12.207	0.33634		9.28731	-0.52116	12.1698	0.35996		9.25835	-0.58861	12.1714	0.41115
9.27416	-0.17142	12.1541	0.14038		9.27002	-0.21276	12.1302	0.16837		9.29442	-0.24782	12.1386	0.2032		9.29461	-0.27486	12.1213	0.22368		9.26404	-0.36103	12.1642	0.26573		9.26725	-0.40814	12.1589	0.30236		9.25854	-0.45527	12.197	0.33528		9.29864	-0.51807	12.1599	0.36111		9.26883	-0.60223	12.1615	0.40445
9.28558	-0.17464	12.1425	0.16115		9.28151	-0.2227	12.1202	0.18033		9.3044	-0.24191	12.127	0.20372		9.30601	-0.29457	12.1115	0.22254		9.27406	-0.35364	12.1541	0.25726		9.27893	-0.40399	12.1474	0.28693		9.26883	-0.45737	12.1872	0.33344		9.30868	-0.52356	12.1501	0.3566		9.2797	-0.59093	12.1517	0.40925
9.2954	-0.17779	12.1327	0.15428		9.29137	-0.2205	12.1102	0.17818		9.31599	-0.22812	12.1172	0.20944		9.31597	-0.29659	12.1015	0.2318		9.2856	-0.35278	12.1442	0.26297		9.28881	-0.40953	12.1375	0.29197		9.27888	-0.46287	12.1758	0.3305		9.31851	-0.53047	12.1385	0.35118		9.29037	-0.58006	12.1401	0.40409
9.30713	-0.19773	12.1228	0.15185		9.30294	-0.21798	12.0989	0.18941		9.32589	-0.23613	12.1072	0.20593		9.3275	-0.28236	12.09	0.22483		9.2954	-0.35727	12.1327	0.2688		9.29871	-0.41655	12.1259	0.29824		9.28871	-0.45579	12.1657	0.32347		9.33013	-0.52343	12.1286	0.38136		9.30008	-0.58939	12.1303	0.40366
9.31698	-0.16889	12.1114	0.16622		9.31272	-0.21201	12.0889	0.1835		9.33577	-0.24789	12.0956	0.20455		9.33743	-0.2887	12.08	0.23011		9.30589	-0.36262	12.1229	0.26204		9.31026	-0.40563	12.1162	0.30057		9.30018	-0.47272	12.1542	0.33368		9.34011	-0.52796	12.1171	0.37672		9.31167	-0.58259	12.1202	0.40865
9.32736	-0.17807	12.1015	0.16942		9.32282	-0.22452	12.0774	0.17899		9.34732	-0.24813	12.0856	0.21279		9.34892	-0.29493	12.0686	0.22411		9.31693	-0.35457	12.1129	0.26116		9.32012	-0.4167	12.1056	0.28965		9.31019	-0.46466	12.1443	0.3249		9.35146	-0.53292	12.1072	0.37317		9.32168	-0.59663	12.1086	0.40523
9.33847	-0.18227	12.0899	0.16611		9.33423	-0.22657	12.0674	0.1826		9.35736	-0.24561	12.0743	0.20647		9.35901	-0.289	12.0586	0.22381		9.32725	-0.35288	12.1014	0.2527		9.33163	-0.41557	12.0945	0.29723		9.32007	-0.45822	12.1345	0.32872		9.36146	-0.51899	12.0973	0.37102		9.33304	-0.58919	12.0989	0.40945
9.34888	-0.17491	12.08	0.15929		9.34417	-0.21169	12.0571	0.18561		9.36881	-0.25231	12.0643	0.20564		9.3688	-0.28711	12.0472	0.22885		9.33835	-0.34185	12.0916	0.2505		9.34149	-0.41239	12.0842	0.29126		9.33008	-0.45178	12.1228	0.32627		9.37149	-0.51028	12.0857	0.37849		9.34304	-0.59096	12.0873	0.40837
9.35891	-0.18666	12.0701	0.15352		9.35574	-0.19558	12.0461	0.17792		9.37865	-0.2617	12.0528	0.2049		9.38025	-0.27998	12.0372	0.22089		9.3488	-0.35858	12.0798	0.26332		9.35158	-0.40675	12.0732	0.29091		9.33997	-0.45903	12.1131	0.33289		9.38281	-0.52148	12.0759	0.37638		9.35297	-0.58268	12.0774	0.40639
9.37028	-0.17739	12.0586	0.15483		9.36568	-0.21257	12.0356	0.17768		9.38863	-0.25071	12.0429	0.22263		9.39037	-0.29276	12.0273	0.21678		9.35871	-0.36071	12.07	0.26156		9.36305	-0.41412	12.0629	0.28512		9.35141	-0.45248	12.1015	0.343		9.39286	-0.50904	12.0643	0.37807		9.36459	-0.58111	12.0674	0.41443
9.38028	-0.18031	12.0486	0.15572		9.37614	-0.21664	12.0247	0.18407		9.40019	-0.25405	12.033	0.2048		9.40159	-0.26996	12.0156	0.22669		9.37017	-0.34807	12.0601	0.25168		9.37288	-0.41229	12.0529	0.30388		9.3615	-0.45712	12.0915	0.32641		9.40269	-0.5108	12.0544	0.37219		9.37448	-0.59319	12.056	0.40776
9.39165	-0.17931	12.0373	0.16121		9.387	-0.22098	12.0141	0.17925		9.41005	-0.25824	12.0214	0.22288		9.41166	-0.29397	12.0059	0.22435		9.38024	-0.34512	12.0487	0.2675		9.3846	-0.41992	12.0413	0.28627		9.37127	-0.45039	12.0802	0.32574		9.41435	-0.50617	12.0445	0.37111		9.38603	-0.59109	12.0461	0.41517
9.40176	-0.17506	12.0272	0.15847		9.39693	-0.21014	12.003	0.17365		9.42157	-0.26004	12.0115	0.19422		9.42323	-0.28087	11.9943	0.23425		9.39017	-0.35365	12.0387	0.27135		9.39434	-0.41115	12.0314	0.27333		9.38281	-0.45734	12.07	0.33467		9.42424	-0.5052	12.033	0.36704		9.39583	-0.57908	12.0349	0.41007
9.41157	-0.17999	12.0173	0.1663		9.40752	-0.21588	11.9925	0.17784		9.43154	-0.25526	12.0001	0.18463		9.43299	-0.27662	11.9844	0.23166		9.40146	-0.3473	12.0271	0.2565		9.40429	-0.41324	12.0199	0.27971		9.39271	-0.45781	12.0602	0.32623		9.43559	-0.51163	12.0231	0.37189		9.40587	-0.57085	12.0246	0.4157
9.42311	-0.17515	12.0059	0.14409		9.4185	-0.21708	11.9828	0.17686		9.44144	-0.2496	11.9901	0.19478		9.44303	-0.27952	11.9744	0.22561		9.41161	-0.34551	12.0172	0.25161		9.41582	-0.42604	12.0099	0.30379		9.40264	-0.44964	12.0487	0.33422		9.44558	-0.52409	12.0114	0.35528		9.41732	-0.58015	12.0141	0.40921
9.43305	-0.17336	11.9959	0.15829		9.429	-0.21444	11.9712	0.18935		9.45279	-0.23748	11.9801	0.20425		9.45449	-0.28036	11.963	0.22846		9.42306	-0.33964	12.0073	0.25664		9.42577	-0.39065	12.0001	0.29428		9.41323	-0.45899	12.0386	0.33339		9.45598	-0.51733	12.0015	0.37619		9.42731	-0.57743	12.0032	0.41835
9.44457	-0.17395	11.9859	0.16113		9.43984	-0.2164	11.9614	0.18265		9.46277	-0.25177	11.9687	0.20909		9.46441	-0.27577	11.9529	0.2263		9.43285	-0.34872	11.9958	0.25105		9.43727	-0.39271	11.9884	0.29717		9.42409	-0.45593	12.0273	0.33185		9.46699	-0.52121	11.9917	0.36168		9.43713	-0.57702	11.9927	0.40767
9.45455	-0.18512	11.9742	0.16003		9.45037	-0.20847	11.9498	0.19536		9.47438	-0.25132	11.9588	0.20684		9.476	-0.26869	11.9415	0.23064		9.44293	-0.34473	11.9858	0.26175		9.44714	-0.39824	11.9785	0.30108		9.43466	-0.45064	12.0172	0.34138		9.4774	-0.52258	11.98	0.37467		9.44861	-0.57071	11.9818	0.41889
9.46429	-0.18356	11.9646	0.15338		9.46023	-0.21785	11.9399	0.18517		9.48414	-0.25992	11.9473	0.19852		9.48581	-0.27655	11.9316	0.23058		9.45444	-0.34125	11.9743	0.24953		9.45716	-0.39203	11.9686	0.29939		9.44451	-0.44908	12.0073	0.33275		9.48831	-0.51924	11.9701	0.36842		9.45861	-0.56384	11.9712	0.42543
9.4758	-0.18572	11.9529	0.15637		9.47165	-0.21786	11.93	0.19354		9.49432	-0.26589	11.9373	0.19018		9.4959	-0.25954	11.9201	0.21952		9.46434	-0.33678	11.9644	0.26433		9.4685	-0.39177	11.9572	0.29812		9.45444	-0.46757	11.9959	0.34412		9.49891	-0.50781	11.9587	0.3659		9.47001	-0.56848	11.9614	0.4206
9.48576	-0.18084	11.943	0.15597		9.48169	-0.2154	11.9184	0.18548		9.50576	-0.26205	11.926	0.2001		9.50737	-0.26913	11.9101	0.23152		9.47573	-0.34273	11.9545	0.26562		9.47865	-0.38967	11.9472	0.29718		9.46594	-0.44941	11.9858	0.33115		9.50875	-0.51058	11.9489	0.36329		9.47999	-0.56235	11.9499	0.42669
9.49579	-0.18933	11.9332	0.1471		9.49171	-0.2154	11.9085	0.16916		9.51564	-0.25853	11.9158	0.20042		9.51737	-0.28307	11.9002	0.22682		9.48561	-0.34305	11.9428	0.26291		9.49007	-0.39068	11.9357	0.2986		9.47579	-0.45222	11.9744	0.33975		9.52056	-0.5101	11.9387	0.37928		9.49166	-0.57082	11.9399	0.42901
9.50726	-0.17302	11.9217	0.15167		9.50312	-0.22257	11.897	0.18608		9.52708	-0.24583	11.906	0.20834		9.52882	-0.27925	11.8887	0.23458		9.49575	-0.35139	11.933	0.27337		9.49994	-0.38809	11.9258	0.3033		9.48586	-0.45101	11.9645	0.33442		9.53019	-0.50927	11.9272	0.36952		9.50152	-0.56723	11.9286	0.42771
9.51729	-0.17873	11.9117	0.14646		9.51303	-0.21617	11.8872	0.16461		9.5371	-0.24531	11.8945	0.20109		9.53864	-0.27793	11.8787	0.22291		9.50721	-0.34267	11.9231	0.27212		9.50998	-0.38864	11.9159	0.2991		9.49577	-0.44563	11.953	0.34844		9.54202	-0.51013	11.9174	0.37015		9.51147	-0.56391	11.9185	0.42381
9.52711	-0.17769	11.9002	0.15896		9.52464	-0.22882	11.8771	0.18987		9.54855	-0.23535	11.8846	0.19514		9.55031	-0.27441	11.8673	0.23525		9.51721	-0.34817	11.9116	0.26274		9.52135	-0.3924	11.9044	0.29542		9.5073	-0.45531	11.9431	0.32635		9.55183	-0.50343	11.9059	0.36663		9.5229	-0.55869	11.9085	0.42308
9.53869	-0.16522	11.8902	0.15892		9.5345	-0.21923	11.8657	0.1813		9.55843	-0.24774	11.873	0.19988		9.56009	-0.29225	11.8573	0.23857		9.52863	-0.34771	11.9017	0.25947		9.53119	-0.39733	11.8945	0.29438		9.5171	-0.45479	11.9332	0.3349		9.56159	-0.51166	11.896	0.36608		9.53296	-0.55597	11.8971	0.41846
9.54866	-0.18621	11.8803	0.14941		9.54429	-0.21684	11.8557	0.17329		9.56841	-0.23986	11.8631	0.20005		9.57005	-0.28213	11.8458	0.23987		9.53856	-0.33937	11.8903	0.27974		9.54292	-0.385	11.8831	0.2931		9.52712	-0.44462	11.9217	0.33083		9.57321	-0.50362	11.886	0.35078		9.54436	-0.5642	11.8871	0.40872
9.56011	-0.16133	11.8688	0.16136		9.556	-0.20564	11.8442	0.17722		9.58003	-0.24121	11.8516	0.1999		9.58155	-0.28479	11.836	0.23936		9.54847	-0.33616	11.8804	0.28049		9.55289	-0.3888	11.8728	0.29831		9.5372	-0.44661	11.9117	0.33271		9.58312	-0.5017	11.8745	0.36383		9.55421	-0.56086	11.8755	0.41598
9.57002	-0.16271	11.8589	0.15925		9.56584	-0.2132	11.8343	0.16636		9.58992	-0.24697	11.8417	0.19905		9.5915	-0.27967	11.8259	0.22803		9.55993	-0.34392	11.8698	0.25594		9.56329	-0.39352	11.8631	0.29735		9.54854	-0.44794	11.9002	0.33752		9.59311	-0.50246	11.8646	0.35997		9.56591	-0.57484	11.8658	0.42565
9.58134	-0.15352	11.8473	0.16371		9.57733	-0.21872	11.8227	0.16891		9.6014	-0.2392	11.8317	0.20105		9.60306	-0.28088	11.8145	0.24156		9.57002	-0.33976	11.8588	0.26288		9.57423	-0.3809	11.8516	0.30595		9.55849	-0.44062	11.8903	0.33657		9.60457	-0.50396	11.8531	0.3642		9.57569	-0.57249	11.8557	0.4241
9.59162	-0.17271	11.8375	0.15522		9.58736	-0.20084	11.8128	0.17835		9.61133	-0.24031	11.8203	0.1985		9.61295	-0.27745	11.8046	0.23784		9.5813	-0.33822	11.8484	0.2559		9.58467	-0.39295	11.8417	0.29379		9.56842	-0.44626	11.8786	0.33475		9.61441	-0.5005	11.8432	0.39357		9.58562	-0.56266	11.8442	0.42059
9.60131	-0.17586	11.827	0.1665		9.59715	-0.18942	11.8029	0.17175		9.62181	-0.24144	11.8102	0.20329		9.62445	-0.27888	11.7931	0.2319		9.59138	-0.33422	11.8386	0.27249		9.59533	-0.39482	11.8302	0.29723		9.57973	-0.44871	11.8688	0.35212		9.62537	-0.50763	11.8327	0.36791		9.59706	-0.57088	11.8343	0.41764
9.61286	-0.17982	11.816	0.15862		9.60873	-0.21424	11.7915	0.17713		9.63279	-0.23397	11.7988	0.20152		9.63434	-0.26774	11.7832	0.23304		9.60121	-0.33929	11.8271	0.25868		9.60612	-0.39357	11.8203	0.29846		9.59	-0.444	11.859	0.33604		9.63591	-0.49985	11.8216	0.37512		9.60707	-0.57086	11.8245	0.42421
9.62277	-0.1715	11.8056	0.15565		9.61857	-0.20753	11.7816	0.16631		9.64321	-0.22937	11.7889	0.19838		9.64421	-0.27061	11.7733	0.22109		9.61277	-0.33023	11.8171	0.2587		9.61609	-0.38794	11.8102	0.29334		9.60031	-0.43955	11.8474	0.3463		9.64579	-0.4986	11.8113	0.38251		9.61862	-0.56327	11.8127	0.43155
9.6343	-0.17998	11.7947	0.14854		9.63015	-0.20828	11.7702	0.17002		9.65428	-0.22625	11.7775	0.19446		9.65579	-0.2648	11.7616	0.23871		9.62275	-0.33757	11.8056	0.27208		9.62738	-0.3993	11.7988	0.30469		9.61034	-0.44212	11.8375	0.3413		9.65714	-0.5034	11.8003	0.38886		9.62852	-0.56057	11.803	0.41952
9.64427	-0.16979	11.784	0.15122		9.64008	-0.19918	11.7602	0.17586		9.66459	-0.22517	11.7675	0.19967		9.66575	-0.27035	11.7517	0.22668		9.63429	-0.3486	11.7957	0.27194		9.63748	-0.39453	11.7888	0.30729		9.62164	-0.45882	11.8259	0.33567		9.66723	-0.50819	11.7898	0.38136		9.64014	-0.56387	11.7917	0.42745
9.65421	-0.1802	11.7743	0.14273		9.65009	-0.19956	11.7501	0.17318		9.67459	-0.24323	11.7576	0.2026		9.67728	-0.28633	11.7403	0.2278		9.6441	-0.35368	11.7844	0.26768		9.64923	-0.39019	11.7773	0.31946		9.63173	-0.43818	11.8161	0.34959		9.67727	-0.51068	11.7798	0.38592		9.65002	-0.56163	11.7815	0.4293
9.66566	-0.18607	11.7627	0.16031		9.66159	-0.21588	11.7386	0.16292		9.68611	-0.25639	11.746	0.2045		9.68709	-0.28346	11.7303	0.23365		9.65424	-0.35146	11.7743	0.27473		9.659	-0.38144	11.7675	0.30659		9.64165	-0.45539	11.8056	0.35083		9.6886	-0.50978	11.7685	0.37458		9.65973	-0.5549	11.7716	0.42811
9.67554	-0.18129	11.7528	0.1599		9.67139	-0.21451	11.7287	0.17643		9.69605	-0.24008	11.736	0.20341		9.69873	-0.273	11.7189	0.23356		9.66563	-0.34723	11.7644	0.27637		9.66877	-0.37781	11.7575	0.30526		9.65159	-0.45079	11.7945	0.35599		9.69847	-0.52051	11.7586	0.37471		9.6714	-0.54927	11.7601	0.42796
9.68711	-0.17507	11.7414	0.15018		9.68298	-0.19087	11.7172	0.17162		9.70742	-0.24599	11.7246	0.18871		9.70855	-0.28612	11.7089	0.23243		9.67549	-0.34658	11.7528	0.27804		9.68023	-0.37428	11.7459	0.31042		9.66297	-0.44193	11.7842	0.35001		9.70861	-0.50914	11.7486	0.38555		9.6814	-0.55646	11.7502	0.43719
9.697	-0.16355	11.7314	0.14726		9.69286	-0.20147	11.7074	0.17553		9.71741	-0.26226	11.7146	0.19149		9.71848	-0.27675	11.6984	0.22758		9.68708	-0.34487	11.7429	0.2795		9.69021	-0.38894	11.736	0.31247		9.67302	-0.45351	11.7732	0.34925		9.72002	-0.50184	11.737	0.36546		9.69281	-0.54294	11.7402	0.42459
9.70744	-0.17287	11.7213	0.16147		9.70268	-0.2024	11.6974	0.18332		9.72733	-0.23088	11.7032	0.2031		9.73003	-0.27907	11.6875	0.23731		9.69685	-0.3352	11.733	0.27566		9.70201	-0.38252	11.7256	0.31195		9.68446	-0.43784	11.7629	0.35959		9.7298	-0.50162	11.7272	0.37616		9.70263	-0.55585	11.7288	0.41873
9.71843	-0.16359	11.7098	0.15518		9.71431	-0.19983	11.6859	0.17249		9.73883	-0.23412	11.6933	0.20685		9.7399	-0.27163	11.677	0.24106		9.70739	-0.34839	11.7214	0.26355		9.7116	-0.3954	11.7145	0.31028		9.6945	-0.43929	11.7518	0.36023		9.74131	-0.50043	11.7157	0.36595		9.71431	-0.55635	11.7189	0.42865
9.72881	-0.17997	11.7	0.13775		9.72414	-0.20616	11.6759	0.17349		9.7487	-0.24161	11.6827	0.20283		9.7514	-0.26541	11.6661	0.2456		9.71837	-0.3424	11.7116	0.2622		9.72159	-0.38853	11.7041	0.31083		9.7044	-0.43563	11.7414	0.34538		9.75136	-0.50855	11.7056	0.36755		9.72407	-0.55664	11.7074	0.42113
9.73982	-0.17321	11.6901	0.15457		9.73459	-0.18841	11.6644	0.17798		9.76027	-0.24015	11.6718	0.19917		9.76144	-0.28167	11.6556	0.23207		9.72875	-0.34045	11.7	0.27724		9.73303	-0.39078	11.6931	0.30327		9.71431	-0.43745	11.7314	0.33733		9.76135	-0.49452	11.6958	0.37491		9.73457	-0.56473	11.6974	0.42608
9.75033	-0.17233	11.6785	0.1501		9.74554	-0.20466	11.6545	0.17394		9.77017	-0.23562	11.6614	0.19705		9.77269	-0.28065	11.6456	0.23513		9.73989	-0.35303	11.6901	0.27202		9.74296	-0.38533	11.6827	0.30227		9.72427	-0.44472	11.7199	0.33723		9.77273	-0.49823	11.6842	0.3823		9.74563	-0.57175	11.6873	0.42867
9.7603	-0.17376	11.6687	0.15934		9.75563	-0.19915	11.643	0.17624		9.78017	-0.22595	11.6504	0.18769		9.7829	-0.27269	11.6341	0.23444		9.75023	-0.33994	11.6801	0.27206		9.75482	-0.38839	11.6728	0.30895		9.73564	-0.43684	11.7099	0.33903		9.78273	-0.51031	11.6743	0.37409		9.75556	-0.55762	11.676	0.4263
9.77181	-0.17224	11.6572	0.16271		9.76706	-0.20077	11.6331	0.17597		9.79183	-0.24206	11.64	0.19978		9.79321	-0.27373	11.6242	0.22283		9.76026	-0.34343	11.6686	0.27256		9.76451	-0.3919	11.6612	0.30765		9.7457	-0.43542	11.6986	0.33958		9.79431	-0.49736	11.6645	0.38905		9.76693	-0.56041	11.666	0.42415
9.78179	-0.18389	11.6471	0.17157		9.77705	-0.20389	11.6232	0.17155		9.80153	-0.24614	11.63	0.19831		9.80425	-0.28194	11.6127	0.23008		9.77175	-0.33812	11.6587	0.27426		9.7745	-0.37796	11.6513	0.30419		9.75556	-0.44729	11.6884	0.34067		9.80411	-0.49446	11.653	0.37962		9.77704	-0.54949	11.6545	0.43074
9.79315	-0.17454	11.6373	0.1608		9.78743	-0.1989	11.6116	0.17286		9.81156	-0.25173	11.6184	0.20229		9.81463	-0.27008	11.6028	0.23837		9.78168	-0.35159	11.6476	0.26935		9.78586	-0.39221	11.6415	0.31156		9.76704	-0.44287	11.6769	0.3364		9.81465	-0.48436	11.6429	0.38358		9.78739	-0.544	11.6447	0.4305
9.80304	-0.17348	11.6258	0.15664		9.79844	-0.19221	11.6018	0.17274		9.82307	-0.2441	11.6085	0.19619		9.8257	-0.26972	11.5913	0.2394		9.79322	-0.33422	11.6372	0.25526		9.79586	-0.39579	11.63	0.30349		9.77698	-0.43921	11.667	0.342		9.82559	-0.4867	11.6315	0.36951		9.79837	-0.55199	11.6342	0.43033
9.81295	-0.1681	11.6159	0.15138		9.80889	-0.18801	11.5902	0.17746		9.83295	-0.24112	11.5971	0.19477		9.83603	-0.27356	11.5813	0.23703		9.80301	-0.33846	11.6274	0.26304		9.80588	-0.38029	11.62	0.30886		9.78736	-0.4461	11.6573	0.34316		9.83605	-0.48848	11.6216	0.38283		9.80897	-0.54478	11.6232	0.4246
9.8246	-0.1789	11.6043	0.15795		9.81988	-0.20258	11.5804	0.17177		9.84459	-0.23348	11.587	0.19208		9.84698	-0.27885	11.5714	0.23384		9.81301	-0.3435	11.6158	0.2716		9.81734	-0.38188	11.6084	0.30845		9.79741	-0.43808	11.6456	0.34888		9.84602	-0.49194	11.6117	0.39784		9.81982	-0.54723	11.6126	0.43466
9.83444	-0.16931	11.5944	0.16244		9.83034	-0.20156	11.5688	0.17088		9.85432	-0.24873	11.5756	0.19368		9.85748	-0.27354	11.5601	0.23302		9.8245	-0.33982	11.6059	0.26695		9.82713	-0.37501	11.5987	0.3117		9.80876	-0.44126	11.6358	0.35539		9.85742	-0.49622	11.6002	0.37857		9.83022	-0.54271	11.6028	0.43001
9.84594	-0.18407	11.5845	0.16997		9.84029	-0.20199	11.5588	0.17334		9.86425	-0.2469	11.5657	0.19706		9.86745	-0.27036	11.5499	0.2361		9.83437	-0.33651	11.5959	0.26705		9.8387	-0.38067	11.5887	0.30826		9.81888	-0.4522	11.6242	0.35273		9.8674	-0.4987	11.5903	0.38316		9.84022	-0.55077	11.5911	0.43173
9.85591	-0.17357	11.5729	0.17165		9.85167	-0.20769	11.5489	0.19006		9.87581	-0.23695	11.5557	0.19931		9.87893	-0.28156	11.5386	0.24262		9.84604	-0.33377	11.5844	0.28352		9.8487	-0.37703	11.5771	0.30789		9.82873	-0.43883	11.6143	0.35102		9.87893	-0.48606	11.5792	0.37451		9.85176	-0.54759	11.5813	0.41965
9.86582	-0.18016	11.5631	0.1762		9.86159	-0.20839	11.5374	0.18434		9.88566	-0.23252	11.5443	0.19923		9.88889	-0.28094	11.5286	0.24133		9.85586	-0.32519	11.5746	0.27514		9.85861	-0.38274	11.5673	0.30315		9.84032	-0.43429	11.6042	0.34954		9.88876	-0.48852	11.5687	0.38255		9.86162	-0.53429	11.5713	0.4212
9.87735	-0.16131	11.5514	0.17468		9.87314	-0.21486	11.5275	0.17593		9.8974	-0.23344	11.5343	0.2007		9.90039	-0.26795	11.5186	0.23702		9.86571	-0.33437	11.5631	0.27381		9.87008	-0.36765	11.5572	0.30153		9.85009	-0.42917	11.5929	0.35346		9.90032	-0.48605	11.5588	0.37699		9.87298	-0.55539	11.5599	0.42774
9.88725	-0.17216	11.5416	0.17177		9.88319	-0.19315	11.516	0.18296		9.90714	-0.24101	11.5229	0.19881		9.91027	-0.26781	11.5072	0.2426		9.87721	-0.33306	11.5531	0.2787		9.87999	-0.381	11.5457	0.30749		9.86016	-0.43032	11.5828	0.34672		9.91025	-0.47257	11.5473	0.38077		9.88314	-0.55389	11.55	0.43036
9.89883	-0.17283	11.5317	0.15908		9.89475	-0.20056	11.5061	0.18796		9.91715	-0.2385	11.513	0.20139		9.92177	-0.27704	11.4972	0.23262		9.88715	-0.3252	11.5431	0.27318		9.89154	-0.39268	11.5358	0.29934		9.86995	-0.43172	11.5715	0.35634		9.92011	-0.48337	11.5373	0.38573		9.89301	-0.54895	11.5401	0.43391
9.90879	-0.18644	11.5202	0.14636		9.90462	-0.20928	11.4957	0.19778		9.92847	-0.22739	11.5015	0.20124		9.9317	-0.28388	11.4857	0.23522		9.89825	-0.32465	11.5318	0.27499		9.90149	-0.39091	11.5244	0.29507		9.88157	-0.43311	11.5615	0.35756		9.93171	-0.4732	11.5259	0.38816		9.90451	-0.54306	11.5286	0.44521
9.91877	-0.18381	11.5102	0.15711		9.91449	-0.20965	11.4846	0.19262		9.93854	-0.23738	11.4916	0.20587		9.9417	-0.27541	11.4757	0.22625		9.90878	-0.3367	11.5217	0.27481		9.91141	-0.39142	11.5145	0.30358		9.89139	-0.43157	11.5498	0.3569		9.94168	-0.48229	11.5161	0.38823		9.91447	-0.55162	11.5186	0.42098
9.93013	-0.17861	11.4988	0.16895		9.92601	-0.21204	11.4741	0.18531		9.94847	-0.23282	11.4816	0.21989		9.9531	-0.27439	11.4644	0.2411		9.9186	-0.33536	11.5103	0.27942		9.92285	-0.39235	11.5046	0.29524		9.90143	-0.43963	11.5401	0.34114		9.95145	-0.48728	11.5061	0.39119		9.92603	-0.5519	11.5071	0.43716
9.94001	-0.18502	11.4888	0.16874		9.93576	-0.21188	11.4632	0.18112		9.96001	-0.23882	11.4701	0.20871		9.96303	-0.28457	11.4543	0.23653		9.93012	-0.34418	11.5004	0.28556		9.93271	-0.39081	11.493	0.29072		9.91238	-0.43185	11.5301	0.35955		9.96299	-0.48093	11.4947	0.39332		9.93583	-0.54517	11.4973	0.43626
9.95164	-0.17788	11.4788	0.17002		9.94578	-0.20674	11.4528	0.18439		9.96985	-0.23442	11.4601	0.19931		9.97454	-0.26309	11.4444	0.23435		9.93999	-0.33689	11.49	0.28955		9.94429	-0.3982	11.4831	0.297		9.92294	-0.42935	11.5187	0.3617		9.97307	-0.48575	11.4846	0.39255		9.94574	-0.55746	11.4873	0.42548
9.96143	-0.18017	11.4674	0.17695		9.95742	-0.20304	11.4418	0.1706		9.98024	-0.23099	11.4486	0.20407		9.98443	-0.27307	11.4329	0.23614		9.95164	-0.33878	11.4788	0.2919		9.95425	-0.38943	11.4716	0.29754		9.93268	-0.43583	11.5087	0.36082		9.9845	-0.47925	11.4731	0.39436		9.95727	-0.54796	11.4756	0.43815
9.97142	-0.18192	11.4575	0.17007		9.96727	-0.20641	11.4314	0.18902		9.99128	-0.22764	11.4388	0.21229		9.9944	-0.26195	11.423	0.23051		9.96132	-0.34164	11.4685	0.28376		9.96467	-0.37618	11.4616	0.30615		9.94423	-0.42386	11.4973	0.35634		9.99435	-0.48846	11.4633	0.38232		9.96737	-0.54502	11.4658	0.43022
9.9829	-0.16922	11.446	0.15779		9.9787	-0.19465	11.4214	0.17945		10.0018	-0.2313	11.4286	0.19452		10.006	-0.26877	11.4115	0.23965		9.97139	-0.34876	11.4584	0.29083		9.97566	-0.37542	11.4517	0.29939		9.95423	-0.43505	11.4874	0.3593		10.0044	-0.49762	11.4527	0.39288		9.97881	-0.54689	11.4543	0.42915
9.99297	-0.18923	11.4361	0.1646		9.98861	-0.19894	11.4099	0.17701		10.0127	-0.23483	11.4172	0.2015		10.016	-0.28563	11.4016	0.2333		9.98291	-0.34284	11.447	0.27693		9.98601	-0.38137	11.4401	0.31258		9.96464	-0.43402	11.4761	0.3566		10.0159	-0.48608	11.4417	0.39766		9.9886	-0.5446	11.4444	0.43946
10.0026	-0.17228	11.4255	0.16418		9.99858	-0.20818	11.3999	0.1798		10.0232	-0.23333	11.4073	0.20218		10.0275	-0.26612	11.3899	0.23972		9.99275	-0.33214	11.437	0.26795		9.99713	-0.37788	11.4303	0.30766		9.97438	-0.42561	11.4659	0.35467		10.0257	-0.48023	11.4313	0.40064		9.99855	-0.53031	11.4345	0.43704
10.0143	-0.17195	11.4146	0.1596		10.0101	-0.19575	11.3885	0.17868		10.0332	-0.23803	11.3959	0.20083		10.0373	-0.2793	11.3802	0.22468		10.0042	-0.33071	11.4256	0.27253		10.0075	-0.37974	11.4188	0.30535		9.98451	-0.41988	11.4558	0.36355		10.0372	-0.48553	11.4205	0.39188		10.0101	-0.54753	11.423	0.43894
10.0243	-0.16585	11.4042	0.16498		10.0201	-0.18734	11.3785	0.19662		10.0447	-0.23388	11.3859	0.20277		10.0488	-0.28067	11.3702	0.23023		10.0143	-0.33295	11.4156	0.27454		10.0174	-0.39098	11.4089	0.31105		9.99429	-0.4274	11.4445	0.35748		10.0473	-0.49208	11.41	0.40396		10.02	-0.53203	11.4131	0.44138
10.0357	-0.17058	11.3931	0.17829		10.0317	-0.19961	11.3671	0.18666		10.0545	-0.24297	11.3744	0.20106		10.0588	-0.2729	11.3587	0.23272		10.0259	-0.32453	11.4056	0.28289		10.029	-0.38499	11.3989	0.32337		10.0059	-0.4321	11.4344	0.33544		10.0571	-0.48727	11.3999	0.38851		10.0316	-0.53587	11.4015	0.43436
10.0456	-0.17696	11.3827	0.16258		10.0415	-0.19899	11.3571	0.18094		10.0661	-0.24015	11.3645	0.20123		10.0686	-0.26802	11.3487	0.23007		10.0357	-0.31776	11.3943	0.28454		10.0388	-0.38754	11.3874	0.30388		10.0158	-0.42381	11.423	0.35122		10.0687	-0.4881	11.3885	0.3927		10.0415	-0.53177	11.3916	0.44393
10.0556	-0.16453	11.3728	0.17059		10.0514	-0.19714	11.3472	0.18028		10.076	-0.23601	11.3544	0.18988		10.0801	-0.26296	11.3372	0.23522		10.0456	-0.32264	11.3843	0.26678		10.0503	-0.40045	11.3775	0.31547		10.0259	-0.4261	11.4131	0.36096		10.0787	-0.48407	11.3785	0.39323		10.0513	-0.54089	11.3816	0.43883
10.0671	-0.18195	11.3613	0.16628		10.0629	-0.19571	11.3356	0.1832		10.0859	-0.23745	11.343	0.20866		10.0901	-0.26803	11.3273	0.24775		10.0571	-0.33455	11.3727	0.26942		10.0603	-0.37665	11.366	0.32061		10.0373	-0.41654	11.4013	0.35527		10.09	-0.48151	11.3686	0.39553		10.063	-0.53052	11.3701	0.434
10.077	-0.1709	11.3513	0.16446		10.0728	-0.19756	11.3257	0.18146		10.0974	-0.22984	11.333	0.19628		10.1017	-0.27144	11.3157	0.23976		10.0671	-0.32845	11.3628	0.2693		10.0702	-0.38309	11.3561	0.31728		10.0472	-0.41887	11.3917	0.35061		10.1	-0.47465	11.3571	0.3824		10.0728	-0.52651	11.3602	0.43011
10.0885	-0.17724	11.3398	0.16718		10.0844	-0.20166	11.3142	0.19973		10.1072	-0.23923	11.3216	0.20462		10.1115	-0.26392	11.3059	0.23466		10.0785	-0.33047	11.3529	0.26729		10.0817	-0.38808	11.3456	0.31263		10.0571	-0.41915	11.3817	0.35968		10.11	-0.47507	11.3471	0.39721		10.0843	-0.52752	11.3488	0.43774
10.0984	-0.17705	11.33	0.17236		10.0943	-0.20323	11.3043	0.17767		10.1173	-0.24049	11.3116	0.20324		10.123	-0.26234	11.296	0.26463		10.0886	-0.33199	11.3414	0.27946		10.0916	-0.36742	11.3345	0.31746		10.0686	-0.41888	11.3703	0.36323		10.1215	-0.47307	11.3355	0.38795		10.0943	-0.5212	11.3389	0.43127
10.1087	-0.18233	11.3199	0.17339		10.1042	-0.18695	11.2943	0.18394		10.1288	-0.2313	11.3018	0.20284		10.133	-0.26603	11.2843	0.24459		10.0985	-0.33597	11.3314	0.27077		10.1032	-0.36765	11.3241	0.31707		10.0785	-0.4046	11.3604	0.36087		10.1313	-0.471	11.3257	0.39242		10.1041	-0.53307	11.3288	0.43412
10.1199	-0.1751	11.3084	0.17353		10.1156	-0.19673	11.2829	0.1862		10.1388	-0.23114	11.2902	0.21109		10.1429	-0.27323	11.2745	0.22978		10.1099	-0.33158	11.3215	0.26987		10.113	-0.36908	11.3132	0.31354		10.0884	-0.42098	11.3487	0.36725		10.1429	-0.47481	11.3146	0.39339		10.1157	-0.527	11.3174	0.43251
10.1303	-0.18324	11.2985	0.14606		10.1257	-0.20282	11.2729	0.18392		10.1503	-0.23165	11.2804	0.20023		10.1544	-0.25718	11.2632	0.23191		10.1197	-0.32652	11.31	0.27452		10.123	-0.37729	11.3026	0.30361		10.0984	-0.4131	11.3389	0.36539		10.1529	-0.47046	11.3002	0.39436		10.1256	-0.52861	11.3074	0.44611
10.1414	-0.17888	11.2871	0.14221		10.1372	-0.20474	11.2614	0.18344		10.1601	-0.22463	11.2688	0.1947		10.1643	-0.26412	11.253	0.22363		10.1313	-0.32977	11.3002	0.29371		10.1344	-0.36548	11.2928	0.30464		10.1088	-0.42174	11.3289	0.36342		10.1628	-0.46416	11.2944	0.37922		10.1372	-0.53108	11.2959	0.45057
10.1518	-0.17653	11.2771	0.1585		10.147	-0.19486	11.2515	0.18438		10.1719	-0.23244	11.2589	0.20314		10.1759	-0.26093	11.2432	0.22932		10.1412	-0.32285	11.2887	0.28987		10.1446	-0.36609	11.2813	0.30465		10.1198	-0.41308	11.3173	0.37116		10.1742	-0.46977	11.2829	0.38235		10.147	-0.52066	11.2861	0.4389
10.1617	-0.18851	11.2672	0.16528		10.1586	-0.20884	11.24	0.17323		10.1815	-0.21852	11.2475	0.20547		10.1858	-0.26518	11.2318	0.22799		10.1518	-0.31636	11.2788	0.28568		10.156	-0.36863	11.2714	0.31195		10.1303	-0.42031	11.3074	0.36051		10.1841	-0.46912	11.273	0.38757		10.1571	-0.5241	11.2756	0.45425
10.1733	-0.17382	11.2558	0.17009		10.1686	-0.19897	11.2301	0.17215		10.1915	-0.23313	11.2374	0.20794		10.1958	-0.26601	11.2218	0.22945		10.1626	-0.32576	11.2687	0.28449		10.1658	-0.37013	11.2598	0.31359		10.1401	-0.42	11.296	0.35824		10.1947	-0.47399	11.2614	0.39136		10.1685	-0.51813	11.2647	0.44218
10.1831	-0.17132	11.2458	0.1547		10.1785	-0.20598	11.2201	0.18496		10.203	-0.22665	11.2276	0.20981		10.2071	-0.27319	11.2102	0.22991		10.1731	-0.32121	11.2573	0.29321		10.1759	-0.37525	11.2499	0.31694		10.1518	-0.42675	11.286	0.37073		10.2057	-0.46345	11.2515	0.39352		10.1785	-0.51505	11.2542	0.43605
10.1948	-0.17671	11.2342	0.15558		10.19	-0.21615	11.2087	0.17338		10.213	-0.2306	11.216	0.21087		10.2171	-0.26859	11.2003	0.23727		10.1831	-0.32146	11.2474	0.29055		10.1872	-0.37449	11.2401	0.32096		10.1618	-0.42642	11.2745	0.36169		10.2161	-0.46107	11.2416	0.38014		10.1899	-0.52098	11.2433	0.45097
10.2044	-0.17422	11.2243	0.15422		10.1998	-0.19325	11.1986	0.18508		10.223	-0.22574	11.206	0.20995		10.2286	-0.25824	11.189	0.23835		10.1945	-0.3167	11.2359	0.28467		10.1972	-0.37319	11.2287	0.31972		10.1715	-0.41499	11.2646	0.35285		10.2271	-0.46973	11.2302	0.39316		10.1999	-0.52279	11.2328	0.43536
10.2146	-0.18824	11.2145	0.16472		10.2113	-0.18895	11.1872	0.18713		10.2343	-0.22765	11.1946	0.20328		10.2384	-0.27537	11.1788	0.24121		10.2044	-0.32251	11.2259	0.2786		10.2088	-0.37399	11.2186	0.32002		10.1816	-0.4179	11.2542	0.36368		10.2376	-0.46302	11.2202	0.3904		10.2103	-0.52444	11.2228	0.44483
10.2259	-0.17755	11.203	0.15374		10.2212	-0.1966	11.1772	0.18285		10.2443	-0.23655	11.1846	0.19211		10.25	-0.25966	11.1689	0.22965		10.2159	-0.32402	11.2161	0.27925		10.2188	-0.38151	11.2087	0.31132		10.1915	-0.41339	11.2432	0.36963		10.2483	-0.46632	11.2084	0.38451		10.2211	-0.51392	11.2113	0.43883
10.2358	-0.17901	11.193	0.16589		10.2317	-0.18819	11.1658	0.17881		10.2557	-0.23905	11.173	0.19478		10.26	-0.26587	11.1574	0.23817		10.2259	-0.31738	11.2045	0.27778		10.2286	-0.38093	11.1972	0.31214		10.2028	-0.41562	11.2327	0.36119		10.2589	-0.45889	11.1987	0.39739		10.2316	-0.51868	11.2014	0.45401
10.2458	-0.18251	11.1814	0.17164		10.2427	-0.20773	11.1558	0.17594		10.2657	-0.23628	11.1632	0.19452		10.2699	-0.27197	11.1476	0.23445		10.2358	-0.30974	11.1945	0.27204		10.2401	-0.37716	11.1872	0.32027		10.2129	-0.41392	11.2218	0.36459		10.2688	-0.45914	11.1888	0.39705		10.2425	-0.52012	11.1904	0.44227
10.2572	-0.15947	11.1715	0.15419		10.253	-0.2047	11.1459	0.18245		10.2756	-0.24223	11.1527	0.19858		10.2815	-0.26799	11.136	0.23296		10.2472	-0.33168	11.183	0.27313		10.25	-0.37842	11.1756	0.31834		10.2228	-0.42132	11.2112	0.36606		10.2804	-0.46691	11.1772	0.39148		10.2532	-0.51624	11.1799	0.45038
10.2672	-0.16379	11.1616	0.16067		10.263	-0.19789	11.1343	0.1866		10.2871	-0.23615	11.1417	0.19631		10.2914	-0.25479	11.1263	0.23357		10.2572	-0.31464	11.173	0.27638		10.2615	-0.37067	11.1658	0.31765		10.2338	-0.42408	11.2013	0.37925		10.2902	-0.4645	11.1673	0.40141		10.2629	-0.52138	11.17	0.44088
10.2787	-0.1611	11.15	0.17033		10.2745	-0.19793	11.1244	0.1902		10.297	-0.23146	11.1313	0.20438		10.3029	-0.26623	11.1156	0.23993		10.2687	-0.32372	11.1632	0.2733		10.2715	-0.36514	11.1558	0.30985		10.2442	-0.40458	11.1903	0.36406		10.3018	-0.46165	11.1574	0.40739		10.2744	-0.52478	11.1587	0.45085
10.2888	-0.16953	11.1402	0.16797		10.2845	-0.21526	11.113	0.17543		10.3086	-0.23528	11.1204	0.19087		10.3128	-0.26975	11.1047	0.22606		10.2786	-0.31699	11.1516	0.28677		10.2814	-0.37567	11.1443	0.3262		10.2541	-0.40579	11.1799	0.37016		10.3116	-0.45382	11.1459	0.39604		10.2844	-0.51639	11.1486	0.4472
10.2986	-0.16902	11.1289	0.16255		10.2961	-0.20228	11.1031	0.18866		10.3185	-0.23813	11.1098	0.21695		10.3232	-0.26793	11.0941	0.2278		10.2886	-0.30977	11.1417	0.27877		10.2931	-0.36366	11.1345	0.30654		10.2641	-0.40795	11.169	0.37276		10.3215	-0.46418	11.1359	0.40418		10.2961	-0.52667	11.1371	0.44222
10.3101	-0.15962	11.1187	0.16708		10.306	-0.19812	11.0931	0.16584		10.3283	-0.22599	11.0989	0.20948		10.3342	-0.25988	11.0831	0.22925		10.3002	-0.31448	11.1302	0.27681		10.3029	-0.36736	11.1228	0.33657		10.2756	-0.40491	11.1585	0.36809		10.3331	-0.46493	11.1245	0.39384		10.3059	-0.51227	11.1272	0.45027
10.3201	-0.16946	11.1088	0.15655		10.316	-0.18781	11.0816	0.18619		10.34	-0.23388	11.0885	0.21027		10.3447	-0.27028	11.0726	0.23033		10.31	-0.31789	11.1204	0.28252		10.3142	-0.36876	11.113	0.31234		10.2855	-0.40245	11.1485	0.37442		10.3432	-0.45514	11.1144	0.39923		10.3158	-0.51775	11.1172	0.44778
10.33	-0.1858	11.0974	0.14922		10.3274	-0.20206	11.0717	0.18308		10.3499	-0.22855	11.0783	0.21227		10.3557	-0.2565	11.0619	0.23554		10.3216	-0.3108	11.1097	0.2799		10.3242	-0.3678	11.103	0.32178		10.296	-0.3955	11.137	0.37666		10.3546	-0.46114	11.1046	0.40003		10.3275	-0.51925	11.1056	0.45879
10.3415	-0.1773	11.0873	0.16235		10.3372	-0.20783	11.0602	0.17139		10.3614	-0.22784	11.067	0.2166		10.3661	-0.24929	11.0512	0.22804		10.3315	-0.30135	11.0989	0.28609		10.3342	-0.35741	11.0915	0.31729		10.3059	-0.40748	11.1271	0.37031		10.3645	-0.44988	11.093	0.4047		10.3372	-0.51946	11.0959	0.44795
10.3514	-0.17641	11.0758	0.15221		10.3473	-0.2032	11.0502	0.16426		10.3714	-0.22617	11.0571	0.21173		10.3772	-0.26291	11.0414	0.23113		10.3414	-0.30971	11.0885	0.27788		10.3458	-0.36203	11.0816	0.31959		10.3174	-0.41222	11.1157	0.37269		10.3746	-0.45734	11.0831	0.39804		10.3472	-0.51462	11.0843	0.44312
10.363	-0.17364	11.066	0.16824		10.3588	-0.2035	11.0387	0.16844		10.3818	-0.22987	11.0456	0.20489		10.3875	-0.25796	11.0298	0.2381		10.353	-0.31802	11.0784	0.29256		10.3556	-0.35596	11.07	0.32254		10.3275	-0.40907	11.1057	0.36749		10.386	-0.46662	11.0716	0.40935		10.3588	-0.50741	11.0742	0.45151
10.3728	-0.17022	11.0561	0.17731		10.3687	-0.20039	11.0289	0.16933		10.3928	-0.23607	11.0356	0.19927		10.3974	-0.24635	11.0199	0.23361		10.3629	-0.31685	11.0669	0.2875		10.3671	-0.35602	11.0602	0.32591		10.3372	-0.4059	11.0958	0.36852		10.3958	-0.47282	11.0618	0.40375		10.3686	-0.50789	11.0643	0.44782
10.3827	-0.18429	11.0445	0.16511		10.3802	-0.20195	11.0189	0.18585		10.4032	-0.23684	11.0242	0.20281		10.409	-0.25133	11.0084	0.23671		10.374	-0.31277	11.0571	0.29062		10.377	-0.36183	11.0502	0.31595		10.3489	-0.40833	11.0844	0.3692		10.4057	-0.46379	11.0512	0.39727		10.38	-0.51209	11.0529	0.45647
10.3944	-0.1657	11.0345	0.1593		10.3901	-0.19726	11.0074	0.18047		10.4142	-0.23763	11.0142	0.20812		10.4189	-0.24809	10.9986	0.23931		10.3842	-0.31413	11.0454	0.27694		10.3874	-0.36191	11.0388	0.31963		10.3588	-0.4266	11.0742	0.36587		10.4174	-0.46319	11.0404	0.41441		10.3902	-0.51993	11.0429	0.45133
10.4042	-0.16912	11.0241	0.16367		10.4	-0.19713	10.9974	0.16936		10.4247	-0.23186	11.0043	0.19616		10.4304	-0.25004	10.987	0.2407		10.3943	-0.32222	11.0355	0.28635		10.3985	-0.35182	11.0289	0.32163		10.3702	-0.40575	11.0629	0.35883		10.4272	-0.47096	11.0299	0.39995		10.4	-0.50391	11.0314	0.45386
10.4155	-0.18522	11.0131	0.15832		10.4115	-0.18933	10.986	0.18175		10.4345	-0.23818	10.9927	0.21055		10.4404	-0.27287	10.9771	0.24173		10.4057	-0.31376	11.0258	0.27932		10.4091	-0.36155	11.0189	0.31773		10.3802	-0.40718	11.053	0.3688		10.4387	-0.46692	11.019	0.40167		10.4116	-0.5068	11.0216	0.45352
10.4257	-0.17538	11.0026	0.1603		10.4215	-0.20728	10.976	0.18662		10.4461	-0.24291	10.9829	0.19951		10.4515	-0.26588	10.9673	0.24125		10.4156	-0.30292	11.0141	0.28868		10.4189	-0.35265	11.0074	0.32497		10.3901	-0.40708	11.0413	0.37397		10.4488	-0.46452	11.0084	0.4064		10.4214	-0.50597	11.0115	0.44826
10.4357	-0.18016	10.9917	0.17484		10.4314	-0.19883	10.9656	0.17256		10.4559	-0.22412	10.9714	0.19656		10.4618	-0.26253	10.9556	0.25394		10.4257	-0.30455	11.0042	0.2682		10.4305	-0.35221	10.9975	0.31563		10.4	-0.40195	11.0314	0.37806		10.4586	-0.46357	10.9986	0.40151		10.4329	-0.51233	11	0.44713
10.4469	-0.1766	10.9813	0.15493		10.4429	-0.18762	10.9546	0.1704		10.4659	-0.23687	10.9615	0.20982		10.4717	-0.25426	10.9457	0.25761		10.4371	-0.32918	10.9944	0.27109		10.4405	-0.34992	10.986	0.33954		10.4115	-0.39621	11.0215	0.36703		10.4701	-0.45919	10.987	0.41154		10.443	-0.50317	10.9903	0.45204
10.4571	-0.18586	10.9714	0.16024		10.4528	-0.19893	10.9442	0.16476		10.4774	-0.24196	10.95	0.21049		10.4832	-0.25597	10.9342	0.24812		10.4471	-0.31989	10.9829	0.27292		10.4518	-0.34658	10.976	0.3176		10.4215	-0.40838	11.01	0.37867		10.4801	-0.45582	10.9771	0.39769		10.4529	-0.50224	10.9802	0.44863
10.4674	-0.1702	10.96	0.15993		10.4644	-0.18715	10.9331	0.183		10.4873	-0.2482	10.94	0.20835		10.4931	-0.25279	10.9243	0.2536		10.4585	-0.31554	10.9729	0.28121		10.4617	-0.34994	10.9656	0.32706		10.4314	-0.4043	11.0001	0.36499		10.4915	-0.46135	10.9656	0.40386		10.4643	-0.50575	10.9688	0.44671
10.4785	-0.17716	10.9499	0.16756		10.4743	-0.2004	10.9227	0.17728		10.4988	-0.24084	10.93	0.21874		10.5046	-0.26486	10.913	0.23675		10.4686	-0.31356	10.9614	0.27779		10.4717	-0.36135	10.9546	0.33026		10.443	-0.40863	10.9886	0.36608		10.5014	-0.45633	10.9556	0.40025		10.4742	-0.49354	10.9589	0.45285
10.4889	-0.17735	10.94	0.16528		10.4842	-0.20321	10.9118	0.17324		10.5088	-0.24743	10.9185	0.20883		10.5146	-0.25971	10.9028	0.23678		10.4784	-0.32298	10.9515	0.26846		10.4833	-0.35883	10.9441	0.32842		10.4528	-0.40283	10.9787	0.36131		10.5114	-0.46311	10.9458	0.40951		10.4841	-0.50158	10.9474	0.46212
10.4998	-0.16911	10.9285	0.16181		10.4957	-0.18257	10.9013	0.19189		10.5187	-0.23825	10.9086	0.21457		10.5259	-0.2723	10.893	0.24051		10.4899	-0.31154	10.9415	0.2859		10.4931	-0.36805	10.9331	0.32119		10.4643	-0.41046	10.9672	0.36369		10.5229	-0.46365	10.9342	0.40477		10.4958	-0.50029	10.9374	0.45108
10.5104	-0.16276	10.9185	0.17459		10.5056	-0.20029	10.8915	0.18194		10.5302	-0.23906	10.8971	0.20601		10.536	-0.25825	10.8816	0.24436		10.4999	-0.31073	10.9301	0.28535		10.5031	-0.34956	10.9226	0.31402		10.4742	-0.40582	10.9573	0.36445		10.5328	-0.45756	10.9242	0.40236		10.5056	-0.49729	10.9275	0.44902
10.5202	-0.16826	10.907	0.15734		10.5171	-0.19277	10.8799	0.18781		10.5402	-0.23613	10.8873	0.21032		10.5459	-0.26331	10.8715	0.23135		10.5113	-0.3032	10.9201	0.28254		10.5145	-0.34646	10.9128	0.31966		10.4841	-0.38912	10.9473	0.36512		10.5427	-0.45056	10.9129	0.41065		10.517	-0.49284	10.9159	0.44721
10.5318	-0.15596	10.8971	0.15712		10.5271	-0.19395	10.8699	0.18595		10.5516	-0.22544	10.8757	0.20757		10.5575	-0.25269	10.86	0.23882		10.5213	-0.30766	10.9086	0.28832		10.5244	-0.36313	10.9012	0.31621		10.4958	-0.40422	10.9357	0.3658		10.5542	-0.4459	10.903	0.39933		10.527	-0.50397	10.9059	0.44718
10.5417	-0.16038	10.8857	0.16081		10.5369	-0.18706	10.8584	0.18793		10.5618	-0.23084	10.8658	0.20414		10.5673	-0.26531	10.8501	0.24134		10.5317	-0.30684	10.8987	0.28854		10.5359	-0.36223	10.8914	0.31284		10.5057	-0.39816	10.926	0.35786		10.5641	-0.45597	10.893	0.41898		10.5368	-0.49434	10.895	0.44593
10.5532	-0.16513	10.8757	0.17029		10.5484	-0.19744	10.8485	0.18114		10.5716	-0.23279	10.8559	0.21281		10.5789	-0.2578	10.8386	0.23854		10.5426	-0.30048	10.8888	0.28338		10.5459	-0.35312	10.8815	0.30501		10.5155	-0.4032	10.9143	0.37922		10.5747	-0.45534	10.8816	0.41182		10.5483	-0.49187	10.8845	0.44984
10.5631	-0.1664	10.8658	0.16591		10.5584	-0.19919	10.8385	0.18388		10.5829	-0.22961	10.8443	0.21362		10.5889	-0.25758	10.8287	0.2491		10.553	-0.29667	10.8772	0.29013		10.5558	-0.35231	10.87	0.32461		10.5271	-0.39339	10.9045	0.38119		10.5857	-0.45076	10.8716	0.41484		10.5585	-0.49462	10.8741	0.4527
10.5731	-0.16341	10.8543	0.17642		10.57	-0.19272	10.8271	0.18091		10.5931	-0.23455	10.8345	0.2058		10.5988	-0.2719	10.8187	0.25005		10.5641	-0.31517	10.8673	0.28158		10.5673	-0.35993	10.86	0.31918		10.537	-0.39768	10.8946	0.38517		10.5962	-0.44715	10.86	0.41343		10.5689	-0.49718	10.8631	0.44957
10.5846	-0.16188	10.8444	0.16756		10.5799	-0.17934	10.8171	0.18696		10.6044	-0.22409	10.8228	0.21484		10.6102	-0.2619	10.8073	0.23987		10.5747	-0.30789	10.8574	0.26716		10.5772	-0.35129	10.8489	0.31348		10.5474	-0.38379	10.8829	0.38079		10.607	-0.44456	10.85	0.41302		10.5799	-0.49635	10.8528	0.4533
10.5947	-0.17148	10.8344	0.15663		10.5903	-0.17765	10.8056	0.18124		10.6144	-0.23107	10.813	0.20954		10.6201	-0.26131	10.7973	0.24567		10.5846	-0.32353	10.8459	0.28119		10.5888	-0.3457	10.8386	0.31518		10.5585	-0.40135	10.8731	0.38373		10.6176	-0.45118	10.8401	0.41003		10.5902	-0.49589	10.8427	0.44614
10.606	-0.17362	10.8228	0.16827		10.6014	-0.19368	10.7958	0.18742		10.6243	-0.23443	10.8015	0.20888		10.6317	-0.27367	10.7857	0.24912		10.5959	-0.30657	10.8358	0.28055		10.5987	-0.35174	10.8287	0.32825		10.5689	-0.3988	10.8617	0.3825		10.6275	-0.44073	10.8288	0.4159		10.6014	-0.49256	10.8319	0.44169
10.616	-0.17225	10.813	0.1613		10.6119	-0.19416	10.7842	0.18353		10.6358	-0.23209	10.7916	0.20973		10.6415	-0.26367	10.7758	0.2562		10.6059	-0.30954	10.8244	0.27461		10.6087	-0.34559	10.8171	0.32577		10.5787	-0.39515	10.8515	0.37659		10.6391	-0.4608	10.8188	0.41642		10.6118	-0.49664	10.8212	0.46531
10.6258	-0.17083	10.8014	0.15793		10.6217	-0.19588	10.7743	0.18713		10.6456	-0.23351	10.7816	0.2143		10.6531	-0.27192	10.7645	0.24744		10.6175	-0.3088	10.8145	0.28124		10.6202	-0.35171	10.8073	0.31686		10.5904	-0.40152	10.8401	0.37795		10.6489	-0.44565	10.8076	0.4176		10.6217	-0.49836	10.8115	0.45409
10.6372	-0.17277	10.7916	0.15762		10.6332	-0.18836	10.7643	0.19299		10.6573	-0.22984	10.7701	0.21859		10.663	-0.25168	10.7543	0.24679		10.6274	-0.31271	10.8029	0.27688		10.63	-0.35149	10.7961	0.32613		10.6002	-0.40138	10.8303	0.36604		10.6603	-0.44219	10.7972	0.39181		10.6331	-0.49783	10.7998	0.45177
10.6473	-0.17843	10.78	0.17135		10.6431	-0.19076	10.7528	0.17906		10.6672	-0.23769	10.7602	0.20846		10.673	-0.26653	10.7444	0.23449		10.6389	-0.2987	10.793	0.29578		10.6417	-0.35602	10.7857	0.33443		10.6102	-0.39205	10.8202	0.37269		10.6703	-0.44298	10.7874	0.40693		10.6431	-0.48981	10.79	0.45296
10.6588	-0.1817	10.77	0.1646		10.6546	-0.19321	10.7429	0.19107		10.677	-0.23492	10.7487	0.20562		10.6843	-0.26446	10.7331	0.24339		10.6488	-0.304	10.7832	0.29167		10.6514	-0.35952	10.7758	0.31883		10.6217	-0.39554	10.8088	0.3713		10.6801	-0.4498	10.7759	0.40739		10.6531	-0.49535	10.7785	0.45571
10.6687	-0.17534	10.7602	0.17595		10.6645	-0.18892	10.7315	0.17707		10.6885	-0.22128	10.7387	0.21156		10.6944	-0.25415	10.7231	0.24154		10.6587	-0.30478	10.7716	0.29464		10.6615	-0.35366	10.7644	0.31254		10.6316	-0.39567	10.7988	0.36916		10.6918	-0.44277	10.7658	0.40731		10.6644	-0.48678	10.7686	0.45256
10.6786	-0.1784	10.7487	0.17788		10.6745	-0.2053	10.7215	0.18586		10.6985	-0.23046	10.7271	0.20881		10.7058	-0.2507	10.7117	0.24446		10.6702	-0.31176	10.7616	0.28701		10.6729	-0.34901	10.7544	0.30703		10.6414	-0.41392	10.7873	0.37736		10.7016	-0.44173	10.756	0.41303		10.6744	-0.49079	10.7586	0.45099
10.6902	-0.17625	10.7387	0.15825		10.686	-0.19843	10.7116	0.17731		10.7084	-0.23553	10.7173	0.20357		10.7157	-0.26689	10.7016	0.2521		10.68	-0.30527	10.7513	0.29644		10.6828	-0.3523	10.7429	0.32646		10.6529	-0.39837	10.7774	0.36784		10.7116	-0.43458	10.7444	0.41031		10.686	-0.4824	10.7471	0.45156
10.7	-0.16521	10.7272	0.16322		10.6959	-0.19925	10.7001	0.18896		10.72	-0.22907	10.7074	0.21974		10.7273	-0.26665	10.6902	0.24705		10.69	-0.31125	10.7402	0.29447		10.6942	-0.35018	10.733	0.32752		10.663	-0.39959	10.7658	0.37354		10.7231	-0.44233	10.7347	0.40708		10.6959	-0.47968	10.7373	0.464
10.7116	-0.17735	10.7173	0.16985		10.7073	-0.19448	10.69	0.17474		10.7298	-0.22741	10.696	0.20958		10.7372	-0.26405	10.6801	0.24259		10.7016	-0.30463	10.7299	0.28833		10.7043	-0.35127	10.7231	0.32108		10.6729	-0.40013	10.756	0.38134		10.7332	-0.43508	10.723	0.42234		10.7057	-0.4771	10.7257	0.45268
10.7215	-0.16972	10.7073	0.1788		10.7174	-0.20271	10.6785	0.18346		10.7416	-0.21813	10.6861	0.21579		10.7471	-0.26146	10.6705	0.24886		10.7115	-0.31518	10.7188	0.28672		10.7142	-0.34569	10.7116	0.32157		10.6844	-0.39747	10.7461	0.37472		10.7446	-0.43904	10.7131	0.41897		10.7173	-0.48354	10.7157	0.45517
10.7315	-0.16779	10.6959	0.18425		10.7289	-0.20165	10.6686	0.17712		10.7512	-0.2282	10.6746	0.21137		10.7586	-0.25699	10.6588	0.2554		10.723	-0.30497	10.7083	0.29088		10.7257	-0.3566	10.7018	0.32142		10.6943	-0.40072	10.7345	0.38068		10.7545	-0.43364	10.7031	0.41748		10.7272	-0.49162	10.7058	0.46994
10.7428	-0.17515	10.686	0.17453		10.7386	-0.20981	10.6572	0.17491		10.7618	-0.22371	10.6646	0.21397		10.7686	-0.25108	10.6488	0.23535		10.7331	-0.29633	10.6985	0.28601		10.7356	-0.34954	10.6917	0.32347		10.7042	-0.39471	10.7247	0.3774		10.7644	-0.43489	10.6918	0.42262		10.7371	-0.49163	10.6943	0.47484
10.7529	-0.18166	10.6742	0.17885		10.7487	-0.19147	10.6471	0.17343		10.7728	-0.21691	10.6529	0.21515		10.78	-0.24799	10.6374	0.24329		10.7444	-0.29	10.687	0.29443		10.7471	-0.35035	10.6802	0.32299		10.7159	-0.38575	10.7132	0.37901		10.7759	-0.44003	10.6818	0.41522		10.7486	-0.48474	10.6844	0.46668
10.7644	-0.16642	10.6644	0.16945		10.7602	-0.19126	10.6372	0.178		10.7832	-0.21531	10.6431	0.22369		10.7899	-0.24814	10.6275	0.24963		10.7544	-0.28995	10.677	0.30427		10.757	-0.35291	10.6703	0.32892		10.7257	-0.39607	10.7032	0.38133		10.7857	-0.43439	10.6701	0.42995		10.7585	-0.49241	10.6725	0.47588
10.7742	-0.16866	10.6546	0.17007		10.7701	-0.19804	10.6259	0.18379		10.7941	-0.21379	10.6332	0.21892		10.8014	-0.25282	10.6175	0.24378		10.7644	-0.3021	10.6655	0.2874		10.7684	-0.35251	10.6589	0.33252		10.7356	-0.38847	10.6927	0.38601		10.7973	-0.43478	10.6604	0.41869		10.7697	-0.49204	10.663	0.4605
10.7842	-0.16518	10.6431	0.17077		10.7816	-0.19893	10.616	0.1898		10.8045	-0.2141	10.6217	0.22338		10.8115	-0.25687	10.6061	0.24927		10.7758	-0.28535	10.6556	0.27972		10.7785	-0.35647	10.6489	0.33845		10.746	-0.38506	10.6819	0.38654		10.8072	-0.44037	10.6499	0.40349		10.7799	-0.4909	10.653	0.47572
10.7958	-0.16315	10.6332	0.17252		10.7916	-0.20425	10.6043	0.18897		10.8145	-0.22727	10.6118	0.22735		10.8214	-0.25159	10.5961	0.24008		10.7857	-0.29884	10.6456	0.28305		10.7889	-0.35451	10.639	0.33846		10.7569	-0.38232	10.6712	0.38756		10.8171	-0.45515	10.6389	0.41201		10.7898	-0.49447	10.6415	0.46322
10.8056	-0.17557	10.6217	0.18081		10.8015	-0.2058	10.5945	0.17992		10.8261	-0.23342	10.6002	0.22987		10.8329	-0.25698	10.5846	0.23532		10.7972	-0.30777	10.6341	0.28425		10.7999	-0.35707	10.6274	0.33303		10.7674	-0.37743	10.6603	0.39454		10.8287	-0.44877	10.6284	0.42047		10.8015	-0.49384	10.6317	0.47011
10.8171	-0.17466	10.6118	0.15324		10.813	-0.19646	10.5845	0.18044		10.8359	-0.21542	10.5903	0.23016		10.8428	-0.2535	10.5747	0.24252		10.8071	-0.29519	10.6242	0.29169		10.8103	-0.3563	10.6175	0.33354		10.7773	-0.37652	10.6499	0.39316		10.8386	-0.43733	10.6186	0.41825		10.8114	-0.50545	10.6204	0.47843
10.8271	-0.16122	10.6013	0.1688		10.8229	-0.19263	10.5731	0.18143		10.8475	-0.22123	10.5798	0.23899		10.8544	-0.24435	10.5631	0.2367		10.8171	-0.30352	10.6128	0.28835		10.8213	-0.35508	10.606	0.33224		10.7873	-0.38036	10.6388	0.39152		10.8501	-0.45201	10.6069	0.41476		10.8229	-0.49753	10.6101	0.46979
10.837	-0.17322	10.5902	0.15546		10.8344	-0.20068	10.5631	0.18426		10.8575	-0.21742	10.5689	0.2285		10.8641	-0.25455	10.5532	0.23294		10.8286	-0.30885	10.6029	0.30214		10.8318	-0.35069	10.5961	0.33367		10.7987	-0.3764	10.6286	0.38322		10.86	-0.43976	10.5972	0.41873		10.8328	-0.49519	10.6002	0.47232
10.8485	-0.16802	10.5798	0.1606		10.8443	-0.19783	10.5516	0.17179		10.8673	-0.22306	10.5584	0.22927		10.8741	-0.25116	10.5428	0.23969		10.8385	-0.30923	10.593	0.29248		10.8427	-0.35573	10.5846	0.34639		10.8088	-0.37341	10.6184	0.38926		10.87	-0.4452	10.5857	0.40976		10.8428	-0.50762	10.5887	0.47476
10.8585	-0.15945	10.5688	0.164		10.8543	-0.19739	10.5417	0.18056		10.8789	-0.22086	10.5474	0.23283		10.8857	-0.2434	10.5318	0.24313		10.8499	-0.29927	10.5813	0.28501		10.8528	-0.35351	10.5747	0.33703		10.8187	-0.3736	10.607	0.39294		10.8814	-0.43951	10.5757	0.41508		10.8542	-0.4891	10.5788	0.46658
10.87	-0.16408	10.5583	0.17226		10.8658	-0.19947	10.5302	0.18396		10.8888	-0.2228	10.537	0.23152		10.8956	-0.2477	10.5213	0.23845		10.86	-0.30285	10.5714	0.28753		10.8631	-0.34868	10.5642	0.33855		10.8285	-0.38371	10.5971	0.38817		10.8913	-0.44123	10.5657	0.41719		10.864	-0.51069	10.5673	0.46738
10.8798	-0.15977	10.5483	0.17499		10.8758	-0.17502	10.5203	0.18002		10.8986	-0.22077	10.526	0.21271		10.9071	-0.25323	10.5104	0.2465		10.8699	-0.30169	10.5599	0.2955		10.874	-0.3498	10.5533	0.334		10.8385	-0.3856	10.5855	0.39119		10.9029	-0.44117	10.5541	0.41498		10.8756	-0.49639	10.5574	0.47862
10.8914	-0.16743	10.537	0.1607		10.8872	-0.18638	10.5104	0.18731		10.9102	-0.21967	10.5156	0.19656		10.9171	-0.2514	10.4999	0.2473		10.8815	-0.29444	10.55	0.3004		10.8847	-0.34736	10.5428	0.33767		10.8501	-0.38659	10.5758	0.39294		10.9129	-0.43728	10.5442	0.41754		10.8857	-0.49464	10.5474	0.46568
10.9012	-0.17606	10.5271	0.17159		10.8971	-0.18644	10.4989	0.18572		10.9201	-0.21771	10.5057	0.20128		10.9276	-0.24747	10.4889	0.24934		10.8914	-0.29617	10.54	0.29304		10.8946	-0.34616	10.532	0.33915		10.86	-0.38372	10.566	0.39667		10.9228	-0.43548	10.5328	0.41743		10.8955	-0.49734	10.5359	0.47654
10.9117	-0.16075	10.5156	0.1607		10.907	-0.18434	10.4889	0.17191		10.9317	-0.22239	10.4943	0.2058		10.9384	-0.24668	10.4785	0.23988		10.9024	-0.29786	10.5285	0.30624		10.906	-0.346	10.5214	0.33462		10.8699	-0.3778	10.5541	0.38939		10.9342	-0.43103	10.5229	0.41903		10.9069	-0.4951	10.526	0.46884
10.9227	-0.16071	10.5057	0.17063		10.9185	-0.19505	10.4774	0.18275		10.9415	-0.21794	10.4842	0.20113		10.949	-0.25411	10.4686	0.24589		10.9128	-0.2994	10.5186	0.30023		10.916	-0.34202	10.5114	0.33445		10.8798	-0.37332	10.5442	0.40135		10.9443	-0.42632	10.513	0.41995		10.917	-0.50009	10.5145	0.46362
10.9331	-0.17194	10.4957	0.15247		10.9286	-0.17947	10.4674	0.17671		10.9513	-0.21964	10.4728	0.19681		10.9601	-0.23583	10.4571	0.25198		10.9226	-0.29833	10.5072	0.29353		10.9274	-0.33777	10.5	0.3425		10.8913	-0.38074	10.5328	0.39642		10.9557	-0.43109	10.5015	0.42827		10.9284	-0.49339	10.5046	0.47931
10.9431	-0.16526	10.4841	0.1597		10.9383	-0.20495	10.457	0.18823		10.9631	-0.20834	10.4628	0.19182		10.9703	-0.23574	10.4471	0.26041		10.9342	-0.30203	10.4971	0.29956		10.9374	-0.3277	10.49	0.33994		10.9012	-0.38573	10.5229	0.40351		10.9656	-0.4382	10.4916	0.42115		10.9383	-0.48538	10.4941	0.47124
10.9546	-0.17376	10.4743	0.1599		10.9499	-0.19698	10.4461	0.18633		10.973	-0.21678	10.4528	0.19981		10.9813	-0.23684	10.4357	0.26083		10.9442	-0.29714	10.4858	0.28889		10.9474	-0.33898	10.48	0.34046		10.9119	-0.39536	10.5114	0.40097		10.976	-0.43571	10.4798	0.41897		10.9488	-0.48976	10.4832	0.49049
10.9645	-0.15946	10.4628	0.15935		10.9599	-0.19027	10.4356	0.18032		10.9844	-0.21976	10.4414	0.21772		10.9917	-0.24495	10.4258	0.25352		10.9547	-0.30256	10.4758	0.29609		10.9572	-0.33905	10.4686	0.34065		10.9229	-0.37989	10.5014	0.39962		10.9871	-0.43046	10.47	0.42555		10.9597	-0.48848	10.4727	0.48232
10.9761	-0.17046	10.4528	0.1554		10.9713	-0.18882	10.4247	0.18928		10.9944	-0.2138	10.4315	0.22955		11.0017	-0.23542	10.4142	0.26588		10.9656	-0.28999	10.4658	0.29933		10.9687	-0.33861	10.4586	0.34166		10.9331	-0.3834	10.4916	0.40348		10.9976	-0.43383	10.4602	0.43272		10.9702	-0.48229	10.4618	0.47828
10.986	-0.18755	10.4429	0.16093		10.9813	-0.19833	10.4141	0.19131		11.0042	-0.22619	10.42	0.22568		11.0132	-0.2392	10.4041	0.26257		10.9761	-0.30313	10.4543	0.28795		10.9787	-0.33528	10.4471	0.34923		10.9431	-0.38169	10.4801	0.39297		11.0085	-0.43248	10.4487	0.4217		10.9802	-0.48319	10.4518	0.47925
10.9959	-0.17223	10.4314	0.15351		10.9918	-0.19769	10.4041	0.19034		11.0158	-0.21285	10.41	0.23117		11.0231	-0.23426	10.3945	0.24805		10.987	-0.29834	10.4445	0.28689		10.9885	-0.33895	10.4372	0.34364		10.9546	-0.38613	10.47	0.38419		11.0189	-0.4383	10.4388	0.42285		10.9917	-0.47383	10.4414	0.48225
11.0074	-0.15554	10.4216	0.15619		11.0026	-0.19447	10.3928	0.19192		11.0257	-0.21704	10.3985	0.22494		11.0345	-0.25068	10.3827	0.25687		10.9974	-0.29339	10.4329	0.29866		11.0001	-0.34632	10.4262	0.34032		10.9647	-0.37692	10.4587	0.40584		11.0289	-0.44219	10.4288	0.42918		11.0015	-0.47701	10.4305	0.4919
11.0173	-0.1595	10.41	0.15802		11.0132	-0.19476	10.3828	0.19973		11.0357	-0.21892	10.3886	0.22194		11.0445	-0.24904	10.3729	0.26105		11.0073	-0.28628	10.4229	0.29451		11.01	-0.34511	10.4157	0.33312		10.9745	-0.37401	10.4487	0.39294		11.0404	-0.43384	10.4174	0.43147		11.0132	-0.48468	10.4199	0.47698
11.0289	-0.16017	10.4	0.16793		11.0242	-0.1967	10.3714	0.1962		11.0473	-0.22423	10.3785	0.23378		11.0544	-0.23978	10.3614	0.25794		11.0189	-0.28501	10.4131	0.30054		11.0199	-0.34308	10.4057	0.34482		10.9859	-0.38779	10.4387	0.39332		11.0502	-0.43417	10.4074	0.42418		11.0229	-0.47857	10.4089	0.48305
11.0386	-0.15624	10.3901	0.17002		11.0346	-0.19358	10.3613	0.18834		11.0571	-0.21353	10.3671	0.23007		11.066	-0.24603	10.3516	0.24619		11.0289	-0.27662	10.4016	0.30298		11.0314	-0.34357	10.3944	0.3451		10.996	-0.38592	10.4274	0.40015		11.0603	-0.42757	10.3959	0.43529		11.0329	-0.46886	10.3986	0.48192
11.0486	-0.1574	10.3785	0.17481		11.0445	-0.1929	10.3498	0.19295		11.0686	-0.21495	10.3572	0.2233		11.076	-0.24539	10.3416	0.25121		11.0399	-0.29197	10.3915	0.30369		11.0414	-0.35332	10.3843	0.34176		11.0058	-0.37671	10.4172	0.39765		11.0718	-0.42762	10.386	0.42747		11.0444	-0.4734	10.3884	0.48026
11.0602	-0.17424	10.3686	0.17305		11.0561	-0.1973	10.34	0.18882		11.0785	-0.21865	10.3457	0.21253		11.0874	-0.24722	10.3301	0.25346		11.0502	-0.27249	10.3802	0.30353		11.0527	-0.3436	10.3744	0.33635		11.0173	-0.39524	10.4058	0.38326		11.0817	-0.43578	10.3761	0.42867		11.0543	-0.47836	10.3771	0.4822
11.0701	-0.16747	10.3588	0.17711		11.0659	-0.20236	10.33	0.19637		11.0885	-0.2198	10.3358	0.21121		11.0974	-0.23979	10.3201	0.24421		11.0601	-0.28952	10.3703	0.30738		11.0627	-0.3474	10.363	0.34296		11.0272	-0.38662	10.3956	0.38803		11.0932	-0.43259	10.3644	0.41721		11.0659	-0.47802	10.3671	0.48341
11.0815	-0.16867	10.3472	0.16287		11.0775	-0.19517	10.3184	0.19231		11.1	-0.21923	10.3259	0.2003		11.1088	-0.24559	10.3085	0.24393		11.0717	-0.29234	10.3587	0.296		11.0728	-0.34343	10.353	0.34069		11.0387	-0.38654	10.386	0.39077		11.1031	-0.43143	10.3545	0.43298		11.0758	-0.47458	10.3556	0.48518
11.0915	-0.1659	10.3372	0.17133		11.0873	-0.20762	10.3085	0.19811		11.1099	-0.21334	10.3143	0.20563		11.1188	-0.24318	10.2986	0.24705		11.0815	-0.29984	10.3488	0.30215		11.0831	-0.34534	10.3415	0.34319		11.0485	-0.38577	10.3745	0.40669		11.1148	-0.4398	10.3431	0.42973		11.0856	-0.45692	10.3457	0.47629
11.1015	-0.16761	10.3258	0.16466		11.0974	-0.20113	10.297	0.19148		11.1214	-0.21619	10.3043	0.22255		11.1286	-0.25806	10.2872	0.2457		11.0915	-0.29679	10.339	0.30221		11.0943	-0.34872	10.3316	0.34247		11.0585	-0.38825	10.3644	0.39744		11.1245	-0.44	10.3331	0.43007		11.0974	-0.46313	10.3358	0.47553
11.1129	-0.17096	10.3159	0.16151		11.1088	-0.20463	10.287	0.19596		11.1313	-0.20919	10.293	0.21808		11.1402	-0.25225	10.2772	0.24075		11.1031	-0.30261	10.3273	0.29584		11.1046	-0.33887	10.3201	0.34947		11.0701	-0.38483	10.353	0.39154		11.1346	-0.43179	10.3233	0.42131		11.1073	-0.47128	10.3242	0.48269
11.1229	-0.17174	10.3059	0.16546		11.1187	-0.19336	10.2772	0.19797		11.1417	-0.20882	10.2829	0.22105		11.1501	-0.25948	10.2672	0.25455		11.1128	-0.29592	10.3174	0.29937		11.1157	-0.35222	10.3102	0.34716		11.0801	-0.37573	10.3431	0.39532		11.1459	-0.42765	10.3118	0.42881		11.1185	-0.47021	10.3143	0.48051
11.1346	-0.15988	10.2944	0.16166		11.1301	-0.20245	10.2655	0.19867		11.1527	-0.21534	10.2714	0.21614		11.1617	-0.2504	10.2557	0.24417		11.1244	-0.29972	10.306	0.30641		11.1262	-0.34271	10.3002	0.34608		11.0899	-0.38311	10.3331	0.40496		11.1559	-0.43768	10.3019	0.42678		11.1287	-0.4593	10.3027	0.48072
11.1443	-0.17103	10.2845	0.16137		11.1401	-0.19357	10.2557	0.19375		11.1633	-0.21593	10.2614	0.23889		11.1715	-0.24877	10.2458	0.26262		11.1344	-0.27799	10.2961	0.30272		11.136	-0.34679	10.2887	0.3533		11.1014	-0.38205	10.3216	0.39586		11.1672	-0.42729	10.2902	0.43624		11.1385	-0.45973	10.2928	0.48895
11.1543	-0.15871	10.2729	0.1532		11.1501	-0.17322	10.2442	0.20049		11.1741	-0.21365	10.2515	0.22123		11.183	-0.25907	10.2343	0.25494		11.1444	-0.2981	10.2844	0.30991		11.1474	-0.3465	10.2787	0.34787		11.1115	-0.37657	10.3117	0.40856		11.1774	-0.43546	10.2803	0.43911		11.1501	-0.46638	10.2829	0.49251
11.1656	-0.16175	10.263	0.15516		11.1617	-0.17976	10.2342	0.20133		11.1846	-0.21053	10.24	0.23791		11.193	-0.25163	10.2245	0.26031		11.1558	-0.29016	10.2745	0.30203		11.1573	-0.34735	10.2672	0.34336		11.1214	-0.38607	10.3002	0.39782		11.1872	-0.42968	10.2698	0.43502		11.16	-0.46601	10.2713	0.49059
11.1757	-0.1702	10.2531	0.16612		11.1716	-0.19419	10.2228	0.20636		11.1947	-0.21583	10.2302	0.22395		11.2028	-0.24497	10.2146	0.26314		11.1657	-0.28689	10.2641	0.30121		11.1674	-0.34398	10.2574	0.34763		11.1328	-0.38857	10.2902	0.39793		11.1987	-0.42628	10.2589	0.42716		11.17	-0.46265	10.2614	0.5009
11.1871	-0.16919	10.2416	0.16073		11.1827	-0.18742	10.2129	0.21046		11.2061	-0.20561	10.2188	0.22275		11.2144	-0.23838	10.2029	0.27013		11.1756	-0.2867	10.2531	0.30078		11.1788	-0.34095	10.2474	0.34814		11.1427	-0.38291	10.2791	0.40493		11.2087	-0.43673	10.2484	0.43452		11.1813	-0.4625	10.2501	0.50077
11.1972	-0.15978	10.2316	0.16763		11.1931	-0.18239	10.2029	0.19017		11.2159	-0.22026	10.2086	0.22516		11.2244	-0.24037	10.1931	0.25567		11.187	-0.28798	10.2427	0.29584		11.1888	-0.34306	10.2359	0.33749		11.1527	-0.38517	10.2689	0.40059		11.2202	-0.42889	10.2374	0.43585		11.1913	-0.46924	10.2401	0.51005
11.207	-0.17578	10.2201	0.17042		11.2028	-0.17795	10.1915	0.20489		11.2276	-0.22434	10.1972	0.22255		11.2358	-0.24626	10.1816	0.25399		11.1971	-0.2844	10.2317	0.30667		11.1987	-0.3396	10.2261	0.33905		11.1643	-0.378	10.2588	0.40082		11.2301	-0.43298	10.2271	0.4324		11.2013	-0.47263	10.2302	0.49534
11.2187	-0.16858	10.2102	0.16613		11.2144	-0.1862	10.1815	0.20336		11.2375	-0.23037	10.1874	0.21598		11.2459	-0.24558	10.1717	0.25268		11.2086	-0.28957	10.2211	0.2953		11.2086	-0.33595	10.2145	0.34191		11.1741	-0.37802	10.2474	0.39237		11.24	-0.42719	10.2171	0.43054		11.2129	-0.4596	10.2188	0.50991
11.2286	-0.17234	10.1997	0.16501		11.2244	-0.17918	10.17	0.18652		11.2474	-0.22363	10.1774	0.22303		11.2559	-0.23813	10.1603	0.26215		11.2185	-0.28542	10.2105	0.30559		11.22	-0.33965	10.2046	0.34547		11.1846	-0.36505	10.2374	0.39903		11.2515	-0.42241	10.2056	0.43344		11.2228	-0.4571	10.2088	0.49576
11.24	-0.16815	10.1889	0.16406		11.2343	-0.17639	10.1602	0.17837		11.2589	-0.23376	10.1659	0.21231		11.2672	-0.25619	10.1503	0.26875		11.2285	-0.27976	10.1999	0.30259		11.2302	-0.33415	10.1946	0.34804		11.1947	-0.36228	10.2259	0.40317		11.2615	-0.42288	10.1958	0.43156		11.2342	-0.46603	10.1988	0.48622
11.2499	-0.17036	10.1783	0.16668		11.2458	-0.18283	10.1503	0.19449		11.2688	-0.22402	10.1561	0.22224		11.2772	-0.2532	10.1402	0.26016		11.24	-0.28412	10.19	0.29784		11.24	-0.32497	10.1832	0.3472		11.2046	-0.36987	10.2161	0.40427		11.2714	-0.43363	10.1843	0.42629		11.2441	-0.46642	10.1873	0.47771
11.26	-0.17189	10.1685	0.16282		11.2558	-0.18745	10.1387	0.19476		11.2803	-0.22845	10.1445	0.21664		11.2888	-0.24821	10.1288	0.26137		11.2499	-0.27769	10.1783	0.29551		11.2516	-0.33476	10.1731	0.3496		11.2159	-0.36729	10.2055	0.3938		11.2829	-0.42302	10.1743	0.43063		11.2541	-0.46458	10.1775	0.48477
11.2713	-0.16698	10.1569	0.16488		11.2672	-0.171	10.1287	0.19518		11.2902	-0.23178	10.1345	0.22203		11.2986	-0.25707	10.1188	0.26625		11.2615	-0.28855	10.1684	0.30882		11.2614	-0.33303	10.1619	0.34886		11.226	-0.37033	10.1947	0.40165		11.2929	-0.42648	10.1627	0.43469		11.2654	-0.46307	10.1659	0.49772
11.2814	-0.14874	10.147	0.16195		11.277	-0.1851	10.1172	0.19643		11.3001	-0.22788	10.1229	0.21644		11.3101	-0.24914	10.1074	0.26596		11.2714	-0.27247	10.1569	0.29721		11.2729	-0.33902	10.1518	0.34024		11.2359	-0.36396	10.1842	0.39711		11.3045	-0.42114	10.153	0.44307		11.2755	-0.46874	10.156	0.49319
11.2929	-0.16407	10.1355	0.1604		11.2871	-0.19199	10.1073	0.19458		11.3116	-0.226	10.1131	0.23448		11.32	-0.25796	10.0974	0.26276		11.2813	-0.28793	10.147	0.30014		11.2829	-0.34077	10.1413	0.34874		11.2457	-0.36377	10.1731	0.405		11.3142	-0.42065	10.1428	0.43946		11.2859	-0.45641	10.1461	0.48976
11.3028	-0.16354	10.1256	0.16518		11.2985	-0.19592	10.0957	0.19303		11.3214	-0.21992	10.1032	0.22984		11.3301	-0.25655	10.0875	0.25552		11.2926	-0.27649	10.1371	0.30159		11.2929	-0.3337	10.1302	0.34287		11.2572	-0.37603	10.1629	0.41044		11.3243	-0.42565	10.1313	0.44708		11.2971	-0.47035	10.1345	0.50491
11.3142	-0.16608	10.1142	0.15803		11.3085	-0.18472	10.0859	0.19501		11.3332	-0.2299	10.0918	0.22177		11.3415	-0.24992	10.0759	0.26118		11.3026	-0.27041	10.1256	0.30159		11.3043	-0.33755	10.1199	0.35375		11.2673	-0.37355	10.152	0.40269		11.3356	-0.43408	10.1214	0.44577		11.3073	-0.46355	10.1246	0.48769
11.3241	-0.17103	10.1041	0.16871		11.3185	-0.18833	10.076	0.19681		11.343	-0.22322	10.0818	0.2273		11.3514	-0.23591	10.0661	0.25359		11.3142	-0.27886	10.1157	0.29267		11.3144	-0.34258	10.11	0.36036		11.2787	-0.37176	10.1413	0.40489		11.3456	-0.41397	10.1099	0.43937		11.3184	-0.45914	10.114	0.50382
11.3346	-0.1678	10.0942	0.17877		11.3301	-0.18695	10.0644	0.19859		11.3529	-0.22833	10.0702	0.23049		11.3629	-0.24746	10.0545	0.24813		11.3241	-0.27326	10.1042	0.30194		11.3257	-0.34703	10.0984	0.35052		11.2886	-0.37341	10.1314	0.40423		11.3572	-0.4233	10.0998	0.44092		11.3288	-0.4567	10.1031	0.5056
11.3455	-0.16688	10.0826	0.16814		11.3399	-0.18577	10.0545	0.19765		11.3645	-0.21686	10.0603	0.22395		11.3728	-0.24947	10.0446	0.2471		11.3346	-0.27791	10.0944	0.30385		11.3356	-0.34261	10.0886	0.35137		11.2986	-0.3628	10.1199	0.39969		11.3671	-0.41505	10.09	0.45646		11.3389	-0.46651	10.0933	0.50257
11.356	-0.15578	10.0727	0.17081		11.3514	-0.1856	10.0431	0.20627		11.3743	-0.2215	10.0487	0.23654		11.3843	-0.23266	10.033	0.25919		11.3456	-0.27986	10.0827	0.29615		11.3472	-0.34877	10.077	0.35735		11.3084	-0.36506	10.1099	0.39727		11.3774	-0.41656	10.0786	0.4412		11.3502	-0.45801	10.0817	0.51018
11.367	-0.16605	10.0628	0.16299		11.3614	-0.17602	10.0331	0.20655		11.386	-0.22544	10.0389	0.2406		11.3943	-0.24041	10.0232	0.2678		11.356	-0.27874	10.0727	0.30412		11.357	-0.35149	10.0671	0.3436		11.3184	-0.3652	10.0985	0.39467		11.3885	-0.42568	10.0685	0.43601		11.3602	-0.45191	10.0717	0.4978
11.3775	-0.16433	10.0514	0.16539		11.3718	-0.19257	10.0231	0.19387		11.3959	-0.21438	10.0289	0.219		11.4042	-0.24691	10.0127	0.25498		11.3667	-0.28809	10.0628	0.30249		11.3671	-0.33981	10.0571	0.33975		11.33	-0.36872	10.0885	0.4055		11.3989	-0.42847	10.0588	0.43423		11.3717	-0.46433	10.0613	0.49652
11.3874	-0.17178	10.0414	0.1666		11.3827	-0.19878	10.0116	0.18409		11.4058	-0.20208	10.0175	0.23352		11.4157	-0.24936	10.0018	0.25659		11.3773	-0.29168	10.0515	0.30669		11.3786	-0.34543	10.0456	0.34991		11.3397	-0.36077	10.0785	0.39607		11.4099	-0.40982	10.0473	0.43651		11.3816	-0.45656	10.0504	0.4986
11.399	-0.17414	10.0301	0.17032		11.3933	-0.18769	10.0017	0.18927		11.4172	-0.21126	10.0076	0.21633		11.4256	-0.23806	9.99123	0.26433		11.3874	-0.27879	10.0414	0.31181		11.3885	-0.34122	10.0358	0.3508		11.351	-0.36343	10.0672	0.39577		11.4203	-0.42862	10.0372	0.43573		11.3917	-0.45529	10.0399	0.49823
11.4089	-0.16939	10.0201	0.1819		11.4041	-0.18776	9.99016	0.19257		11.4273	-0.21524	9.99608	0.23038		11.4371	-0.2431	9.98036	0.26254		11.3988	-0.27884	10.03	0.30907		11.4	-0.34383	10.0243	0.35719		11.366	-0.3661	10.0571	0.39381		11.4305	-0.41518	10.0257	0.43975		11.4031	-0.45993	10.0289	0.50368
11.4204	-0.16536	10.01	0.17268		11.4146	-0.18606	9.98025	0.19284		11.437	-0.20934	9.98608	0.22446		11.4471	-0.23745	9.96985	0.26888		11.4088	-0.26836	10.02	0.30877		11.4099	-0.3184	10.0143	0.3558		11.3718	-0.36742	10.0457	0.39701		11.4418	-0.41624	10.0158	0.42828		11.4131	-0.46135	10.0184	0.49732
11.4303	-0.18991	9.99852	0.1875		11.4245	-0.18118	9.96874	0.18904		11.4486	-0.20883	9.97459	0.2293		11.4585	-0.24746	9.95929	0.26377		11.4199	-0.2808	10.01	0.30777		11.4215	-0.32655	10.0043	0.35505		11.3827	-0.37384	10.0356	0.40559		11.4517	-0.41293	10.0058	0.44811		11.4245	-0.45936	10.0084	0.50347
11.4402	-0.16329	9.98866	0.17053		11.4362	-0.18388	9.95884	0.19424		11.4585	-0.21314	9.96464	0.22728		11.4686	-0.25082	9.94845	0.25564		11.4303	-0.28155	9.99858	0.30866		11.4314	-0.32643	9.99283	0.34815		11.3931	-0.36814	10.0243	0.40479		11.4635	-0.42083	9.99444	0.45231		11.4344	-0.45749	9.997	0.50388
11.4515	-0.17252	9.97718	0.19127		11.446	-0.16864	9.94846	0.20754		11.47	-0.20362	9.95424	0.22196		11.4789	-0.23039	9.93849	0.25939		11.4401	-0.27589	9.98858	0.30049		11.4418	-0.31704	9.98293	0.36265		11.4031	-0.36908	10.0143	0.39877		11.4733	-0.42031	9.98444	0.44918		11.4443	-0.46697	9.98696	0.49573
11.4616	-0.16884	9.96711	0.18395		11.4574	-0.18273	9.93754	0.19122		11.4799	-0.2029	9.94325	0.21922		11.49	-0.23751	9.92706	0.26097		11.4516	-0.27201	9.97711	0.30118		11.4527	-0.32448	9.97145	0.36272		11.4147	-0.36666	10.0043	0.39852		11.483	-0.41976	9.97301	0.44908		11.4559	-0.45824	9.9756	0.50752
11.4715	-0.1698	9.95735	0.16304		11.4674	-0.18403	9.92699	0.18834		11.4901	-0.20351	9.93287	0.21661		11.5005	-0.23256	9.9172	0.25984		11.4616	-0.27519	9.96714	0.3203		11.4632	-0.31907	9.96145	0.35061		11.4245	-0.38063	9.99293	0.4		11.4947	-0.40652	9.96295	0.45537		11.4658	-0.45034	9.9656	0.50824
11.4831	-0.17215	9.94576	0.17356		11.4773	-0.19632	9.91596	0.1887		11.5015	-0.21171	9.92189	0.21862		11.5114	-0.24826	9.90553	0.2565		11.473	-0.27908	9.95575	0.30982		11.4741	-0.32278	9.95153	0.36149		11.4356	-0.37186	9.98295	0.40907		11.5045	-0.40972	9.95312	0.45307		11.4756	-0.46074	9.95579	0.51042
11.493	-0.17304	9.93585	0.16986		11.4888	-0.19076	9.90553	0.19528		11.5113	-0.21319	9.91142	0.22337		11.5219	-0.24036	9.89573	0.26086		11.483	-0.28567	9.94587	0.30431		11.4847	-0.3171	9.93995	0.34449		11.446	-0.37099	9.97144	0.40384		11.516	-0.41601	9.94171	0.44346		11.4872	-0.45104	9.94412	0.51654
11.5046	-0.17108	9.92437	0.16133		11.4989	-0.19589	9.89561	0.19239		11.5218	-0.21229	9.90038	0.23525		11.5328	-0.23257	9.88564	0.24999		11.493	-0.2814	9.93584	0.30871		11.4946	-0.33471	9.93019	0.34853		11.4558	-0.35845	9.96155	0.41754		11.526	-0.42178	9.93156	0.45146		11.4973	-0.4495	9.9342	0.51688
11.5145	-0.16863	9.91439	0.17359		11.5103	-0.19295	9.88417	0.18249		11.5328	-0.205	9.88993	0.23166		11.5433	-0.25066	9.87416	0.25084		11.5045	-0.28741	9.9243	0.30913		11.5062	-0.32796	9.9203	0.35857		11.4657	-0.37328	9.94997	0.39683		11.5358	-0.42009	9.92178	0.45477		11.5086	-0.44748	9.92425	0.51769
11.5244	-0.1488	9.90457	0.16544		11.5203	-0.19437	9.87417	0.18622		11.5432	-0.20262	9.88008	0.2261		11.5532	-0.24133	9.86428	0.2463		11.5145	-0.27362	9.91437	0.31017		11.516	-0.32703	9.90868	0.35417		11.4774	-0.35996	9.94015	0.40158		11.5474	-0.41734	9.91016	0.46118		11.5185	-0.45171	9.91305	0.51451
11.5358	-0.15202	9.8931	0.17379		11.5301	-0.19422	9.86271	0.20288		11.5542	-0.21041	9.86845	0.23374		11.5648	-0.23648	9.85283	0.23958		11.5259	-0.28064	9.90296	0.30976		11.5276	-0.33059	9.89878	0.35534		11.4872	-0.35804	9.93013	0.41286		11.5572	-0.42122	9.90029	0.45505		11.5285	-0.45325	9.90304	0.50884
11.5457	-0.15867	9.88297	0.16658		11.5416	-0.18973	9.85273	0.20122		11.5647	-0.21648	9.85861	0.22954		11.5746	-0.22957	9.84293	0.24881		11.5358	-0.27737	9.89308	0.30672		11.5374	-0.32639	9.88727	0.35376		11.4989	-0.34848	9.91878	0.41108		11.5672	-0.4287	9.88883	0.45262		11.54	-0.44293	9.89316	0.50613
11.5572	-0.15103	9.8715	0.17016		11.5515	-0.17414	9.84132	0.19838		11.5746	-0.21391	9.84702	0.2286		11.5861	-0.23388	9.83134	0.23917		11.5457	-0.28112	9.88135	0.30593		11.549	-0.31758	9.87722	0.36199		11.5088	-0.35782	9.9087	0.40328		11.5789	-0.4133	9.87877	0.4504		11.5499	-0.44969	9.88149	0.51718
11.5672	-0.16117	9.86163	0.16573		11.5631	-0.17735	9.83121	0.21509		11.5861	-0.20185	9.83702	0.22195		11.596	-0.2342	9.82147	0.24523		11.5572	-0.27873	9.87152	0.31779		11.5589	-0.3333	9.86579	0.36142		11.5186	-0.35995	9.89732	0.41263		11.5887	-0.41578	9.86841	0.46359		11.5616	-0.44488	9.87167	0.50933
11.5788	-0.15924	9.8517	0.16664		11.573	-0.17826	9.82148	0.20846		11.596	-0.21432	9.8257	0.23437		11.6075	-0.24683	9.81156	0.25057		11.5672	-0.28024	9.86163	0.30928		11.5688	-0.33843	9.85593	0.35923		11.5286	-0.36748	9.88721	0.4283		11.6002	-0.40461	9.8575	0.45199		11.5714	-0.44387	9.8601	0.5239
11.5886	-0.15903	9.84022	0.15696		11.5829	-0.17199	9.80995	0.19795		11.6074	-0.20897	9.81574	0.23992		11.6174	-0.24114	9.79997	0.26478		11.577	-0.28201	9.85012	0.31448		11.5802	-0.33136	9.84445	0.36636		11.5401	-0.37474	9.87604	0.41845		11.61	-0.41152	9.84691	0.4564		11.5812	-0.4427	9.85015	0.52096
11.5986	-0.15418	9.83037	0.16537		11.5944	-0.18228	9.79997	0.20179		11.6174	-0.20459	9.80569	0.22981		11.6273	-0.24715	9.79013	0.26612		11.5885	-0.28114	9.84012	0.30864		11.5901	-0.33721	9.83443	0.35668		11.5501	-0.37184	9.86573	0.41711		11.6201	-0.40033	9.83695	0.46155		11.5927	-0.44146	9.84017	0.51357
11.6101	-0.17545	9.81877	0.16706		11.6043	-0.17511	9.78853	0.18185		11.6274	-0.2094	9.79423	0.23977		11.6389	-0.24659	9.77869	0.27018		11.5986	-0.28219	9.82869	0.32041		11.6018	-0.33559	9.82464	0.36072		11.5616	-0.3757	9.85588	0.41437		11.6315	-0.41426	9.82553	0.45732		11.6027	-0.43993	9.82871	0.52478
11.62	-0.15659	9.8089	0.16355		11.6158	-0.17786	9.77851	0.18623		11.6388	-0.21546	9.78442	0.24255		11.6489	-0.24697	9.76871	0.27343		11.61	-0.27149	9.81877	0.3087		11.6117	-0.34042	9.81309	0.36327		11.5714	-0.37359	9.84441	0.42379		11.6415	-0.40559	9.81564	0.46626		11.6142	-0.44722	9.81867	0.52605
11.6316	-0.16484	9.7984	0.18285		11.6258	-0.18221	9.76695	0.19306		11.6488	-0.21757	9.77284	0.22973		11.6603	-0.25299	9.75699	0.26479		11.62	-0.27131	9.80879	0.30239		11.6231	-0.33521	9.80317	0.36144		11.5813	-0.37358	9.83451	0.41408		11.653	-0.40458	9.80389	0.45486		11.6242	-0.44098	9.80747	0.52079
11.6415	-0.16163	9.78751	0.18368		11.6358	-0.16984	9.75713	0.19604		11.6587	-0.21418	9.76301	0.22584		11.6702	-0.24824	9.74719	0.26767		11.63	-0.27939	9.79733	0.31569		11.6332	-0.33803	9.7917	0.35927		11.5928	-0.36386	9.82298	0.40899		11.6629	-0.40827	9.7941	0.464		11.6341	-0.44982	9.79733	0.52887
11.6514	-0.15545	9.77702	0.17154		11.6472	-0.17956	9.74721	0.20183		11.6702	-0.22614	9.75145	0.23322		11.6802	-0.24998	9.73739	0.26404		11.6414	-0.28204	9.78744	0.32143		11.6431	-0.32705	9.78171	0.35361		11.6029	-0.36482	9.8131	0.41703		11.6728	-0.40866	9.78423	0.45529		11.6456	-0.46163	9.78589	0.5306
11.663	-0.15963	9.76603	0.1724		11.6572	-0.18392	9.73558	0.19822		11.6802	-0.2169	9.74145	0.23917		11.6917	-0.25298	9.7257	0.27092		11.6513	-0.27586	9.77585	0.32316		11.6545	-0.327	9.77174	0.38183		11.6127	-0.36912	9.80137	0.41595		11.6844	-0.41267	9.77267	0.46624		11.6554	-0.45055	9.77595	0.52474
11.6729	-0.15738	9.75559	0.17798		11.6686	-0.18201	9.72568	0.18821		11.6916	-0.22329	9.73154	0.23749		11.7016	-0.25097	9.71581	0.26979		11.6628	-0.28323	9.76602	0.31404		11.6645	-0.33192	9.76037	0.37258		11.6242	-0.36674	9.79172	0.41797		11.6943	-0.41	9.76289	0.46377		11.6667	-0.44009	9.76471	0.53274
11.6827	-0.15715	9.74561	0.17624		11.6785	-0.18942	9.71417	0.19194		11.7015	-0.21725	9.72005	0.22524		11.713	-0.23741	9.70438	0.27295		11.6727	-0.2758	9.75446	0.31303		11.676	-0.33119	9.75042	0.36708		11.6343	-0.35385	9.78172	0.42338		11.7058	-0.4045	9.75283	0.46359		11.6769	-0.44764	9.75449	0.53054
11.6942	-0.15262	9.73461	0.17318		11.6885	-0.17617	9.70439	0.21078		11.7115	-0.21423	9.71012	0.24009		11.723	-0.24358	9.6944	0.26534		11.6842	-0.27276	9.74447	0.3072		11.6859	-0.31932	9.73874	0.36806		11.6446	-0.36661	9.77032	0.42071		11.7158	-0.40011	9.74134	0.46511		11.6874	-0.44127	9.7446	0.53547
11.7041	-0.15615	9.72423	0.16939		11.7	-0.17449	9.69433	0.20325		11.723	-0.21305	9.69863	0.23084		11.7346	-0.23543	9.68293	0.27114		11.6942	-0.27962	9.7345	0.3062		11.6974	-0.31863	9.72897	0.35911		11.6544	-0.35941	9.76028	0.41583		11.7256	-0.39339	9.73145	0.46422		11.6985	-0.45028	9.73309	0.52997
11.7157	-0.16329	9.7131	0.17918		11.71	-0.20031	9.68291	0.20196		11.733	-0.21071	9.6887	0.23565		11.7444	-0.24583	9.67303	0.27662		11.7041	-0.2734	9.72319	0.30878		11.7074	-0.31004	9.7185	0.36566		11.6661	-0.36524	9.74875	0.40509		11.7371	-0.39903	9.71998	0.47254		11.7088	-0.44697	9.72317	0.53284
11.7255	-0.15277	9.70263	0.179		11.7214	-0.18323	9.67298	0.21626		11.7444	-0.20191	9.6787	0.23788		11.7544	-0.24073	9.66315	0.26787		11.7156	-0.27339	9.70855	0.31136		11.7172	-0.33416	9.70749	0.3603		11.6759	-0.37037	9.73874	0.41954		11.747	-0.40307	9.71005	0.47387		11.7188	-0.44483	9.71146	0.53504
11.736	-0.14404	9.69284	0.16915		11.7313	-0.18398	9.66142	0.20621		11.7544	-0.22504	9.66719	0.24144		11.766	-0.22349	9.65154	0.27621		11.7255	-0.26504	9.70166	0.32177		11.7287	-0.32215	9.697	0.36387		11.6858	-0.36459	9.72712	0.41426		11.7586	-0.41066	9.70015	0.47153		11.7303	-0.44675	9.70167	0.53493
11.7471	-0.15063	9.68138	0.16761		11.7413	-0.18298	9.65143	0.20147		11.7644	-0.22198	9.65742	0.24128		11.7758	-0.23939	9.64158	0.28591		11.7359	-0.26661	9.69193	0.32246		11.7386	-0.32953	9.68615	0.35756		11.6975	-0.35269	9.7173	0.41064		11.7685	-0.39554	9.68848	0.46518		11.7402	-0.44104	9.69189	0.54081
11.7575	-0.14866	9.67136	0.16883		11.7528	-0.19164	9.64007	0.19874		11.7758	-0.21568	9.64587	0.24058		11.7874	-0.23294	9.63021	0.28247		11.747	-0.26811	9.68143	0.3181		11.7502	-0.31809	9.67562	0.35211		11.7074	-0.35157	9.70755	0.40984		11.779	-0.3943	9.67859	0.4591		11.7516	-0.43813	9.6803	0.52037
11.7685	-0.14754	9.65993	0.17485		11.7628	-0.18262	9.63016	0.21008		11.7857	-0.2095	9.6359	0.23572		11.7974	-0.23946	9.62027	0.27462		11.7576	-0.26528	9.67028	0.32758		11.7603	-0.32527	9.66571	0.36324		11.7172	-0.3398	9.69602	0.41642		11.7899	-0.3996	9.66885	0.4593		11.7617	-0.43548	9.67027	0.5267
11.7789	-0.15023	9.65007	0.16666		11.7743	-0.18542	9.62023	0.20771		11.7975	-0.19658	9.62445	0.22814		11.8072	-0.24232	9.60881	0.27494		11.7685	-0.26953	9.65986	0.31935		11.7716	-0.31553	9.65419	0.36388		11.7272	-0.3486	9.68599	0.41813		11.8003	-0.40721	9.65739	0.4687		11.7715	-0.44192	9.65889	0.52498
11.7898	-0.14645	9.63998	0.17397		11.7841	-0.17801	9.60878	0.20301		11.8071	-0.21528	9.61455	0.21613		11.8187	-0.23416	9.59877	0.26431		11.7789	-0.27152	9.64895	0.33481		11.7816	-0.31061	9.64432	0.35597		11.737	-0.35198	9.67459	0.41216		11.8113	-0.40096	9.64741	0.46834		11.7831	-0.44374	9.64879	0.52613
11.8003	-0.16428	9.62855	0.16574		11.7947	-0.19309	9.59875	0.22068		11.817	-0.21989	9.60453	0.22667		11.8287	-0.231	9.5889	0.28007		11.7888	-0.25031	9.63846	0.3348		11.7915	-0.32143	9.63271	0.36236		11.7486	-0.35494	9.66452	0.42901		11.8217	-0.40001	9.63599	0.47042		11.7929	-0.43029	9.63727	0.53264
11.8102	-0.1631	9.61854	0.15376		11.8055	-0.18845	9.58724	0.20062		11.8287	-0.22512	9.59299	0.23605		11.8401	-0.25042	9.57728	0.28102		11.8003	-0.26925	9.62858	0.31387		11.8029	-0.3167	9.62283	0.36167		11.7585	-0.33743	9.65298	0.41973		11.8319	-0.40385	9.62598	0.46456		11.8046	-0.44231	9.62741	0.53233
11.8217	-0.15982	9.60715	0.17356		11.8161	-0.18669	9.57726	0.20797		11.8385	-0.21537	9.58313	0.23424		11.85	-0.23763	9.56742	0.27195		11.8102	-0.26643	9.61701	0.3189		11.8128	-0.31087	9.61291	0.36213		11.7684	-0.3542	9.64324	0.43092		11.8433	-0.40248	9.61613	0.4624		11.8143	-0.43744	9.61703	0.52768
11.8317	-0.15567	9.59717	0.17663		11.827	-0.19585	9.56575	0.19606		11.8485	-0.22478	9.57167	0.22387		11.8613	-0.22938	9.55594	0.27395		11.8217	-0.26731	9.60707	0.32201		11.8245	-0.31494	9.60142	0.37247		11.7799	-0.35698	9.63271	0.43433		11.8531	-0.39371	9.60435	0.47088		11.8244	-0.43618	9.60599	0.53395
11.8417	-0.16384	9.58718	0.18144		11.8374	-0.19741	9.5559	0.21011		11.8598	-0.22629	9.56171	0.2351		11.8716	-0.23143	9.54599	0.27383		11.8317	-0.26609	9.5956	0.32526		11.8344	-0.31428	9.5914	0.35956		11.7899	-0.36785	9.62189	0.42886		11.8631	-0.3894	9.5947	0.47194		11.8359	-0.42856	9.59556	0.54184
11.8531	-0.1553	9.5758	0.17237		11.8476	-0.19658	9.54594	0.20498		11.8699	-0.22548	9.55176	0.22717		11.8813	-0.2196	9.53603	0.27372		11.8416	-0.27529	9.58566	0.32279		11.8458	-0.31391	9.57993	0.36483		11.8004	-0.35815	9.61126	0.42947		11.8746	-0.39216	9.58311	0.45398		11.8457	-0.42943	9.58461	0.54689
11.863	-0.15431	9.56591	0.18636		11.8589	-0.18057	9.53447	0.1968		11.8813	-0.20657	9.54023	0.23321		11.893	-0.24458	9.52458	0.2713		11.8531	-0.26887	9.57575	0.31307		11.8558	-0.31115	9.56998	0.3642		11.8103	-0.3532	9.60036	0.42241		11.8845	-0.39237	9.57305	0.47123		11.8572	-0.43079	9.57411	0.53862
11.8745	-0.15735	9.55428	0.16994		11.8688	-0.1896	9.52467	0.19512		11.8913	-0.2202	9.53033	0.22949		11.9029	-0.23496	9.51472	0.2721		11.8631	-0.2692	9.56436	0.32103		11.8658	-0.31811	9.56004	0.36333		11.8217	-0.35122	9.58978	0.41588		11.896	-0.392	9.56321	0.48103		11.8672	-0.4316	9.56313	0.5391
11.8845	-0.15034	9.54437	0.18093		11.8803	-0.18763	9.51299	0.20879		11.9019	-0.20683	9.51874	0.23231		11.9144	-0.2423	9.50305	0.27026		11.8745	-0.26544	9.55436	0.32587		11.8771	-0.30904	9.54851	0.36024		11.8318	-0.35871	9.57994	0.43442		11.9059	-0.39365	9.55172	0.48016		11.8784	-0.43703	9.55282	0.53562
11.8945	-0.1646	9.53451	0.17851		11.8903	-0.20056	9.50306	0.21206		11.9129	-0.22716	9.50884	0.23943		11.9242	-0.23137	9.4933	0.25857		11.8844	-0.26361	9.54276	0.31231		11.8871	-0.30728	9.5386	0.373		11.8431	-0.35546	9.56837	0.4232		11.9158	-0.40122	9.54181	0.4656		11.8885	-0.44413	9.54282	0.53912
11.9059	-0.15249	9.52285	0.16032		11.9002	-0.19187	9.49164	0.19278		11.9232	-0.20945	9.49745	0.23969		11.9342	-0.23169	9.48162	0.2576		11.8943	-0.2651	9.53291	0.31421		11.8987	-0.32303	9.52704	0.38112		11.8531	-0.35569	9.5586	0.42638		11.9273	-0.39688	9.53034	0.47381		11.8986	-0.44158	9.53122	0.54579
11.916	-0.15243	9.51297	0.18605		11.9117	-0.18983	9.48163	0.19975		11.9342	-0.2082	9.48745	0.23737		11.9458	-0.23768	9.47164	0.26889		11.9058	-0.27325	9.523	0.31505		11.9087	-0.30835	9.5172	0.3742		11.863	-0.36059	9.54696	0.41914		11.9374	-0.39329	9.52053	0.47744		11.9101	-0.44197	9.52135	0.54609
11.9273	-0.14549	9.50154	0.16746		11.9216	-0.18917	9.47161	0.19576		11.9446	-0.21822	9.47732	0.23381		11.9555	-0.23383	9.4612	0.26793		11.9158	-0.2652	9.51137	0.30503		11.9185	-0.30504	9.50737	0.37529		11.873	-0.36166	9.53714	0.4389		11.9488	-0.40101	9.50996	0.47279		11.92	-0.42935	9.50997	0.54363
11.9373	-0.15489	9.49163	0.16457		11.9316	-0.1885	9.46016	0.20732		11.9546	-0.20679	9.46596	0.22376		11.9671	-0.24006	9.45032	0.26298		11.9274	-0.26665	9.50166	0.31033		11.93	-0.31437	9.49583	0.36957		11.8844	-0.36043	9.52566	0.43		11.9588	-0.40378	9.49888	0.48494		11.9316	-0.434	9.49995	0.53943
11.9471	-0.14637	9.48168	0.16723		11.943	-0.17547	9.45023	0.20137		11.9662	-0.21359	9.45609	0.23185		11.9771	-0.22189	9.43996	0.26072		11.9373	-0.26928	9.49004	0.30038		11.9398	-0.31353	9.48577	0.36944		11.8945	-0.36232	9.5156	0.43277		11.9687	-0.39074	9.48853	0.4668		11.9414	-0.44176	9.48998	0.54555
11.9587	-0.15006	9.47008	0.1698		11.953	-0.18128	9.43872	0.19511		11.976	-0.21308	9.44453	0.23413		11.9886	-0.22993	9.42878	0.25978		11.9471	-0.26576	9.48012	0.31048		11.9514	-0.31393	9.47438	0.38259		11.9043	-0.35779	9.50578	0.42125		11.9802	-0.40489	9.47739	0.47085		11.9512	-0.44081	9.47853	0.54895
11.9687	-0.15048	9.46021	0.16967		11.9645	-0.1767	9.42875	0.20324		11.9875	-0.21577	9.43457	0.22879		11.9986	-0.23688	9.41839	0.27028		11.9587	-0.26608	9.47002	0.31417		11.9613	-0.32151	9.46445	0.3759		11.9159	-0.35196	9.49421	0.4315		11.9902	-0.39293	9.46691	0.48399		11.9628	-0.42795	9.46854	0.55421
11.9786	-0.14838	9.45024	0.17846		11.9743	-0.17822	9.41833	0.19762		11.9974	-0.21073	9.42317	0.2308		12.009	-0.23197	9.40752	0.2724		11.9687	-0.25473	9.45864	0.32594		11.9729	-0.31381	9.45451	0.3836		11.9258	-0.34774	9.48423	0.44235		12.0015	-0.40065	9.45699	0.47101		11.9729	-0.43503	9.45865	0.54527
11.99	-0.14762	9.43872	0.17708		11.9843	-0.18558	9.40743	0.20552		12.0075	-0.19867	9.41306	0.23023		12.0199	-0.23124	9.39688	0.28065		11.9801	-0.26844	9.44871	0.32354		11.9827	-0.31509	9.44304	0.37124		11.9356	-0.35361	9.47284	0.43975		12.0114	-0.39234	9.44552	0.48408		11.9837	-0.43469	9.44716	0.53855
12	-0.14937	9.42879	0.17783		11.9958	-0.18439	9.39697	0.20215		12.0188	-0.22252	9.40275	0.22587		12.0304	-0.24106	9.38704	0.28899		11.9901	-0.26241	9.43865	0.33404		11.9926	-0.31946	9.43296	0.37995		11.9457	-0.3495	9.46275	0.41981		12.0213	-0.4005	9.43548	0.4852		11.9941	-0.42268	9.43723	0.54028
12.0115	-0.15137	9.41737	0.17342		12.0057	-0.17485	9.38598	0.21006		12.0288	-0.2141	9.39177	0.23098		12.0414	-0.22097	9.37605	0.27858		12.0001	-0.26211	9.42733	0.32827		12.0042	-0.31849	9.42169	0.37423		11.9572	-0.35175	9.4529	0.43115		12.0331	-0.39511	9.42411	0.48052		12.0041	-0.43813	9.42563	0.54483
12.0214	-0.17154	9.40749	0.17517		12.0157	-0.18973	9.37609	0.20546		12.0404	-0.20854	9.38131	0.23019		12.0519	-0.22959	9.36567	0.27754		12.0114	-0.26291	9.41735	0.33149		12.0142	-0.31037	9.4117	0.37308		11.9671	-0.3468	9.44137	0.43627		12.043	-0.38702	9.41427	0.47809		12.0157	-0.43504	9.41571	0.53671
12.0314	-0.16191	9.39704	0.17729		12.0272	-0.18616	9.36458	0.20576		12.0504	-0.21092	9.37035	0.21322		12.0618	-0.2317	9.35463	0.27889		12.0213	-0.25372	9.40582	0.32948		12.0256	-0.30822	9.40162	0.36855		11.977	-0.36138	9.43141	0.43721		12.0545	-0.3893	9.40258	0.48241		12.0256	-0.44745	9.40577	0.54538
12.043	-0.17118	9.38607	0.16748		12.0371	-0.1847	9.35463	0.19412		12.0616	-0.21803	9.35983	0.23943		12.0733	-0.22894	9.34423	0.27338		12.033	-0.25767	9.39584	0.31566		12.0356	-0.30646	9.39027	0.37278		11.9885	-0.36362	9.42007	0.43794		12.0645	-0.39381	9.3928	0.48237		12.0356	-0.43451	9.39421	0.54236
12.0528	-0.14837	9.37609	0.16342		12.0486	-0.18638	9.34412	0.18957		12.0716	-0.21181	9.34895	0.23114		12.0833	-0.233	9.33426	0.2775		12.0428	-0.26017	9.38611	0.33148		12.0462	-0.32199	9.38023	0.36285		11.9984	-0.354	9.40993	0.42997		12.0744	-0.38932	9.38287	0.47605		12.047	-0.43385	9.38435	0.55027
12.0629	-0.15516	9.36455	0.18016		12.0587	-0.19359	9.33315	0.21356		12.0816	-0.2099	9.33847	0.24351		12.0946	-0.23956	9.32272	0.28135		12.0528	-0.26601	9.37451	0.32316		12.057	-0.32246	9.36873	0.36972		12.0089	-0.35122	9.39864	0.44359		12.0857	-0.39077	9.37126	0.48184		12.0569	-0.42295	9.37289	0.55653
12.0742	-0.14951	9.35463	0.1713		12.0685	-0.18299	9.3228	0.21639		12.0931	-0.19822	9.32843	0.24289		12.1045	-0.22976	9.31282	0.27203		12.0643	-0.26272	9.36447	0.32726		12.0675	-0.31821	9.3588	0.37039		12.02	-0.34996	9.38862	0.43405		12.0956	-0.39751	9.3614	0.48907		12.0674	-0.42791	9.36306	0.56131
12.0842	-0.15035	9.3441	0.1687		12.08	-0.197	9.3118	0.21421		12.1032	-0.21899	9.31706	0.24384		12.1162	-0.21939	9.30129	0.29158		12.0742	-0.2669	9.35465	0.30638		12.0785	-0.30723	9.34894	0.36834		12.0304	-0.36207	9.37864	0.43511		12.1072	-0.39784	9.35013	0.49075		12.0785	-0.43697	9.35308	0.55016
12.0957	-0.16346	9.33319	0.18461		12.0899	-0.19042	9.30118	0.21859		12.1144	-0.21646	9.30713	0.25065		12.126	-0.22297	9.29137	0.27795		12.0858	-0.26386	9.34315	0.3268		12.0889	-0.31035	9.33743	0.36483		12.0402	-0.34277	9.36721	0.43915		12.1171	-0.38574	9.34006	0.48034		12.0889	-0.42286	9.34147	0.55842
12.1057	-0.16903	9.32263	0.18509		12.1015	-0.19196	9.29119	0.20929		12.1244	-0.21611	9.29547	0.23439		12.1359	-0.22355	9.27998	0.26371		12.0958	-0.26885	9.33311	0.3213		12.0998	-0.3013	9.32733	0.36923		12.0503	-0.35609	9.35728	0.4468		12.127	-0.39662	9.3299	0.4781		12.0987	-0.42157	9.33153	0.55088
12.1161	-0.16188	9.31274	0.17696		12.1114	-0.1823	9.27993	0.21094		12.1343	-0.2108	9.28558	0.24329		12.1475	-0.2297	9.26991	0.28174		12.1056	-0.27628	9.32169	0.3294		12.1103	-0.30245	9.31598	0.37784		12.0618	-0.35831	9.34573	0.44902		12.1385	-0.39375	9.31846	0.48274		12.1103	-0.41955	9.32049	0.54332
12.1268	-0.16928	9.30113	0.17899		12.1213	-0.17536	9.26996	0.22323		12.1458	-0.21472	9.27411	0.24816		12.1574	-0.23991	9.26002	0.27432		12.1171	-0.2753	9.31174	0.33978		12.1203	-0.31865	9.30605	0.37537		12.0717	-0.35075	9.33569	0.45549		12.1486	-0.39343	9.30863	0.47728		12.1203	-0.42752	9.31019	0.55437
12.1374	-0.15544	9.29141	0.17475		12.1329	-0.16776	9.25839	0.21433		12.1557	-0.20668	9.26427	0.24772		12.1689	-0.22776	9.24855	0.28105		12.1271	-0.27433	9.30133	0.32814		12.1318	-0.30315	9.29565	0.36987		12.0816	-0.35577	9.32431	0.43991		12.159	-0.39274	9.29711	0.48645		12.1318	-0.41357	9.30033	0.55177
12.1484	-0.16232	9.2799	0.17472		12.1427	-0.18385	9.24847	0.20576		12.1675	-0.21968	9.25438	0.22541		12.1788	-0.24381	9.23858	0.26972		12.1384	-0.27446	9.29042	0.32263		12.1418	-0.30886	9.28466	0.37199		12.0934	-0.36169	9.3143	0.44429		12.17	-0.39982	9.28712	0.47466		12.1416	-0.42041	9.28887	0.55639
12.159	-0.17033	9.26993	0.166		12.1542	-0.19008	9.23713	0.2072		12.1773	-0.21299	9.24284	0.22969		12.1904	-0.25356	9.2271	0.28434		12.1484	-0.27566	9.27991	0.32615		12.1532	-0.30409	9.27411	0.37168		12.103	-0.35509	9.30444	0.4321		12.1804	-0.39405	9.27714	0.48798		12.1516	-0.42197	9.27886	0.54937
12.1689	-0.16217	9.25999	0.17282		12.1641	-0.17825	9.22709	0.21593		12.1871	-0.20665	9.23286	0.23883		12.2003	-0.23766	9.21713	0.28432		12.1589	-0.27237	9.26991	0.32087		12.1632	-0.30735	9.26425	0.37621		12.1129	-0.35786	9.29293	0.43857		12.1914	-0.39724	9.26561	0.47749		12.1631	-0.42063	9.26878	0.54867
12.1804	-0.15467	9.24852	0.1745		12.1745	-0.17218	9.2171	0.21911		12.1987	-0.21023	9.22134	0.23904		12.2102	-0.24215	9.20719	0.27546		12.1699	-0.26816	9.25842	0.31929		12.1731	-0.31371	9.25274	0.38518		12.1227	-0.34954	9.28304	0.43584		12.2018	-0.40354	9.25595	0.48771		12.1731	-0.41924	9.25739	0.55292
12.1903	-0.15219	9.23857	0.17571		12.1855	-0.17335	9.20569	0.20595		12.2087	-0.21544	9.21135	0.24122		12.2218	-0.23209	9.19565	0.2767		12.1803	-0.27038	9.24857	0.3162		12.1847	-0.31227	9.24272	0.3828		12.1328	-0.36268	9.27148	0.43199		12.2117	-0.38618	9.24586	0.47946		12.1847	-0.4232	9.24731	0.5564
12.2018	-0.16779	9.22861	0.16686		12.1961	-0.18389	9.1956	0.21188		12.2202	-0.22134	9.19979	0.23885		12.2317	-0.2333	9.18582	0.27729		12.1913	-0.2732	9.23855	0.32173		12.1945	-0.31316	9.23143	0.38339		12.1442	-0.35194	9.26151	0.4398		12.2232	-0.39311	9.23427	0.48225		12.1944	-0.42476	9.236	0.5669
12.2116	-0.17354	9.2171	0.17128		12.2059	-0.17788	9.18411	0.21749		12.2301	-0.22694	9.19003	0.23865		12.243	-0.23542	9.17435	0.28006		12.2018	-0.26594	9.22712	0.31886		12.206	-0.32248	9.22136	0.38286		12.1541	-0.34172	9.25033	0.4341		12.2333	-0.40064	9.22452	0.47953		12.2044	-0.42103	9.2261	0.55355
12.2217	-0.17228	9.2072	0.16892		12.2174	-0.17992	9.17413	0.2125		12.24	-0.23056	9.17999	0.23343		12.253	-0.22221	9.16435	0.27631		12.2117	-0.27492	9.21714	0.32183		12.2159	-0.30895	9.2114	0.388		12.164	-0.35651	9.24009	0.43955		12.2447	-0.40245	9.21289	0.48243		12.2158	-0.43269	9.21545	0.56199
12.2332	-0.16385	9.19568	0.17465		12.2274	-0.18039	9.16432	0.21133		12.2516	-0.21324	9.16846	0.24232		12.2646	-0.21208	9.15285	0.2794		12.2232	-0.26716	9.20566	0.33633		12.2275	-0.2995	9.19988	0.38274		12.1746	-0.34875	9.23031	0.45284		12.2545	-0.40051	9.20307	0.4857		12.2258	-0.42438	9.20463	0.55974
12.2431	-0.16851	9.18581	0.16993		12.2373	-0.17981	9.15277	0.21779		12.2614	-0.21914	9.15859	0.23239		12.2745	-0.23309	9.14297	0.28403		12.2331	-0.26563	9.19573	0.33002		12.2373	-0.30255	9.18998	0.39071		12.1856	-0.34583	9.21874	0.44149		12.2646	-0.40306	9.19303	0.50779		12.2368	-0.4269	9.19402	0.5584
12.253	-0.1665	9.17584	0.17806		12.2489	-0.18149	9.14285	0.21384		12.2713	-0.20946	9.14713	0.23781		12.2845	-0.22504	9.13309	0.28103		12.2447	-0.25215	9.18583	0.33728		12.2472	-0.31415	9.17854	0.39099		12.1961	-0.35117	9.20882	0.44636		12.276	-0.39432	9.18159	0.50834		12.2471	-0.42798	9.18326	0.56988
12.2645	-0.16709	9.16441	0.18422		12.2587	-0.17759	9.13141	0.21036		12.2828	-0.20964	9.13717	0.2351		12.296	-0.22419	9.12166	0.27871		12.2546	-0.24729	9.17427	0.33462		12.2587	-0.3052	9.16858	0.38989		12.2059	-0.34128	9.19741	0.44454		12.2861	-0.39519	9.17157	0.50236		12.2571	-0.42352	9.1727	0.56519
12.2744	-0.16016	9.15448	0.18088		12.2701	-0.17397	9.12149	0.22198		12.2929	-0.21139	9.12721	0.23906		12.3058	-0.2241	9.11151	0.27546		12.2645	-0.26488	9.16435	0.33783		12.2687	-0.30608	9.15856	0.39231		12.2175	-0.34869	9.18736	0.43522		12.2959	-0.39199	9.16181	0.5036		12.2687	-0.42149	9.16276	0.57951
12.2859	-0.1617	9.14301	0.1754		12.2802	-0.18162	9.10995	0.20703		12.3044	-0.21628	9.1158	0.25064		12.3174	-0.22709	9.10015	0.27777		12.2761	-0.24238	9.15455	0.32997		12.2802	-0.30937	9.14716	0.39879		12.2275	-0.34679	9.17753	0.43497		12.3074	-0.40105	9.15023	0.50226		12.2786	-0.42045	9.15115	0.57354
12.2959	-0.1708	9.13293	0.16472		12.2901	-0.16433	9.09996	0.2068		12.3142	-0.21172	9.10585	0.24088		12.3273	-0.22954	9.09018	0.28001		12.2859	-0.25931	9.14289	0.33469		12.2902	-0.30531	9.13713	0.39548		12.2373	-0.34776	9.16595	0.44431		12.3174	-0.3908	9.14042	0.49852		12.2886	-0.42457	9.1413	0.56704
12.3059	-0.15962	9.12297	0.17627		12.3018	-0.17731	9.09011	0.20511		12.3247	-0.20546	9.09437	0.231		12.3388	-0.23648	9.08025	0.27818		12.2958	-0.24854	9.13289	0.34171		12.3017	-0.31053	9.12742	0.38418		12.2489	-0.34682	9.15599	0.44323		12.329	-0.39062	9.12873	0.50876		12.3001	-0.41996	9.13148	0.569
12.3173	-0.16427	9.11146	0.17119		12.3117	-0.16785	9.0785	0.20502		12.3356	-0.20977	9.08441	0.24073		12.3487	-0.23095	9.06876	0.27927		12.3073	-0.26552	9.12166	0.33827		12.3117	-0.31282	9.11583	0.3763		12.2588	-0.35892	9.14461	0.4457		12.3389	-0.38058	9.11878	0.50933		12.31	-0.423	9.11988	0.5668
12.3272	-0.15864	9.10158	0.17466		12.323	-0.16646	9.06867	0.20426		12.346	-0.2079	9.07293	0.23949		12.3586	-0.22074	9.05883	0.28139		12.3172	-0.26384	9.11149	0.32447		12.3216	-0.30586	9.1059	0.38578		12.2701	-0.34676	9.13452	0.45351		12.3486	-0.39192	9.10853	0.50632		12.3215	-0.42259	9.10991	0.56563
12.3389	-0.17897	9.09013	0.17867		12.3331	-0.15772	9.05719	0.20352		12.357	-0.20594	9.06288	0.24325		12.3702	-0.2181	9.04738	0.27742		12.3287	-0.26322	9.10166	0.33367		12.3329	-0.31002	9.09591	0.3859		12.2802	-0.33745	9.12301	0.44918		12.3602	-0.38472	9.09754	0.49484		12.3314	-0.42511	9.09843	0.56379
12.3487	-0.17879	9.08029	0.18303		12.343	-0.17412	9.0473	0.21198		12.3675	-0.21757	9.05299	0.24802		12.3801	-0.23684	9.03732	0.28436		12.3388	-0.26151	9.09015	0.33303		12.343	-0.30225	9.08445	0.38549		12.2901	-0.34511	9.11322	0.44527		12.37	-0.38726	9.08701	0.48866		12.3413	-0.41662	9.08853	0.57123
12.36	-0.17283	9.07015	0.17845		12.3543	-0.18303	9.03737	0.20718		12.3773	-0.21953	9.04148	0.25203		12.3913	-0.23731	9.02583	0.28792		12.3486	-0.27165	9.08018	0.32313		12.3544	-0.30424	9.07449	0.38302		12.3003	-0.34518	9.10269	0.45189		12.3799	-0.37345	9.07573	0.50225		12.3528	-0.42419	9.07856	0.56579
12.3702	-0.18047	9.05874	0.17299		12.3643	-0.17887	9.0258	0.21896		12.389	-0.20847	9.03149	0.23312		12.4014	-0.22778	9.01592	0.28858		12.3601	-0.27431	9.06922	0.32957		12.3643	-0.3119	9.06294	0.39622		12.3101	-0.34696	9.09182	0.44512		12.3915	-0.38185	9.06564	0.5001		12.3627	-0.42015	9.06703	0.5634
12.3799	-0.17011	9.04888	0.16399		12.3759	-0.17671	9.01597	0.20754		12.3989	-0.20775	9.02015	0.23842		12.4131	-0.2273	9.00612	0.29202		12.37	-0.26454	9.05867	0.3362		12.3743	-0.30312	9.05311	0.38502		12.3215	-0.35228	9.08124	0.43597		12.4015	-0.3844	9.05567	0.51095		12.3742	-0.41327	9.05713	0.57255
12.3914	-0.17713	9.03738	0.175		12.3857	-0.1794	9.0044	0.20255		12.4087	-0.23261	9.01015	0.25113		12.4229	-0.23392	8.99452	0.28609		12.3815	-0.27443	9.04885	0.3249		12.3856	-0.29759	9.04311	0.39949		12.3315	-0.35435	9.07021	0.44444		12.4129	-0.39099	9.04419	0.49788		12.3842	-0.42136	9.04726	0.56132
12.4014	-0.17278	9.02731	0.17096		12.3956	-0.1848	8.99444	0.19661		12.4203	-0.21322	8.99852	0.24599		12.4329	-0.22487	8.98447	0.27575		12.3914	-0.27197	9.03731	0.34571		12.3957	-0.30364	9.03151	0.3883		12.3414	-0.34442	9.05989	0.43834		12.4228	-0.38021	9.03423	0.50369		12.394	-0.42592	9.03571	0.5785
12.4129	-0.15252	9.01741	0.1791		12.4072	-0.17668	8.98441	0.21382		12.4303	-0.21235	8.9888	0.2414		12.4444	-0.22747	8.97309	0.28451		12.4015	-0.2685	9.02732	0.33707		12.4071	-0.30007	9.02166	0.39173		12.3528	-0.35299	9.0488	0.44118		12.4329	-0.37417	9.02282	0.50445		12.4056	-0.42157	9.02585	0.5744
12.4229	-0.1477	9.00604	0.1655		12.4172	-0.16986	8.97309	0.21699		12.4403	-0.21805	8.9789	0.24149		12.4543	-0.21008	8.96325	0.27682		12.413	-0.26837	9.01635	0.33207		12.417	-0.29176	9.01036	0.39084		12.3627	-0.35041	9.03843	0.45009		12.4444	-0.39099	9.01279	0.50415		12.4154	-0.41778	9.01438	0.57243
12.4329	-0.16536	8.99604	0.1744		12.4285	-0.17155	8.96322	0.2006		12.4517	-0.20865	8.96739	0.23494		12.4658	-0.22075	8.9516	0.28864		12.4228	-0.27028	9.00612	0.3322		12.4271	-0.29645	9.0002	0.39807		12.3726	-0.35021	9.02853	0.4414		12.4542	-0.3632	9.00285	0.5204		12.426	-0.42196	9.00431	0.57114
12.4443	-0.15806	8.98459	0.16785		12.4385	-0.18083	8.9517	0.21091		12.4615	-0.20656	8.95735	0.2265		12.4756	-0.21378	8.94173	0.28589		12.4344	-0.2705	8.99602	0.32917		12.4386	-0.31038	8.99025	0.39185		12.383	-0.34112	9.0175	0.45696		12.4657	-0.36224	8.9914	0.50818		12.4368	-0.41791	8.99441	0.56528
12.4542	-0.15832	8.97478	0.17609		12.4485	-0.16579	8.94178	0.19809		12.4731	-0.20964	8.94595	0.24371		12.4856	-0.20938	8.93174	0.28773		12.4443	-0.26508	8.98453	0.33631		12.4485	-0.30959	8.97895	0.39373		12.3932	-0.34734	9.00708	0.45921		12.4756	-0.38815	8.98138	0.50953		12.4474	-0.41457	8.98297	0.57083
12.4657	-0.16191	8.963	0.18019		12.46	-0.17171	8.93175	0.21759		12.483	-0.21244	8.93597	0.23611		12.4972	-0.22122	8.92027	0.28062		12.4542	-0.26174	8.97461	0.33282		12.4601	-0.29802	8.96885	0.39162		12.403	-0.34799	8.99621	0.45864		12.4858	-0.38812	8.97152	0.51626		12.4584	-0.42605	8.97318	0.567
12.4757	-0.15747	8.95317	0.18492		12.4699	-0.19032	8.9202	0.2009		12.4929	-0.21021	8.92444	0.22642		12.5071	-0.21459	8.91041	0.28871		12.4657	-0.27052	8.9631	0.33475		12.4698	-0.30322	8.95739	0.38525		12.4128	-0.34616	8.98559	0.46758		12.497	-0.37793	8.95993	0.51558		12.4688	-0.43723	8.96318	0.56696
12.4856	-0.16969	8.94272	0.18216		12.4814	-0.17553	8.91027	0.21611		12.5044	-0.21691	8.91453	0.23449		12.5186	-0.21711	8.89879	0.28059		12.4755	-0.27121	8.95318	0.3401		12.4814	-0.30404	8.94735	0.38751		12.4227	-0.34477	8.97578	0.47184		12.507	-0.38557	8.95016	0.50419		12.4787	-0.42091	8.95162	0.57048
12.4971	-0.16438	8.93176	0.1689		12.4915	-0.18219	8.89877	0.21531		12.5144	-0.22599	8.90461	0.2394		12.5284	-0.22263	8.88899	0.28296		12.4871	-0.26493	8.94267	0.35491		12.4914	-0.3032	8.93706	0.39408		12.4328	-0.33167	8.9643	0.45929		12.5186	-0.38874	8.93867	0.52349		12.4903	-0.42021	8.94172	0.56886
12.507	-0.15929	8.92137	0.17388		12.5014	-0.18439	8.88889	0.19956		12.5259	-0.22051	8.89305	0.24296		12.54	-0.22478	8.87724	0.28691		12.4971	-0.26634	8.93171	0.35045		12.5013	-0.30506	8.92606	0.38724		12.4443	-0.34531	8.95419	0.46259		12.5285	-0.37803	8.92858	0.51015		12.5003	-0.43024	8.93018	0.57546
12.5186	-0.16688	8.91134	0.16905		12.5128	-0.18494	8.87839	0.19839		12.5358	-0.22012	8.88309	0.24916		12.55	-0.22562	8.86756	0.28184		12.507	-0.2754	8.92141	0.34977		12.5128	-0.31164	8.91562	0.39821		12.4532	-0.33557	8.94281	0.47172		12.5388	-0.3791	8.91874	0.51959		12.5116	-0.41885	8.9203	0.58108
12.5285	-0.1658	8.89976	0.17344		12.5227	-0.17902	8.86747	0.20374		12.5472	-0.21594	8.87168	0.25244		12.5604	-0.23849	8.85703	0.28716		12.5185	-0.2632	8.9102	0.34475		12.5227	-0.30021	8.90471	0.39344		12.4641	-0.33926	8.93281	0.46457		12.5501	-0.39051	8.90711	0.51854		12.5216	-0.42054	8.9102	0.5792
12.5389	-0.15792	8.89003	0.17038		12.5342	-0.18031	8.85693	0.19711		12.5572	-0.22983	8.86183	0.25085		12.5714	-0.2232	8.84611	0.28366		12.5284	-0.26966	8.89994	0.34759		12.5343	-0.30439	8.89411	0.40496		12.4746	-0.33799	8.92129	0.45918		12.5605	-0.38835	8.89719	0.52867		12.5316	-0.42305	8.89877	0.58811
12.5498	-0.15933	8.87842	0.17321		12.5442	-0.17943	8.84603	0.19594		12.5672	-0.21541	8.85036	0.25565		12.5818	-0.22662	8.8357	0.28913		12.5398	-0.27522	8.88991	0.34758		12.5441	-0.31077	8.88424	0.39861		12.4846	-0.34006	8.91146	0.46234		12.5715	-0.38853	8.88592	0.51768		12.5431	-0.40422	8.88887	0.58097
12.5604	-0.16552	8.86842	0.15901		12.5546	-0.16968	8.83567	0.2089		12.5787	-0.21453	8.8404	0.24224		12.5928	-0.2265	8.82463	0.2911		12.5498	-0.26986	8.87849	0.34815		12.5547	-0.30673	8.87285	0.39854		12.4945	-0.33631	8.90142	0.45302		12.5819	-0.39026	8.87571	0.51422		12.553	-0.41805	8.87747	0.58183
12.5703	-0.15358	8.85853	0.16657		12.5656	-0.18061	8.8257	0.20394		12.5886	-0.21356	8.82991	0.26332		12.6033	-0.22355	8.81424	0.26602		12.5605	-0.27433	8.86839	0.34677		12.5656	-0.31165	8.86271	0.40399		12.5044	-0.34321	8.89001	0.46668		12.5918	-0.39259	8.86589	0.51402		12.5645	-0.4182	8.86741	0.57379
12.5817	-0.16133	8.8471	0.18323		12.576	-0.16995	8.81408	0.20368		12.6003	-0.21326	8.81889	0.24718		12.6142	-0.23332	8.8043	0.2871		12.5713	-0.26785	8.85709	0.35112		12.5761	-0.30649	8.8513	0.41074		12.5145	-0.3458	8.88013	0.46286		12.6032	-0.38089	8.85445	0.50698		12.5745	-0.40101	8.85697	0.58158
12.5917	-0.14918	8.8372	0.1843		12.587	-0.17858	8.80426	0.19912		12.6101	-0.22041	8.80835	0.2343		12.6246	-0.22915	8.7928	0.29604		12.5818	-0.26387	8.84719	0.35929		12.587	-0.31093	8.84143	0.39784		12.5242	-0.33824	8.8685	0.46562		12.6132	-0.39452	8.84454	0.51934		12.5844	-0.41441	8.84601	0.58941
12.6032	-0.15452	8.82577	0.17614		12.5975	-0.17364	8.7927	0.20976		12.6199	-0.20558	8.79743	0.24097		12.6347	-0.22248	8.7829	0.28702		12.5929	-0.26837	8.83711	0.35248		12.5975	-0.30874	8.83145	0.40557		12.5342	-0.33006	8.85867	0.45786		12.6247	-0.37554	8.83301	0.52243		12.5959	-0.41917	8.83561	0.59861
12.6131	-0.15219	8.81575	0.17275		12.6074	-0.17295	8.78278	0.19891		12.6314	-0.2139	8.78702	0.24343		12.6455	-0.22305	8.77123	0.29047		12.6031	-0.26546	8.82573	0.34756		12.6083	-0.3181	8.81999	0.39548		12.5441	-0.33307	8.84687	0.46275		12.6348	-0.3804	8.82305	0.5186		12.6059	-0.409	8.82467	0.58089
12.6231	-0.15488	8.80586	0.1897		12.6189	-0.17168	8.77117	0.19411		12.6414	-0.21893	8.77705	0.24621		12.6561	-0.22742	8.76145	0.29106		12.6131	-0.27678	8.81578	0.35725		12.619	-0.3138	8.80991	0.39997		12.5545	-0.34211	8.83719	0.46243		12.6445	-0.37983	8.81317	0.5166		12.6172	-0.40708	8.81418	0.59689
12.6346	-0.15309	8.7944	0.17348		12.6288	-0.16946	8.76137	0.20096		12.6513	-0.21572	8.76558	0.24755		12.6669	-0.22778	8.74986	0.29096		12.6246	-0.25698	8.80578	0.34902		12.6288	-0.30716	8.79886	0.40732		12.5656	-0.32667	8.82725	0.46389		12.656	-0.37738	8.8016	0.51475		12.6272	-0.41315	8.80413	0.58969
12.6444	-0.1368	8.78448	0.16507		12.6402	-0.17856	8.75149	0.20478		12.6629	-0.21011	8.75563	0.24931		12.6775	-0.23762	8.73997	0.29289		12.6347	-0.26418	8.79423	0.34965		12.6403	-0.30881	8.78855	0.4018		12.576	-0.32978	8.81586	0.46857		12.6659	-0.36338	8.79165	0.50109		12.6371	-0.40438	8.79269	0.59676
12.6544	-0.1505	8.77287	0.17756		12.6502	-0.17825	8.73981	0.22044		12.6727	-0.21916	8.74408	0.24224		12.6873	-0.22013	8.73	0.29487		12.6454	-0.26963	8.78449	0.3566		12.6503	-0.29864	8.77857	0.3901		12.5859	-0.33412	8.8059	0.46336		12.6775	-0.37868	8.78021	0.51796		12.6486	-0.40849	8.78281	0.59345
12.6659	-0.15098	8.76295	0.16533		12.6603	-0.19213	8.72993	0.19288		12.6841	-0.21178	8.73415	0.24985		12.6989	-0.22718	8.71846	0.29669		12.656	-0.26821	8.77325	0.35004		12.6618	-0.30963	8.76704	0.39761		12.5958	-0.32994	8.79453	0.47637		12.6874	-0.37448	8.77022	0.5209		12.6585	-0.41293	8.77273	0.591
12.6759	-0.15632	8.753	0.1687		12.6716	-0.17813	8.71855	0.19461		12.6942	-0.21969	8.7227	0.24728		12.7088	-0.22166	8.70861	0.30165		12.6659	-0.2601	8.763	0.35006		12.6718	-0.30165	8.75725	0.39701		12.6058	-0.33292	8.7844	0.46724		12.6974	-0.37603	8.76043	0.52443		12.67	-0.39941	8.76126	0.59848
12.6874	-0.14768	8.74157	0.16664		12.6816	-0.17255	8.70864	0.19727		12.7046	-0.21189	8.71283	0.24441		12.7204	-0.22998	8.69709	0.28006		12.6774	-0.25525	8.75302	0.35804		12.6832	-0.29299	8.74568	0.4083		12.6157	-0.32378	8.77453	0.46606		12.7089	-0.36905	8.74891	0.51452		12.6799	-0.41185	8.75138	0.6036
12.6972	-0.15685	8.73155	0.17654		12.693	-0.17173	8.69863	0.19418		12.7157	-0.19598	8.70288	0.24057		12.7302	-0.23078	8.68729	0.29011		12.6873	-0.2636	8.74159	0.35112		12.6931	-0.29704	8.73573	0.40757		12.6257	-0.32376	8.76292	0.47037		12.7187	-0.36361	8.73882	0.51719		12.69	-0.41481	8.74006	0.59052
12.7072	-0.15107	8.72028	0.17732		12.7031	-0.18226	8.68714	0.20629		12.726	-0.19582	8.69141	0.24363		12.7402	-0.23061	8.67717	0.28234		12.6988	-0.26364	8.73153	0.3548		12.7031	-0.29536	8.72575	0.39885		12.6355	-0.33032	8.75313	0.47449		12.7287	-0.3671	8.72726	0.52606		12.7014	-0.41573	8.72999	0.59686
12.7187	-0.156	8.71014	0.17948		12.7145	-0.18125	8.67728	0.20131		12.7371	-0.20407	8.68134	0.24721		12.7517	-0.22614	8.66564	0.28671		12.7088	-0.26071	8.7217	0.34463		12.7146	-0.29409	8.71438	0.40714		12.6455	-0.33595	8.74158	0.47175		12.7402	-0.36703	8.71753	0.52701		12.7113	-0.4107	8.72007	0.58801
12.7287	-0.15237	8.69862	0.17694		12.7245	-0.1738	8.66564	0.19848		12.7475	-0.19978	8.66983	0.25337		12.7615	-0.23757	8.65576	0.28837		12.7187	-0.26083	8.71019	0.34671		12.7245	-0.29065	8.70435	0.40741		12.6559	-0.32326	8.73162	0.47503		12.7501	-0.36822	8.70705	0.52733		12.7228	-0.41024	8.70847	0.58768
12.7401	-0.151	8.68873	0.18321		12.7345	-0.17327	8.65575	0.20934		12.7572	-0.19987	8.6601	0.25743		12.7731	-0.22442	8.64427	0.30546		12.7302	-0.26206	8.70031	0.35587		12.7361	-0.29772	8.69277	0.41251		12.6659	-0.32193	8.72169	0.46576		12.7615	-0.37029	8.69613	0.52514		12.7328	-0.4072	8.69866	0.58656
12.75	-0.15892	8.67861	0.171		12.7459	-0.17311	8.6443	0.20149		12.769	-0.19302	8.6485	0.25074		12.783	-0.23438	8.63436	0.30144		12.7401	-0.2514	8.68875	0.34167		12.7459	-0.2976	8.68306	0.42006		12.6758	-0.32877	8.71018	0.46302		12.7716	-0.372	8.68555	0.5187		12.7427	-0.4072	8.68713	0.60057
12.7601	-0.15539	8.6673	0.18416		12.7558	-0.17686	8.63432	0.20983		12.7788	-0.20178	8.63855	0.25688		12.7946	-0.23159	8.62287	0.29504		12.7501	-0.25234	8.67883	0.35459		12.7575	-0.29177	8.67302	0.4074		12.6858	-0.3301	8.70018	0.46248		12.7814	-0.36799	8.67553	0.53026		12.7542	-0.4037	8.67715	0.59732
12.7715	-0.15388	8.65734	0.17647		12.7658	-0.18455	8.62442	0.2174		12.7903	-0.19172	8.62852	0.24778		12.8045	-0.2212	8.61294	0.28736		12.7615	-0.26078	8.66881	0.3571		12.7674	-0.30543	8.66139	0.42232		12.6973	-0.32617	8.68879	0.46098		12.7929	-0.37253	8.66407	0.53347		12.7642	-0.39698	8.66719	0.59531
12.7814	-0.15533	8.64581	0.18965		12.7772	-0.17912	8.61295	0.20505		12.8002	-0.20621	8.61709	0.25156		12.8143	-0.21694	8.60302	0.3043		12.7715	-0.25893	8.65734	0.35995		12.7772	-0.29831	8.65165	0.41757		12.7072	-0.32703	8.67879	0.46872		12.8028	-0.37744	8.6542	0.53761		12.7741	-0.40752	8.65581	0.60963
12.7913	-0.14849	8.63581	0.18643		12.7872	-0.17933	8.60298	0.2187		12.8102	-0.19554	8.60717	0.25588		12.8259	-0.21699	8.59139	0.29931		12.783	-0.26688	8.64739	0.35613		12.7888	-0.30462	8.64012	0.42286		12.7172	-0.32294	8.66889	0.46372		12.8143	-0.37897	8.64267	0.53386		12.7857	-0.40127	8.64583	0.5978
12.8029	-0.15008	8.62583	0.17457		12.7986	-0.18413	8.59145	0.21173		12.8217	-0.20677	8.59571	0.25177		12.8359	-0.22079	8.58156	0.28651		12.7929	-0.26227	8.63581	0.36265		12.7987	-0.30635	8.63016	0.42174		12.7272	-0.32207	8.65721	0.47026		12.8244	-0.37826	8.63271	0.53615		12.7955	-0.40426	8.63488	0.61192
12.8127	-0.14281	8.61437	0.18495		12.8085	-0.19172	8.58151	0.20804		12.8316	-0.20418	8.58586	0.24599		12.8473	-0.22208	8.57011	0.28849		12.8028	-0.24883	8.62599	0.36165		12.8103	-0.29499	8.62034	0.41318		12.7386	-0.32126	8.64737	0.47839		12.8344	-0.38421	8.62101	0.53319		12.807	-0.4037	8.62443	0.59677
12.8243	-0.14756	8.60459	0.17868		12.8185	-0.18471	8.57013	0.2087		12.8431	-0.19769	8.57422	0.24913		12.8573	-0.22137	8.56	0.29365		12.8143	-0.26987	8.61606	0.36689		12.8201	-0.29705	8.60869	0.42207		12.7486	-0.33026	8.63585	0.47651		12.8457	-0.37719	8.61117	0.53071		12.817	-0.3967	8.61441	0.60333
12.8343	-0.15004	8.59449	0.18168		12.8301	-0.19134	8.56017	0.20772		12.8531	-0.21127	8.56429	0.25677		12.8672	-0.21923	8.54884	0.30217		12.8241	-0.2569	8.60457	0.35673		12.8301	-0.29012	8.59879	0.41886		12.7585	-0.32382	8.62601	0.48031		12.8556	-0.37012	8.60134	0.53578		12.8275	-0.4007	8.60296	0.61065
12.8441	-0.14096	8.58307	0.1782		12.8399	-0.18704	8.55027	0.21129		12.8629	-0.20625	8.55443	0.25196		12.8786	-0.21037	8.53867	0.28753		12.8342	-0.26087	8.59462	0.34851		12.8416	-0.2939	8.58737	0.42161		12.7698	-0.32309	8.61446	0.48538		12.8672	-0.37354	8.58995	0.53515		12.8384	-0.41142	8.593	0.61743
12.8556	-0.14857	8.57307	0.18454		12.8515	-0.17251	8.53867	0.20395		12.8744	-0.2024	8.54292	0.24656		12.8888	-0.21458	8.52876	0.28855		12.8457	-0.25405	8.58419	0.3537		12.8515	-0.29507	8.57733	0.41411		12.7799	-0.32935	8.60453	0.4754		12.877	-0.36845	8.5799	0.53245		12.8488	-0.40951	8.58215	0.62296
12.8657	-0.14717	8.56162	0.18514		12.8615	-0.18058	8.52879	0.217		12.8845	-0.20386	8.53295	0.25261		12.9001	-0.23426	8.51727	0.30277		12.8557	-0.25393	8.57327	0.35508		12.863	-0.29281	8.56743	0.41844		12.7903	-0.32311	8.59462	0.4772		12.887	-0.37394	8.56813	0.53771		12.8588	-0.39783	8.57169	0.60904
12.8771	-0.14354	8.55171	0.17867		12.8714	-0.17133	8.51729	0.21521		12.8959	-0.21613	8.52142	0.24675		12.9101	-0.22881	8.50732	0.29827		12.8671	-0.26438	8.56283	0.34164		12.8729	-0.28176	8.55604	0.42207		12.8011	-0.32903	8.58301	0.48564		12.8986	-0.36413	8.55845	0.53573		12.8703	-0.38925	8.56173	0.61214
12.887	-0.15597	8.54125	0.183		12.8828	-0.19036	8.50732	0.21035		12.9059	-0.2122	8.51151	0.25462		12.9216	-0.22979	8.49597	0.28567		12.877	-0.26537	8.55186	0.35215		12.8829	-0.2965	8.54615	0.41485		12.8117	-0.32458	8.57322	0.47698		12.9085	-0.35827	8.54862	0.53962		12.8803	-0.39694	8.55019	0.61532
12.8977	-0.14828	8.53032	0.17152		12.8928	-0.1816	8.49585	0.20808		12.9158	-0.21485	8.49998	0.25148		12.9316	-0.2178	8.48595	0.29898		12.8871	-0.26505	8.54121	0.34573		12.8943	-0.29834	8.53435	0.41589		12.8217	-0.32954	8.56169	0.47476		12.92	-0.36715	8.53716	0.54226		12.8916	-0.40494	8.54017	0.61477
12.9085	-0.1592	8.51997	0.16581		12.9044	-0.18253	8.48587	0.21004		12.9272	-0.2173	8.48992	0.25202		12.9414	-0.21587	8.476	0.29035		12.8985	-0.27116	8.53128	0.35315		12.9044	-0.29147	8.52465	0.4217		12.8316	-0.32489	8.55181	0.48301		12.93	-0.35844	8.52726	0.53723		12.9017	-0.40764	8.52811	0.6162
12.9189	-0.1527	8.50889	0.18556		12.9141	-0.18349	8.47586	0.19932		12.9371	-0.21341	8.47869	0.24246		12.953	-0.21074	8.46459	0.29233		12.9085	-0.26081	8.51988	0.35148		12.9158	-0.30281	8.51415	0.4334		12.8431	-0.33171	8.54018	0.49167		12.9404	-0.36214	8.5153	0.54203		12.9116	-0.40403	8.51889	0.61769
12.9289	-0.15186	8.49831	0.17851		12.9241	-0.17524	8.46446	0.20829		12.9487	-0.2105	8.46877	0.25878		12.9628	-0.226	8.45452	0.29022		12.92	-0.26772	8.51	0.35042		12.9257	-0.30509	8.50314	0.4201		12.8531	-0.32437	8.53045	0.48116		12.9514	-0.36236	8.5058	0.54443		12.923	-0.40066	8.50886	0.62443
12.9404	-0.14245	8.48853	0.18912		12.9356	-0.18428	8.45456	0.20107		12.9587	-0.21527	8.45871	0.25507		12.9745	-0.21836	8.44316	0.30177		12.9299	-0.26063	8.49991	0.34976		12.9372	-0.28983	8.49257	0.41931		12.8629	-0.32687	8.52002	0.48601		12.9618	-0.36232	8.49578	0.55651		12.9331	-0.40217	8.4974	0.61856
12.9503	-0.141	8.47699	0.17308		12.9457	-0.17636	8.4429	0.2123		12.9686	-0.20057	8.44723	0.26068		12.9842	-0.21481	8.43321	0.29189		12.9402	-0.27106	8.48859	0.3652		12.9471	-0.29768	8.48205	0.42679		12.8744	-0.32278	8.50876	0.48005		12.973	-0.35608	8.48433	0.55268		12.9429	-0.39565	8.48747	0.62456
12.9618	-0.15095	8.46703	0.18963		12.9571	-0.18274	8.43319	0.20214		12.98	-0.20551	8.43728	0.26475		12.9958	-0.21979	8.42169	0.2947		12.9513	-0.27371	8.47864	0.35852		12.9571	-0.2905	8.47129	0.42212		12.8844	-0.32629	8.49845	0.48987		12.9833	-0.36765	8.47438	0.55585		12.9545	-0.40182	8.47694	0.62553
12.9717	-0.12796	8.45709	0.18546		12.967	-0.18204	8.42162	0.21849		12.99	-0.19399	8.42579	0.25458		13.0059	-0.21977	8.4117	0.28508		12.9619	-0.26382	8.46868	0.34441		12.9686	-0.29897	8.4613	0.43		12.8943	-0.3257	8.48749	0.49338		12.9932	-0.37019	8.46452	0.54983		12.9643	-0.39939	8.46607	0.62572
12.9817	-0.13426	8.44572	0.17857		12.9775	-0.17737	8.41162	0.21163		13.0016	-0.20515	8.41583	0.26465		13.0156	-0.22264	8.4017	0.29326		12.9717	-0.26712	8.45704	0.36322		12.9786	-0.29138	8.44979	0.43977		12.9043	-0.32423	8.47711	0.49343		13.0042	-0.36006	8.45293	0.54479		12.9743	-0.4097	8.45539	0.62402
12.9931	-0.13763	8.4357	0.19092		12.9884	-0.18304	8.40161	0.21782		13.0114	-0.21104	8.40584	0.27307		13.0272	-0.2135	8.39023	0.29066		12.9831	-0.27263	8.44709	0.35785		12.9901	-0.27713	8.44002	0.43468		12.9158	-0.33875	8.46587	0.4848		13.0147	-0.36119	8.44308	0.54998		12.9859	-0.40167	8.44452	0.62421
13.003	-0.15852	8.42413	0.18812		12.9988	-0.18303	8.39016	0.2106		13.0228	-0.20331	8.39447	0.25568		13.0371	-0.22553	8.38021	0.30006		12.993	-0.26909	8.43725	0.37287		13	-0.29689	8.42989	0.42502		12.9256	-0.3389	8.45564	0.50779		13.0247	-0.35873	8.43158	0.55464		12.9957	-0.39284	8.434	0.63036
13.0146	-0.14841	8.41429	0.18597		13.0099	-0.18527	8.38025	0.22207		13.033	-0.20428	8.38452	0.25989		13.0485	-0.21367	8.36878	0.29756		13.0042	-0.25266	8.42579	0.36484		13.0113	-0.29964	8.41845	0.44385		12.9358	-0.3272	8.44561	0.49242		13.0361	-0.36519	8.42166	0.56112		13.0072	-0.41185	8.42422	0.63491
13.0245	-0.15146	8.40431	0.1834		13.0204	-0.17481	8.36874	0.21861		13.0428	-0.20207	8.37301	0.26507		13.0585	-0.212	8.35884	0.29167		13.0144	-0.25505	8.41573	0.3657		13.0213	-0.28388	8.40842	0.42692		12.947	-0.34105	8.43417	0.49448		13.0459	-0.36727	8.41161	0.55552		13.0171	-0.40118	8.41262	0.6265
13.0345	-0.14806	8.39279	0.17583		13.0302	-0.17228	8.35885	0.21777		13.0543	-0.20376	8.36299	0.25467		13.0701	-0.21641	8.34746	0.29015		13.0244	-0.25367	8.40435	0.36121		13.0313	-0.28846	8.39705	0.42302		12.957	-0.33361	8.42413	0.49992		13.0574	-0.36233	8.40008	0.54993		13.027	-0.39951	8.40273	0.64211
13.0458	-0.14735	8.38293	0.18245		13.0419	-0.17012	8.34828	0.22329		13.0642	-0.21408	8.35164	0.25304		13.0799	-0.21061	8.33747	0.29283		13.0361	-0.2548	8.39445	0.36658		13.0427	-0.28916	8.38714	0.42856		12.967	-0.332	8.41263	0.5023		13.0674	-0.35422	8.39014	0.55739		13.0385	-0.40236	8.39274	0.63378
13.0559	-0.15693	8.37131	0.1815		13.0518	-0.1769	8.33739	0.22203		13.0757	-0.19972	8.34166	0.25727		13.0899	-0.22328	8.32705	0.29606		13.0458	-0.24393	8.38455	0.36415		13.0527	-0.28486	8.37716	0.43032		12.9786	-0.32891	8.40277	0.50123		13.0774	-0.36608	8.37886	0.55745		13.0485	-0.39847	8.38129	0.63395
13.0673	-0.15973	8.3615	0.18489		13.0633	-0.18508	8.32702	0.23271		13.0856	-0.19274	8.33164	0.25686		13.1015	-0.21004	8.31602	0.28872		13.0573	-0.25885	8.37287	0.3676		13.0642	-0.28931	8.36574	0.42165		12.9884	-0.32967	8.39277	0.49881		13.0888	-0.37385	8.36876	0.54511		13.0585	-0.3964	8.37137	0.63993
13.0773	-0.16064	8.35163	0.18212		13.073	-0.16857	8.31605	0.22929		13.0957	-0.19551	8.32022	0.26225		13.1114	-0.20707	8.30567	0.29734		13.0674	-0.25295	8.36305	0.36394		13.0742	-0.28575	8.35558	0.43806		12.9989	-0.3252	8.38143	0.49783		13.0988	-0.36064	8.35883	0.55599		13.07	-0.3983	8.35917	0.62582
13.0872	-0.15569	8.34011	0.19203		13.0831	-0.18444	8.30547	0.22439		13.1072	-0.19355	8.3102	0.25606		13.1228	-0.2124	8.2946	0.29461		13.0772	-0.253	8.35157	0.36289		13.0857	-0.293	8.34587	0.43224		13.0098	-0.32971	8.37142	0.50299		13.1087	-0.36749	8.3474	0.56072		13.0797	-0.39868	8.34996	0.63078
13.0988	-0.15917	8.33013	0.18592		13.0946	-0.18908	8.29453	0.21413		13.117	-0.1963	8.29881	0.26262		13.1327	-0.21253	8.28426	0.28994		13.0888	-0.25566	8.34155	0.36801		13.0957	-0.28638	8.33432	0.4324		13.0203	-0.33138	8.35995	0.50643		13.1202	-0.3681	8.3374	0.5627		13.0915	-0.40965	8.34013	0.62734
13.1087	-0.16612	8.31867	0.17919		13.1045	-0.19472	8.28417	0.21933		13.1276	-0.19958	8.28884	0.25332		13.1443	-0.21262	8.27435	0.29333		13.0986	-0.24691	8.33163	0.36743		13.1061	-0.29859	8.3245	0.43274		13.0302	-0.33373	8.34998	0.4949		13.1302	-0.36493	8.32705	0.56182		13.1014	-0.38929	8.32854	0.64321
13.1202	-0.17004	8.30868	0.18223		13.116	-0.17919	8.27433	0.22253		13.1385	-0.18952	8.27732	0.25586		13.1542	-0.21678	8.26272	0.31092		13.11	-0.25179	8.32029	0.36698		13.1169	-0.3001	8.31336	0.42449		13.0418	-0.32395	8.33845	0.5019		13.1416	-0.3718	8.31598	0.55749		13.1113	-0.40012	8.31861	0.62675
13.1301	-0.17765	8.29873	0.18768		13.126	-0.18663	8.26253	0.21465		13.1491	-0.20462	8.26735	0.27168		13.1646	-0.2165	8.25287	0.30897		13.1202	-0.25022	8.3103	0.36358		13.1276	-0.29187	8.30303	0.43462		13.0517	-0.33787	8.32861	0.50561		13.1516	-0.37495	8.30559	0.55255		13.1227	-0.38848	8.30847	0.6407
13.14	-0.16597	8.28723	0.19017		13.1358	-0.17091	8.25279	0.2158		13.16	-0.20271	8.25628	0.25663		13.1757	-0.22311	8.24141	0.30591		13.1301	-0.25615	8.29979	0.36786		13.1385	-0.28955	8.29301	0.43712		13.0615	-0.33277	8.31861	0.49502		13.1615	-0.37205	8.29465	0.55472		13.1326	-0.39522	8.29712	0.64898
13.1516	-0.1679	8.27736	0.19247		13.1474	-0.1776	8.24127	0.2181		13.1704	-0.19237	8.24593	0.26032		13.186	-0.21646	8.23138	0.30303		13.1416	-0.25099	8.28885	0.35551		13.149	-0.29186	8.2815	0.42656		13.0731	-0.3291	8.30714	0.49678		13.173	-0.36819	8.28422	0.56306		13.1438	-0.38914	8.28725	0.63953
13.1614	-0.16034	8.26589	0.18631		13.1573	-0.17116	8.23138	0.21751		13.1804	-0.1861	8.23602	0.25632		13.1969	-0.21763	8.21995	0.29984		13.1515	-0.24832	8.27896	0.36351		13.1589	-0.29183	8.27161	0.43137		13.0831	-0.32717	8.29726	0.51086		13.1828	-0.37481	8.27433	0.55213		13.154	-0.40031	8.27729	0.65897
13.1728	-0.1531	8.25597	0.17694		13.1687	-0.16592	8.22133	0.21731		13.1918	-0.19779	8.2246	0.26149		13.2075	-0.21858	8.21	0.31098		13.163	-0.25321	8.26733	0.36632		13.1704	-0.29119	8.25981	0.43253		13.0931	-0.33193	8.28583	0.5045		13.1928	-0.36499	8.26272	0.55735		13.1645	-0.40403	8.26586	0.65656
13.1828	-0.15478	8.24435	0.17938		13.1786	-0.15554	8.2099	0.21598		13.2017	-0.19537	8.21475	0.26568		13.2184	-0.23331	8.20005	0.31187		13.1729	-0.25578	8.25756	0.36575		13.1803	-0.28197	8.25018	0.44354		13.1046	-0.33112	8.27583	0.49247		13.2043	-0.36855	8.25281	0.55917		13.1754	-0.39989	8.25594	0.64795
13.1927	-0.16136	8.23451	0.17685		13.1887	-0.16789	8.20001	0.21616		13.2116	-0.18945	8.20315	0.25909		13.2288	-0.21748	8.18856	0.30658		13.1828	-0.25622	8.24711	0.37531		13.1918	-0.29231	8.24019	0.4412		13.1144	-0.32918	8.26594	0.50136		13.2142	-0.36349	8.2413	0.55647		13.1859	-0.40296	8.24428	0.65187
13.2044	-0.15135	8.22457	0.18096		13.2002	-0.16246	8.18853	0.21858		13.2232	-0.19031	8.19318	0.27021		13.2388	-0.23247	8.17868	0.30807		13.1943	-0.25337	8.23619	0.36194		13.2017	-0.29226	8.22873	0.43896		13.1244	-0.31556	8.25445	0.50951		13.2256	-0.37451	8.23145	0.55182		13.1959	-0.39666	8.23445	0.65371
13.2142	-0.15592	8.21313	0.18234		13.21	-0.16095	8.17855	0.22111		13.2331	-0.19867	8.1817	0.28499		13.2505	-0.2202	8.16709	0.30548		13.2042	-0.25481	8.22561	0.36827		13.2132	-0.29407	8.2189	0.43457		13.1343	-0.32013	8.24442	0.5039		13.2358	-0.36646	8.22147	0.56361		13.2074	-0.39131	8.22454	0.64368
13.2257	-0.15688	8.20328	0.16854		13.2216	-0.16665	8.16697	0.21448		13.2446	-0.20959	8.1717	0.28356		13.2603	-0.2245	8.15715	0.30505		13.2156	-0.26088	8.21457	0.38229		13.2231	-0.29148	8.20892	0.45253		13.1458	-0.32159	8.233	0.49999		13.2457	-0.36405	8.21005	0.5664		13.2172	-0.39735	8.21309	0.65496
13.2356	-0.14762	8.19318	0.17604		13.2315	-0.15801	8.15708	0.22072		13.2546	-0.19568	8.16139	0.26957		13.2717	-0.23057	8.14567	0.31731		13.2256	-0.24854	8.20423	0.37829		13.233	-0.29191	8.19727	0.44521		13.1556	-0.31656	8.22296	0.50669		13.2571	-0.36357	8.20009	0.57509		13.2288	-0.39474	8.2032	0.65096
13.247	-0.14786	8.18176	0.19234		13.2416	-0.17729	8.14713	0.21872		13.2644	-0.19176	8.15035	0.26001		13.2817	-0.21589	8.13581	0.32064		13.2357	-0.25417	8.19424	0.3693		13.2446	-0.28023	8.18756	0.43742		13.1674	-0.32112	8.21157	0.50725		13.267	-0.35542	8.18876	0.55942		13.2387	-0.40116	8.19168	0.65588
13.257	-0.14429	8.1718	0.1958		13.2529	-0.16164	8.13571	0.21966		13.2759	-0.19427	8.13988	0.26419		13.2932	-0.20933	8.12593	0.31305		13.2471	-0.25232	8.18287	0.37243		13.2546	-0.27955	8.17609	0.43212		13.1771	-0.31474	8.20162	0.50873		13.2785	-0.34834	8.17863	0.56831		13.2486	-0.3945	8.18169	0.65242
13.2671	-0.15296	8.1604	0.18987		13.2629	-0.16065	8.12581	0.20661		13.2859	-0.21013	8.12883	0.2672		13.3032	-0.22449	8.11432	0.31175		13.257	-0.25886	8.17299	0.37377		13.266	-0.28611	8.16607	0.42747		13.1871	-0.3266	8.19162	0.50875		13.2884	-0.35384	8.16877	0.56971		13.2601	-0.39371	8.17174	0.65133
13.2785	-0.14221	8.15028	0.18278		13.2728	-0.15841	8.11424	0.21092		13.2973	-0.19958	8.11854	0.26568		13.3131	-0.22785	8.10443	0.31212		13.2686	-0.25293	8.16126	0.37879		13.2758	-0.28586	8.15561	0.43415		13.1985	-0.32916	8.18013	0.51487		13.299	-0.35984	8.15715	0.57345		13.2702	-0.38652	8.16029	0.65175
13.2884	-0.15055	8.13985	0.19049		13.2843	-0.16824	8.10436	0.2145		13.3073	-0.19864	8.10745	0.2542		13.3246	-0.21995	8.09283	0.3157		13.2785	-0.25644	8.15145	0.3676		13.2876	-0.2752	8.14464	0.44168		13.2085	-0.31803	8.17017	0.50011		13.3099	-0.36151	8.14725	0.57763		13.2816	-0.3906	8.15023	0.65619
13.2999	-0.14603	8.12901	0.17848		13.2942	-0.16953	8.09444	0.21108		13.3172	-0.20049	8.09705	0.2665		13.3345	-0.22601	8.08293	0.3235		13.2883	-0.25778	8.14151	0.37035		13.2973	-0.28538	8.13426	0.43807		13.2199	-0.32371	8.15882	0.50141		13.3203	-0.35516	8.13721	0.57728		13.2916	-0.38776	8.13839	0.65952
13.3099	-0.15646	8.11851	0.1838		13.3057	-0.16102	8.08299	0.21997		13.3287	-0.19707	8.08703	0.25857		13.3459	-0.22628	8.07141	0.31632		13.2999	-0.25479	8.12996	0.38691		13.3072	-0.28484	8.12335	0.43869		13.23	-0.32363	8.14876	0.50302		13.3314	-0.35573	8.12572	0.57075		13.3015	-0.39691	8.12885	0.6538
13.3204	-0.16054	8.10748	0.17706		13.3156	-0.17142	8.07296	0.21047		13.3387	-0.18398	8.07566	0.26253		13.3559	-0.22122	8.06159	0.31867		13.3098	-0.25614	8.12007	0.37978		13.3188	-0.29209	8.11285	0.43823		13.2399	-0.32744	8.13752	0.50538		13.3417	-0.3599	8.1158	0.5737		13.313	-0.39724	8.11854	0.65851
13.3314	-0.14638	8.09692	0.17526		13.327	-0.16636	8.06147	0.21196		13.35	-0.19679	8.06567	0.25283		13.3675	-0.22564	8.05036	0.31268		13.3213	-0.25212	8.10854	0.38157		13.3288	-0.29057	8.103	0.43771		13.2503	-0.31994	8.12734	0.50893		13.3517	-0.35985	8.10425	0.57882		13.3229	-0.39887	8.10752	0.66377
13.3417	-0.15045	8.08608	0.17036		13.3372	-0.17353	8.0515	0.24066		13.3601	-0.18539	8.05418	0.25886		13.3774	-0.22375	8.04007	0.31721		13.3312	-0.23704	8.09857	0.38749		13.3402	-0.29067	8.09141	0.44619		13.2612	-0.33828	8.11749	0.50142		13.3633	-0.36207	8.09441	0.57766		13.3343	-0.39606	8.09701	0.65857
13.3528	-0.15107	8.07569	0.17851		13.3471	-0.16414	8.04009	0.21612		13.3716	-0.19172	8.04438	0.26498		13.3873	-0.22536	8.03009	0.31606		13.3427	-0.25531	8.08874	0.38439		13.35	-0.28829	8.08143	0.44857		13.2719	-0.3326	8.10583	0.52337		13.3731	-0.36141	8.08453	0.58224		13.3444	-0.39265	8.08606	0.6646
13.3633	-0.15092	8.06573	0.16702		13.3584	-0.17013	8.03014	0.22405		13.3815	-0.17347	8.03273	0.2568		13.3988	-0.21404	8.01881	0.30443		13.3528	-0.24516	8.0772	0.383		13.3617	-0.29571	8.06997	0.4386		13.2817	-0.32496	8.09591	0.51702		13.3841	-0.35303	8.07296	0.58788		13.3554	-0.38499	8.07569	0.67287
13.3731	-0.15866	8.05421	0.17068		13.3685	-0.16737	8.02025	0.22677		13.3913	-0.20384	8.02283	0.25496		13.4088	-0.21919	8.00873	0.30089		13.3632	-0.23928	8.06719	0.39447		13.3716	-0.28347	8.06003	0.44818		13.2931	-0.32687	8.08455	0.50946		13.3945	-0.36723	8.06316	0.57453		13.3658	-0.38521	8.0657	0.66502
13.3841	-0.1491	8.04441	0.19719		13.3801	-0.16961	8.00854	0.2236		13.403	-0.20081	8.01294	0.26609		13.4202	-0.22557	7.99733	0.31142		13.3742	-0.2394	8.05572	0.38346		13.3815	-0.28218	8.05003	0.44256		13.3031	-0.32589	8.07452	0.51688		13.4046	-0.35491	8.05174	0.58614		13.3758	-0.38251	8.05405	0.66617
13.3946	-0.14167	8.03268	0.17266		13.3898	-0.17473	7.99865	0.23914		13.4129	-0.20156	8.00145	0.25981		13.4301	-0.22763	7.98729	0.30571		13.3841	-0.24737	8.04584	0.38009		13.3929	-0.28582	8.03861	0.44542		13.3131	-0.33415	8.06459	0.51929		13.4161	-0.35723	8.04161	0.58197		13.3872	-0.38649	8.04427	0.66747
13.4055	-0.16072	8.02283	0.19095		13.4003	-0.17849	7.98731	0.22279		13.4243	-0.1979	7.99153	0.25958		13.4417	-0.21964	7.97753	0.31715		13.3945	-0.25278	8.03587	0.38344		13.403	-0.28877	8.02865	0.43719		13.3229	-0.33211	8.05327	0.51998		13.4259	-0.36314	8.03171	0.58617		13.397	-0.37714	8.0327	0.67267
13.4159	-0.15237	8.01293	0.19328		13.4113	-0.16583	7.9774	0.2342		13.4344	-0.20439	7.9799	0.25947		13.4515	-0.21807	7.96594	0.3139		13.4055	-0.24483	8.02431	0.37297		13.4144	-0.27991	8.01716	0.4481		13.3345	-0.32684	8.04322	0.51399		13.4375	-0.3608	8.0203	0.5885		13.4085	-0.39542	8.02291	0.67726
13.426	-0.14062	8.00147	0.18395		13.4218	-0.17954	7.96742	0.23343		13.4457	-0.20571	7.97012	0.26519		13.4615	-0.22069	7.95611	0.3104		13.416	-0.24816	8.01455	0.37119		13.4243	-0.2801	8.00733	0.44229		13.3444	-0.33347	8.0317	0.51645		13.4474	-0.36323	8.01034	0.59114		13.4185	-0.39155	8.01292	0.68116
13.4375	-0.15335	7.99141	0.18497		13.4326	-0.16936	7.95588	0.23102		13.4557	-0.19982	7.96016	0.25558		13.4731	-0.22311	7.94444	0.32124		13.4268	-0.25019	8.00442	0.37959		13.4344	-0.28302	7.99727	0.46411		13.3558	-0.32236	8.02191	0.51366		13.4573	-0.36442	8.0005	0.57923		13.4284	-0.39396	8.00144	0.68202
13.4472	-0.15426	7.97992	0.20095		13.4431	-0.15593	7.94599	0.23486		13.4656	-0.20924	7.94861	0.26513		13.4828	-0.22032	7.93459	0.30526		13.4374	-0.25665	7.99305	0.37114		13.4458	-0.2864	7.98573	0.46186		13.3658	-0.3199	8.0104	0.50945		13.4688	-0.35945	7.98888	0.59955		13.44	-0.38073	7.99145	0.67689
13.4573	-0.15707	7.97013	0.19889		13.4531	-0.16067	7.93448	0.21881		13.4772	-0.19229	7.93866	0.25605		13.4944	-0.20476	7.92303	0.31727		13.4473	-0.25992	7.98316	0.37895		13.4557	-0.29053	7.97589	0.44312		13.3758	-0.31614	8.00034	0.51779		13.4786	-0.35114	7.97892	0.58336		13.4498	-0.38513	7.98002	0.68854
13.4687	-0.15191	7.96016	0.18632		13.4645	-0.16431	7.92451	0.22759		13.487	-0.19392	7.92725	0.25827		13.5045	-0.20055	7.91316	0.31183		13.4589	-0.27315	7.97161	0.3717		13.4672	-0.27748	7.96437	0.45337		13.3856	-0.31709	7.98998	0.51569		13.4902	-0.35254	7.96744	0.59542		13.461	-0.37911	7.97007	0.6836
13.4786	-0.14687	7.94859	0.18443		13.4745	-0.16761	7.91302	0.22856		13.4986	-0.18494	7.91723	0.25249		13.5142	-0.20443	7.9031	0.3142		13.4687	-0.2495	7.96165	0.38494		13.4771	-0.29016	7.95441	0.44811		13.3972	-0.32108	7.979	0.51249		13.5002	-0.35734	7.95757	0.58758		13.4713	-0.38975	7.96021	0.6915
13.4902	-0.14014	7.93868	0.18907		13.486	-0.16519	7.90312	0.22355		13.5086	-0.17868	7.90571	0.2466		13.5258	-0.20353	7.89179	0.31124		13.4801	-0.24866	7.95178	0.39854		13.4886	-0.28395	7.94442	0.43956		13.4071	-0.31728	7.96848	0.52581		13.51	-0.35354	7.94619	0.59648		13.4812	-0.37879	7.94865	0.69083
13.5001	-0.14098	7.92719	0.19051		13.4959	-0.1771	7.89322	0.2249		13.5201	-0.18602	7.89586	0.26163		13.5358	-0.201	7.88171	0.32023		13.4902	-0.24543	7.94033	0.38813		13.4987	-0.27436	7.93301	0.43212		13.417	-0.32445	7.95748	0.51903		13.5217	-0.36325	7.936	0.6005		13.4928	-0.39677	7.93868	0.67905
13.5102	-0.13064	7.91721	0.19949		13.506	-0.16846	7.8817	0.22848		13.5299	-0.17365	7.88585	0.24987		13.5473	-0.21061	7.87023	0.31644		13.5001	-0.25007	7.93039	0.38068		13.5085	-0.28764	7.9232	0.44532		13.4284	-0.31572	7.94713	0.52009		13.5316	-0.35575	7.92551	0.59913		13.5027	-0.37901	7.9287	0.69192
13.5216	-0.13542	7.90726	0.18691		13.5174	-0.16992	7.87171	0.2216		13.5399	-0.18753	7.87437	0.24638		13.5571	-0.20416	7.86031	0.32133		13.5116	-0.24971	7.91894	0.40174		13.52	-0.29212	7.91159	0.43813		13.4385	-0.3193	7.93601	0.52197		13.5415	-0.35159	7.91477	0.59625		13.5142	-0.37969	7.91731	0.68971
13.5314	-0.14288	7.89591	0.18042		13.5274	-0.17963	7.86024	0.22642		13.5515	-0.19414	7.86441	0.26797		13.5688	-0.2101	7.85039	0.32392		13.5215	-0.2423	7.90889	0.39975		13.5299	-0.29495	7.90153	0.44243		13.4484	-0.30821	7.92555	0.52146		13.5529	-0.34881	7.90432	0.59364		13.5242	-0.38339	7.90727	0.67786
13.5415	-0.14333	7.88589	0.18259		13.5389	-0.17685	7.8503	0.22873		13.5613	-0.18772	7.85289	0.26287		13.5785	-0.21284	7.83877	0.32884		13.5329	-0.24927	7.89898	0.39829		13.5415	-0.28875	7.89178	0.44921		13.4597	-0.3172	7.91563	0.52397		13.5629	-0.34966	7.89283	0.60332		13.5341	-0.37241	7.89583	0.70126
13.5529	-0.13726	7.87437	0.18781		13.5487	-0.17697	7.83872	0.22666		13.5728	-0.19897	7.84312	0.27718		13.5886	-0.21415	7.82894	0.31717		13.5429	-0.24754	7.88743	0.39092		13.5515	-0.28487	7.8801	0.44883		13.4698	-0.32427	7.90431	0.52106		13.5745	-0.35355	7.88277	0.6014		13.5455	-0.37348	7.88595	0.69396
13.5628	-0.14657	7.86445	0.19331		13.5587	-0.17478	7.82881	0.22716		13.5828	-0.19398	7.83303	0.26214		13.5999	-0.21417	7.81754	0.31819		13.5529	-0.25732	7.87761	0.37751		13.5629	-0.28119	7.87016	0.45325		13.4803	-0.32312	7.89432	0.53061		13.5842	-0.35497	7.87292	0.60438		13.5556	-0.37481	7.87421	0.69644
13.5745	-0.13721	7.85449	0.1755		13.5703	-0.16464	7.81848	0.21528		13.5941	-0.19583	7.82162	0.27755		13.61	-0.20848	7.8075	0.31951		13.5644	-0.25658	7.86593	0.37538		13.5729	-0.27129	7.85866	0.45062		13.4912	-0.32338	7.88271	0.52875		13.5943	-0.34883	7.86121	0.60561		13.567	-0.38515	7.86438	0.697
13.5844	-0.14547	7.84308	0.19429		13.5801	-0.17101	7.80753	0.22654		13.6041	-0.19281	7.8117	0.26516		13.6215	-0.21395	7.796	0.3276		13.5744	-0.25016	7.85606	0.38519		13.5828	-0.27527	7.84879	0.4571		13.5016	-0.31958	7.87285	0.53186		13.6058	-0.34342	7.85138	0.6162		13.5769	-0.37863	7.85451	0.70416
13.5941	-0.15682	7.83306	0.18147		13.5917	-0.16294	7.79703	0.22348		13.6145	-0.18225	7.80025	0.26615		13.6313	-0.2103	7.78593	0.32432		13.5843	-0.25239	7.84555	0.37916		13.5942	-0.27936	7.83709	0.46167		13.5117	-0.33097	7.86292	0.52643		13.6156	-0.34057	7.8414	0.61802		13.5874	-0.38983	7.84297	0.70371
13.6057	-0.1375	7.82168	0.18189		13.6017	-0.17048	7.78597	0.22122		13.6256	-0.20783	7.79015	0.26811		13.6413	-0.2112	7.77563	0.31705		13.5958	-0.25122	7.83452	0.37459		13.6041	-0.27311	7.82731	0.44457		13.5215	-0.33091	7.85146	0.538		13.6272	-0.36232	7.82998	0.60795		13.5983	-0.39686	7.83309	0.70926
13.6156	-0.15322	7.8117	0.19477		13.6115	-0.16496	7.77556	0.21794		13.6361	-0.19099	7.77874	0.27353		13.6529	-0.2228	7.76454	0.32691		13.6057	-0.23909	7.82417	0.36808		13.6157	-0.28721	7.81747	0.46053		13.5331	-0.32872	7.84152	0.53416		13.6372	-0.34774	7.82006	0.62206		13.6089	-0.38632	7.82177	0.70443
13.6255	-0.16403	7.80185	0.20082		13.6229	-0.17004	7.76558	0.21206		13.6471	-0.19188	7.76873	0.26652		13.6628	-0.22213	7.75421	0.30764		13.6171	-0.25888	7.81438	0.38382		13.6256	-0.2845	7.80595	0.46679		13.543	-0.32063	7.8299	0.54105		13.6472	-0.34732	7.80857	0.61663		13.6197	-0.38151	7.81168	0.70052
13.6372	-0.15257	7.79014	0.19586		13.633	-0.16567	7.75409	0.21449		13.6575	-0.20105	7.75881	0.27445		13.6743	-0.21844	7.7433	0.30255		13.6271	-0.24769	7.80273	0.39267		13.636	-0.28806	7.79608	0.46664		13.5528	-0.33595	7.81999	0.54664		13.6585	-0.35174	7.79859	0.60626		13.6302	-0.38014	7.80177	0.71633
13.647	-0.15851	7.78022	0.20288		13.6445	-0.17305	7.74428	0.2089		13.6675	-0.19883	7.74736	0.27213		13.6842	-0.22261	7.73279	0.31707		13.6372	-0.24122	7.79279	0.38622		13.6471	-0.28113	7.78421	0.46968		13.5643	-0.32365	7.80873	0.54513		13.6686	-0.35371	7.78864	0.6158		13.6402	-0.37791	7.79019	0.70397
13.6585	-0.14671	7.76879	0.19412		13.6544	-0.16031	7.73268	0.21343		13.6789	-0.18403	7.73746	0.2621		13.6957	-0.20721	7.72283	0.31654		13.6486	-0.25395	7.783	0.39124		13.6575	-0.28589	7.77453	0.46176		13.5744	-0.31578	7.79865	0.54861		13.6799	-0.35844	7.77709	0.61668		13.6517	-0.3803	7.78029	0.71111
13.6685	-0.14897	7.75889	0.19761		13.6644	-0.16249	7.72272	0.23148		13.6888	-0.17654	7.72587	0.26444		13.7056	-0.21903	7.7113	0.31157		13.6585	-0.25752	7.7714	0.38444		13.6685	-0.27879	7.76468	0.47445		13.5841	-0.32358	7.78862	0.54802		13.69	-0.34812	7.76722	0.61733		13.6617	-0.37939	7.76831	0.7073
13.6788	-0.16111	7.74891	0.19228		13.6757	-0.15962	7.71123	0.2266		13.7003	-0.1923	7.71601	0.26664		13.7161	-0.20487	7.70146	0.32239		13.6684	-0.24753	7.76137	0.38614		13.6788	-0.27759	7.75309	0.48354		13.5958	-0.3197	7.77707	0.55018		13.7004	-0.35819	7.75573	0.61733		13.6716	-0.37639	7.75889	0.70588
13.6899	-0.17187	7.73732	0.20298		13.6856	-0.16905	7.7014	0.2251		13.7103	-0.20533	7.70446	0.26813		13.727	-0.21064	7.68993	0.32069		13.6799	-0.25018	7.74997	0.388		13.6889	-0.28624	7.74318	0.4552		13.6042	-0.32866	7.76719	0.55031		13.7113	-0.34399	7.74572	0.60968		13.683	-0.38734	7.74888	0.71515
13.7003	-0.15212	7.72752	0.19761		13.6956	-0.16076	7.69145	0.23477		13.7218	-0.19452	7.69458	0.26581		13.7375	-0.20559	7.67994	0.32879		13.6899	-0.25079	7.74006	0.3993		13.7003	-0.28247	7.73181	0.46712		13.6157	-0.31273	7.75579	0.54697		13.7217	-0.33761	7.73581	0.60943		13.6929	-0.38299	7.7374	0.71277
13.7113	-0.15643	7.71602	0.19292		13.7072	-0.16294	7.68	0.22311		13.7317	-0.19659	7.68459	0.27072		13.7485	-0.20623	7.6684	0.33668		13.7013	-0.26403	7.73002	0.40505		13.7103	-0.27537	7.72187	0.46706		13.6256	-0.31516	7.74583	0.54573		13.7328	-0.33051	7.72435	0.62359		13.7045	-0.38113	7.72746	0.71265
13.7218	-0.14837	7.70605	0.18393		13.717	-0.17113	7.66998	0.23105		13.7417	-0.19757	7.67313	0.27236		13.7589	-0.20841	7.6585	0.3171		13.7113	-0.25831	7.71852	0.39633		13.7219	-0.28534	7.71071	0.46939		13.636	-0.31169	7.7359	0.55008		13.7427	-0.34843	7.71439	0.62124		13.7144	-0.38653	7.71617	0.70723
13.7317	-0.16124	7.69551	0.19963		13.7284	-0.17677	7.65852	0.23551		13.7532	-0.18898	7.6632	0.26383		13.7699	-0.20038	7.6486	0.32295		13.7218	-0.26671	7.70871	0.41139		13.7317	-0.28314	7.70031	0.46379		13.646	-0.32286	7.72438	0.55232		13.7532	-0.34499	7.70284	0.61964		13.7243	-0.39511	7.70609	0.71845
13.7426	-0.15129	7.68472	0.20015		13.7386	-0.17839	7.64867	0.22519		13.7631	-0.20634	7.65165	0.27737		13.7804	-0.21201	7.63715	0.32917		13.7326	-0.27274	7.69745	0.40585		13.7427	-0.27455	7.68994	0.47035		13.6575	-0.31198	7.71436	0.54718		13.7641	-0.34399	7.69309	0.63221		13.7358	-0.39466	7.69555	0.71808
13.7532	-0.16642	7.67431	0.19197		13.7484	-0.16729	7.63689	0.21335		13.7732	-0.17207	7.64183	0.27527		13.7903	-0.21459	7.62712	0.32611		13.7426	-0.25757	7.68729	0.40628		13.753	-0.27248	7.67892	0.4672		13.6674	-0.31059	7.7029	0.55839		13.7746	-0.33257	7.68314	0.62719		13.7459	-0.39155	7.68462	0.71647
13.7642	-0.14496	7.66342	0.20307		13.7599	-0.16638	7.62707	0.21574		13.7845	-0.19051	7.63012	0.24817		13.8018	-0.21829	7.61567	0.33068		13.7543	-0.26794	7.67746	0.40288		13.7631	-0.27891	7.66843	0.47106		13.679	-0.31295	7.69293	0.56192		13.7857	-0.33133	7.67148	0.63149		13.7557	-0.39184	7.67419	0.7177
13.7746	-0.16125	7.65281	0.19499		13.7699	-0.17589	7.61721	0.22041		13.7944	-0.18567	7.62028	0.26433		13.8117	-0.21123	7.60562	0.33066		13.7641	-0.24819	7.66585	0.39946		13.7746	-0.27266	7.65756	0.47122		13.6889	-0.31415	7.68147	0.54489		13.796	-0.34131	7.66175	0.63853		13.7672	-0.38791	7.66423	0.72044
13.7845	-0.15605	7.64281	0.19598		13.7803	-0.16068	7.60571	0.22167		13.8061	-0.17465	7.60978	0.25931		13.8233	-0.21113	7.59581	0.33523		13.7746	-0.25589	7.6558	0.40831		13.7845	-0.26853	7.64703	0.47265		13.6988	-0.31104	7.67148	0.54658		13.8061	-0.34062	7.65014	0.62034		13.7772	-0.37551	7.6527	0.71749
13.796	-0.14992	7.63142	0.19694		13.7913	-0.17933	7.59573	0.22215		13.8159	-0.1822	7.59897	0.27164		13.8333	-0.21488	7.58421	0.34318		13.7856	-0.26355	7.64603	0.40581		13.7961	-0.2707	7.63717	0.46759		13.7102	-0.30963	7.66161	0.56165		13.8173	-0.34415	7.64018	0.63031		13.7871	-0.38689	7.64287	0.70654
13.806	-0.14237	7.62146	0.20181		13.8018	-0.17836	7.58434	0.21496		13.8274	-0.18265	7.58839	0.26955		13.8448	-0.21201	7.57442	0.34218		13.796	-0.25049	7.63449	0.41062		13.8061	-0.28073	7.62569	0.47927		13.7202	-0.31097	7.65017	0.54756		13.8275	-0.34169	7.63027	0.63094		13.7985	-0.38026	7.63147	0.72193
13.8173	-0.15318	7.61153	0.20491		13.8127	-0.18513	7.57423	0.2306		13.8373	-0.18618	7.57738	0.27782		13.8545	-0.21471	7.56278	0.33555		13.8069	-0.26148	7.62455	0.40345		13.8159	-0.28176	7.61565	0.46975		13.7301	-0.30873	7.64017	0.55411		13.8386	-0.3462	7.61872	0.64178		13.8085	-0.37568	7.62146	0.72158
13.8274	-0.1397	7.60008	0.20283		13.8232	-0.18426	7.56433	0.21998		13.8473	-0.19184	7.56708	0.27341		13.8645	-0.20024	7.55297	0.33771		13.8173	-0.25991	7.61315	0.40773		13.8275	-0.2659	7.60559	0.48364		13.7401	-0.3057	7.62866	0.56253		13.8488	-0.33562	7.60884	0.63106		13.8199	-0.38546	7.61143	0.72438
[truncated: 737 more rows]

## Sheet: panel b for 85PST-15PMW
Temperature T (K)	Isothermal heat |Q| (MJ m-3), directly measured for application of an electric field of 8.6 V um-1	Temperature T (K)	Isothermal heat |Q| (MJ m-3), directly measured for removal of an electric field of 8.6 V um-1		Temperature T (K)	Isothermal heat |Q| (MJ m-3), directly measured for application of an electric field of 17.1 V um-1	Temperature T (K)	Isothermal heat |Q| (MJ m-3), directly measured for removal of an electric field of 17.1 V um-1		Temperature T (K)	Isothermal heat |Q| (MJ m-3), directly measured for application of an electric field of 21.4 V um-1	Temperature T (K)	Isothermal heat |Q| (MJ m-3), directly measured for removal of an electric field of 21.4 V um-1		Temperature T (K)	Isothermal heat |Q| (MJ m-3), from indirect measurement for an electric field of 8.6 V um-1	Isothermal heat |Q| (MJ m-3), from indirect measurement for an electric field of 17.1 V um-1
[truncated: 283 more rows]

[truncated: 6 more sheets: panel c for 85PST-15PMW, panel d for 85PST-15PMW, Fig. S15a for 90PST-10PMW, Fig. S15b for 90PST-10PMW, Fig. S15c for 90PST-10PMW, Fig. S15d for 90PST-10PMW]
