# Supplementary material for: Electrocaloric effects across room temperature in multilayer capacitors
Source: Nature. 2026 May 6;653(8114):398–403. doi: 10.1038/s41586-026-10492-w (PMC13171433; doi:10.1038/s41586-026-10492-w)
Supplement: Supplementary file 6 — Source Data Fig. 4 [file 41586_2026_10492_MOESM6_ESM.xlsx]

## Sheet: Sheet1
Set temperature Ts (K)	Upper bound of effecive temperature change Teff (K) in MLCs of 85PST-15PMW for removal of an electric field of 17.4 V um-1	Lower bound of effecive temperature change Teff (K) in MLCs of 85PST-15PMW for removal of an electric field of 17.4 V um-1		Set temperature Ts (K)	Upper bound of effecive temperature change Teff (K) in MLCs of 90PST-10PMW for removal of an electric field of 16.7 V um-1	Lower bound of effecive temperature change Teff (K) in MLCs of 90PST-10PMW for removal of an electric field of 16.7 V um-1		Set temperature Ts (K)	Upper bound of effecive temperature change Teff (K) in MLCs of PST for removal of an electric field of 15.8 V um-1	Lower bound of effecive temperature change Teff (K) in MLCs of PST for removal of an electric field of 15.8 V um-1		Set temperature Ts (K)	Effecive temperature change Teff (K) in gadolinium for a magnetic field µ0|ΔH| of 1.4 T
235.4	1.61721	1.0997		241.5	0.96674	0.64772		275	0.99979	0.59987		264.362	1.1704
235.45	1.621	1.10228		241.55	0.96844	0.64885		276	1.02933	0.6176		264.942	1.19512
235.5	1.63274	1.11026		241.6	0.97122	0.65072		277	1.0574	0.63444		265.524	1.22341
235.55	1.64447	1.11824		241.65	0.97401	0.65259		278	1.08704	0.65222		266.105	1.24931
235.6	1.65621	1.12622		241.7	0.9768	0.65446		279	1.11912	0.67147		266.686	1.27552
235.65	1.66795	1.13421		241.75	0.97958	0.65632		280	1.15297	0.69178		267.267	1.30142
235.7	1.67968	1.14218		241.8	0.98237	0.65819		281	1.18731	0.71238		267.847	1.32643
235.75	1.69142	1.15017		241.85	0.98516	0.66006		282	1.22015	0.73209		268.428	1.35085
235.8	1.70315	1.15814		241.9	0.98794	0.66192		283	1.25298	0.75179		269.008	1.37497
235.85	1.71489	1.16613		241.95	0.99073	0.66379		284	1.29274	0.77564		269.589	1.39879
235.9	1.72662	1.1741		242	0.99352	0.66566		285	1.346	0.8076		270.169	1.42291
235.95	1.73836	1.18208		242.05	0.9963	0.66752		286	1.41867	0.8512		270.75	1.44792
236	1.7501	1.19007		242.1	0.99909	0.66939		287	1.51383	0.9083		271.331	1.47234
236.05	1.76183	1.19804		242.15	1.00188	0.67126		288	1.61144	0.96686		271.911	1.49675
236.1	1.77357	1.20603		242.2	1.00467	0.67313		289	1.69863	1.01918		272.492	1.52266
236.15	1.7853	1.214		242.25	1.00745	0.67499		290	1.86702	1.12021		273.073	1.54916
236.2	1.79704	1.22199		242.3	1.01024	0.67686		291	2.21326	1.32795		273.654	1.57477
236.25	1.80877	1.22996		242.35	1.01303	0.67873		292	2.64541	1.58724		274.235	1.60246
236.3	1.82051	1.23795		242.4	1.01581	0.68059		293	3.08847	1.85308		274.816	1.62866
236.35	1.83224	1.24592		242.45	1.0186	0.68246		294	3.48274	2.08965		275.398	1.65546
236.4	1.84398	1.25391		242.5	1.02139	0.68433		294.05	4.04997	2.42998		275.979	1.68286
236.45	1.85572	1.26189		242.55	1.02417	0.68619		294.1	4.05189	2.43114		276.56	1.71085
236.5	1.86745	1.26987		242.6	1.02696	0.68806		294.15	4.05381	2.43229		277.141	1.73735
236.55	1.87919	1.27785		242.65	1.02975	0.68993		294.2	4.05573	2.43344		277.723	1.76623
236.6	1.89092	1.28583		242.7	1.03253	0.6918		294.25	4.05763	2.43458		278.304	1.79541
236.65	1.90266	1.29381		242.75	1.03532	0.69366		294.3	4.05954	2.43572		278.886	1.8237
236.7	1.91439	1.30179		242.8	1.03811	0.69553		294.35	4.06144	2.43686		279.467	1.85169
236.75	1.92613	1.30977		242.85	1.04089	0.6974		294.4	4.06333	2.438		280.049	1.88236
236.8	1.93787	1.31775		242.9	1.04368	0.69927		294.45	4.06523	2.43914		280.631	1.91213
236.85	1.9496	1.32573		242.95	1.04647	0.70113		294.5	4.06711	2.44027		281.212	1.94131
236.9	1.96134	1.33371		243	1.04926	0.703		294.55	4.06899	2.4414		281.752	1.9698
236.95	1.97307	1.34169		243.05	1.05204	0.70487		294.6	4.07087	2.44252		282.251	1.99655
237	1.98481	1.34967		243.1	1.05483	0.70674		294.65	4.07274	2.44365		282.75	2.02434
237.05	1.99654	1.35765		243.15	1.05762	0.70861		294.7	4.07461	2.44477		283.25	2.05317
237.1	2.00828	1.36563		243.2	1.0604	0.71047		294.75	4.07648	2.44589		283.708	2.08013
237.15	2.02002	1.37361		243.25	1.06319	0.71234		294.8	4.07833	2.447		284.151	2.10563
237.2	2.03175	1.38159		243.3	1.06598	0.71421		294.85	4.08019	2.44811		284.592	2.13203
237.25	2.04349	1.38957		243.35	1.06876	0.71607		294.9	4.08204	2.44922		285.04	2.16249
237.3	2.05522	1.39755		243.4	1.07155	0.71794		294.95	4.08388	2.45033		285.457	2.19248
237.35	2.06696	1.40553		243.45	1.07434	0.71981		295	4.08572	2.45143		285.875	2.22541
237.4	2.07869	1.41351		243.5	1.07712	0.72167		295.05	4.08756	2.45253		286.293	2.25814
237.45	2.09043	1.42149		243.55	1.07991	0.72354		295.1	4.08938	2.45363		286.711	2.29169
237.5	2.10217	1.42948		243.6	1.0827	0.72541		295.15	4.09121	2.45473		287.13	2.32567
237.55	2.1139	1.43745		243.65	1.08549	0.72728		295.2	4.09303	2.45582		287.548	2.35902
237.6	2.12564	1.44544		243.7	1.08827	0.72914		295.25	4.09484	2.45691		287.965	2.39091
237.65	2.13737	1.45341		243.75	1.09106	0.73101		295.3	4.09666	2.45799		288.374	2.42465
237.7	2.14911	1.46139		243.8	1.09385	0.73288		295.35	4.09846	2.45908		288.843	2.45893
237.75	2.16084	1.46937		243.85	1.09663	0.73474		295.4	4.10026	2.46016		289.384	2.49009
237.8	2.17258	1.47735		243.9	1.09942	0.73661		295.45	4.10206	2.46123		289.964	2.5157
237.85	2.18432	1.48534		243.95	1.10221	0.73848		295.5	4.10385	2.46231		290.543	2.53148
237.9	2.19605	1.49331		244	1.10499	0.74034		295.55	4.10563	2.46338		291.12	2.53506
237.95	2.20779	1.5013		244.05	1.10778	0.74221		295.6	4.10741	2.46445		291.694	2.5294
238	2.21952	1.50927		244.1	1.11057	0.74408		295.65	4.10919	2.46551		292.266	2.51332
238.05	2.23126	1.51726		244.15	1.11335	0.74594		295.7	4.11096	2.46657		292.756	2.49533
238.1	2.24299	1.52523		244.2	1.11614	0.74781		295.75	4.11272	2.46763		293.161	2.4674
238.15	2.25473	1.53322		244.25	1.11893	0.74968		295.8	4.11448	2.46869		293.554	2.43828
238.2	2.26646	1.54119		244.3	1.12172	0.75155		295.85	4.11623	2.46974		293.97	2.40612
238.25	2.2782	1.54918		244.35	1.1245	0.75341		295.9	4.11798	2.47079		294.366	2.37555
238.3	2.28994	1.55716		244.4	1.12729	0.75528		295.95	4.11973	2.47184		294.698	2.3462
238.35	2.30167	1.56514		244.45	1.13008	0.75715		296	4.12147	2.47288		295.021	2.31728
238.4	2.31341	1.57312		244.5	1.13286	0.75902		296.05	4.1232	2.47392		295.343	2.28862
238.45	2.32514	1.5811		244.55	1.13565	0.76089		296.1	4.12493	2.47496		295.631	2.26052
238.5	2.33688	1.58908		244.6	1.13844	0.76275		296.15	4.12665	2.47599		295.948	2.23182
238.55	2.34861	1.59705		244.65	1.14122	0.76462		296.2	4.12837	2.47702		296.302	2.19862
238.6	2.36035	1.60504		244.7	1.14401	0.76649		296.25	4.13008	2.47805		296.599	2.16791
238.65	2.37209	1.61302		244.75	1.1468	0.76836		296.3	4.13179	2.47907		296.915	2.13724
238.7	2.38382	1.621		244.8	1.14958	0.77022		296.35	4.13349	2.48009		297.237	2.10598
238.75	2.39556	1.62898		244.85	1.15237	0.77209		296.4	4.13518	2.48111		297.56	2.07471
238.8	2.40729	1.63696		244.9	1.15516	0.77396		296.45	4.13687	2.48212		297.882	2.04136
238.85	2.41903	1.64494		244.95	1.15795	0.77583		296.5	4.13856	2.48314		298.204	2.00822
238.9	2.43076	1.65292		245	1.16073	0.77769		296.55	4.14024	2.48414		298.526	1.97571
238.95	2.4425	1.6609		245.05	1.16352	0.77956		296.6	4.14191	2.48515		298.848	1.94418
239	2.45424	1.66888		245.1	1.16631	0.78143		296.65	4.14358	2.48615		299.17	1.91213
239.05	2.46597	1.67686		245.15	1.16909	0.78329		296.7	4.14524	2.48715		299.492	1.87957
239.1	2.47771	1.68484		245.2	1.17188	0.78516		296.75	4.1469	2.48814		299.815	1.8483
239.15	2.48944	1.69282		245.25	1.17467	0.78703		296.8	4.14855	2.48913		300.108	1.81762
239.2	2.50118	1.7008		245.3	1.17745	0.78889		296.85	4.1502	2.49012		300.459	1.78551
239.25	2.51291	1.70878		245.35	1.18024	0.79076		296.9	4.15184	2.4911		300.781	1.7532
239.3	2.52465	1.71676		245.4	1.18303	0.79263		296.95	4.15347	2.49208		301.135	1.71922
239.35	2.53639	1.72475		245.45	1.18581	0.79449		297	4.1551	2.49306		301.432	1.68851
239.4	2.54812	1.73272		245.5	1.1886	0.79636		297.05	4.15672	2.49403		301.748	1.65941
239.45	2.55986	1.7407		245.55	1.19139	0.79823		297.1	4.15834	2.49501		302.071	1.62866
239.5	2.57159	1.74868		245.6	1.19418	0.8001		297.15	4.15995	2.49597		302.394	1.59844
239.55	2.58333	1.75666		245.65	1.19696	0.80196		297.2	4.16156	2.49694		302.716	1.56848
239.6	2.59506	1.76464		245.7	1.19975	0.80383		297.25	4.16316	2.4979		303.039	1.53904
239.65	2.6068	1.77262		245.75	1.20254	0.8057		297.3	4.16475	2.49885		303.393	1.50823
239.7	2.61853	1.7806		245.8	1.20532	0.80756		297.35	4.16634	2.49981		303.69	1.47919
239.75	2.63027	1.78858		245.85	1.20811	0.80943		297.4	4.16793	2.50076		304.007	1.45254
239.8	2.64201	1.79657		245.9	1.2109	0.8113		297.45	4.1695	2.5017		304.362	1.42208
239.85	2.65374	1.80454		245.95	1.21368	0.81317		297.5	4.17107	2.50264		304.694	1.39235
239.9	2.66548	1.81253		246	1.21647	0.81503		297.55	4.17264	2.50358		305.017	1.36447
239.95	2.67721	1.8205		246.05	1.22798	0.82275		297.6	4.1742	2.50452		305.34	1.33816
240	2.68895	1.82849		246.1	1.24306	0.83285		297.65	4.17575	2.50545		305.672	1.31022
240.05	2.70068	1.83646		246.15	1.25814	0.84295		297.7	4.1773	2.50638		306.068	1.27849
240.1	2.71242	1.84445		246.2	1.27322	0.85306		297.75	4.17884	2.5073		306.472	1.24598
240.15	2.72416	1.85243		246.25	1.2883	0.86316		297.8	4.18037	2.50822		306.877	1.21513
240.2	2.73589	1.86041		246.3	1.30338	0.87326		297.85	4.1819	2.50914		307.282	1.18553
240.25	2.74763	1.86839		246.35	1.31846	0.88337		297.9	4.18342	2.51005		307.687	1.15708
240.3	2.75936	1.87636		246.4	1.33354	0.89347		297.95	4.18494	2.51096		308.082	1.12726
240.35	2.7711	1.88435		246.45	1.34862	0.90358		298	4.18645	2.51187		308.578	1.09611
240.4	2.78283	1.89232		246.5	1.3637	0.91368		298.05	4.18795	2.51277		309.065	1.06276
240.45	2.79457	1.90031		246.55	1.37878	0.92378		298.1	4.18945	2.51367		309.593	1.03115
240.5	2.80631	1.90829		246.6	1.39386	0.93389		298.15	4.19094	2.51457		310.039	1.00286
240.55	2.81804	1.91627		246.65	1.40893	0.94398		298.2	4.19243	2.51546		310.526	0.97358
240.6	2.82978	1.92425		246.7	1.42401	0.95409		298.25	4.19391	2.51635		311.054	0.94326
240.65	2.84151	1.93223		246.75	1.43909	0.96419		298.3	4.19538	2.51723		311.542	0.91547
240.7	2.85325	1.94021		246.8	1.45417	0.97429		298.35	4.19685	2.51811		312.029	0.88837
240.75	2.86498	1.94819		246.85	1.46925	0.9844		298.4	4.19831	2.51899		312.517	0.86093
240.8	2.86764	1.95		246.9	1.48433	0.9945		298.45	4.19976	2.51986		313.004	0.83279
240.85	2.86922	1.95107		246.95	1.49941	1.0046		298.5	4.20121	2.52073		313.533	0.80535
240.9	2.8708	1.95214		247	1.51449	1.01471		298.55	4.20265	2.52159		313.981	0.78711
240.95	2.87238	1.95322		247.05	1.52957	1.02481		298.6	4.20409	2.52245		--	--
241	2.87396	1.95429		247.1	1.54465	1.03492		298.65	4.20552	2.52331		--	--
241.05	2.87554	1.95537		247.15	1.55973	1.04502		298.7	4.20694	2.52416		--	--
241.1	2.87712	1.95644		247.2	1.57481	1.05512		298.75	4.20835	2.52501		--	--
241.15	2.8787	1.95752		247.25	1.58989	1.06523		298.8	4.20976	2.52586		--	--
241.2	2.88027	1.95858		247.3	1.60497	1.07533		298.85	4.21117	2.5267		--	--
241.25	2.88185	1.95966		247.35	1.62005	1.08543		298.9	4.21256	2.52754		--	--
241.3	2.88343	1.96073		247.4	1.63513	1.09554		298.95	4.21395	2.52837		--	--
241.35	2.88501	1.96181		247.45	1.65021	1.10564		299	4.21534	2.5292		--	--
241.4	2.88659	1.96288		247.5	1.66528	1.11574		299.05	4.21671	2.53003		--	--
241.45	2.88817	1.96396		247.55	1.68036	1.12584		299.1	4.21808	2.53085		--	--
241.5	2.88975	1.96503		247.6	1.69544	1.13594		299.15	4.21944	2.53167		--	--
241.55	2.89133	1.9661		247.65	1.71052	1.14605		299.2	4.2208	2.53248		--	--
241.6	2.89291	1.96718		247.7	1.7256	1.15615		299.25	4.22215	2.53329		--	--
241.65	2.89448	1.96825		247.75	1.74068	1.16626		299.3	4.22349	2.5341		--	--
241.7	2.89606	1.96932		247.8	1.75576	1.17636		299.35	4.22483	2.5349		--	--
241.75	2.89764	1.9704		247.85	1.77084	1.18646		299.4	4.22616	2.5357		--	--
241.8	2.89922	1.97147		247.9	1.78592	1.19657		299.45	4.22748	2.53649		--	--
241.85	2.9008	1.97254		247.95	1.801	1.20667		299.5	4.2288	2.53728		--	--
241.9	2.90238	1.97362		248	1.81608	1.21677		299.55	4.23011	2.53806		--	--
241.95	2.90396	1.97469		248.05	1.83116	1.22688		299.6	4.23141	2.53885		--	--
242	2.90554	1.97577		248.1	1.84624	1.23698		299.65	4.2327	2.53962		--	--
242.05	2.90712	1.97684		248.15	1.86132	1.24708		299.7	4.23399	2.5404		--	--
242.1	2.90869	1.97791		248.2	1.8764	1.25719		299.75	4.23527	2.54116		--	--
242.15	2.91027	1.97898		248.25	1.89148	1.26729		299.8	4.23655	2.54193		--	--
242.2	2.91185	1.98006		248.3	1.90655	1.27739		299.85	4.23782	2.54269		--	--
242.25	2.91343	1.98113		248.35	1.92163	1.28749		299.9	4.23908	2.54345		--	--
242.3	2.91501	1.98221		248.4	1.93671	1.2976		299.95	4.24033	2.5442		--	--
242.35	2.91659	1.98328		248.45	1.95179	1.3077		300	4.24158	2.54495		--	--
242.4	2.91817	1.98436		248.5	1.96687	1.3178		300.05	4.24282	2.54569		--	--
242.45	2.91975	1.98543		248.55	1.98195	1.32791		300.1	4.24405	2.54643		--	--
242.5	2.92133	1.9865		248.6	1.99703	1.33801		300.15	4.24527	2.54716		--	--
242.55	2.9229	1.98757		248.65	2.01211	1.34811		300.2	4.24649	2.5479		--	--
242.6	2.92448	1.98865		248.7	2.02719	1.35822		300.25	4.2477	2.54862		--	--
242.65	2.92606	1.98972		248.75	2.04227	1.36832		300.3	4.24891	2.54934		--	--
242.7	2.92764	1.9908		248.8	2.05735	1.37842		300.35	4.25011	2.55006		--	--
242.75	2.92922	1.99187		248.85	2.07243	1.38853		300.4	4.25129	2.55078		--	--
242.8	2.9308	1.99294		248.9	2.08751	1.39863		300.45	4.25248	2.55149		--	--
242.85	2.93238	1.99402		248.95	2.10259	1.40874		300.5	4.25365	2.55219		--	--
242.9	2.93396	1.99509		249	2.11767	1.41884		300.55	4.25482	2.55289		--	--
242.95	2.93554	1.99617		249.05	2.13275	1.42894		300.6	4.25598	2.55359		--	--
243	2.93711	1.99723		249.1	2.14782	1.43904		300.65	4.25713	2.55428		--	--
243.05	2.93869	1.99831		249.15	2.1629	1.44914		300.7	4.25828	2.55497		--	--
243.1	2.94027	1.99938		249.2	2.17798	1.45925		300.75	4.25942	2.55565		--	--
243.15	2.94185	2.00046		249.25	2.19306	1.46935		300.8	4.26055	2.55633		--	--
243.2	2.94343	2.00153		249.3	2.20814	1.47945		300.85	4.26167	2.557		--	--
243.25	2.94501	2.00261		249.35	2.22322	1.48956		300.9	4.26279	2.55767		--	--
243.3	2.94659	2.00368		249.4	2.2383	1.49966		300.95	4.2639	2.55834		--	--
243.35	2.94817	2.00476		249.45	2.25338	1.50976		301	4.265	2.559		--	--
243.4	2.94975	2.00583		249.5	2.26846	1.51987		301.05	4.26609	2.55966		--	--
243.45	2.95132	2.0069		249.55	2.28354	1.52997		301.1	4.26718	2.56031		--	--
243.5	2.9529	2.00797		249.6	2.29862	1.54008		301.15	4.26826	2.56096		--	--
243.55	2.95448	2.00905		249.65	2.3137	1.55018		301.2	4.26933	2.5616		--	--
243.6	2.95606	2.01012		249.7	2.32878	1.56028		301.25	4.27039	2.56224		--	--
243.65	2.95764	2.0112		249.75	2.34386	1.57039		301.3	4.27145	2.56287		--	--
243.7	2.95922	2.01227		249.8	2.35894	1.58049		301.35	4.2725	2.5635		--	--
243.75	2.9608	2.01334		249.85	2.37402	1.59059		301.4	4.27354	2.56412		--	--
243.8	2.96238	2.01442		249.9	2.38909	1.60069		301.45	4.27457	2.56474		--	--
243.85	2.96396	2.01549		249.95	2.40417	1.61079		301.5	4.2756	2.56536		--	--
243.9	2.96553	2.01656		250	2.41925	1.6209		301.55	4.27662	2.56597		--	--
243.95	2.96711	2.01763		250.05	2.43433	1.631		301.6	4.27763	2.56658		--	--
244	2.96869	2.01871		250.1	2.44941	1.6411		301.65	4.27863	2.56718		--	--
244.05	2.97027	2.01978		250.15	2.46449	1.65121		301.7	4.27962	2.56777		--	--
244.1	2.97185	2.02086		250.2	2.47957	1.66131		301.75	4.28061	2.56837		--	--
244.15	2.97343	2.02193		250.25	2.49465	1.67142		301.8	4.28159	2.56895		--	--
244.2	2.97501	2.02301		250.3	2.50973	1.68152		301.85	4.28256	2.56954		--	--
244.25	2.97659	2.02408		250.35	2.52481	1.69162		301.9	4.28352	2.57011		--	--
244.3	2.97817	2.02516		250.4	2.53989	1.70173		301.95	4.28448	2.57069		--	--
244.35	2.97974	2.02622		250.45	2.55497	1.71183		302	4.28543	2.57126		--	--
244.4	2.98132	2.0273		250.5	2.57005	1.72193		302.05	4.28636	2.57182		--	--
244.45	2.9829	2.02837		250.55	2.58513	1.73204		302.1	4.2873	2.57238		--	--
244.5	2.98448	2.02945		250.6	2.60021	1.74214		302.15	4.28822	2.57293		--	--
244.55	2.98606	2.03052		250.65	2.61529	1.75224		302.2	4.28913	2.57348		--	--
244.6	2.98764	2.0316		250.7	2.61976	1.75524		302.25	4.29004	2.57403		--	--
244.65	2.98922	2.03267		250.75	2.62191	1.75668		302.3	4.29094	2.57457		--	--
244.7	2.9908	2.03374		250.8	2.62406	1.75812		302.35	4.29183	2.5751		--	--
244.75	2.99238	2.03482		250.85	2.62622	1.75957		302.4	4.29272	2.57563		--	--
244.8	2.99395	2.03589		250.9	2.62837	1.76101		302.45	4.29359	2.57615		--	--
244.85	2.99553	2.03696		250.95	2.63052	1.76245		302.5	4.29446	2.57668		--	--
244.9	2.99711	2.03803		251	2.63267	1.76389		302.55	4.29532	2.57719		--	--
244.95	2.99869	2.03911		251.05	2.63483	1.76534		302.6	4.29617	2.5777		--	--
245	3.00027	2.04018		251.1	2.63698	1.76678		302.65	4.29701	2.57821		--	--
245.05	3.00185	2.04126		251.15	2.63913	1.76822		302.7	4.29784	2.57871		--	--
245.1	3.00343	2.04233		251.2	2.64128	1.76966		302.75	4.29867	2.5792		--	--
245.15	3.00501	2.04341		251.25	2.64344	1.7711		302.8	4.29949	2.57969		--	--
245.2	3.00659	2.04448		251.3	2.64559	1.77255		302.85	4.3003	2.58018		--	--
245.25	3.00788	2.04536		251.35	2.64774	1.77399		302.9	4.3011	2.58066		--	--
245.3	3.00917	2.04624		251.4	2.64989	1.77543		302.95	4.30189	2.58113		--	--
245.35	3.01045	2.04711		251.45	2.65205	1.77687		303	4.30268	2.58161		--	--
245.4	3.01173	2.04798		251.5	2.6542	1.77831		303.05	4.30345	2.58207		--	--
245.45	3.01302	2.04885		251.55	2.65635	1.77975		303.1	4.30422	2.58253		--	--
245.5	3.0143	2.04972		251.6	2.65851	1.7812		303.15	4.30498	2.58299		--	--
245.55	3.01558	2.05059		251.65	2.66066	1.78264		303.2	4.30573	2.58344		--	--
245.6	3.01686	2.05146		251.7	2.66281	1.78408		303.25	4.30647	2.58388		--	--
245.65	3.01815	2.05234		251.75	2.66496	1.78552		303.3	4.3072	2.58432		--	--
245.7	3.01943	2.05321		251.8	2.66712	1.78697		303.35	4.30793	2.58476		--	--
245.75	3.02071	2.05408		251.85	2.66927	1.78841		303.4	4.30865	2.58519		--	--
245.8	3.022	2.05496		251.9	2.67142	1.78985		303.45	4.30935	2.58561		--	--
245.85	3.02328	2.05583		251.95	2.67357	1.79129		303.5	4.31005	2.58603		--	--
245.9	3.02456	2.0567		252	2.67573	1.79274		303.55	4.31075	2.58645		--	--
245.95	3.02584	2.05757		252.05	2.67788	1.79418		303.6	4.31143	2.58686		--	--
246	3.02713	2.05845		252.1	2.68003	1.79562		303.65	4.3121	2.58726		--	--
246.05	3.02841	2.05932		252.15	2.68218	1.79706		303.7	4.31277	2.58766		--	--
246.1	3.02969	2.06019		252.2	2.68434	1.79851		303.75	4.31342	2.58805		--	--
246.15	3.03098	2.06107		252.25	2.68649	1.79995		303.8	4.31407	2.58844		--	--
246.2	3.03226	2.06194		252.3	2.68864	1.80139		303.85	4.31471	2.58883		--	--
246.25	3.03354	2.06281		252.35	2.69079	1.80283		303.9	4.31534	2.5892		--	--
246.3	3.03483	2.06368		252.4	2.69295	1.80428		303.95	4.31596	2.58958		--	--
246.35	3.03611	2.06455		252.45	2.6951	1.80572		304	4.31657	2.58994		--	--
246.4	3.03739	2.06543		252.5	2.69725	1.80716		304.05	4.31718	2.59031		--	--
246.45	3.03867	2.0663		252.55	2.69941	1.8086		304.1	4.31777	2.59066		--	--
246.5	3.03996	2.06717		252.6	2.70156	1.81005		304.15	4.31836	2.59101		--	--
246.55	3.04124	2.06804		252.65	2.70371	1.81149		304.2	4.31893	2.59136		--	--
246.6	3.04252	2.06891		252.7	2.70586	1.81293		304.25	4.3195	2.5917		--	--
246.65	3.04381	2.06979		252.75	2.70802	1.81437		304.3	4.32006	2.59204		--	--
246.7	3.04509	2.07066		252.8	2.71017	1.81581		304.35	4.32061	2.59237		--	--
246.75	3.04637	2.07153		252.85	2.71232	1.81725		304.4	4.32115	2.59269		--	--
246.8	3.04766	2.07241		252.9	2.71447	1.81869		304.45	4.32169	2.59301		--	--
246.85	3.04894	2.07328		252.95	2.71663	1.82014		304.5	4.32221	2.59333		--	--
246.9	3.05022	2.07415		253	2.71878	1.82158		304.55	4.32272	2.59363		--	--
246.95	3.0515	2.07502		253.05	2.72093	1.82302		304.6	4.32323	2.59394		--	--
247	3.05279	2.0759		253.1	2.72308	1.82446		304.65	4.32373	2.59424		--	--
247.05	3.05407	2.07677		253.15	2.72524	1.82591		304.7	4.32421	2.59453		--	--
247.1	3.05535	2.07764		253.2	2.72739	1.82735		304.75	4.32469	2.59482		--	--
247.15	3.05664	2.07852		253.25	2.72954	1.82879		304.8	4.32516	2.5951		--	--
247.2	3.05792	2.07939		253.3	2.73169	1.83023		304.85	4.32563	2.59538		--	--
247.25	3.0592	2.08026		253.35	2.73385	1.83168		304.9	4.32608	2.59565		--	--
247.3	3.06048	2.08113		253.4	2.736	1.83312		304.95	4.32652	2.59591		--	--
247.35	3.06177	2.082		253.45	2.73815	1.83456		305	4.32696	2.59618		--	--
247.4	3.06305	2.08287		253.5	2.74031	1.83601		305.05	4.32739	2.59643		--	--
247.45	3.06433	2.08374		253.55	2.74246	1.83745		305.1	4.32781	2.59669		--	--
247.5	3.06562	2.08462		253.6	2.74461	1.83889		305.15	4.32822	2.59693		--	--
247.55	3.0669	2.08549		253.65	2.74676	1.84033		305.2	4.32863	2.59718		--	--
247.6	3.06818	2.08636		253.7	2.74892	1.84178		305.25	4.32902	2.59741		--	--
247.65	3.06947	2.08724		253.75	2.75107	1.84322		305.3	4.32941	2.59765		--	--
247.7	3.07075	2.08811		253.8	2.75322	1.84466		305.35	4.32979	2.59787		--	--
247.75	3.07203	2.08898		253.85	2.75537	1.8461		305.4	4.33016	2.5981		--	--
247.8	3.07331	2.08985		253.9	2.75753	1.84755		305.45	4.33053	2.59832		--	--
247.85	3.0746	2.09073		253.95	2.75968	1.84899		305.5	4.33089	2.59853		--	--
247.9	3.07588	2.0916		254	2.76183	1.85043		305.55	4.33124	2.59874		--	--
247.95	3.07716	2.09247		254.05	2.76398	1.85187		305.6	4.33158	2.59895		--	--
248	3.07845	2.09335		254.1	2.76614	1.85331		305.65	4.33191	2.59915		--	--
248.05	3.07973	2.09422		254.15	2.76829	1.85475		305.7	4.33224	2.59934		--	--
248.1	3.08101	2.09509		254.2	2.77044	1.85619		305.75	4.33256	2.59954		--	--
248.15	3.0823	2.09596		254.25	2.77259	1.85764		305.8	4.33287	2.59972		--	--
248.2	3.08358	2.09683		254.3	2.77475	1.85908		305.85	4.33318	2.59991		--	--
248.25	3.08486	2.0977		254.35	2.7769	1.86052		305.9	4.33348	2.60009		--	--
248.3	3.08614	2.09858		254.4	2.77905	1.86196		305.95	4.33377	2.60026		--	--
248.35	3.08743	2.09945		254.45	2.7812	1.8634		306	4.33405	2.60043		--	--
248.4	3.08871	2.10032		254.5	2.78336	1.86485		306.05	4.33433	2.6006		--	--
248.45	3.08999	2.10119		254.55	2.78551	1.86629		306.1	4.3346	2.60076		--	--
248.5	3.09128	2.10207		254.6	2.78766	1.86773		306.15	4.33487	2.60092		--	--
248.55	3.09256	2.10294		254.65	2.78982	1.86918		306.2	4.33512	2.60107		--	--
248.6	3.09384	2.10381		254.7	2.79197	1.87062		306.25	4.33537	2.60122		--	--
248.65	3.09512	2.10468		254.75	2.79412	1.87206		306.3	4.33562	2.60137		--	--
248.7	3.09641	2.10556		254.8	2.79627	1.8735		306.35	4.33586	2.60151		--	--
248.75	3.09769	2.10643		254.85	2.79843	1.87495		306.4	4.33609	2.60165		--	--
248.8	3.09897	2.1073		254.9	2.80058	1.87639		306.45	4.33631	2.60179		--	--
248.85	3.10026	2.10818		254.95	2.80273	1.87783		306.5	4.33653	2.60192		--	--
248.9	3.10154	2.10905		255	2.80488	1.87927		306.55	4.33674	2.60205		--	--
248.95	3.10282	2.10992		255.05	2.80704	1.88072		306.6	4.33695	2.60217		--	--
249	3.10411	2.11079		255.1	2.80919	1.88216		306.65	4.33715	2.60229		--	--
249.05	3.10539	2.11167		255.15	2.81134	1.8836		306.7	4.33735	2.60241		--	--
249.1	3.10667	2.11254		255.2	2.81349	1.88504		306.75	4.33753	2.60252		--	--
249.15	3.10795	2.11341		255.25	2.81565	1.88649		306.8	4.33772	2.60263		--	--
249.2	3.10924	2.11428		255.3	2.8175	1.88773		306.85	4.33789	2.60274		--	--
249.25	3.11052	2.11515		255.35	2.81881	1.8886		306.9	4.33807	2.60284		--	--
249.3	3.1118	2.11602		255.4	2.82012	1.88948		306.95	4.33823	2.60294		--	--
249.35	3.11309	2.1169		255.45	2.82143	1.89036		307	4.33839	2.60303		--	--
249.4	3.11437	2.11777		255.5	2.82273	1.89123		307.05	4.33855	2.60313		--	--
249.45	3.11565	2.11864		255.55	2.82404	1.89211		307.1	4.33869	2.60322		--	--
249.5	3.11694	2.11952		255.6	2.82535	1.89298		307.15	4.33884	2.6033		--	--
249.55	3.11822	2.12039		255.65	2.82666	1.89386		307.2	4.33898	2.60339		--	--
249.6	3.1195	2.12126		255.7	2.82797	1.89474		307.25	4.33911	2.60347		--	--
249.65	3.12078	2.12213		255.75	2.82927	1.89561		307.3	4.33924	2.60354		--	--
249.7	3.12207	2.12301		255.8	2.83058	1.89649		307.35	4.33936	2.60362		--	--
249.75	3.12335	2.12388		255.85	2.83189	1.89737		307.4	4.33948	2.60369		--	--
249.8	3.12463	2.12475		255.9	2.8332	1.89824		307.45	4.33959	2.60375		--	--
249.85	3.12592	2.12563		255.95	2.83451	1.89912		307.5	4.3397	2.60382		--	--
249.9	3.12718	2.12648		256	2.83581	1.89999		307.55	4.3398	2.60388		--	--
249.95	3.12843	2.12733		256.05	2.83712	1.90087		307.6	4.3399	2.60394		--	--
250	3.12968	2.12818		256.1	2.83843	1.90175		307.65	4.34	2.604		--	--
250.05	3.13093	2.12903		256.15	2.83974	1.90263		307.7	4.34008	2.60405		--	--
250.1	3.13218	2.12988		256.2	2.84104	1.9035		307.75	4.34017	2.6041		--	--
250.15	3.13343	2.13073		256.25	2.84235	1.90437		307.8	4.34025	2.60415		--	--
250.2	3.13468	2.13158		256.3	2.84366	1.90525		307.85	4.34033	2.6042		--	--
250.25	3.13593	2.13243		256.35	2.84497	1.90613		307.9	4.3404	2.60424		--	--
250.3	3.13718	2.13328		256.4	2.84628	1.90701		307.95	4.34046	2.60428		--	--
250.35	3.13843	2.13413		256.45	2.84758	1.90788		308	4.34053	2.60432		--	--
250.4	3.13968	2.13498		256.5	2.84889	1.90876		308.05	4.34059	2.60435		--	--
250.45	3.14093	2.13583		256.55	2.8502	1.90963		308.1	4.34064	2.60438		--	--
250.5	3.14218	2.13668		256.6	2.85151	1.91051		308.15	4.34069	2.60442		--	--
250.55	3.14343	2.13753		256.65	2.85282	1.91139		308.2	4.34074	2.60444		--	--
250.6	3.14468	2.13838		256.7	2.85412	1.91226		308.25	4.34078	2.60447		--	--
250.65	3.14593	2.13923		256.75	2.85543	1.91314		308.3	4.34082	2.60449		--	--
250.7	3.14718	2.14008		256.8	2.85674	1.91402		308.35	4.34086	2.60451		--	--
250.75	3.14843	2.14093		256.85	2.85805	1.91489		308.4	4.34089	2.60453		--	--
250.8	3.14968	2.14178		256.9	2.85936	1.91577		308.45	4.34092	2.60455		--	--
250.85	3.15093	2.14263		256.95	2.86066	1.91664		308.5	4.34094	2.60457		--	--
250.9	3.15218	2.14348		257	2.86197	1.91752		308.55	4.34096	2.60458		--	--
250.95	3.15343	2.14433		257.05	2.86328	1.9184		308.6	4.34098	2.60459		--	--
251	3.15468	2.14518		257.1	2.86459	1.91928		308.65	4.341	2.6046		--	--
251.05	3.15593	2.14603		257.15	2.8659	1.92015		308.7	4.34101	2.60461		--	--
251.1	3.15718	2.14688		257.2	2.8672	1.92102		308.75	4.34102	2.60461		--	--
251.15	3.15843	2.14773		257.25	2.86851	1.9219		308.8	4.34102	2.60461		--	--
251.2	3.15968	2.14858		257.3	2.86982	1.92278		308.85	4.34102	2.60461		--	--
251.25	3.16093	2.14943		257.35	2.87113	1.92366		308.9	4.34102	2.60461		--	--
251.3	3.16218	2.15028		257.4	2.87243	1.92453		308.95	4.34102	2.60461		--	--
251.35	3.16343	2.15113		257.45	2.87374	1.92541		309	4.34101	2.60461		--	--
251.4	3.16468	2.15198		257.5	2.87505	1.92628		309.05	4.34101	2.6046		--	--
251.45	3.16593	2.15283		257.55	2.87636	1.92716		309.1	4.34099	2.6046		--	--
251.5	3.16718	2.15368		257.6	2.87767	1.92804		309.15	4.34098	2.60459		--	--
251.55	3.16843	2.15453		257.65	2.87897	1.92891		309.2	4.34096	2.60458		--	--
251.6	3.16968	2.15538		257.7	2.88028	1.92979		309.25	4.34094	2.60457		--	--
251.65	3.17093	2.15623		257.75	2.88159	1.93067		309.3	4.34092	2.60455		--	--
251.7	3.17218	2.15708		257.8	2.8829	1.93154		309.35	4.3409	2.60454		--	--
251.75	3.17343	2.15793		257.85	2.88421	1.93242		309.4	4.34087	2.60452		--	--
251.8	3.17468	2.15878		257.9	2.88551	1.93329		309.45	4.34084	2.60451		--	--
251.85	3.17593	2.15963		257.95	2.88682	1.93417		309.5	4.34081	2.60449		--	--
251.9	3.17718	2.16048		258	2.88813	1.93505		309.55	4.34078	2.60447		--	--
251.95	3.17843	2.16133		258.05	2.88944	1.93592		309.6	4.34075	2.60445		--	--
252	3.17968	2.16218		258.1	2.89075	1.9368		309.65	4.34071	2.60443		--	--
252.05	3.18093	2.16303		258.15	2.89205	1.93767		309.7	4.34067	2.6044		--	--
252.1	3.18218	2.16388		258.2	2.89336	1.93855		309.75	4.34063	2.60438		--	--
252.15	3.18343	2.16473		258.25	2.89467	1.93943		309.8	4.34059	2.60435		--	--
252.2	3.18468	2.16558		258.3	2.89598	1.94031		309.85	4.34054	2.60433		--	--
252.25	3.18593	2.16643		258.35	2.89728	1.94118		309.9	4.3405	2.6043		--	--
252.3	3.18718	2.16728		258.4	2.89859	1.94206		309.95	4.34045	2.60427		--	--
252.35	3.18843	2.16813		258.45	2.8999	1.94293		310	4.3404	2.60424		--	--
252.4	3.18968	2.16898		258.5	2.90121	1.94381		310.05	4.34035	2.60421		--	--
252.45	3.19093	2.16983		258.55	2.90252	1.94469		310.1	4.34029	2.60418		--	--
252.5	3.19218	2.17068		258.6	2.90382	1.94556		310.15	4.34024	2.60414		--	--
252.55	3.19342	2.17153		258.65	2.90513	1.94644		310.2	4.34018	2.60411		--	--
252.6	3.19467	2.17238		258.7	2.90644	1.94731		310.25	4.34012	2.60407		--	--
252.65	3.19592	2.17323		258.75	2.90775	1.94819		310.3	4.34006	2.60403		--	--
252.7	3.19717	2.17408		258.8	2.90906	1.94907		310.35	4.33999	2.60399		--	--
252.75	3.19842	2.17493		258.85	2.91036	1.94994		310.4	4.33992	2.60395		--	--
252.8	3.19967	2.17578		258.9	2.91167	1.95082		310.45	4.33985	2.60391		--	--
252.85	3.20092	2.17663		258.95	2.91298	1.9517		310.5	4.33978	2.60387		--	--
252.9	3.20217	2.17748		259	2.91429	1.95257		310.55	4.33971	2.60383		--	--
252.95	3.20342	2.17833		259.05	2.9156	1.95345		310.6	4.33963	2.60378		--	--
253	3.20467	2.17918		259.1	2.9169	1.95432		310.65	4.33955	2.60373		--	--
253.05	3.20592	2.18003		259.15	2.91821	1.9552		310.7	4.33947	2.60368		--	--
253.1	3.20717	2.18088		259.2	2.91952	1.95608		310.75	4.33939	2.60363		--	--
253.15	3.20842	2.18173		259.25	2.92083	1.95696		310.8	4.3393	2.60358		--	--
253.2	3.20967	2.18258		259.3	2.92214	1.95783		310.85	4.33922	2.60353		--	--
253.25	3.21092	2.18343		259.35	2.92344	1.9587		310.9	4.33913	2.60348		--	--
253.3	3.21217	2.18428		259.4	2.92475	1.95958		310.95	4.33903	2.60342		--	--
253.35	3.21342	2.18513		259.45	2.92606	1.96046		311	4.33894	2.60336		--	--
253.4	3.21467	2.18598		259.5	2.92737	1.96134		311.05	4.33884	2.6033		--	--
253.45	3.21592	2.18683		259.55	2.92867	1.96221		311.1	4.33874	2.60324		--	--
253.5	3.21717	2.18768		259.6	2.92998	1.96309		311.15	4.33864	2.60318		--	--
253.55	3.21842	2.18853		259.65	2.93129	1.96396		311.2	4.33853	2.60312		--	--
253.6	3.21967	2.18938		259.7	2.9326	1.96484		311.25	4.33842	2.60305		--	--
253.65	3.22092	2.19023		259.75	2.93391	1.96572		311.3	4.33831	2.60299		--	--
253.7	3.22217	2.19108		259.8	2.93522	1.9666		311.35	4.3382	2.60292		--	--
253.75	3.22342	2.19193		259.85	2.93657	1.9675		311.4	4.33808	2.60285		--	--
253.8	3.22467	2.19278		259.9	2.93792	1.96841		311.45	4.33796	2.60278		--	--
253.85	3.22592	2.19363		259.95	2.93926	1.9693		311.5	4.33784	2.6027		--	--
253.9	3.22717	2.19448		260	2.94061	1.97021		311.55	4.33771	2.60263		--	--
253.95	3.22842	2.19533		260.05	2.94196	1.97111		311.6	4.33758	2.60255		--	--
254	3.22967	2.19618		260.1	2.9433	1.97201		311.65	4.33745	2.60247		--	--
254.05	3.23092	2.19703		260.15	2.94465	1.97292		311.7	4.33732	2.60239		--	--
254.1	3.23217	2.19788		260.2	2.946	1.97382		311.75	4.33718	2.60231		--	--
254.15	3.23342	2.19873		260.25	2.94734	1.97472		311.8	4.33704	2.60223		--	--
254.2	3.23467	2.19958		260.3	2.94869	1.97562		311.85	4.3369	2.60214		--	--
254.25	3.23592	2.20043		260.35	2.95004	1.97653		311.9	4.33676	2.60205		--	--
254.3	3.23717	2.20128		260.4	2.95138	1.97742		311.95	4.33661	2.60197		--	--
254.35	3.23842	2.20213		260.45	2.95273	1.97833		312	4.33646	2.60187		--	--
254.4	3.23967	2.20298		260.5	2.95408	1.97923		312.05	4.3363	2.60178		--	--
254.45	3.24092	2.20383		260.55	2.95543	1.98014		312.1	4.33615	2.60169		--	--
254.5	3.24217	2.20468		260.6	2.95677	1.98104		312.15	4.33598	2.60159		--	--
254.55	3.24342	2.20553		260.65	2.95812	1.98194		312.2	4.33582	2.60149		--	--
254.6	3.24459	2.20632		260.7	2.95947	1.98284		312.25	4.33565	2.60139		--	--
254.65	3.24522	2.20675		260.75	2.96081	1.98374		312.3	4.33548	2.60129		--	--
254.7	3.24584	2.20717		260.8	2.96216	1.98465		312.35	4.33531	2.60119		--	--
254.75	3.24647	2.2076		260.85	2.96351	1.98555		312.4	4.33513	2.60108		--	--
254.8	3.24709	2.20802		260.9	2.96485	1.98645		312.45	4.33495	2.60097		--	--
254.85	3.24772	2.20845		260.95	2.9662	1.98735		312.5	4.33477	2.60086		--	--
254.9	3.24834	2.20887		261	2.96755	1.98826		312.55	4.33458	2.60075		--	--
254.95	3.24897	2.2093		261.05	2.96889	1.98916		312.6	4.3344	2.60064		--	--
255	3.24959	2.20972		261.1	2.97024	1.99006		312.65	4.3342	2.60052		--	--
255.05	3.25022	2.21015		261.15	2.97159	1.99097		312.7	4.33401	2.6004		--	--
255.1	3.25084	2.21057		261.2	2.97293	1.99186		312.75	4.33381	2.60028		--	--
255.15	3.25147	2.211		261.25	2.97428	1.99277		312.8	4.3336	2.60016		--	--
255.2	3.25209	2.21142		261.3	2.97563	1.99367		312.85	4.3334	2.60004		--	--
255.25	3.25272	2.21185		261.35	2.97697	1.99457		312.9	4.33319	2.59991		--	--
255.3	3.25335	2.21228		261.4	2.97832	1.99547		312.95	4.33297	2.59978		--	--
255.35	3.25397	2.2127		261.45	2.97967	1.99638		313	4.33275	2.59965		--	--
255.4	3.2546	2.21313		261.5	2.98101	1.99728		313.05	4.33253	2.59952		--	--
255.45	3.25522	2.21355		261.55	2.98236	1.99818		313.1	4.33231	2.59939		--	--
255.5	3.25585	2.21398		261.6	2.98371	1.99909		313.15	4.33208	2.59925		--	--
255.55	3.25647	2.2144		261.65	2.98505	1.99998		313.2	4.33185	2.59911		--	--
255.6	3.2571	2.21483		261.7	2.9864	2.00089		313.25	4.33161	2.59897		--	--
255.65	3.25772	2.21525		261.75	2.98775	2.00179		313.3	4.33137	2.59882		--	--
255.7	3.25835	2.21568		261.8	2.98909	2.00269		313.35	4.33113	2.59868		--	--
255.75	3.25897	2.2161		261.85	2.99044	2.00359		313.4	4.33089	2.59853		--	--
255.8	3.2596	2.21653		261.9	2.99179	2.0045		313.45	4.33064	2.59838		--	--
255.85	3.26022	2.21695		261.95	2.99313	2.0054		313.5	4.33038	2.59823		--	--
255.9	3.26085	2.21738		262	2.99448	2.0063		313.55	4.33012	2.59807		--	--
255.95	3.26148	2.21781		262.05	2.99583	2.00721		313.6	4.32986	2.59792		--	--
256	3.2621	2.21823		262.1	2.99717	2.0081		313.65	4.3296	2.59776		--	--
256.05	3.26273	2.21866		262.15	2.99852	2.00901		313.7	4.32933	2.5976		--	--
256.1	3.26335	2.21908		262.2	2.99987	2.00991		313.75	4.32905	2.59743		--	--
256.15	3.26398	2.21951		262.25	3.00121	2.01081		313.8	4.32878	2.59727		--	--
256.2	3.2646	2.21993		262.3	3.00256	2.01172		313.85	4.32849	2.5971		--	--
256.25	3.26523	2.22036		262.35	3.00391	2.01262		313.9	4.32821	2.59692		--	--
256.3	3.26585	2.22078		262.4	3.00525	2.01352		313.95	4.32792	2.59675		--	--
256.35	3.26648	2.22121		262.45	3.0066	2.01442		314	4.32763	2.59658		--	--
256.4	3.2671	2.22163		262.5	3.00795	2.01533		314.05	4.32733	2.5964		--	--
256.45	3.26773	2.22206		262.55	3.00929	2.01622		314.1	4.32703	2.59622		--	--
256.5	3.26835	2.22248		262.6	3.01064	2.01713		314.15	4.32672	2.59603		--	--
256.55	3.26898	2.22291		262.65	3.01199	2.01803		314.2	4.32641	2.59585		--	--
256.6	3.26961	2.22333		262.7	3.01333	2.01893		314.25	4.3261	2.59566		--	--
256.65	3.27023	2.22376		262.75	3.01468	2.01984		314.3	4.32578	2.59547		--	--
256.7	3.27086	2.22418		262.8	3.01603	2.02074		314.35	4.32546	2.59527		--	--
256.75	3.27148	2.22461		262.85	3.01738	2.02164		314.4	4.32513	2.59508		--	--
256.8	3.27211	2.22503		262.9	3.01872	2.02254		314.45	4.3248	2.59488		--	--
256.85	3.27273	2.22546		262.95	3.02007	2.02345		314.5	4.32446	2.59468		--	--
256.9	3.27336	2.22588		263	3.02142	2.02435		314.55	4.32412	2.59447		--	--
256.95	3.27398	2.22631		263.05	3.02276	2.02525		314.6	4.32378	2.59427		--	--
257	3.27461	2.22673		263.1	3.02411	2.02615		314.65	4.32343	2.59406		--	--
257.05	3.27523	2.22716		263.15	3.02546	2.02706		314.7	4.32308	2.59385		--	--
257.1	3.27586	2.22758		263.2	3.0268	2.02796		314.75	4.32272	2.59363		--	--
257.15	3.27648	2.22801		263.25	3.02815	2.02886		314.8	4.32236	2.59341		--	--
257.2	3.27711	2.22843		263.3	3.0295	2.02976		314.85	4.32199	2.59319		--	--
257.25	3.27774	2.22886		263.35	3.03084	2.03066		314.9	4.32162	2.59297		--	--
257.3	3.27836	2.22928		263.4	3.03219	2.03157		314.95	4.32125	2.59275		--	--
257.35	3.27899	2.22971		263.45	3.03354	2.03247		315	4.32087	2.59252		--	--
257.4	3.27961	2.23013		263.5	3.03488	2.03337		315.05	4.32048	2.59229		--	--
257.45	3.28024	2.23056		263.55	3.03623	2.03427		315.1	4.32009	2.59206		--	--
257.5	3.28086	2.23098		263.6	3.03758	2.03518		315.15	4.3197	2.59182		--	--
257.55	3.28149	2.23141		263.65	3.03892	2.03608		315.2	4.3193	2.59158		--	--
257.6	3.28211	2.23183		263.7	3.04027	2.03698		315.25	4.3189	2.59134		--	--
257.65	3.28274	2.23226		263.75	3.04162	2.03789		315.3	4.31849	2.5911		--	--
257.7	3.28336	2.23268		263.8	3.04296	2.03878		315.35	4.31808	2.59085		--	--
257.75	3.28399	2.23311		263.85	3.04431	2.03969		315.4	4.31767	2.5906		--	--
257.8	3.28461	2.23353		263.9	3.04566	2.04059		315.45	4.31725	2.59035		--	--
257.85	3.28524	2.23396		263.95	3.047	2.04149		315.5	4.31682	2.59009		--	--
257.9	3.28587	2.23439		264	3.04835	2.04239		315.55	4.3164	2.58984		--	--
257.95	3.28649	2.23481		264.05	3.0497	2.0433		315.6	4.31596	2.58958		--	--
258	3.28712	2.23524		264.1	3.05104	2.0442		315.65	4.31553	2.58932		--	--
258.05	3.28774	2.23566		264.15	3.05239	2.0451		315.7	4.31508	2.58905		--	--
258.1	3.28837	2.23609		264.2	3.05374	2.04601		315.75	4.31464	2.58878		--	--
258.15	3.28899	2.23651		264.25	3.05508	2.0469		315.8	4.31419	2.58851		--	--
258.2	3.28962	2.23694		264.3	3.05643	2.04781		315.85	4.31373	2.58824		--	--
258.25	3.29024	2.23736		264.35	3.0575	2.04853		315.9	4.31327	2.58796		--	--
258.3	3.29087	2.23779		264.4	3.05826	2.04903		315.95	4.31281	2.58768		--	--
258.35	3.29149	2.23821		264.45	3.05902	2.04954		316	4.31234	2.5874		--	--
258.4	3.29212	2.23864		264.5	3.05978	2.05005		316.05	4.31187	2.58712		--	--
258.45	3.29274	2.23906		264.55	3.06054	2.05056		316.1	4.31139	2.58683		--	--
258.5	3.29337	2.23949		264.6	3.06129	2.05106		316.15	4.31091	2.58654		--	--
258.55	3.294	2.23992		264.65	3.06205	2.05157		316.2	4.31042	2.58625		--	--
258.6	3.29462	2.24034		264.7	3.06281	2.05208		316.25	4.30993	2.58596		--	--
258.65	3.29525	2.24077		264.75	3.06357	2.05259		316.3	4.30944	2.58566		--	--
258.7	3.29587	2.24119		264.8	3.06433	2.0531		316.35	4.30894	2.58536		--	--
258.75	3.2965	2.24162		264.85	3.06509	2.05361		316.4	4.30843	2.58506		--	--
258.8	3.29712	2.24204		264.9	3.06585	2.05412		316.45	4.30792	2.58475		--	--
258.85	3.29775	2.24247		264.95	3.06661	2.05463		316.5	4.30741	2.58445		--	--
258.9	3.29837	2.24289		265	3.06737	2.05514		316.55	4.3069	2.58414		--	--
258.95	3.299	2.24332		265.05	3.06813	2.05565		316.6	4.30637	2.58382		--	--
259	3.29962	2.24374		265.1	3.06889	2.05616		316.65	4.30585	2.58351		--	--
259.05	3.30025	2.24417		265.15	3.06965	2.05667		316.7	4.30532	2.58319		--	--
259.1	3.30087	2.24459		265.2	3.07041	2.05717		316.75	4.30478	2.58287		--	--
259.15	3.3015	2.24502		265.25	3.07117	2.05768		316.8	4.30424	2.58255		--	--
259.2	3.30213	2.24545		265.3	3.07193	2.05819		316.85	4.3037	2.58222		--	--
259.25	3.30275	2.24587		265.35	3.07269	2.0587		316.9	4.30315	2.58189		--	--
259.3	3.30338	2.2463		265.4	3.07345	2.05921		316.95	4.3026	2.58156		--	--
259.35	3.304	2.24672		265.45	3.0742	2.05971		317	4.30204	2.58123		--	--
259.4	3.30463	2.24715		265.5	3.07496	2.06022		317.05	4.30148	2.58089		--	--
259.45	3.30525	2.24757		265.55	3.07572	2.06073		317.1	4.30092	2.58055		--	--
259.5	3.30588	2.248		265.6	3.07648	2.06124		317.15	4.30035	2.58021		--	--
259.55	3.30649	2.24841		265.65	3.07724	2.06175		317.2	4.29977	2.57986		--	--
259.6	3.30708	2.24881		265.7	3.078	2.06226		317.25	4.29919	2.57952		--	--
259.65	3.30766	2.24921		265.75	3.07876	2.06277		317.3	4.29861	2.57917		--	--
259.7	3.30824	2.2496		265.8	3.07952	2.06328		317.35	4.29802	2.57881		--	--
259.75	3.30882	2.25		265.85	3.08028	2.06379		317.4	4.29743	2.57846		--	--
259.8	3.30941	2.2504		265.9	3.08104	2.0643		317.45	4.29684	2.5781		--	--
259.85	3.30999	2.25079		265.95	3.0818	2.06481		317.5	4.29624	2.57774		--	--
259.9	3.31057	2.25119		266	3.08256	2.06532		317.55	4.29563	2.57738		--	--
259.95	3.31116	2.25159		266.05	3.08332	2.06582		317.6	4.29502	2.57701		--	--
260	3.31174	2.25198		266.1	3.08408	2.06633		317.65	4.29441	2.57664		--	--
260.05	3.31232	2.25238		266.15	3.08484	2.06684		317.7	4.29379	2.57627		--	--
260.1	3.3129	2.25277		266.2	3.0856	2.06735		317.75	4.29317	2.5759		--	--
260.15	3.31349	2.25317		266.25	3.08636	2.06786		317.8	4.29254	2.57552		--	--
260.2	3.31407	2.25357		266.3	3.08712	2.06837		317.85	4.29191	2.57515		--	--
260.25	3.31465	2.25396		266.35	3.08787	2.06887		317.9	4.29127	2.57476		--	--
260.3	3.31523	2.25436		266.4	3.08863	2.06938		317.95	4.29063	2.57438		--	--
260.35	3.31582	2.25476		266.45	3.08939	2.06989		318	4.28999	2.57399		--	--
260.4	3.3164	2.25515		266.5	3.09015	2.0704		318.05	4.28934	2.5736		--	--
260.45	3.31698	2.25555		266.55	3.09091	2.07091		318.1	4.28869	2.57321		--	--
260.5	3.31757	2.25595		266.6	3.09167	2.07142		318.15	4.28803	2.57282		--	--
260.55	3.31815	2.25634		266.65	3.09243	2.07193		318.2	4.28737	2.57242		--	--
260.6	3.31873	2.25674		266.7	3.09319	2.07244		318.25	4.2867	2.57202		--	--
260.65	3.31931	2.25713		266.75	3.09395	2.07295		318.3	4.28603	2.57162		--	--
260.7	3.3199	2.25753		266.8	3.09471	2.07346		318.35	4.28536	2.57121		--	--
260.75	3.32048	2.25793		266.85	3.09547	2.07396		318.4	4.28468	2.57081		--	--
260.8	3.32106	2.25832		266.9	3.09623	2.07447		318.45	4.28399	2.5704		--	--
260.85	3.32164	2.25872		266.95	3.09699	2.07498		318.5	4.28331	2.56998		--	--
260.9	3.32223	2.25912		267	3.09775	2.07549		318.55	4.28261	2.56957		--	--
260.95	3.32281	2.25951		267.05	3.09851	2.076		318.6	4.28192	2.56915		--	--
261	3.32339	2.25991		267.1	3.09927	2.07651		318.65	4.28122	2.56873		--	--
261.05	3.32398	2.26031		267.15	3.10003	2.07702		318.7	4.28051	2.56831		--	--
261.1	3.32456	2.2607		267.2	3.10079	2.07753		318.75	4.2798	2.56788		--	--
261.15	3.32514	2.2611		267.25	3.10154	2.07803		318.8	4.27909	2.56745		--	--
261.2	3.32572	2.26149		267.3	3.1023	2.07854		318.85	4.27837	2.56702		--	--
261.25	3.32631	2.26189		267.35	3.10306	2.07905		318.9	4.27765	2.56659		--	--
261.3	3.32689	2.26229		267.4	3.10382	2.07956		318.95	4.27692	2.56615		--	--
261.35	3.32747	2.26268		267.45	3.10458	2.08007		319	4.27619	2.56571		--	--
261.4	3.32805	2.26307		267.5	3.10534	2.08058		319.05	4.27545	2.56527		--	--
261.45	3.32864	2.26348		267.55	3.1061	2.08109		319.1	4.27471	2.56483		--	--
261.5	3.32922	2.26387		267.6	3.10686	2.0816		319.15	4.27397	2.56438		--	--
261.55	3.3298	2.26426		267.65	3.10762	2.08211		319.2	4.27322	2.56393		--	--
261.6	3.33038	2.26466		267.7	3.10838	2.08261		319.25	4.27247	2.56348		--	--
261.65	3.33097	2.26506		267.75	3.10914	2.08312		319.3	4.27171	2.56302		--	--
261.7	3.33155	2.26545		267.8	3.1099	2.08363		319.35	4.27095	2.56257		--	--
261.75	3.33213	2.26585		267.85	3.11066	2.08414		319.4	4.27018	2.56211		--	--
261.8	3.33272	2.26625		267.9	3.11142	2.08465		319.45	4.26941	2.56165		--	--
261.85	3.3333	2.26664		267.95	3.11218	2.08516		319.5	4.26864	2.56118		--	--
261.9	3.33388	2.26704		268	3.11294	2.08567		319.55	4.26786	2.56071		--	--
261.95	3.33446	2.26743		268.05	3.1137	2.08618		319.6	4.26707	2.56024		--	--
262	3.33505	2.26783		268.1	3.11445	2.08668		319.65	4.26628	2.55977		--	--
262.05	3.33563	2.26823		268.15	3.11521	2.08719		319.7	4.26549	2.5593		--	--
262.1	3.33621	2.26862		268.2	3.11597	2.0877		319.75	4.2647	2.55882		--	--
262.15	3.33679	2.26902		268.25	3.11673	2.08821		319.8	4.2639	2.55834		--	--
262.2	3.33738	2.26942		268.3	3.11749	2.08872		319.85	4.26309	2.55785		--	--
262.25	3.33796	2.26981		268.35	3.11825	2.08923		319.9	4.26228	2.55737		--	--
262.3	3.33854	2.27021		268.4	3.11901	2.08974		319.95	4.26147	2.55688		--	--
262.35	3.33913	2.27061		268.45	3.11977	2.09025		320	4.26065	2.55639		--	--
262.4	3.33971	2.271		268.5	3.12053	2.09076		320.05	4.25983	2.5559		--	--
262.45	3.34029	2.2714		268.55	3.12129	2.09126		320.1	4.259	2.5554		--	--
262.5	3.34087	2.27179		268.6	3.12205	2.09177		320.15	4.25817	2.5549		--	--
262.55	3.34146	2.27219		268.65	3.12281	2.09228		320.2	4.25734	2.5544		--	--
262.6	3.34204	2.27259		268.7	3.12357	2.09279		320.25	4.2565	2.5539		--	--
262.65	3.34262	2.27298		268.75	3.12433	2.0933		320.3	4.25565	2.55339		--	--
262.7	3.3432	2.27338		268.8	3.12509	2.09381		320.35	4.25481	2.55288		--	--
262.75	3.34379	2.27378		268.85	3.12585	2.09432		320.4	4.25395	2.55237		--	--
262.8	3.34437	2.27417		268.9	3.12661	2.09483		320.45	4.2531	2.55186		--	--
262.85	3.34495	2.27457		268.95	3.12736	2.09533		320.5	4.25224	2.55134		--	--
262.9	3.34554	2.27497		269	3.12776	2.0956		320.55	4.25137	2.55082		--	--
262.95	3.34612	2.27536		269.05	3.12816	2.09587		320.6	4.2505	2.5503		--	--
263	3.3467	2.27576		269.1	3.12856	2.09614		320.65	4.24963	2.54978		--	--
263.05	3.34728	2.27615		269.15	3.12896	2.0964		320.7	4.24875	2.54925		--	--
263.1	3.34787	2.27655		269.2	3.12936	2.09667		320.75	4.24787	2.54872		--	--
263.15	3.34845	2.27695		269.25	3.12976	2.09694		320.8	4.24699	2.54819		--	--
263.2	3.34903	2.27734		269.3	3.13016	2.09721		320.85	4.2461	2.54766		--	--
263.25	3.34961	2.27773		269.35	3.13056	2.09748		320.9	4.2452	2.54712		--	--
263.3	3.3502	2.27814		269.4	3.13096	2.09774		320.95	4.24431	2.54658		--	--
263.35	3.35078	2.27853		269.45	3.13136	2.09801		321	4.24341	2.54604		--	--
263.4	3.35136	2.27892		269.5	3.13176	2.09828		321.05	4.2425	2.5455		--	--
263.45	3.35195	2.27933		269.55	3.13216	2.09855		321.1	4.24159	2.54495		--	--
263.5	3.35253	2.27972		269.6	3.13256	2.09882		321.15	4.24068	2.54441		--	--
263.55	3.35311	2.28011		269.65	3.13296	2.09908		321.2	4.23976	2.54385		--	--
263.6	3.35369	2.28051		269.7	3.13336	2.09935		321.25	4.23883	2.5433		--	--
263.65	3.35428	2.28091		269.75	3.13376	2.09962		321.3	4.23791	2.54275		--	--
263.7	3.35486	2.2813		269.8	3.13416	2.09989		321.35	4.23698	2.54219		--	--
263.75	3.35544	2.2817		269.85	3.13456	2.10016		321.4	4.23604	2.54163		--	--
263.8	3.35602	2.28209		269.9	3.13495	2.10042		321.45	4.23511	2.54106		--	--
263.85	3.35661	2.28249		269.95	3.13535	2.10068		321.5	4.23416	2.5405		--	--
263.9	3.35719	2.28289		270	3.13575	2.10095		321.55	4.23322	2.53993		--	--
263.95	3.35777	2.28328		270.05	3.13615	2.10122		321.6	4.23227	2.53936		--	--
264	3.35836	2.28368		270.1	3.13655	2.10149		321.65	4.23131	2.53879		--	--
264.05	3.35894	2.28408		270.15	3.13695	2.10176		321.7	4.23035	2.53821		--	--
264.1	3.35952	2.28447		270.2	3.13735	2.10202		321.75	4.22939	2.53763		--	--
264.15	3.3601	2.28487		270.25	3.13775	2.10229		321.8	4.22842	2.53705		--	--
264.2	3.36069	2.28527		270.3	3.13815	2.10256		321.85	4.22745	2.53647		--	--
264.25	3.36127	2.28566		270.35	3.13855	2.10283		321.9	4.22648	2.53589		--	--
264.3	3.36185	2.28606		270.4	3.13895	2.1031		321.95	4.2255	2.5353		--	--
264.35	3.36243	2.28645		270.45	3.13935	2.10336		322	4.22452	2.53471		--	--
264.4	3.36302	2.28685		270.5	3.13975	2.10363		322.05	4.22353	2.53412		--	--
264.45	3.36346	2.28715		270.55	3.14015	2.1039		322.1	4.22254	2.53353		--	--
264.5	3.36358	2.28723		270.6	3.14055	2.10417		322.15	4.22155	2.53293		--	--
264.55	3.3637	2.28732		270.65	3.14095	2.10444		322.2	4.22055	2.53233		--	--
264.6	3.36382	2.2874		270.7	3.14135	2.1047		322.25	4.21955	2.53173		--	--
264.65	3.36394	2.28748		270.75	3.14175	2.10497		322.3	4.21854	2.53113		--	--
264.7	3.36406	2.28756		270.8	3.14215	2.10524		322.35	4.21753	2.53052		--	--
264.75	3.36418	2.28764		270.85	3.14255	2.10551		322.4	4.21652	2.52991		--	--
264.8	3.3643	2.28772		270.9	3.14295	2.10578		322.45	4.2155	2.5293		--	--
264.85	3.36442	2.28781		270.95	3.14335	2.10604		322.5	4.21448	2.52869		--	--
264.9	3.36454	2.28789		271	3.14375	2.10631		322.55	4.21346	2.52807		--	--
264.95	3.36466	2.28797		271.05	3.14415	2.10658		322.6	4.21243	2.52746		--	--
265	3.36478	2.28805		271.1	3.14455	2.10685		322.65	4.2114	2.52684		--	--
265.05	3.3649	2.28813		271.15	3.14495	2.10712		322.7	4.21036	2.52622		--	--
265.1	3.36502	2.28821		271.2	3.14535	2.10738		322.75	4.20932	2.52559		--	--
265.15	3.36514	2.2883		271.25	3.14575	2.10765		322.8	4.20828	2.52497		--	--
265.2	3.36526	2.28838		271.3	3.14615	2.10792		322.85	4.20723	2.52434		--	--
265.25	3.36538	2.28846		271.35	3.14655	2.10819		322.9	4.20618	2.52371		--	--
265.3	3.3655	2.28854		271.4	3.14695	2.10846		322.95	4.20512	2.52307		--	--
265.35	3.36562	2.28862		271.45	3.14735	2.10872		323	4.20406	2.52244		--	--
265.4	3.36574	2.2887		271.5	3.14775	2.10899		323.05	4.203	2.5218		--	--
265.45	3.36586	2.28878		271.55	3.14815	2.10926		323.1	4.20193	2.52116		--	--
265.5	3.36598	2.28887		271.6	3.14855	2.10953		323.15	4.20086	2.52052		--	--
265.55	3.3661	2.28895		271.65	3.14895	2.1098		323.2	4.19979	2.51987		--	--
265.6	3.36622	2.28903		271.7	3.14935	2.11006		323.25	4.19871	2.51923		--	--
265.65	3.36634	2.28911		271.75	3.14975	2.11033		323.3	4.19763	2.51858		--	--
265.7	3.36646	2.28919		271.8	3.15015	2.1106		323.35	4.19654	2.51793		--	--
265.75	3.36658	2.28927		271.85	3.15055	2.11087		323.4	4.19546	2.51727		--	--
265.8	3.3667	2.28936		271.9	3.15095	2.11114		323.45	4.19436	2.51662		--	--
265.85	3.36682	2.28944		271.95	3.15135	2.1114		323.5	4.19327	2.51596		--	--
265.9	3.36694	2.28952		272	3.15175	2.11167		323.55	4.19217	2.5153		--	--
265.95	3.36706	2.2896		272.05	3.15214	2.11193		323.6	4.19106	2.51464		--	--
266	3.36718	2.28968		272.1	3.15254	2.1122		323.65	4.18996	2.51397		--	--
266.05	3.3673	2.28976		272.15	3.15294	2.11247		323.7	4.18885	2.51331		--	--
266.1	3.36742	2.28985		272.2	3.15334	2.11274		323.75	4.18773	2.51264		--	--
266.15	3.36754	2.28993		272.25	3.15374	2.11301		323.8	4.18662	2.51197		--	--
266.2	3.36766	2.29001		272.3	3.15414	2.11327		323.85	4.18549	2.5113		--	--
266.25	3.36778	2.29009		272.35	3.15454	2.11354		323.9	4.18437	2.51062		--	--
266.3	3.3679	2.29017		272.4	3.15494	2.11381		323.95	4.18324	2.50994		--	--
266.35	3.36802	2.29025		272.45	3.15534	2.11408		324	4.18211	2.50926		--	--
266.4	3.36814	2.29034		272.5	3.15574	2.11435		324.05	4.18097	2.50858		--	--
266.45	3.36826	2.29042		272.55	3.15614	2.11461		324.1	4.17983	2.5079		--	--
266.5	3.36838	2.2905		272.6	3.15654	2.11488		324.15	4.17869	2.50721		--	--
266.55	3.3685	2.29058		272.65	3.15694	2.11515		324.2	4.17754	2.50653		--	--
266.6	3.36862	2.29066		272.7	3.15734	2.11542		324.25	4.17639	2.50584		--	--
266.65	3.36874	2.29074		272.75	3.15774	2.11569		324.3	4.17524	2.50514		--	--
266.7	3.36886	2.29082		272.8	3.15814	2.11595		324.35	4.17408	2.50445		--	--
266.75	3.36899	2.29091		272.85	3.15854	2.11622		324.4	4.17292	2.50375		--	--
266.8	3.36911	2.29099		272.9	3.15894	2.11649		324.45	4.17176	2.50306		--	--
266.85	3.36923	2.29108		272.95	3.15934	2.11676		324.5	4.17059	2.50236		--	--
266.9	3.36935	2.29116		273	3.15974	2.11703		324.55	4.16942	2.50165		--	--
266.95	3.36947	2.29124		273.05	3.16014	2.11729		324.6	4.16825	2.50095		--	--
267	3.36959	2.29132		273.1	3.16054	2.11756		324.65	4.16707	2.50024		--	--
267.05	3.36971	2.2914		273.15	3.16094	2.11783		324.7	4.16589	2.49953		--	--
267.1	3.36983	2.29148		273.2	3.16134	2.1181		324.75	4.1647	2.49882		--	--
267.15	3.36995	2.29157		273.25	3.16174	2.11837		324.8	4.16351	2.49811		--	--
267.2	3.37007	2.29165		273.3	3.16214	2.11863		324.85	4.16232	2.49739		--	--
267.25	3.37019	2.29173		273.35	3.16254	2.1189		324.9	4.16113	2.49668		--	--
267.3	3.37031	2.29181		273.4	3.16294	2.11917		324.95	4.15993	2.49596		--	--
267.35	3.37043	2.29189		273.45	3.16334	2.11944		325	4.15873	2.49524		--	--
267.4	3.37055	2.29197		273.5	3.16374	2.11971		325.05	4.15752	2.49451		--	--
267.45	3.37067	2.29206		273.55	3.16414	2.11997		325.1	4.15631	2.49379		--	--
267.5	3.37079	2.29214		273.6	3.16454	2.12024		325.15	4.1551	2.49306		--	--
267.55	3.37091	2.29222		273.65	3.1651	2.12062		325.2	4.15389	2.49233		--	--
267.6	3.37103	2.2923		273.7	3.16569	2.12101		325.25	4.15267	2.4916		--	--
267.65	3.37115	2.29238		273.75	3.16628	2.12141		325.3	4.15145	2.49087		--	--
267.7	3.37127	2.29246		273.8	3.16686	2.1218		325.35	4.15022	2.49013		--	--
267.75	3.37139	2.29255		273.85	3.16745	2.12219		325.4	4.14899	2.4894		--	--
267.8	3.37151	2.29263		273.9	3.16804	2.12259		325.45	4.14776	2.48866		--	--
267.85	3.37163	2.29271		273.95	3.16863	2.12298		325.5	4.14653	2.48792		--	--
267.9	3.37175	2.29279		274	3.16921	2.12337		325.55	4.14529	2.48717		--	--
267.95	3.37187	2.29287		274.05	3.1698	2.12377		325.6	4.14405	2.48643		--	--
268	3.37199	2.29295		274.1	3.17039	2.12416		325.65	4.1428	2.48568		--	--
268.05	3.37211	2.29303		274.15	3.17098	2.12456		325.7	4.14155	2.48493		--	--
268.1	3.37223	2.29312		274.2	3.17157	2.12495		325.75	4.1403	2.48418		--	--
268.15	3.37235	2.2932		274.25	3.17215	2.12534		325.8	4.13905	2.48343		--	--
268.2	3.37247	2.29328		274.3	3.17274	2.12574		325.85	4.13779	2.48267		--	--
268.25	3.37259	2.29336		274.35	3.17333	2.12613		325.9	4.13653	2.48192		--	--
268.3	3.37271	2.29344		274.4	3.17392	2.12653		325.95	4.13526	2.48116		--	--
268.35	3.37283	2.29352		274.45	3.1745	2.12691		326	4.13399	2.4804		--	--
268.4	3.37295	2.29361		274.5	3.17509	2.12731		326.05	4.13272	2.47963		--	--
268.45	3.37307	2.29369		274.55	3.17568	2.12771		326.1	4.13145	2.47887		--	--
268.5	3.37319	2.29377		274.6	3.17627	2.1281		326.15	4.13017	2.4781		--	--
268.55	3.37331	2.29385		274.65	3.17685	2.12849		326.2	4.12889	2.47733		--	--
268.6	3.37343	2.29393		274.7	3.17744	2.12888		326.25	4.12761	2.47656		--	--
268.65	3.37355	2.29401		274.75	3.17803	2.12928		326.3	4.12632	2.47579		--	--
268.7	3.37367	2.2941		274.8	3.17862	2.12968		326.35	4.12503	2.47502		--	--
268.75	3.37379	2.29418		274.85	3.1792	2.13006		326.4	4.12374	2.47424		--	--
268.8	3.37391	2.29426		274.9	3.17979	2.13046		326.45	4.12244	2.47346		--	--
268.85	3.37403	2.29434		274.95	3.18038	2.13085		326.5	4.12114	2.47269		--	--
268.9	3.37415	2.29442		275	3.18097	2.13125		326.55	4.11984	2.4719		--	--
268.95	3.37427	2.2945		275.05	3.18155	2.13164		326.6	4.11853	2.47112		--	--
269	3.37439	2.29459		275.1	3.18214	2.13203		326.65	4.11723	2.47034		--	--
269.05	3.37443	2.29461		275.15	3.18273	2.13243		326.7	4.11591	2.46955		--	--
269.1	3.37428	2.29451		275.2	3.18332	2.13282		326.75	4.1146	2.46876		--	--
269.15	3.37413	2.29441		275.25	3.1839	2.13321		326.8	4.11328	2.46797		--	--
269.2	3.37398	2.29431		275.3	3.18449	2.13361		326.85	4.11196	2.46718		--	--
269.25	3.37383	2.2942		275.35	3.18508	2.134		326.9	4.11064	2.46638		--	--
269.3	3.37368	2.2941		275.4	3.18567	2.1344		326.95	4.10931	2.46559		--	--
269.35	3.37353	2.294		275.45	3.18626	2.13479		327	4.10798	2.46479		--	--
269.4	3.37338	2.2939		275.5	3.18684	2.13518		327.05	4.10665	2.46399		--	--
269.45	3.37323	2.2938		275.55	3.18743	2.13558		327.1	4.10531	2.46319		--	--
269.5	3.37308	2.29369		275.6	3.18802	2.13597		327.15	4.10397	2.46238		--	--
269.55	3.37293	2.29359		275.65	3.18861	2.13637		327.2	4.10263	2.46158		--	--
269.6	3.37278	2.29349		275.7	3.18919	2.13676		327.25	4.10128	2.46077		--	--
269.65	3.37263	2.29339		275.75	3.18978	2.13715		327.3	4.09993	2.45996		--	--
269.7	3.37248	2.29329		275.8	3.19037	2.13755		327.35	4.09858	2.45915		--	--
269.75	3.37234	2.29319		275.85	3.19096	2.13794		327.4	4.09723	2.45834		--	--
269.8	3.37219	2.29309		275.9	3.19154	2.13833		327.45	4.09587	2.45752		--	--
269.85	3.37204	2.29299		275.95	3.19213	2.13873		327.5	4.09451	2.45671		--	--
269.9	3.37189	2.29289		276	3.19272	2.13912		327.55	4.09315	2.45589		--	--
269.95	3.37174	2.29278		276.05	3.19331	2.13952		327.6	4.09178	2.45507		--	--
270	3.37159	2.29268		276.1	3.19389	2.13991		327.65	4.09042	2.45425		--	--
270.05	3.37144	2.29258		276.15	3.19448	2.1403		327.7	4.08904	2.45343		--	--
270.1	3.37129	2.29248		276.2	3.19507	2.1407		327.75	4.08767	2.4526		--	--
270.15	3.37114	2.29238		276.25	3.19566	2.14109		327.8	4.08629	2.45178		--	--
270.2	3.37099	2.29227		276.3	3.19624	2.14148		327.85	4.08491	2.45095		--	--
270.25	3.37084	2.29217		276.35	3.19683	2.14188		327.9	4.08353	2.45012		--	--
270.3	3.37069	2.29207		276.4	3.19742	2.14227		327.95	4.08214	2.44929		--	--
270.35	3.37054	2.29197		276.45	3.19801	2.14267		328	4.08075	2.44845		--	--
270.4	3.37039	2.29187		276.5	3.19859	2.14306		328.05	4.07936	2.44762		--	--
270.45	3.37024	2.29176		276.55	3.19918	2.14345		328.1	4.07797	2.44678		--	--
270.5	3.37009	2.29166		276.6	3.19977	2.14385		328.15	4.07657	2.44594		--	--
270.55	3.36994	2.29156		276.65	3.20036	2.14424		328.2	4.07517	2.4451		--	--
270.6	3.36979	2.29146		276.7	3.20094	2.14463		328.25	4.07377	2.44426		--	--
270.65	3.36964	2.29136		276.75	3.20153	2.14503		328.3	4.07236	2.44342		--	--
270.7	3.36949	2.29125		276.8	3.20212	2.14542		328.35	4.07095	2.44257		--	--
270.75	3.36934	2.29115		276.85	3.20271	2.14582		328.4	4.06954	2.44172		--	--
270.8	3.36919	2.29105		276.9	3.2033	2.14621		328.45	4.06813	2.44088		--	--
270.85	3.36904	2.29095		276.95	3.20388	2.1466		328.5	4.06671	2.44003		--	--
270.9	3.36889	2.29085		277	3.20447	2.14699		328.55	4.06529	2.43917		--	--
270.95	3.36874	2.29074		277.05	3.20506	2.14739		328.6	4.06387	2.43832		--	--
271	3.36859	2.29064		277.1	3.20565	2.14779		328.65	4.06244	2.43747		--	--
271.05	3.36844	2.29054		277.15	3.20623	2.14817		328.7	4.06101	2.43661		--	--
271.1	3.36829	2.29044		277.2	3.20682	2.14857		328.75	4.05958	2.43575		--	--
271.15	3.36814	2.29034		277.25	3.20741	2.14896		328.8	4.05815	2.43489		--	--
271.2	3.36799	2.29023		277.3	3.208	2.14936		328.85	4.05671	2.43403		--	--
271.25	3.36784	2.29013		277.35	3.20858	2.14975		328.9	4.05528	2.43317		--	--
271.3	3.36769	2.29003		277.4	3.20917	2.15014		328.95	4.05383	2.4323		--	--
271.35	3.36754	2.28993		277.45	3.20976	2.15054		329	4.05239	2.43143		--	--
271.4	3.36739	2.28983		277.5	3.21035	2.15093		329.05	4.05094	2.43057		--	--
271.45	3.36724	2.28972		277.55	3.21093	2.15132		329.1	4.04949	2.4297		--	--
271.5	3.36709	2.28962		277.6	3.21152	2.15172		329.15	4.04804	2.42883		--	--
271.55	3.36694	2.28952		277.65	3.21211	2.15211		329.2	4.04659	2.42795		--	--
271.6	3.36679	2.28942		277.7	3.2127	2.15251		329.25	4.04513	2.42708		--	--
271.65	3.36664	2.28932		277.75	3.21328	2.1529		329.3	4.04367	2.4262		--	--
271.7	3.36649	2.28921		277.8	3.21387	2.15329		329.35	4.04221	2.42532		--	--
271.75	3.36634	2.28911		277.85	3.21446	2.15369		329.4	4.04074	2.42445		--	--
271.8	3.36619	2.28901		277.9	3.21505	2.15408		329.45	4.03927	2.42356		--	--
271.85	3.36604	2.28891		277.95	3.21563	2.15447		329.5	4.0378	2.42268		--	--
271.9	3.36589	2.28881		278	3.21622	2.15487		329.55	4.03633	2.4218		--	--
271.95	3.36574	2.2887		278.05	3.21681	2.15526		329.6	4.03486	2.42091		--	--
272	3.36559	2.2886		278.1	3.2174	2.15566		329.65	4.03338	2.42003		--	--
272.05	3.36544	2.2885		278.15	3.21799	2.15605		329.7	4.0319	2.41914		--	--
272.1	3.36529	2.2884		278.2	3.21857	2.15644		329.75	4.03041	2.41825		--	--
272.15	3.36514	2.2883		278.25	3.21916	2.15684		329.8	4.02893	2.41736		--	--
272.2	3.36499	2.28819		278.3	3.21952	2.15708		329.85	4.02744	2.41646		--	--
272.25	3.36484	2.28809		278.35	3.21983	2.15729		329.9	4.02595	2.41557		--	--
272.3	3.36469	2.28799		278.4	3.22014	2.15749		329.95	4.02446	2.41467		--	--
272.35	3.36454	2.28789		278.45	3.22045	2.1577		330	4.02296	2.41378		--	--
272.4	3.36439	2.28779		278.5	3.22076	2.15791		330.05	4.02146	2.41288		--	--
272.45	3.36424	2.28768		278.55	3.22107	2.15812		330.1	4.01996	2.41198		--	--
272.5	3.36409	2.28758		278.6	3.22138	2.15832		330.15	4.01846	2.41108		--	--
272.55	3.36394	2.28748		278.65	3.22169	2.15853		330.2	4.01695	2.41017		--	--
272.6	3.36379	2.28738		278.7	3.222	2.15874		330.25	4.01545	2.40927		--	--
272.65	3.36364	2.28728		278.75	3.22231	2.15895		330.3	4.01394	2.40836		--	--
272.7	3.36349	2.28717		278.8	3.22262	2.15916		330.35	4.01242	2.40745		--	--
272.75	3.36334	2.28707		278.85	3.22293	2.15936		330.4	4.01091	2.40654		--	--
272.8	3.36319	2.28697		278.9	3.22324	2.15957		330.45	4.00939	2.40563		--	--
272.85	3.36304	2.28687		278.95	3.22355	2.15978		330.5	4.00787	2.40472		--	--
272.9	3.36289	2.28677		279	3.22386	2.15999		330.55	4.00635	2.40381		--	--
272.95	3.36274	2.28666		279.05	3.22417	2.16019		330.6	4.00482	2.40289		--	--
273	3.36259	2.28656		279.1	3.22448	2.1604		330.65	4.00329	2.40198		--	--
273.05	3.36244	2.28646		279.15	3.22479	2.16061		330.7	4.00176	2.40106		--	--
273.1	3.36229	2.28636		279.2	3.2251	2.16082		330.75	4.00023	2.40014		--	--
273.15	3.36214	2.28626		279.25	3.22541	2.16102		330.8	3.9987	2.39922		--	--
273.2	3.36199	2.28615		279.3	3.22572	2.16123		330.85	3.99716	2.3983		--	--
273.25	3.36184	2.28605		279.35	3.22603	2.16144		330.9	3.99562	2.39737		--	--
273.3	3.36169	2.28595		279.4	3.22634	2.16165		330.95	3.99408	2.39645		--	--
273.35	3.36154	2.28585		279.45	3.22665	2.16186		331	3.99254	2.39552		--	--
273.4	3.36139	2.28575		279.5	3.22696	2.16206		331.05	3.99099	2.3946		--	--
273.45	3.36124	2.28564		279.55	3.22727	2.16227		331.1	3.98944	2.39367		--	--
273.5	3.36109	2.28554		279.6	3.22758	2.16248		331.15	3.98789	2.39274		--	--
273.55	3.36094	2.28544		279.65	3.22789	2.16269		331.2	3.98634	2.3918		--	--
273.6	3.36108	2.28553		279.7	3.2282	2.16289		331.25	3.98479	2.39087		--	--
273.65	3.36123	2.28564		279.75	3.22851	2.1631		331.3	3.98323	2.38994		--	--
273.7	3.36138	2.28574		279.8	3.22882	2.16331		331.35	3.98167	2.389		--	--
273.75	3.36152	2.28583		279.85	3.22913	2.16352		331.4	3.98011	2.38806		--	--
273.8	3.36167	2.28594		279.9	3.22944	2.16372		331.45	3.97854	2.38713		--	--
273.85	3.36182	2.28604		279.95	3.22975	2.16393		331.5	3.97698	2.38619		--	--
273.9	3.36197	2.28614		280	3.23006	2.16414		331.55	3.97541	2.38524		--	--
273.95	3.36212	2.28624		280.05	3.23037	2.16435		331.6	3.97384	2.3843		--	--
274	3.36227	2.28634		280.1	3.23068	2.16456		331.65	3.97226	2.38336		--	--
274.05	3.36242	2.28645		280.15	3.23099	2.16476		331.7	3.97069	2.38241		--	--
274.1	3.36256	2.28654		280.2	3.2313	2.16497		331.75	3.96911	2.38147		--	--
274.15	3.36271	2.28664		280.25	3.23161	2.16518		331.8	3.96753	2.38052		--	--
274.2	3.36286	2.28674		280.3	3.23192	2.16539		331.85	3.96595	2.37957		--	--
274.25	3.36301	2.28685		280.35	3.23223	2.16559		331.9	3.96437	2.37862		--	--
274.3	3.36316	2.28695		280.4	3.23254	2.1658		331.95	3.96278	2.37767		--	--
274.35	3.36331	2.28705		280.45	3.23285	2.16601		332	3.96119	2.37672		--	--
274.4	3.36345	2.28715		280.5	3.23316	2.16622		332.05	3.9596	2.37576		--	--
274.45	3.3636	2.28725		280.55	3.23347	2.16642		332.1	3.95801	2.37481		--	--
274.5	3.36375	2.28735		280.6	3.23378	2.16663		332.15	3.95642	2.37385		--	--
274.55	3.3639	2.28745		280.65	3.23409	2.16684		332.2	3.95482	2.37289		--	--
274.6	3.36405	2.28755		280.7	3.2344	2.16705		332.25	3.95322	2.37193		--	--
274.65	3.3642	2.28766		280.75	3.23471	2.16726		332.3	3.95162	2.37097		--	--
274.7	3.36435	2.28776		280.8	3.23502	2.16746		332.35	3.95002	2.37001		--	--
274.75	3.36449	2.28785		280.85	3.23533	2.16767		332.4	3.94841	2.36905		--	--
274.8	3.36464	2.28796		280.9	3.23564	2.16788		332.45	3.94681	2.36808		--	--
274.85	3.36479	2.28806		280.95	3.23595	2.16809		332.5	3.9452	2.36712		--	--
274.9	3.36494	2.28816		281	3.23626	2.16829		332.55	3.94359	2.36615		--	--
274.95	3.36509	2.28826		281.05	3.23657	2.1685		332.6	3.94197	2.36518		--	--
275	3.36524	2.28836		281.1	3.23688	2.16871		332.65	3.94036	2.36422		--	--
275.05	3.36538	2.28846		281.15	3.23719	2.16892		332.7	3.93874	2.36324		--	--
275.1	3.36553	2.28856		281.2	3.2375	2.16913		332.75	3.93712	2.36227		--	--
275.15	3.36568	2.28866		281.25	3.23781	2.16933		332.8	3.9355	2.3613		--	--
275.2	3.36583	2.28876		281.3	3.23812	2.16954		332.85	3.93388	2.36033		--	--
275.25	3.36598	2.28887		281.35	3.23843	2.16975		332.9	3.93225	2.35935		--	--
275.3	3.36613	2.28897		281.4	3.23874	2.16996		332.95	3.93063	2.35838		--	--
275.35	3.36628	2.28907		281.45	3.23905	2.17016		333	3.929	2.3574		--	--
275.4	3.36642	2.28917		281.5	3.23936	2.17037		333.05	3.92737	2.35642		--	--
275.45	3.36657	2.28927		281.55	3.23967	2.17058		333.1	3.92573	2.35544		--	--
275.5	3.36672	2.28937		281.6	3.23998	2.17079		333.15	3.9241	2.35446		--	--
275.55	3.36687	2.28947		281.65	3.24029	2.17099		333.2	3.92246	2.35348		--	--
275.6	3.36702	2.28957		281.7	3.2406	2.1712		333.25	3.92083	2.3525		--	--
275.65	3.36717	2.28968		281.75	3.24091	2.17141		333.3	3.91918	2.35151		--	--
275.7	3.36732	2.28978		281.8	3.24122	2.17162		333.35	3.91754	2.35053		--	--
275.75	3.36746	2.28987		281.85	3.24153	2.17183		333.4	3.9159	2.34954		--	--
275.8	3.36761	2.28997		281.9	3.24184	2.17203		333.45	3.91425	2.34855		--	--
275.85	3.36776	2.29008		281.95	3.24215	2.17224		333.5	3.9126	2.34756		--	--
275.9	3.36791	2.29018		282	3.24246	2.17245		333.55	3.91095	2.34657		--	--
275.95	3.36806	2.29028		282.05	3.24277	2.17266		333.6	3.9093	2.34558		--	--
276	3.36821	2.29038		282.1	3.24308	2.17286		333.65	3.90765	2.34459		--	--
276.05	3.36835	2.29048		282.15	3.24339	2.17307		333.7	3.90599	2.3436		--	--
276.1	3.3685	2.29058		282.2	3.2437	2.17328		333.75	3.90434	2.3426		--	--
276.15	3.36865	2.29068		282.25	3.24401	2.17349		333.8	3.90268	2.34161		--	--
276.2	3.3688	2.29078		282.3	3.24432	2.17369		333.85	3.90102	2.34061		--	--
276.25	3.36895	2.29089		282.35	3.24463	2.1739		333.9	3.89936	2.33961		--	--
276.3	3.3691	2.29099		282.4	3.24494	2.17411		333.95	3.89769	2.33861		--	--
276.35	3.36925	2.29109		282.45	3.24525	2.17432		334	3.89603	2.33762		--	--
276.4	3.36939	2.29119		282.5	3.24556	2.17453		334.05	3.89436	2.33661		--	--
276.45	3.36954	2.29129		282.55	3.24587	2.17473		334.1	3.89269	2.33561		--	--
276.5	3.36969	2.29139		282.6	3.24618	2.17494		334.15	3.89102	2.33461		--	--
276.55	3.36984	2.29149		282.65	3.24649	2.17515		334.2	3.88934	2.33361		--	--
276.6	3.36999	2.29159		282.7	3.2468	2.17536		334.25	3.88767	2.3326		--	--
276.65	3.37014	2.2917		282.75	3.24711	2.17556		334.3	3.88599	2.3316		--	--
276.7	3.37028	2.29179		282.8	3.24742	2.17577		334.35	3.88431	2.33059		--	--
276.75	3.37043	2.29189		282.85	3.24773	2.17598		334.4	3.88263	2.32958		--	--
276.8	3.37058	2.29199		282.9	3.24804	2.17619		334.45	3.88095	2.32857		--	--
276.85	3.37073	2.2921		282.95	3.24835	2.17639		334.5	3.87927	2.32756		--	--
276.9	3.37088	2.2922		283	3.24866	2.1766		334.55	3.87758	2.32655		--	--
276.95	3.37103	2.2923		283.05	3.24897	2.17681		334.6	3.8759	2.32554		--	--
277	3.37118	2.2924		283.1	3.24902	2.17684		334.65	3.87421	2.32453		--	--
277.05	3.37132	2.2925		283.15	3.24897	2.17681		334.7	3.87252	2.32351		--	--
277.1	3.37147	2.2926		283.2	3.24891	2.17677		334.75	3.87083	2.3225		--	--
277.15	3.37162	2.2927		283.25	3.24886	2.17674		334.8	3.86914	2.32148		--	--
277.2	3.37177	2.2928		283.3	3.2488	2.1767		334.85	3.86744	2.32046		--	--
277.25	3.37192	2.29291		283.35	3.24875	2.17666		334.9	3.86574	2.31945		--	--
277.3	3.37207	2.29301		283.4	3.24869	2.17662		334.95	3.86405	2.31843		--	--
277.35	3.37221	2.2931		283.45	3.24864	2.17659		335	3.86235	2.31741		--	--
277.4	3.37236	2.2932		283.5	3.24859	2.17656		335.05	3.86065	2.31639		--	--
277.45	3.37251	2.29331		283.55	3.24853	2.17652		335.1	3.85894	2.31537		--	--
277.5	3.37266	2.29341		283.6	3.24848	2.17648		335.15	3.85724	2.31434		--	--
277.55	3.37281	2.29351		283.65	3.24842	2.17644		335.2	3.85553	2.31332		--	--
277.6	3.37296	2.29361		283.7	3.24837	2.17641		335.25	3.85382	2.31229		--	--
277.65	3.37311	2.29371		283.75	3.24831	2.17637		335.3	3.85212	2.31127		--	--
277.7	3.37325	2.29381		283.8	3.24826	2.17633		335.35	3.85041	2.31024		--	--
277.75	3.3734	2.29391		283.85	3.24821	2.1763		335.4	3.84869	2.30922		--	--
277.8	3.37355	2.29401		283.9	3.24815	2.17626		335.45	3.84698	2.30819		--	--
277.85	3.3737	2.29412		283.95	3.2481	2.17623		335.5	3.84526	2.30716		--	--
277.9	3.37385	2.29422		284	3.24804	2.17619		335.55	3.84355	2.30613		--	--
277.95	3.374	2.29432		284.05	3.24799	2.17615		335.6	3.84183	2.3051		--	--
278	3.37415	2.29442		284.1	3.24794	2.17612		335.65	3.84011	2.30407		--	--
278.05	3.37429	2.29452		284.15	3.24788	2.17608		335.7	3.83839	2.30303		--	--
278.1	3.37444	2.29462		284.2	3.24783	2.17605		335.75	3.83667	2.302		--	--
278.15	3.37459	2.29472		284.25	3.24777	2.17601		335.8	3.83494	2.30097		--	--
278.2	3.37474	2.29482		284.3	3.24772	2.17597		335.85	3.83322	2.29993		--	--
278.25	3.37489	2.29493		284.35	3.24766	2.17593		335.9	3.83149	2.29889		--	--
278.3	3.37491	2.29494		284.4	3.24761	2.1759		335.95	3.82976	2.29786		--	--
278.35	3.37488	2.29492		284.45	3.24756	2.17587		336	3.82803	2.29682		--	--
278.4	3.37484	2.29489		284.5	3.2475	2.17583		336.05	3.8263	2.29578		--	--
278.45	3.37481	2.29487		284.55	3.24745	2.17579		336.1	3.82457	2.29474		--	--
278.5	3.37477	2.29484		284.6	3.24739	2.17575		336.15	3.82284	2.2937		--	--
278.55	3.37474	2.29482		284.65	3.24734	2.17572		336.2	3.8211	2.29266		--	--
278.6	3.3747	2.2948		284.7	3.24728	2.17568		336.25	3.81936	2.29162		--	--
278.65	3.37467	2.29478		284.75	3.24723	2.17564		336.3	3.81763	2.29058		--	--
278.7	3.37463	2.29475		284.8	3.24718	2.17561		336.35	3.81589	2.28953		--	--
278.75	3.37459	2.29472		284.85	3.24712	2.17557		336.4	3.81415	2.28849		--	--
278.8	3.37456	2.2947		284.9	3.24707	2.17554		336.45	3.81241	2.28744		--	--
278.85	3.37452	2.29467		284.95	3.24701	2.1755		336.5	3.81066	2.2864		--	--
278.9	3.37449	2.29465		285	3.24696	2.17546		336.55	3.80892	2.28535		--	--
278.95	3.37445	2.29463		285.05	3.24691	2.17543		336.6	3.80717	2.2843		--	--
279	3.37442	2.29461		285.1	3.24685	2.17539		336.65	3.80542	2.28325		--	--
279.05	3.37438	2.29458		285.15	3.2468	2.17536		336.7	3.80368	2.28221		--	--
279.1	3.37435	2.29456		285.2	3.24674	2.17532		336.75	3.80193	2.28116		--	--
279.15	3.37431	2.29453		285.25	3.24669	2.17528		336.8	3.80018	2.28011		--	--
279.2	3.37427	2.2945		285.3	3.24663	2.17524		336.85	3.79842	2.27905		--	--
279.25	3.37424	2.29448		285.35	3.24658	2.17521		336.9	3.79667	2.278		--	--
279.3	3.3742	2.29446		285.4	3.24653	2.17518		336.95	3.79491	2.27695		--	--
279.35	3.37417	2.29444		285.45	3.24647	2.17513		337	3.79316	2.2759		--	--
279.4	3.37413	2.29441		285.5	3.24642	2.1751		337.05	3.7914	2.27484		--	--
279.45	3.3741	2.29439		285.55	3.24636	2.17506		337.1	3.78964	2.27379		--	--
279.5	3.37406	2.29436		285.6	3.24631	2.17503		337.15	3.78788	2.27273		--	--
279.55	3.37403	2.29434		285.65	3.24626	2.17499		337.2	3.78612	2.27167		--	--
279.6	3.37399	2.29431		285.7	3.2462	2.17495		337.25	3.78436	2.27062		--	--
279.65	3.37395	2.29429		285.75	3.24615	2.17492		337.3	3.7826	2.26956		--	--
279.7	3.37392	2.29427		285.8	3.24609	2.17488		337.35	3.78083	2.2685		--	--
279.75	3.37388	2.29424		285.85	3.24604	2.17485		337.4	3.77907	2.26744		--	--
279.8	3.37385	2.29422		285.9	3.24598	2.17481		337.45	3.7773	2.26638		--	--
279.85	3.37381	2.29419		285.95	3.24593	2.17477		337.5	3.77553	2.26532		--	--
279.9	3.37378	2.29417		286	3.24588	2.17474		337.55	3.77376	2.26426		--	--
279.95	3.37374	2.29414		286.05	3.24582	2.1747		337.6	3.77199	2.2632		--	--
280	3.37371	2.29412		286.1	3.24577	2.17467		337.65	3.77022	2.26213		--	--
280.05	3.37367	2.2941		286.15	3.24571	2.17463		337.7	3.76845	2.26107		--	--
280.1	3.37363	2.29407		286.2	3.24566	2.17459		337.75	3.76668	2.26001		--	--
280.15	3.3736	2.29405		286.25	3.2456	2.17455		337.8	3.7649	2.25894		--	--
280.2	3.37356	2.29402		286.3	3.24555	2.17452		337.85	3.76313	2.25788		--	--
280.25	3.37353	2.294		286.35	3.2455	2.17448		337.9	3.76135	2.25681		--	--
280.3	3.37349	2.29397		286.4	3.24544	2.17444		337.95	3.75957	2.25574		--	--
280.35	3.37346	2.29395		286.45	3.24539	2.17441		338	3.75779	2.25468		--	--
280.4	3.37342	2.29393		286.5	3.24533	2.17437		338.05	3.75601	2.25361		--	--
280.45	3.37339	2.29391		286.55	3.24528	2.17434		338.1	3.75423	2.25254		--	--
280.5	3.37335	2.29388		286.6	3.24523	2.1743		338.15	3.75245	2.25147		--	--
280.55	3.37332	2.29386		286.65	3.24517	2.17426		338.2	3.75067	2.2504		--	--
280.6	3.37328	2.29383		286.7	3.24512	2.17423		338.25	3.74888	2.24933		--	--
280.65	3.37324	2.2938		286.75	3.24506	2.17419		338.3	3.7471	2.24826		--	--
280.7	3.37321	2.29378		286.8	3.24501	2.17416		338.35	3.74531	2.24719		--	--
280.75	3.37317	2.29376		286.85	3.24495	2.17412		338.4	3.74353	2.24612		--	--
280.8	3.37314	2.29374		286.9	3.2449	2.17408		338.45	3.74174	2.24504		--	--
280.85	3.3731	2.29371		286.95	3.24485	2.17405		338.5	3.73995	2.24397		--	--
280.9	3.37307	2.29369		287	3.24479	2.17401		338.55	3.73816	2.2429		--	--
280.95	3.37303	2.29366		287.05	3.24474	2.17398		338.6	3.73637	2.24182		--	--
281	3.373	2.29364		287.1	3.24468	2.17394		338.65	3.73458	2.24075		--	--
281.05	3.37296	2.29361		287.15	3.24463	2.1739		338.7	3.73279	2.23967		--	--
281.1	3.37292	2.29359		287.2	3.24457	2.17386		338.75	3.73099	2.2386		--	--
281.15	3.37289	2.29357		287.25	3.24452	2.17383		338.8	3.7292	2.23752		--	--
281.2	3.37285	2.29354		287.3	3.24447	2.17379		338.85	3.7274	2.23644		--	--
281.25	3.37282	2.29352		287.35	3.24441	2.17375		338.9	3.72561	2.23536		--	--
281.3	3.37278	2.29349		287.4	3.24436	2.17372		338.95	3.72381	2.23429		--	--
281.35	3.37275	2.29347		287.45	3.2443	2.17368		339	3.72201	2.23321		--	--
281.4	3.37271	2.29344		287.5	3.24425	2.17365		339.05	3.72021	2.23213		--	--
281.45	3.37268	2.29342		287.55	3.2442	2.17361		339.1	3.71841	2.23105		--	--
281.5	3.37264	2.2934		287.6	3.24414	2.17357		339.15	3.71661	2.22997		--	--
281.55	3.3726	2.29337		287.65	3.24409	2.17354		339.2	3.71481	2.22889		--	--
281.6	3.37257	2.29335		287.7	3.24403	2.1735		339.25	3.71301	2.22781		--	--
281.65	3.37253	2.29332		287.75	3.24398	2.17347		339.3	3.71121	2.22672		--	--
281.7	3.3725	2.2933		287.8	3.24392	2.17343		339.35	3.7094	2.22564		--	--
281.75	3.37246	2.29327		287.85	3.24387	2.17339		339.4	3.7076	2.22456		--	--
281.8	3.37243	2.29325		287.9	3.24382	2.17336		339.45	3.70579	2.22347		--	--
281.85	3.37239	2.29323		287.95	3.24376	2.17332		339.5	3.70399	2.22239		--	--
281.9	3.37236	2.2932		288	3.24339	2.17307		339.55	3.70218	2.22131		--	--
281.95	3.37232	2.29318		288.05	3.24293	2.17276		339.6	3.70037	2.22022		--	--
282	3.37228	2.29315		288.1	3.24247	2.17245		339.65	3.69856	2.21914		--	--
282.05	3.37225	2.29313		288.15	3.24201	2.17215		339.7	3.69675	2.21805		--	--
282.1	3.37221	2.2931		288.2	3.24155	2.17184		339.75	3.69494	2.21697		--	--
282.15	3.37218	2.29308		288.25	3.24108	2.17152		339.8	3.69313	2.21588		--	--
282.2	3.37214	2.29306		288.3	3.24062	2.17122		339.85	3.69132	2.21479		--	--
282.25	3.37211	2.29303		288.35	3.24016	2.17091		339.9	3.68951	2.21371		--	--
282.3	3.37207	2.29301		288.4	3.2397	2.1706		339.95	3.6877	2.21262		--	--
282.35	3.37204	2.29299		288.45	3.23924	2.17029		340	3.68588	2.21153		--	--
282.4	3.372	2.29296		288.5	3.23878	2.16998		340.05	3.68407	2.21044		--	--
282.45	3.37196	2.29293		288.55	3.23831	2.16967		340.1	3.68225	2.20935		--	--
282.5	3.37193	2.29291		288.6	3.23785	2.16936		340.15	3.68044	2.20826		--	--
282.55	3.37189	2.29289		288.65	3.23739	2.16905		340.2	3.67862	2.20717		--	--
282.6	3.37186	2.29286		288.7	3.23693	2.16874		340.25	3.6768	2.20608		--	--
282.65	3.37182	2.29284		288.75	3.23647	2.16843		340.3	3.67499	2.20499		--	--
282.7	3.37179	2.29282		288.8	3.23601	2.16813		340.35	3.67317	2.2039		--	--
282.75	3.37175	2.29279		288.85	3.23554	2.16781		340.4	3.67135	2.20281		--	--
282.8	3.37172	2.29277		288.9	3.23508	2.1675		340.45	3.66953	2.20172		--	--
282.85	3.37168	2.29274		288.95	3.23462	2.1672		340.5	3.66771	2.20063		--	--
282.9	3.37164	2.29272		289	3.23416	2.16689		340.55	3.66589	2.19953		--	--
282.95	3.37161	2.29269		289.05	3.2337	2.16658		340.6	3.66407	2.19844		--	--
283	3.37157	2.29267		289.1	3.23324	2.16627		340.65	3.66225	2.19735		--	--
283.05	3.37154	2.29265		289.15	3.23277	2.16596		340.7	3.66042	2.19625		--	--
283.1	3.37143	2.29257		289.2	3.23231	2.16565		340.75	3.6586	2.19516		--	--
283.15	3.37109	2.29234		289.25	3.23185	2.16534		340.8	3.65678	2.19407		--	--
283.2	3.37075	2.29211		289.3	3.23139	2.16503		340.85	3.65495	2.19297		--	--
283.25	3.37041	2.29188		289.35	3.23093	2.16472		340.9	3.65313	2.19188		--	--
283.3	3.37007	2.29165		289.4	3.23047	2.16441		340.95	3.6513	2.19078		--	--
283.35	3.36973	2.29142		289.45	3.23	2.1641		341	3.64948	2.18969		--	--
283.4	3.36939	2.29119		289.5	3.22954	2.16379		341.05	3.64765	2.18859		--	--
283.45	3.36905	2.29095		289.55	3.22908	2.16348		341.1	3.64583	2.1875		--	--
283.5	3.36871	2.29072		289.6	3.22862	2.16318		341.15	3.644	2.1864		--	--
283.55	3.36837	2.29049		289.65	3.22816	2.16287		341.2	3.64217	2.1853		--	--
283.6	3.36803	2.29026		289.7	3.2277	2.16256		341.25	3.64034	2.18421		--	--
283.65	3.36769	2.29003		289.75	3.22723	2.16224		341.3	3.63852	2.18311		--	--
283.7	3.36736	2.2898		289.8	3.22677	2.16194		341.35	3.63669	2.18201		--	--
283.75	3.36702	2.28957		289.85	3.22631	2.16163		341.4	3.63486	2.18091		--	--
283.8	3.36668	2.28934		289.9	3.22585	2.16132		341.45	3.63303	2.17982		--	--
283.85	3.36634	2.28911		289.95	3.22539	2.16101		341.5	3.6312	2.17872		--	--
283.9	3.366	2.28888		290	3.22492	2.1607		341.55	3.62937	2.17762		--	--
283.95	3.36566	2.28865		290.05	3.22446	2.16039		341.6	3.62754	2.17652		--	--
284	3.36532	2.28842		290.1	3.224	2.16008		341.65	3.6257	2.17542		--	--
284.05	3.36498	2.28819		290.15	3.22354	2.15977		341.7	3.62387	2.17432		--	--
284.1	3.36464	2.28796		290.2	3.22308	2.15946		341.75	3.62204	2.17322		--	--
284.15	3.3643	2.28772		290.25	3.22262	2.15916		341.8	3.62021	2.17212		--	--
284.2	3.36396	2.28749		290.3	3.22215	2.15884		341.85	3.61837	2.17102		--	--
284.25	3.36362	2.28726		290.35	3.22169	2.15853		341.9	3.61654	2.16992		--	--
284.3	3.36328	2.28703		290.4	3.22123	2.15822		341.95	3.61471	2.16882		--	--
284.35	3.36294	2.2868		290.45	3.22077	2.15792		342	3.61287	2.16772		--	--
284.4	3.36261	2.28657		290.5	3.22031	2.15761		342.05	3.61104	2.16662		--	--
284.45	3.36227	2.28634		290.55	3.21985	2.1573		342.1	3.6092	2.16552		--	--
284.5	3.36193	2.28611		290.6	3.21938	2.15698		342.15	3.60737	2.16442		--	--
284.55	3.36159	2.28588		290.65	3.21892	2.15668		342.2	3.60553	2.16332		--	--
284.6	3.36125	2.28565		290.7	3.21846	2.15637		342.25	3.6037	2.16222		--	--
284.65	3.36091	2.28542		290.75	3.218	2.15606		342.3	3.60186	2.16112		--	--
284.7	3.36057	2.28519		290.8	3.21754	2.15575		342.35	3.60003	2.16002		--	--
284.75	3.36023	2.28496		290.85	3.21708	2.15544		342.4	3.59819	2.15891		--	--
284.8	3.35989	2.28473		290.9	3.21661	2.15513		342.45	3.59635	2.15781		--	--
284.85	3.35955	2.28449		290.95	3.21615	2.15482		342.5	3.59452	2.15671		--	--
284.9	3.35921	2.28426		291	3.21569	2.15451		342.55	3.59268	2.15561		--	--
284.95	3.35887	2.28403		291.05	3.21523	2.1542		342.6	3.59084	2.15451		--	--
285	3.35853	2.2838		291.1	3.21477	2.1539		342.65	3.58901	2.1534		--	--
285.05	3.35819	2.28357		291.15	3.21431	2.15359		342.7	3.58717	2.1523		--	--
285.1	3.35786	2.28334		291.2	3.21384	2.15327		342.75	3.58533	2.1512		--	--
285.15	3.35752	2.28311		291.25	3.21338	2.15296		342.8	3.58349	2.1501		--	--
285.2	3.35718	2.28288		291.3	3.21292	2.15266		342.85	3.58165	2.14899		--	--
285.25	3.35684	2.28265		291.35	3.21246	2.15235		342.9	3.57982	2.14789		--	--
285.3	3.3565	2.28242		291.4	3.212	2.15204		342.95	3.57798	2.14679		--	--
285.35	3.35616	2.28219		291.45	3.21154	2.15173		343	3.57614	2.14568		--	--
285.4	3.35582	2.28196		291.5	3.21107	2.15142		343.05	3.5743	2.14458		--	--
285.45	3.35548	2.28173		291.55	3.21061	2.15111		343.1	3.57246	2.14348		--	--
285.5	3.35514	2.2815		291.6	3.21015	2.1508		343.15	3.57062	2.14237		--	--
285.55	3.3548	2.28126		291.65	3.20969	2.15049		343.2	3.56878	2.14127		--	--
285.6	3.35446	2.28103		291.7	3.20923	2.15018		343.25	3.56694	2.14017		--	--
285.65	3.35412	2.2808		291.75	3.20877	2.14988		343.3	3.5651	2.13906		--	--
285.7	3.35378	2.28057		291.8	3.2083	2.14956		343.35	3.56326	2.13796		--	--
285.75	3.35344	2.28034		291.85	3.20784	2.14925		343.4	3.56142	2.13685		--	--
285.8	3.35311	2.28011		291.9	3.20738	2.14894		343.45	3.55958	2.13575		--	--
285.85	3.35277	2.27988		291.95	3.20692	2.14864		343.5	3.55774	2.13465		--	--
285.9	3.35243	2.27965		292	3.20646	2.14833		343.55	3.5559	2.13354		--	--
285.95	3.35209	2.27942		292.05	3.206	2.14802		343.6	3.55406	2.13244		--	--
286	3.35175	2.27919		292.1	3.20553	2.14771		343.65	3.55222	2.13133		--	--
286.05	3.35141	2.27896		292.15	3.20507	2.1474		343.7	3.55038	2.13023		--	--
286.1	3.35107	2.27873		292.2	3.20461	2.14709		343.75	3.54854	2.12913		--	--
286.15	3.35073	2.2785		292.25	3.20415	2.14678		343.8	3.5467	2.12802		--	--
286.2	3.35039	2.27827		292.3	3.20369	2.14647		343.85	3.54486	2.12692		--	--
286.25	3.35005	2.27803		292.35	3.20323	2.14616		343.9	3.54302	2.12581		--	--
286.3	3.34971	2.2778		292.4	3.20276	2.14585		343.95	3.54118	2.12471		--	--
286.35	3.34937	2.27757		292.45	3.2023	2.14554		344	3.53934	2.12361		--	--
286.4	3.34903	2.27734		292.5	3.20184	2.14523		344.05	3.5375	2.1225		--	--
286.45	3.34869	2.27711		292.55	3.20138	2.14492		344.1	3.53566	2.1214		--	--
286.5	3.34836	2.27688		292.6	3.20092	2.14462		344.15	3.53382	2.12029		--	--
286.55	3.34802	2.27665		292.65	3.20046	2.14431		344.2	3.53198	2.11919		--	--
286.6	3.34768	2.27642		292.7	3.19999	2.14399		344.25	3.53015	2.11809		--	--
286.65	3.34734	2.27619		292.75	3.19956	2.14371		344.3	3.52831	2.11698		--	--
286.7	3.347	2.27596		292.8	3.19916	2.14344		344.35	3.52647	2.11588		--	--
286.75	3.34666	2.27573		292.85	3.19876	2.14317		344.4	3.52463	2.11478		--	--
286.8	3.34632	2.2755		292.9	3.19836	2.1429		344.45	3.52279	2.11367		--	--
286.85	3.34598	2.27527		292.95	3.19796	2.14263		344.5	3.52095	2.11257		--	--
286.9	3.34564	2.27504		293	3.19756	2.14237		344.55	3.51911	2.11147		--	--
286.95	3.3453	2.2748		293.05	3.19716	2.1421		344.6	3.51727	2.11036		--	--
287	3.34496	2.27457		293.1	3.19676	2.14183		344.65	3.51543	2.10926		--	--
287.05	3.34462	2.27434		293.15	3.19636	2.14156		344.7	3.51359	2.10816		--	--
287.1	3.34428	2.27411		293.2	3.19596	2.14129		344.75	3.51175	2.10705		--	--
287.15	3.34394	2.27388		293.25	3.19556	2.14103		344.8	3.50992	2.10595		--	--
287.2	3.34361	2.27365		293.3	3.19516	2.14076		344.85	3.50808	2.10485		--	--
287.25	3.34327	2.27342		293.35	3.19476	2.14049		344.9	3.50624	2.10374		--	--
287.3	3.34293	2.27319		293.4	3.19436	2.14022		344.95	3.5044	2.10264		--	--
287.35	3.34259	2.27296		293.45	3.19396	2.13995		345	3.50256	2.10154		--	--
287.4	3.34225	2.27273		293.5	3.19356	2.13969		345.05	3.50073	2.10044		--	--
287.45	3.34191	2.2725		293.55	3.19316	2.13942		345.1	3.49889	2.09933		--	--
287.5	3.34157	2.27227		293.6	3.19276	2.13915		345.15	3.49705	2.09823		--	--
287.55	3.34123	2.27204		293.65	3.19236	2.13888		345.2	3.49522	2.09713		--	--
287.6	3.34089	2.27181		293.7	3.19196	2.13861		345.25	3.49338	2.09603		--	--
287.65	3.34055	2.27157		293.75	3.19156	2.13835		345.3	3.49154	2.09493		--	--
287.7	3.34021	2.27134		293.8	3.19116	2.13808		345.35	3.48971	2.09382		--	--
287.75	3.33987	2.27111		293.85	3.19076	2.13781		345.4	3.48787	2.09272		--	--
287.8	3.33953	2.27088		293.9	3.19036	2.13754		345.45	3.48604	2.09162		--	--
287.85	3.33908	2.27057		293.95	3.18996	2.13727		345.5	3.4842	2.09052		--	--
287.9	3.33862	2.27026		294	3.18956	2.13701		345.55	3.48237	2.08942		--	--
287.95	3.33816	2.26995		294.05	3.18916	2.13674		345.6	3.48053	2.08832		--	--
288	3.3377	2.26964		294.1	3.18876	2.13647		345.65	3.4787	2.08722		--	--
288.05	3.33724	2.26932		294.15	3.18836	2.1362		345.7	3.47686	2.08612		--	--
288.1	3.33678	2.26901		294.2	3.18796	2.13593		345.75	3.47503	2.08502		--	--
288.15	3.33633	2.2687		294.25	3.18756	2.13567		345.8	3.47319	2.08392		--	--
288.2	3.33587	2.26839		294.3	3.18716	2.1354		345.85	3.47136	2.08282		--	--
288.25	3.33541	2.26808		294.35	3.18676	2.13513		345.9	3.46953	2.08172		--	--
288.3	3.33495	2.26777		294.4	3.18636	2.13486		345.95	3.46769	2.08062		--	--
288.35	3.33449	2.26745		294.45	3.18596	2.13459		346	3.46586	2.07952		--	--
288.4	3.33403	2.26714		294.5	3.18556	2.13433		346.05	3.46403	2.07842		--	--
288.45	3.33357	2.26683		294.55	3.18516	2.13406		346.1	3.4622	2.07732		--	--
288.5	3.33311	2.26651		294.6	3.18476	2.13379		346.15	3.46036	2.07622		--	--
288.55	3.33266	2.26621		294.65	3.18436	2.13352		346.2	3.45853	2.07512		--	--
288.6	3.3322	2.2659		294.7	3.18396	2.13325		346.25	3.4567	2.07402		--	--
288.65	3.33174	2.26558		294.75	3.18356	2.13299		346.3	3.45487	2.07292		--	--
288.7	3.33128	2.26527		294.8	3.18316	2.13272		346.35	3.45304	2.07182		--	--
288.75	3.33082	2.26496		294.85	3.18276	2.13245		346.4	3.45121	2.07072		--	--
288.8	3.33036	2.26464		294.9	3.18236	2.13218		346.45	3.44938	2.06963		--	--
288.85	3.3299	2.26433		294.95	3.18196	2.13191		346.5	3.44754	2.06853		--	--
288.9	3.32945	2.26403		295	3.18156	2.13165		346.55	3.44571	2.06743		--	--
288.95	3.32899	2.26371		295.05	3.18116	2.13138		346.6	3.44388	2.06633		--	--
289	3.32853	2.2634		295.1	3.18076	2.13111		346.65	3.44205	2.06523		--	--
289.05	3.32807	2.26309		295.15	3.18036	2.13084		346.7	3.44022	2.06413		--	--
289.1	3.32761	2.26277		295.2	3.17996	2.13057		346.75	3.43839	2.06304		--	--
289.15	3.32715	2.26246		295.25	3.17956	2.13031		346.8	3.43657	2.06194		--	--
289.2	3.32669	2.26215		295.3	3.17916	2.13004		346.85	3.43474	2.06084		--	--
289.25	3.32623	2.26184		295.35	3.17876	2.12977		346.9	3.43291	2.05974		--	--
289.3	3.32578	2.26153		295.4	3.17836	2.1295		346.95	3.43108	2.05865		--	--
289.35	3.32532	2.26122		295.45	3.17796	2.12923		347	3.42925	2.05755		--	--
289.4	3.32486	2.2609		295.5	3.17756	2.12897		347.05	3.42742	2.05645		--	--
289.45	3.3244	2.26059		295.55	3.17716	2.1287		347.1	3.42559	2.05536		--	--
289.5	3.32394	2.26028		295.6	3.17676	2.12843		347.15	3.42377	2.05426		--	--
289.55	3.32348	2.25997		295.65	3.17636	2.12816		347.2	3.42194	2.05316		--	--
289.6	3.32302	2.25965		295.7	3.17596	2.12789		347.25	3.42011	2.05207		--	--
289.65	3.32256	2.25934		295.75	3.17557	2.12763		347.3	3.41828	2.05097		--	--
289.7	3.32211	2.25903		295.8	3.17517	2.12736		347.35	3.41646	2.04987		--	--
289.75	3.32165	2.25872		295.85	3.17477	2.1271		347.4	3.41463	2.04878		--	--
289.8	3.32119	2.25841		295.9	3.17437	2.12683		347.45	3.4128	2.04768		--	--
289.85	3.32073	2.2581		295.95	3.17397	2.12656		347.5	3.41098	2.04659		--	--
289.9	3.32027	2.25778		296	3.17357	2.12629		347.55	3.40915	2.04549		--	--
289.95	3.31981	2.25747		296.05	3.17317	2.12602		347.6	3.40732	2.04439		--	--
290	3.31935	2.25716		296.1	3.17277	2.12576		347.65	3.4055	2.0433		--	--
290.05	3.3189	2.25685		296.15	3.17237	2.12549		347.7	3.40367	2.0422		--	--
290.1	3.31844	2.25654		296.2	3.17197	2.12522		347.75	3.40185	2.04111		--	--
290.15	3.31798	2.25623		296.25	3.17157	2.12495		347.8	3.40002	2.04001		--	--
290.2	3.31752	2.25591		296.3	3.17117	2.12468		347.85	3.3982	2.03892		--	--
290.25	3.31706	2.2556		296.35	3.17077	2.12442		347.9	3.39637	2.03782		--	--
290.3	3.3166	2.25529		296.4	3.17037	2.12415		347.95	3.39455	2.03673		--	--
290.35	3.31614	2.25498		296.45	3.16997	2.12388		348	3.39272	2.03563		--	--
290.4	3.31568	2.25466		296.5	3.16957	2.12361		348.05	3.3909	2.03454		--	--
290.45	3.31523	2.25436		296.55	3.16917	2.12334		348.1	3.38908	2.03345		--	--
290.5	3.31477	2.25404		296.6	3.16877	2.12308		348.15	3.38725	2.03235		--	--
290.55	3.31431	2.25373		296.65	3.16837	2.12281		348.2	3.38543	2.03126		--	--
290.6	3.31385	2.25342		296.7	3.16797	2.12254		348.25	3.38361	2.03016		--	--
290.65	3.31339	2.25311		296.75	3.16757	2.12227		348.3	3.38178	2.02907		--	--
290.7	3.31293	2.25279		296.8	3.16717	2.122		348.35	3.37996	2.02798		--	--
290.75	3.31247	2.25248		296.85	3.16677	2.12174		348.4	3.37814	2.02688		--	--
290.8	3.31202	2.25217		296.9	3.16637	2.12147		348.45	3.37631	2.02579		--	--
290.85	3.31156	2.25186		296.95	3.16597	2.1212		348.5	3.37449	2.0247		--	--
290.9	3.3111	2.25155		297	3.16557	2.12093		348.55	3.37267	2.0236		--	--
290.95	3.31064	2.25124		297.05	3.16517	2.12066		348.6	3.37085	2.02251		--	--
291	3.31018	2.25092		297.1	3.16477	2.1204		348.65	3.36903	2.02142		--	--
291.05	3.30972	2.25061		297.15	3.16437	2.12013		348.7	3.36721	2.02032		--	--
291.1	3.30926	2.2503		297.2	3.16397	2.11986		348.75	3.36538	2.01923		--	--
291.15	3.3088	2.24998		297.25	3.16328	2.1194		348.8	3.36356	2.01814		--	--
291.2	3.30835	2.24968		297.3	3.16226	2.11871		348.85	3.36174	2.01705		--	--
291.25	3.30789	2.24937		297.35	3.16124	2.11803		348.9	3.35992	2.01595		--	--
291.3	3.30743	2.24905		297.4	3.16021	2.11734		348.95	3.3581	2.01486		--	--
291.35	3.30697	2.24874		297.45	3.15919	2.11666		349	3.35628	2.01377		--	--
291.4	3.30651	2.24843		297.5	3.15817	2.11597		349.05	3.35446	2.01268		--	--
291.45	3.30605	2.24811		297.55	3.15715	2.11529		349.1	3.35264	2.01158		--	--
291.5	3.30559	2.2478		297.6	3.15612	2.1146		349.15	3.35082	2.01049		--	--
291.55	3.30514	2.2475		297.65	3.1551	2.11392		349.2	3.349	2.0094		--	--
291.6	3.30468	2.24718		297.7	3.15408	2.11323		349.25	3.34718	2.00831		--	--
291.65	3.30422	2.24687		297.75	3.15306	2.11255		349.3	3.34536	2.00722		--	--
291.7	3.30376	2.24656		297.8	3.15204	2.11187		349.35	3.34354	2.00613		--	--
291.75	3.3033	2.24624		297.85	3.15101	2.11118		349.4	3.34173	2.00504		--	--
291.8	3.30284	2.24593		297.9	3.14999	2.11049		349.45	3.33991	2.00394		--	--
291.85	3.30238	2.24562		297.95	3.14897	2.10981		349.5	3.33809	2.00285		--	--
291.9	3.30192	2.24531		298	3.14795	2.10913		349.55	3.33627	2.00176		--	--
291.95	3.30147	2.245		298.05	3.14692	2.10844		349.6	3.33445	2.00067		--	--
292	3.30101	2.24469		298.1	3.1459	2.10775		349.65	3.33263	1.99958		--	--
292.05	3.30055	2.24437		298.15	3.14488	2.10707		349.7	3.33082	1.99849		--	--
292.1	3.30009	2.24406		298.2	3.14386	2.10639		349.75	3.329	1.9974		--	--
292.15	3.29963	2.24375		298.25	3.14284	2.1057		349.8	3.32718	1.99631		--	--
292.2	3.29917	2.24344		298.3	3.14181	2.10501		349.85	3.32536	1.99522		--	--
292.25	3.29871	2.24312		298.35	3.14079	2.10433		349.9	3.32355	1.99413		--	--
292.3	3.29825	2.24281		298.4	3.13977	2.10365		349.95	3.32173	1.99304		--	--
292.35	3.2978	2.2425		298.45	3.13875	2.10296		350	3.31991	1.99195		--	--
292.4	3.29734	2.24219		298.5	3.13772	2.10227		350.05	3.3181	1.99086		--	--
292.45	3.29688	2.24188		298.55	3.1367	2.10159		350.1	3.31628	1.98977		--	--
292.5	3.29642	2.24157		298.6	3.13568	2.10091		350.15	3.31447	1.98868		--	--
292.55	3.29596	2.24125		298.65	3.13466	2.10022		350.2	3.31265	1.98759		--	--
292.6	3.2955	2.24094		298.7	3.13364	2.09954		350.25	3.31084	1.9865		--	--
292.65	3.29489	2.24053		298.75	3.13261	2.09885		350.3	3.30902	1.98541		--	--
292.7	3.29405	2.23995		298.8	3.13159	2.09817		350.35	3.3072	1.98432		--	--
292.75	3.29321	2.23938		298.85	3.13057	2.09748		350.4	3.30539	1.98323		--	--
292.8	3.29237	2.23881		298.9	3.12955	2.0968		350.45	3.30358	1.98215		--	--
292.85	3.29153	2.23824		298.95	3.12852	2.09611		350.5	3.30176	1.98106		--	--
292.9	3.29069	2.23767		299	3.1275	2.09543		350.55	3.29995	1.97997		--	--
292.95	3.28985	2.2371		299.05	3.12648	2.09474		350.6	3.29813	1.97888		--	--
293	3.28901	2.23653		299.1	3.12546	2.09406		350.65	3.29632	1.97779		--	--
293.05	3.28816	2.23595		299.15	3.12444	2.09337		350.7	3.29451	1.9767		--	--
293.1	3.28732	2.23538		299.2	3.12341	2.09268		350.75	3.29269	1.97562		--	--
293.15	3.28648	2.23481		299.25	3.12239	2.092		350.8	3.29088	1.97453		--	--
293.2	3.28564	2.23424		299.3	3.12137	2.09132		350.85	3.28907	1.97344		--	--
293.25	3.2848	2.23366		299.35	3.12035	2.09063		350.9	3.28726	1.97236		--	--
293.3	3.28396	2.23309		299.4	3.11932	2.08994		350.95	3.28545	1.97127		--	--
293.35	3.28312	2.23252		299.45	3.1183	2.08926		351	3.28364	1.97018		--	--
293.4	3.28228	2.23195		299.5	3.11728	2.08858		351.05	3.28183	1.9691		--	--
293.45	3.28144	2.23138		299.55	3.11626	2.08789		351.1	3.28002	1.96801		--	--
293.5	3.28059	2.2308		299.6	3.11524	2.08721		351.15	3.27821	1.96693		--	--
293.55	3.27975	2.23023		299.65	3.11421	2.08652		351.2	3.2764	1.96584		--	--
293.6	3.27891	2.22966		299.7	3.11319	2.08584		351.25	3.2746	1.96476		--	--
293.65	3.27807	2.22909		299.75	3.11217	2.08515		351.3	3.27279	1.96367		--	--
293.7	3.27723	2.22852		299.8	3.11115	2.08447		351.35	3.27099	1.96259		--	--
293.75	3.27639	2.22795		299.85	3.11013	2.08379		351.4	3.26918	1.96151		--	--
293.8	3.27555	2.22737		299.9	3.1091	2.0831		351.45	3.26738	1.96043		--	--
293.85	3.27471	2.2268		299.95	3.10808	2.08241		351.5	3.26557	1.95934		--	--
293.9	3.27387	2.22623		300	3.10706	2.08173		351.55	3.26377	1.95826		--	--
293.95	3.27303	2.22566		300.05	3.10604	2.08105		351.6	3.26197	1.95718		--	--
294	3.27218	2.22508		300.1	3.10501	2.08036		351.65	3.26016	1.9561		--	--
294.05	3.27134	2.22451		300.15	3.10399	2.07967		351.7	3.25836	1.95502		--	--
294.1	3.2705	2.22394		300.2	3.10297	2.07899		351.75	3.25656	1.95394		--	--
294.15	3.26966	2.22337		300.25	3.10195	2.07831		351.8	3.25476	1.95286		--	--
294.2	3.26882	2.2228		300.3	3.10093	2.07762		351.85	3.25297	1.95178		--	--
294.25	3.26798	2.22223		300.35	3.0999	2.07693		351.9	3.25117	1.9507		--	--
294.3	3.26714	2.22166		300.4	3.09888	2.07625		351.95	3.24937	1.94962		--	--
294.35	3.2663	2.22108		300.45	3.09786	2.07557		352	3.24758	1.94855		--	--
294.4	3.26546	2.22051		300.5	3.09684	2.07488		352.05	3.24578	1.94747		--	--
294.45	3.26461	2.21993		300.55	3.09581	2.07419		352.1	3.24399	1.94639		--	--
294.5	3.26377	2.21936		300.6	3.09479	2.07351		352.15	3.24219	1.94532		--	--
294.55	3.26293	2.21879		300.65	3.09377	2.07283		352.2	3.2404	1.94424		--	--
294.6	3.26209	2.21822		300.7	3.09275	2.07214		352.25	3.23861	1.94317		--	--
294.65	3.26125	2.21765		300.75	3.09173	2.07146		352.3	3.23682	1.94209		--	--
294.7	3.26041	2.21708		300.8	3.0907	2.07077		352.35	3.23503	1.94102		--	--
294.75	3.25957	2.21651		300.85	3.08968	2.07009		352.4	3.23325	1.93995		--	--
294.8	3.25873	2.21594		300.9	3.08866	2.0694		352.45	3.23146	1.93888		--	--
294.85	3.25789	2.21537		300.95	3.08764	2.06872		352.5	3.22967	1.9378		--	--
294.9	3.25704	2.21479		301	3.08661	2.06803		352.55	3.22789	1.93673		--	--
294.95	3.2562	2.21422		301.05	3.08559	2.06735		352.6	3.22611	1.93566		--	--
295	3.25536	2.21364		301.1	3.08457	2.06666		352.65	3.22433	1.9346		--	--
295.05	3.25452	2.21307		301.15	3.08355	2.06598		352.7	3.22254	1.93353		--	--
295.1	3.25368	2.2125		301.2	3.08253	2.0653		352.75	3.22076	1.93246		--	--
295.15	3.25284	2.21193		301.25	3.0815	2.0646		352.8	3.21899	1.93139		--	--
295.2	3.252	2.21136		301.3	3.08048	2.06392		352.85	3.21721	1.93033		--	--
295.25	3.25116	2.21079		301.35	3.07946	2.06324		352.9	3.21543	1.92926		--	--
295.3	3.25032	2.21022		301.4	3.07844	2.06255		352.95	3.21366	1.9282		--	--
295.35	3.24947	2.20964		301.45	3.07741	2.06186		353	3.21189	1.92713		--	--
295.4	3.24863	2.20907		301.5	3.07639	2.06118		353.05	3.21011	1.92607		--	--
295.45	3.24779	2.2085		301.55	3.07537	2.0605		353.1	3.20834	1.92501		--	--
295.5	3.24695	2.20793		301.6	3.07435	2.05981		353.15	3.20658	1.92395		--	--
295.55	3.24611	2.20735		301.65	3.07333	2.05913		353.2	3.20481	1.92288		--	--
295.6	3.24527	2.20678		301.7	3.0723	2.05844		353.25	3.20304	1.92182		--	--
295.65	3.24443	2.20621		301.75	3.07128	2.05776		353.3	3.20128	1.92077		--	--
295.7	3.24359	2.20564		301.8	3.07026	2.05707		353.35	3.19951	1.91971		--	--
295.75	3.24275	2.20507		301.85	3.06924	2.05639		353.4	3.19775	1.91865		--	--
295.8	3.2419	2.20449		301.9	3.06821	2.0557		353.45	3.19599	1.91759		--	--
295.85	3.24106	2.20392		301.95	3.06719	2.05502		353.5	3.19423	1.91654		--	--
295.9	3.24022	2.20335		302	3.0662	2.05435		353.55	3.19248	1.91549		--	--
295.95	3.23938	2.20278		302.05	3.06525	2.05372		353.6	3.19072	1.91443		--	--
296	3.23854	2.20221		302.1	3.0643	2.05308		353.65	3.18897	1.91338		--	--
296.05	3.2377	2.20164		302.15	3.06335	2.05244		353.7	3.18721	1.91233		--	--
296.1	3.23686	2.20106		302.2	3.0624	2.05181		353.75	3.18546	1.91128		--	--
296.15	3.23602	2.20049		302.25	3.06144	2.05116		353.8	3.18371	1.91023		--	--
296.2	3.23518	2.19992		302.3	3.06049	2.05053		353.85	3.18197	1.90918		--	--
296.25	3.23433	2.19934		302.35	3.05954	2.04989		353.9	3.18022	1.90813		--	--
296.3	3.23349	2.19877		302.4	3.05859	2.04926		353.95	3.17847	1.90708		--	--
296.35	3.23265	2.1982		302.45	3.05764	2.04862		354	3.17673	1.90604		--	--
296.4	3.23181	2.19763		302.5	3.05668	2.04798		354.05	3.17499	1.905		--	--
296.45	3.23097	2.19706		302.55	3.05573	2.04734		354.1	3.17325	1.90395		--	--
296.5	3.23013	2.19649		302.6	3.05478	2.0467		354.15	3.17152	1.90291		--	--
296.55	3.22929	2.19592		302.65	3.05383	2.04607		354.2	3.16978	1.90187		--	--
296.6	3.22845	2.19535		302.7	3.05287	2.04542		354.25	3.16805	1.90083		--	--
296.65	3.22761	2.19477		302.75	3.05192	2.04479		354.3	3.16632	1.89979		--	--
296.7	3.22676	2.1942		302.8	3.05097	2.04415		354.35	3.16459	1.89875		--	--
296.75	3.22592	2.19363		302.85	3.05002	2.04351		354.4	3.16286	1.89771		--	--
296.8	3.22508	2.19305		302.9	3.04907	2.04288		354.45	3.16113	1.89668		--	--
296.85	3.22424	2.19248		302.95	3.04811	2.04223		354.5	3.15941	1.89564		--	--
296.9	3.2234	2.19191		303	3.04716	2.0416		354.55	3.15769	1.89461		--	--
296.95	3.22256	2.19134		303.05	3.04621	2.04096		354.6	3.15596	1.89358		--	--
297	3.22172	2.19077		303.1	3.04526	2.04032		354.65	3.15425	1.89255		--	--
297.05	3.22088	2.1902		303.15	3.0443	2.03968		354.7	3.15253	1.89152		--	--
297.1	3.22004	2.18963		303.2	3.04335	2.03904		354.75	3.15082	1.89049		--	--
297.15	3.2192	2.18906		303.25	3.0424	2.03841		354.8	3.1491	1.88946		--	--
297.2	3.21835	2.18848		303.3	3.04145	2.03777		354.85	3.14739	1.88844		--	--
297.25	3.21751	2.18791		303.35	3.0405	2.03714		354.9	3.14569	1.88741		--	--
297.3	3.21667	2.18734		303.4	3.03954	2.03649		354.95	3.14398	1.88639		--	--
297.35	3.21583	2.18676		303.45	3.03859	2.03586		355	3.14228	1.88537		--	--
297.4	3.21499	2.18619		303.5	3.03764	2.03522		355.05	3.14058	1.88435		--	--
297.45	3.21384	2.18541		303.55	3.03669	2.03458		355.1	3.13888	1.88333		--	--
297.5	3.21253	2.18452		303.6	3.03573	2.03394		355.15	3.13718	1.88231		--	--
297.55	3.21121	2.18362		303.65	3.03478	2.0333		355.2	3.13548	1.88129		--	--
297.6	3.20989	2.18273		303.7	3.03383	2.03267		355.25	3.13379	1.88027		--	--
297.65	3.20857	2.18183		303.75	3.03288	2.03203		355.3	3.1321	1.87926		--	--
297.7	3.20725	2.18093		303.8	3.03193	2.03139		355.35	3.13041	1.87825		--	--
297.75	3.20593	2.18003		303.85	3.03097	2.03075		355.4	3.12873	1.87724		--	--
297.8	3.20461	2.17913		303.9	3.03002	2.03011		355.45	3.12704	1.87622		--	--
297.85	3.2033	2.17824		303.95	3.02907	2.02948		355.5	3.12536	1.87522		--	--
297.9	3.20198	2.17735		304	3.02812	2.02884		355.55	3.12368	1.87421		--	--
297.95	3.20066	2.17645		304.05	3.02717	2.0282		355.6	3.122	1.8732		--	--
298	3.19934	2.17555		304.1	3.02621	2.02756		355.65	3.12032	1.87219		--	--
298.05	3.19802	2.17465		304.15	3.02526	2.02692		355.7	3.11865	1.87119		--	--
298.1	3.1967	2.17376		304.2	3.02431	2.02629		355.75	3.11698	1.87019		--	--
298.15	3.19538	2.17286		304.25	3.02336	2.02565		355.8	3.11531	1.86918		--	--
298.2	3.19407	2.17197		304.3	3.0224	2.02501		355.85	3.11364	1.86818		--	--
298.25	3.19275	2.17107		304.35	3.02145	2.02437		355.9	3.11197	1.86718		--	--
298.3	3.19143	2.17017		304.4	3.0205	2.02373		355.95	3.1103	1.86618		--	--
298.35	3.19011	2.16927		304.45	3.01955	2.0231		356	3.10864	1.86518		--	--
298.4	3.18879	2.16838		304.5	3.0186	2.02246		356.05	3.10698	1.86419		--	--
298.45	3.18747	2.16748		304.55	3.01764	2.02182		356.1	3.10532	1.86319		--	--
298.5	3.18615	2.16658		304.6	3.01669	2.02118		356.15	3.10366	1.8622		--	--
298.55	3.18484	2.16569		304.65	3.01574	2.02055		356.2	3.102	1.8612		--	--
298.6	3.18352	2.16479		304.7	3.01479	2.01991		356.25	3.10035	1.86021		--	--
298.65	3.1822	2.1639		304.75	3.01383	2.01927		356.3	3.0987	1.85922		--	--
298.7	3.18088	2.163		304.8	3.01288	2.01863		356.35	3.09705	1.85823		--	--
298.75	3.17956	2.1621		304.85	3.01193	2.01799		356.4	3.09539	1.85724		--	--
298.8	3.17824	2.1612		304.9	3.01098	2.01736		356.45	3.09375	1.85625		--	--
298.85	3.17692	2.16031		304.95	3.01003	2.01672		356.5	3.0921	1.85526		--	--
298.9	3.17561	2.15941		305	3.00907	2.01608		356.55	3.09045	1.85427		--	--
298.95	3.17429	2.15852		305.05	3.00812	2.01544		356.6	3.08881	1.85329		--	--
299	3.17297	2.15762		305.1	3.00717	2.0148		356.65	3.08717	1.8523		--	--
299.05	3.17165	2.15672		305.15	3.00622	2.01417		356.7	3.08553	1.85132		--	--
299.1	3.17033	2.15582		305.2	3.00526	2.01352		356.75	3.08389	1.85033		--	--
299.15	3.16901	2.15493		305.25	3.00431	2.01289		356.8	3.08225	1.84935		--	--
299.2	3.16769	2.15403		305.3	3.00336	2.01225		356.85	3.08061	1.84837		--	--
299.25	3.16638	2.15314		305.35	3.00241	2.01161		356.9	3.07897	1.84738		--	--
299.3	3.16506	2.15224		305.4	3.00146	2.01098		356.95	3.07734	1.8464		--	--
299.35	3.16374	2.15134		305.45	3.0005	2.01034		357	3.07571	1.84542		--	--
299.4	3.16242	2.15045		305.5	2.99955	2.0097		357.05	3.07407	1.84444		--	--
299.45	3.1611	2.14955		305.55	2.9986	2.00906		357.1	3.07244	1.84347		--	--
299.5	3.15978	2.14865		305.6	2.99765	2.00843		357.15	3.07081	1.84249		--	--
299.55	3.15846	2.14775		305.65	2.9967	2.00779		357.2	3.06919	1.84151		--	--
299.6	3.15715	2.14686		305.7	2.99574	2.00715		357.25	3.06756	1.84053		--	--
299.65	3.15583	2.14596		305.75	2.99479	2.00651		357.3	3.06593	1.83956		--	--
299.7	3.15451	2.14507		305.8	2.99384	2.00587		357.35	3.06431	1.83858		--	--
299.75	3.15319	2.14417		305.85	2.99289	2.00524		357.4	3.06268	1.83761		--	--
299.8	3.15187	2.14327		305.9	2.99193	2.00459		357.45	3.06106	1.83664		--	--
299.85	3.15055	2.14237		305.95	2.99098	2.00396		357.5	3.05944	1.83566		--	--
299.9	3.14923	2.14148		306	2.99003	2.00332		357.55	3.05782	1.83469		--	--
299.95	3.14792	2.14059		306.05	2.98908	2.00268		357.6	3.05619	1.83372		--	--
300	3.1466	2.13969		306.1	2.98813	2.00205		357.65	3.05458	1.83275		--	--
300.05	3.14528	2.13879		306.15	2.98717	2.0014		357.7	3.05296	1.83177		--	--
300.1	3.14396	2.13789		306.2	2.98622	2.00077		357.75	3.05134	1.8308		--	--
300.15	3.14264	2.137		306.25	2.98527	2.00013		357.8	3.04972	1.82983		--	--
300.2	3.14132	2.1361		306.3	2.98432	1.99949		357.85	3.04811	1.82886		--	--
300.25	3.14001	2.13521		306.35	2.98336	1.99885		357.9	3.04649	1.82789		--	--
300.3	3.13869	2.13431		306.4	2.98241	1.99821		357.95	3.04488	1.82693		--	--
300.35	3.13737	2.13341		306.45	2.98146	1.99758		358	3.04326	1.82596		--	--
300.4	3.13605	2.13251		306.5	2.98051	1.99694		358.05	3.04165	1.82499		--	--
300.45	3.13473	2.13162		306.55	2.97956	1.99631		358.1	3.04004	1.82402		--	--
300.5	3.13341	2.13072		306.6	2.9786	1.99566		358.15	3.03843	1.82306		--	--
300.55	3.13209	2.12982		306.65	2.97761	1.995		358.2	3.03682	1.82209		--	--
300.6	3.13078	2.12893		306.7	2.97661	1.99433		358.25	3.0352	1.82112		--	--
300.65	3.12946	2.12803		306.75	2.97561	1.99366		358.3	3.0336	1.82016		--	--
300.7	3.12814	2.12714		306.8	2.97461	1.99299		358.35	3.03199	1.81919		--	--
300.75	3.12682	2.12624		306.85	2.97362	1.99233		358.4	3.03038	1.81823		--	--
300.8	3.1255	2.12534		306.9	2.97262	1.99166		358.45	3.02877	1.81726		--	--
300.85	3.12418	2.12444		306.95	2.97162	1.99099		358.5	3.02716	1.8163		--	--
300.9	3.12286	2.12354		307	2.97063	1.99032		358.55	3.02555	1.81533		--	--
300.95	3.12155	2.12265		307.05	2.96963	1.98965		358.6	3.02395	1.81437		--	--
301	3.12023	2.12176		307.1	2.96863	1.98898		358.65	3.02234	1.8134		--	--
301.05	3.11891	2.12086		307.15	2.96763	1.98831		358.7	3.02073	1.81244		--	--
301.1	3.11759	2.11996		307.2	2.96664	1.98765		358.75	3.01913	1.81148		--	--
301.15	3.11627	2.11906		307.25	2.96564	1.98698		358.8	3.01752	1.81051		--	--
301.2	3.11495	2.11817		307.3	2.96464	1.98631		358.85	3.01592	1.80955		--	--
301.25	3.11363	2.11727		307.35	2.96365	1.98565		358.9	3.01431	1.80859		--	--
301.3	3.11232	2.11638		307.4	2.96265	1.98498		358.95	3.01271	1.80762		--	--
301.35	3.111	2.11548		307.45	2.96165	1.98431		359	3.0111	1.80666		--	--
301.4	3.10968	2.11458		307.5	2.96065	1.98364		359.05	3.0095	1.8057		--	--
301.45	3.10836	2.11368		307.55	2.95966	1.98297		359.1	3.00789	1.80474		--	--
301.5	3.10704	2.11279		307.6	2.95866	1.9823		359.15	3.00629	1.80377		--	--
301.55	3.10572	2.11189		307.65	2.95766	1.98163		359.2	3.00469	1.80281		--	--
301.6	3.1044	2.11099		307.7	2.95667	1.98097		359.25	3.00308	1.80185		--	--
301.65	3.10309	2.1101		307.75	2.95567	1.9803		359.3	3.00148	1.80089		--	--
301.7	3.10177	2.1092		307.8	2.95467	1.97963		359.35	2.99988	1.79993		--	--
301.75	3.10045	2.10831		307.85	2.95368	1.97897		359.4	2.99827	1.79896		--	--
301.8	3.09913	2.10741		307.9	2.95268	1.9783		359.45	2.99667	1.798		--	--
301.85	3.09781	2.10651		307.95	2.95168	1.97763		359.5	2.99506	1.79704		--	--
301.9	3.09649	2.10561		308	2.95068	1.97696		359.55	2.99346	1.79608		--	--
301.95	3.09517	2.10472		308.05	2.94969	1.97629		359.6	2.99186	1.79511		--	--
302	3.09386	2.10382		308.1	2.94869	1.97562		359.65	2.99025	1.79415		--	--
302.05	3.09254	2.10293		308.15	2.94769	1.97495		359.7	2.98865	1.79319		--	--
302.1	3.09122	2.10203		308.2	2.9467	1.97429		359.75	2.98704	1.79223		--	--
302.15	3.08986	2.1011		308.25	2.9457	1.97362		359.8	2.98544	1.79126		--	--
302.2	3.0884	2.10011		308.3	2.9447	1.97295		359.85	2.98383	1.7903		--	--
302.25	3.08695	2.09913		308.35	2.9437	1.97228		359.9	2.98223	1.78934		--	--
302.3	3.0855	2.09814		308.4	2.94271	1.97162		359.95	2.98062	1.78837		--	--
302.35	3.08405	2.09715		308.45	2.94171	1.97095		360	2.97902	1.78741		--	--
302.4	3.08259	2.09616		308.5	2.94071	1.97028		360.05	2.97741	1.78645		--	--
302.45	3.08114	2.09518		308.55	2.93972	1.96961		360.1	2.9758	1.78548		--	--
302.5	3.07969	2.09419		308.6	2.93872	1.96894		360.15	2.9742	1.78452		--	--
302.55	3.07824	2.0932		308.65	2.93772	1.96827		360.2	2.97259	1.78355		--	--
302.6	3.07679	2.09222		308.7	2.93672	1.9676		360.25	2.97098	1.78259		--	--
302.65	3.07533	2.09122		308.75	2.93573	1.96694		360.3	2.96937	1.78162		--	--
302.7	3.07388	2.09024		308.8	2.93473	1.96627		360.35	2.96777	1.78066		--	--
302.75	3.07243	2.08925		308.85	2.93373	1.9656		360.4	2.96616	1.77969		--	--
302.8	3.07098	2.08827		308.9	2.93274	1.96494		360.45	2.96455	1.77873		--	--
302.85	3.06952	2.08727		308.95	2.93174	1.96427		360.5	2.96294	1.77776		--	--
302.9	3.06807	2.08629		309	2.93074	1.9636		360.55	2.96133	1.7768		--	--
302.95	3.06662	2.0853		309.05	2.92974	1.96293		360.6	2.95972	1.77583		--	--
303	3.06517	2.08432		309.1	2.92875	1.96226		360.65	2.95811	1.77487		--	--
303.05	3.06371	2.08332		309.15	2.92775	1.96159		360.7	2.9565	1.7739		--	--
303.1	3.06226	2.08234		309.2	2.92675	1.96092		360.75	2.95489	1.77293		--	--
303.15	3.06081	2.08135		309.25	2.92576	1.96026		360.8	2.95328	1.77197		--	--
303.2	3.05936	2.08036		309.3	2.92476	1.95959		360.85	2.95167	1.771		--	--
303.25	3.0579	2.07937		309.35	2.92376	1.95892		360.9	2.95006	1.77003		--	--
303.3	3.05645	2.07839		309.4	2.92277	1.95826		360.95	2.94844	1.76907		--	--
303.35	3.055	2.0774		309.45	2.92177	1.95759		361	2.94683	1.7681		--	--
303.4	3.05355	2.07641		309.5	2.92077	1.95692		361.05	2.94522	1.76713		--	--
303.45	3.0521	2.07543		309.55	2.91977	1.95625		361.1	2.94361	1.76617		--	--
303.5	3.05064	2.07444		309.6	2.91878	1.95558		361.15	2.942	1.7652		--	--
303.55	3.04919	2.07345		309.65	2.91778	1.95491		361.2	2.94038	1.76423		--	--
303.6	3.04774	2.07246		309.7	2.91678	1.95424		361.25	2.93877	1.76326		--	--
303.65	3.04629	2.07148		309.75	2.91579	1.95358		361.3	2.93716	1.76229		--	--
303.7	3.04483	2.07048		309.8	2.91479	1.95291		361.35	2.93554	1.76133		--	--
303.75	3.04338	2.0695		309.85	2.91379	1.95224		361.4	2.93393	1.76036		--	--
303.8	3.04193	2.06851		309.9	2.91279	1.95157		361.45	2.93232	1.75939		--	--
303.85	3.04048	2.06753		309.95	2.9118	1.95091		361.5	2.9307	1.75842		--	--
303.9	3.03902	2.06653		310	2.9108	1.95024		361.55	2.92909	1.75745		--	--
303.95	3.03757	2.06555		310.05	2.9098	1.94957		361.6	2.92748	1.75649		--	--
304	3.03612	2.06456		310.1	2.90881	1.9489		361.65	2.92586	1.75552		--	--
304.05	3.03467	2.06358		310.15	2.90781	1.94823		361.7	2.92425	1.75455		--	--
304.1	3.03321	2.06258		310.2	2.90681	1.94756		361.75	2.92263	1.75358		--	--
304.15	3.03176	2.0616		310.25	2.90581	1.94689		361.8	2.92102	1.75261		--	--
304.2	3.03031	2.06061		310.3	2.90482	1.94623		361.85	2.9194	1.75164		--	--
304.25	3.02886	2.05962		310.35	2.90382	1.94556		361.9	2.91779	1.75067		--	--
304.3	3.02741	2.05864		310.4	2.90282	1.94489		361.95	2.91617	1.7497		--	--
304.35	3.02595	2.05765		310.45	2.90183	1.94423		362	2.91456	1.74874		--	--
304.4	3.0245	2.05666		310.5	2.90083	1.94356		362.05	2.91294	1.74777		--	--
304.45	3.02305	2.05567		310.55	2.89983	1.94289		362.1	2.91133	1.7468		--	--
304.5	3.0216	2.05469		310.6	2.89883	1.94222		362.15	2.90971	1.74583		--	--
304.55	3.02014	2.0537		310.65	2.89784	1.94155		362.2	2.9081	1.74486		--	--
304.6	3.01869	2.05271		310.7	2.89684	1.94088		362.25	2.90648	1.74389		--	--
304.65	3.01724	2.05172		310.75	2.89584	1.94021		362.3	2.90487	1.74292		--	--
304.7	3.01579	2.05074		310.8	2.89485	1.93955		362.35	2.90325	1.74195		--	--
304.75	3.01433	2.04974		310.85	2.89385	1.93888		362.4	2.90164	1.74098		--	--
304.8	3.01288	2.04876		310.9	2.89285	1.93821		362.45	2.90002	1.74001		--	--
304.85	3.01143	2.04777		310.95	2.89186	1.93755		362.5	2.89841	1.73905		--	--
304.9	3.00998	2.04679		311	2.89086	1.93688		362.55	2.89679	1.73808		--	--
304.95	3.00852	2.04579		311.05	2.88986	1.93621		362.6	2.89518	1.73711		--	--
305	3.00707	2.04481		311.1	2.88886	1.93554		362.65	2.89356	1.73614		--	--
305.05	3.00562	2.04382		311.15	2.88787	1.93487		362.7	2.89195	1.73517		--	--
305.1	3.00417	2.04284		311.2	2.88687	1.9342		362.75	2.89033	1.7342		--	--
305.15	3.00272	2.04185		311.25	2.88587	1.93353		362.8	2.88872	1.73323		--	--
305.2	3.00126	2.04086		311.3	2.88482	1.93283		362.85	2.8871	1.73226		--	--
305.25	2.99981	2.03987		311.35	2.88375	1.93211		362.9	2.88549	1.73129		--	--
305.3	2.99836	2.03888		311.4	2.88268	1.9314		362.95	2.88387	1.73032		--	--
305.35	2.99691	2.0379		311.45	2.88161	1.93068		363	2.88226	1.72936		--	--
305.4	2.99545	2.03691		311.5	2.88055	1.92997		363.05	2.88064	1.72839		--	--
305.45	2.994	2.03592		311.55	2.87948	1.92925		363.1	2.87903	1.72742		--	--
305.5	2.99255	2.03493		311.6	2.87841	1.92853		363.15	2.87742	1.72645		--	--
305.55	2.9911	2.03395		311.65	2.87734	1.92782		363.2	2.8758	1.72548		--	--
305.6	2.98964	2.03296		311.7	2.87628	1.92711		363.25	2.87419	1.72451		--	--
305.65	2.98819	2.03197		311.75	2.87521	1.92639		363.3	2.87257	1.72354		--	--
305.7	2.98674	2.03098		311.8	2.87414	1.92567		363.35	2.87096	1.72258		--	--
305.75	2.98529	2.03		311.85	2.87307	1.92496		363.4	2.86935	1.72161		--	--
305.8	2.98384	2.02901		311.9	2.87201	1.92425		363.45	2.86773	1.72064		--	--
305.85	2.98238	2.02802		311.95	2.87094	1.92353		363.5	2.86612	1.71967		--	--
305.9	2.98093	2.02703		312	2.86987	1.92281		363.55	2.86451	1.7187		--	--
305.95	2.97948	2.02605		312.05	2.8688	1.9221		363.6	2.86289	1.71774		--	--
306	2.97803	2.02506		312.1	2.86774	1.92139		363.65	2.86128	1.71677		--	--
306.05	2.97657	2.02407		312.15	2.86667	1.92067		363.7	2.85967	1.7158		--	--
306.1	2.97512	2.02308		312.2	2.8656	1.91995		363.75	2.85805	1.71483		--	--
306.15	2.97367	2.0221		312.25	2.86453	1.91924		363.8	2.85644	1.71387		--	--
306.2	2.97222	2.02111		312.3	2.86347	1.91852		363.85	2.85483	1.7129		--	--
306.25	2.97076	2.02012		312.35	2.8624	1.91781		363.9	2.85322	1.71193		--	--
306.3	2.96931	2.01913		312.4	2.86133	1.91709		363.95	2.85161	1.71096		--	--
306.35	2.96786	2.01814		312.45	2.86026	1.91637		364	2.84999	1.71		--	--
306.4	2.96641	2.01716		312.5	2.8592	1.91566		364.05	2.84838	1.70903		--	--
306.45	2.96495	2.01617		312.55	2.85813	1.91495		364.1	2.84677	1.70806		--	--
306.5	2.9635	2.01518		312.6	2.85706	1.91423		364.15	2.84516	1.7071		--	--
306.55	2.96205	2.01419		312.65	2.85599	1.91351		364.2	2.84355	1.70613		--	--
306.6	2.9606	2.01321		312.7	2.85493	1.9128		364.25	2.84194	1.70516		--	--
306.65	2.95915	2.01222		312.75	2.85386	1.91209		364.3	2.84033	1.7042		--	--
306.7	2.95769	2.01123		312.8	2.85279	1.91137		364.35	2.83872	1.70323		--	--
306.75	2.95615	2.01018		312.85	2.85172	1.91065		364.4	2.83711	1.70227		--	--
306.8	2.95456	2.0091		312.9	2.85066	1.90994		364.45	2.8355	1.7013		--	--
306.85	2.95297	2.00802		312.95	2.84959	1.90923		364.5	2.83389	1.70034		--	--
306.9	2.95139	2.00695		313	2.84852	1.90851		364.55	2.83229	1.69937		--	--
306.95	2.9498	2.00586		313.05	2.84745	1.90779		364.6	2.83068	1.69841		--	--
307	2.94821	2.00478		313.1	2.84639	1.90708		364.65	2.82907	1.69744		--	--
307.05	2.94662	2.0037		313.15	2.84532	1.90636		364.7	2.82746	1.69648		--	--
307.1	2.94504	2.00263		313.2	2.84425	1.90565		364.75	2.82586	1.69551		--	--
307.15	2.94345	2.00155		313.25	2.84318	1.90493		364.8	2.82425	1.69455		--	--
307.2	2.94186	2.00046		313.3	2.84212	1.90422		364.85	2.82264	1.69359		--	--
307.25	2.94027	1.99938		313.35	2.84105	1.9035		364.9	2.82104	1.69262		--	--
307.3	2.93869	1.99831		313.4	2.83998	1.90279		364.95	2.81943	1.69166		--	--
307.35	2.9371	1.99723		313.45	2.83891	1.90207		365	2.81783	1.6907		--	--
307.4	2.93551	1.99615		313.5	2.83785	1.90136		365.05	2.81622	1.68973		--	--
307.45	2.93393	1.99507		313.55	2.83678	1.90064		365.1	2.81462	1.68877		--	--
307.5	2.93234	1.99399		313.6	2.83571	1.89993		365.15	2.81301	1.68781		--	--
307.55	2.93075	1.99291		313.65	2.83464	1.89921		365.2	2.81141	1.68685		--	--
307.6	2.92916	1.99183		313.7	2.83358	1.8985		365.25	2.80981	1.68589		--	--
307.65	2.92758	1.99075		313.75	2.83251	1.89778		365.3	2.80821	1.68492		--	--
307.7	2.92599	1.98967		313.8	2.83144	1.89706		365.35	2.8066	1.68396		--	--
307.75	2.9244	1.98859		313.85	2.83037	1.89635		365.4	2.805	1.683		--	--
307.8	2.92281	1.98751		313.9	2.82931	1.89564		365.45	2.8034	1.68204		--	--
307.85	2.92123	1.98644		313.95	2.82824	1.89492		365.5	2.8018	1.68108		--	--
307.9	2.91964	1.98536		314	2.82717	1.8942		365.55	2.8002	1.68012		--	--
307.95	2.91805	1.98427		314.05	2.8261	1.89349		365.6	2.7986	1.67916		--	--
308	2.91646	1.98319		314.1	2.82504	1.89278		365.65	2.797	1.6782		--	--
308.05	2.91488	1.98212		314.15	2.82397	1.89206		365.7	2.7954	1.67724		--	--
308.1	2.91329	1.98104		314.2	2.8229	1.89134		365.75	2.7938	1.67628		--	--
308.15	2.9117	1.97996		314.25	2.82183	1.89063		365.8	2.79221	1.67532		--	--
308.2	2.91011	1.97887		314.3	2.82077	1.88992		365.85	2.79061	1.67437		--	--
308.25	2.90853	1.9778		314.35	2.8197	1.8892		365.9	2.78901	1.67341		--	--
308.3	2.90694	1.97672		314.4	2.81863	1.88848		365.95	2.78742	1.67245		--	--
308.35	2.90535	1.97564		314.45	2.81756	1.88777		366	2.78582	1.67149		--	--
308.4	2.90377	1.97456		314.5	2.8165	1.88705		366.05	2.78423	1.67054		--	--
308.45	2.90218	1.97348		314.55	2.81543	1.88634		366.1	2.78263	1.66958		--	--
308.5	2.90059	1.9724		314.6	2.81436	1.88562		366.15	2.78104	1.66862		--	--
308.55	2.899	1.97132		314.65	2.81329	1.8849		366.2	2.77944	1.66767		--	--
308.6	2.89742	1.97025		314.7	2.81223	1.88419		366.25	2.77785	1.66671		--	--
308.65	2.89583	1.96916		314.75	2.81116	1.88348		366.3	2.77626	1.66576		--	--
308.7	2.89424	1.96808		314.8	2.81009	1.88276		366.35	2.77467	1.6648		--	--
308.75	2.89265	1.967		314.85	2.80902	1.88204		366.4	2.77308	1.66385		--	--
308.8	2.89107	1.96593		314.9	2.80796	1.88133		366.45	2.77149	1.66289		--	--
308.85	2.88948	1.96485		314.95	2.80689	1.88062		366.5	2.7699	1.66194		--	--
308.9	2.88789	1.96377		315	2.80582	1.8799		366.55	2.76831	1.66098		--	--
308.95	2.8863	1.96268		315.05	2.80475	1.87918		366.6	2.76672	1.66003		--	--
309	2.88472	1.96161		315.1	2.80369	1.87847		366.65	2.76513	1.65908		--	--
309.05	2.88313	1.96053		315.15	2.80262	1.87776		366.7	2.76354	1.65813		--	--
309.1	2.88154	1.95945		315.2	2.80155	1.87704		366.75	2.76196	1.65717		--	--
309.15	2.87995	1.95837		315.25	2.80048	1.87632		366.8	2.76037	1.65622		--	--
309.2	2.87837	1.95729		315.3	2.79942	1.87561		366.85	2.75879	1.65527		--	--
309.25	2.87678	1.95621		315.35	2.79835	1.87489		366.9	2.7572	1.65432		--	--
309.3	2.87519	1.95513		315.4	2.79728	1.87418		366.95	2.75562	1.65337		--	--
309.35	2.87361	1.95405		315.45	2.79622	1.87347		367	2.75404	1.65242		--	--
309.4	2.87202	1.95297		315.5	2.79515	1.87275		367.05	2.75245	1.65147		--	--
309.45	2.87043	1.95189		315.55	2.79408	1.87203		367.1	2.75087	1.65052		--	--
309.5	2.86884	1.95081		315.6	2.79301	1.87132		367.15	2.74929	1.64957		--	--
309.55	2.86726	1.94974		315.65	2.79195	1.87061		367.2	2.74771	1.64863		--	--
309.6	2.86567	1.94866		315.7	2.79088	1.86989		367.25	2.74613	1.64768		--	--
309.65	2.86408	1.94757		315.75	2.78981	1.86917		367.3	2.74455	1.64673		--	--
309.7	2.86249	1.94649		315.8	2.78874	1.86846		367.35	2.74298	1.64579		--	--
309.75	2.86091	1.94542		315.85	2.78768	1.86775		367.4	2.7414	1.64484		--	--
309.8	2.85932	1.94434		315.9	2.78661	1.86703		367.45	2.73982	1.64389		--	--
309.85	2.85773	1.94326		315.95	2.78554	1.86631		367.5	2.73825	1.64295		--	--
309.9	2.85614	1.94218		316	2.78442	1.86556		367.55	2.73667	1.642		--	--
309.95	2.85456	1.9411		316.05	2.78326	1.86478		367.6	2.7351	1.64106		--	--
310	2.85297	1.94002		316.1	2.78209	1.864		367.65	2.73352	1.64011		--	--
310.05	2.85138	1.93894		316.15	2.78093	1.86322		367.7	2.73195	1.63917		--	--
310.1	2.84979	1.93786		316.2	2.77976	1.86244		367.75	2.73038	1.63823		--	--
310.15	2.84821	1.93678		316.25	2.7786	1.86166		367.8	2.72881	1.63729		--	--
310.2	2.84662	1.9357		316.3	2.77743	1.86088		367.85	2.72724	1.63634		--	--
310.25	2.84503	1.93462		316.35	2.77627	1.8601		367.9	2.72567	1.6354		--	--
310.3	2.84345	1.93355		316.4	2.7751	1.85932		367.95	2.7241	1.63446		--	--
310.35	2.84186	1.93246		316.45	2.77394	1.85854		368	2.72254	1.63352		--	--
310.4	2.84027	1.93138		316.5	2.77277	1.85776		368.05	2.72097	1.63258		--	--
310.45	2.83868	1.9303		316.55	2.77161	1.85698		368.1	2.7194	1.63164		--	--
310.5	2.8371	1.92923		316.6	2.77044	1.85619		368.15	2.71784	1.6307		--	--
310.55	2.83551	1.92815		316.65	2.76928	1.85542		368.2	2.71628	1.62977		--	--
310.6	2.83392	1.92707		316.7	2.76811	1.85463		368.25	2.71471	1.62883		--	--
310.65	2.83233	1.92598		316.75	2.76695	1.85386		368.3	2.71315	1.62789		--	--
310.7	2.83075	1.92491		316.8	2.76578	1.85307		368.35	2.71159	1.62695		--	--
310.75	2.82916	1.92383		316.85	2.76462	1.8523		368.4	2.71003	1.62602		--	--
310.8	2.82757	1.92275		316.9	2.76345	1.85151		368.45	2.70847	1.62508		--	--
310.85	2.82598	1.92167		316.95	2.76229	1.85073		368.5	2.70691	1.62415		--	--
310.9	2.8244	1.92059		317	2.76112	1.84995		368.55	2.70536	1.62321		--	--
310.95	2.82281	1.91951		317.05	2.75996	1.84917		368.6	2.7038	1.62228		--	--
311	2.82122	1.91843		317.1	2.75879	1.84839		368.65	2.70224	1.62135		--	--
311.05	2.81963	1.91735		317.15	2.75763	1.84761		368.7	2.70069	1.62041		--	--
311.1	2.81805	1.91627		317.2	2.75646	1.84683		368.75	2.69914	1.61948		--	--
311.15	2.81646	1.91519		317.25	2.7553	1.84605		368.8	2.69758	1.61855		--	--
311.2	2.81487	1.91411		317.3	2.75413	1.84527		368.85	2.69603	1.61762		--	--
311.25	2.81328	1.91303		317.35	2.75297	1.84449		368.9	2.69448	1.61669		--	--
311.3	2.8117	1.91196		317.4	2.7518	1.84371		368.95	2.69293	1.61576		--	--
311.35	2.81011	1.91087		317.45	2.75064	1.84293		369	2.69138	1.61483		--	--
311.4	2.80855	1.90981		317.5	2.74947	1.84214		369.05	2.68984	1.6139		--	--
311.45	2.80701	1.90877		317.55	2.74831	1.84137		369.1	2.68829	1.61297		--	--
311.5	2.80548	1.90773		317.6	2.74714	1.84058		369.15	2.68674	1.61205		--	--
311.55	2.80394	1.90668		317.65	2.74598	1.83981		369.2	2.6852	1.61112		--	--
311.6	2.80241	1.90564		317.7	2.74481	1.83902		369.25	2.68366	1.61019		--	--
311.65	2.80088	1.9046		317.75	2.74365	1.83825		369.3	2.68211	1.60927		--	--
311.7	2.79934	1.90355		317.8	2.74248	1.83746		369.35	2.68057	1.60834		--	--
311.75	2.79781	1.90251		317.85	2.74132	1.83668		369.4	2.67903	1.60742		--	--
311.8	2.79627	1.90146		317.9	2.74015	1.8359		369.45	2.67749	1.6065		--	--
311.85	2.79474	1.90042		317.95	2.73899	1.83512		369.5	2.67596	1.60557		--	--
311.9	2.79321	1.89938		318	2.73783	1.83435		369.55	2.67442	1.60465		--	--
311.95	2.79167	1.89834		318.05	2.73666	1.83356		369.6	2.67288	1.60373		--	--
312	2.79014	1.8973		318.1	2.7355	1.83279		369.65	2.67135	1.60281		--	--
312.05	2.78861	1.89625		318.15	2.73433	1.832		369.7	2.66982	1.60189		--	--
312.1	2.78707	1.89521		318.2	2.73317	1.83122		369.75	2.66828	1.60097		--	--
312.15	2.78554	1.89417		318.25	2.732	1.83044		369.8	2.66675	1.60005		--	--
312.2	2.784	1.89312		318.3	2.73084	1.82966		369.85	2.66522	1.59913		--	--
312.25	2.78247	1.89208		318.35	2.72967	1.82888		369.9	2.66369	1.59822		--	--
312.3	2.78094	1.89104		318.4	2.72851	1.8281		369.95	2.66217	1.5973		--	--
312.35	2.7794	1.88999		318.45	2.72734	1.82732		370	2.66064	1.59638		--	--
312.4	2.77787	1.88895		318.5	2.72618	1.82654		370.05	2.65912	1.59547		--	--
312.45	2.77633	1.8879		318.55	2.72501	1.82576		370.1	2.65759	1.59455		--	--
312.5	2.7748	1.88686		318.6	2.72385	1.82498		370.15	2.65607	1.59364		--	--
312.55	2.77327	1.88582		318.65	2.72268	1.8242		370.2	2.65455	1.59273		--	--
312.6	2.77173	1.88478		318.7	2.72152	1.82342		370.25	2.65303	1.59182		--	--
312.65	2.7702	1.88374		318.75	2.72035	1.82263		370.3	2.65151	1.5909		--	--
312.7	2.76866	1.88269		318.8	2.71919	1.82186		370.35	2.64999	1.58999		--	--
312.75	2.76713	1.88165		318.85	2.71802	1.82107		370.4	2.64847	1.58908		--	--
312.8	2.7656	1.88061		318.9	2.71686	1.8203		370.45	2.64695	1.58817		--	--
312.85	2.76406	1.87956		318.95	2.71569	1.81951		370.5	2.64544	1.58726		--	--
312.9	2.76253	1.87852		319	2.71453	1.81874		370.55	2.64393	1.58636		--	--
312.95	2.76099	1.87747		319.05	2.71336	1.81795		370.6	2.64241	1.58545		--	--
313	2.75946	1.87643		319.1	2.7122	1.81717		370.65	2.6409	1.58454		--	--
313.05	2.75793	1.87539		319.15	2.71103	1.81639		370.7	2.63939	1.58363		--	--
313.1	2.75639	1.87435		319.2	2.70987	1.81561		370.75	2.63788	1.58273		--	--
313.15	2.75486	1.8733		319.25	2.7087	1.81483		370.8	2.63637	1.58182		--	--
313.2	2.75332	1.87226		319.3	2.70754	1.81405		370.85	2.63487	1.58092		--	--
313.25	2.75179	1.87122		319.35	2.70637	1.81327		370.9	2.63336	1.58002		--	--
313.3	2.75026	1.87018		319.4	2.70521	1.81249		370.95	2.63185	1.57911		--	--
313.35	2.74872	1.86913		319.45	2.70404	1.81171		371	2.63035	1.57821		--	--
313.4	2.74719	1.86809		319.5	2.70288	1.81093		371.05	2.62885	1.57731		--	--
313.45	2.74565	1.86704		319.55	2.70171	1.81015		371.1	2.62735	1.57641		--	--
313.5	2.74412	1.866		319.6	2.70055	1.80937		371.15	2.62585	1.57551		--	--
313.55	2.74259	1.86496		319.65	2.69938	1.80858		371.2	2.62435	1.57461		--	--
313.6	2.74105	1.86391		319.7	2.69822	1.80781		371.25	2.62285	1.57371		--	--
313.65	2.73952	1.86287		319.75	2.69705	1.80702		371.3	2.62135	1.57281		--	--
313.7	2.73798	1.86183		319.8	2.69589	1.80625		371.35	2.61986	1.57191		--	--
313.75	2.73645	1.86079		319.85	2.69472	1.80546		371.4	2.61836	1.57102		--	--
313.8	2.73492	1.85975		319.9	2.69356	1.80469		371.45	2.61687	1.57012		--	--
313.85	2.73338	1.8587		319.95	2.69239	1.8039		371.5	2.61537	1.56922		--	--
313.9	2.73185	1.85766		320	2.69123	1.80312		371.55	2.61388	1.56833		--	--
313.95	2.73031	1.85661		320.05	2.69006	1.80234		371.6	2.61239	1.56743		--	--
314	2.72878	1.85557		320.1	2.6889	1.80156		371.65	2.6109	1.56654		--	--
314.05	2.72725	1.85453		320.15	2.68773	1.80078		371.7	2.60941	1.56565		--	--
314.1	2.72571	1.85348		320.2	2.68657	1.8		371.75	2.60793	1.56476		--	--
314.15	2.72418	1.85244		320.25	2.6854	1.79922		371.8	2.60644	1.56386		--	--
314.2	2.72265	1.8514		320.3	2.68424	1.79844		371.85	2.60495	1.56297		--	--
314.25	2.72111	1.85035		320.35	2.68308	1.79766		371.9	2.60347	1.56208		--	--
314.3	2.71958	1.84931		320.4	2.68191	1.79688		371.95	2.60199	1.56119		--	--
314.35	2.71804	1.84827		320.45	2.68075	1.7961		372	2.60051	1.5603		--	--
314.4	2.71651	1.84723		320.5	2.67958	1.79532		372.05	2.59902	1.55941		--	--
314.45	2.71498	1.84619		320.55	2.67842	1.79454		372.1	2.59754	1.55853		--	--
314.5	2.71344	1.84514		320.6	2.67725	1.79376		372.15	2.59607	1.55764		--	--
314.55	2.71191	1.8441		320.65	2.67602	1.79293		372.2	2.59459	1.55675		--	--
314.6	2.71037	1.84305		320.7	2.67472	1.79206		372.25	2.59311	1.55587		--	--
314.65	2.70884	1.84201		320.75	2.67342	1.79119		372.3	2.59164	1.55498		--	--
314.7	2.70731	1.84097		320.8	2.67212	1.79032		372.35	2.59016	1.5541		--	--
314.75	2.70577	1.83992		320.85	2.67081	1.78944		372.4	2.58869	1.55321		--	--
314.8	2.70424	1.83888		320.9	2.66951	1.78857		372.45	2.58722	1.55233		--	--
314.85	2.7027	1.83784		320.95	2.66821	1.7877		372.5	2.58574	1.55145		--	--
314.9	2.70117	1.8368		321	2.66691	1.78683		372.55	2.58427	1.55056		--	--
314.95	2.69964	1.83576		321.05	2.66561	1.78596		372.6	2.5828	1.54968		--	--
315	2.6981	1.83471		321.1	2.66431	1.78509		372.65	2.58134	1.5488		--	--
315.05	2.69657	1.83367		321.15	2.66301	1.78422		372.7	2.57987	1.54792		--	--
315.1	2.69503	1.83262		321.2	2.66171	1.78335		372.75	2.5784	1.54704		--	--
315.15	2.6935	1.83158		321.25	2.66041	1.78247		372.8	2.57694	1.54616		--	--
315.2	2.69197	1.83054		321.3	2.65911	1.7816		372.85	2.57547	1.54528		--	--
315.25	2.69043	1.82949		321.35	2.65781	1.78073		372.9	2.57401	1.54441		--	--
315.3	2.6889	1.82845		321.4	2.65651	1.77986		372.95	2.57255	1.54353		--	--
315.35	2.68736	1.8274		321.45	2.65521	1.77899		373	2.57109	1.54265		--	--
315.4	2.68583	1.82636		321.5	2.65391	1.77812		373.05	2.56963	1.54178		--	--
315.45	2.6843	1.82532		321.55	2.65261	1.77725		373.1	2.56817	1.5409		--	--
315.5	2.68276	1.82428		321.6	2.6513	1.77637		373.15	2.56671	1.54002		--	--
315.55	2.68123	1.82324		321.65	2.65	1.7755		373.2	2.56525	1.53915		--	--
315.6	2.67969	1.82219		321.7	2.6487	1.77463		373.25	2.56379	1.53828		--	--
315.65	2.67816	1.82115		321.75	2.6474	1.77376		373.3	2.56234	1.5374		--	--
315.7	2.67663	1.82011		321.8	2.6461	1.77289		373.35	2.56089	1.53653		--	--
315.75	2.67509	1.81906		321.85	2.6448	1.77202		373.4	2.55943	1.53566		--	--
315.8	2.67356	1.81802		321.9	2.6435	1.77115		373.45	2.55798	1.53479		--	--
315.85	2.67202	1.81697		321.95	2.6422	1.77027		373.5	2.55653	1.53392		--	--
315.9	2.67049	1.81593		322	2.6409	1.7694		373.55	2.55508	1.53305		--	--
315.95	2.66896	1.81489		322.05	2.6396	1.76853		373.6	2.55363	1.53218		--	--
316	2.66742	1.81385		322.1	2.6383	1.76766		373.65	2.55218	1.53131		--	--
316.05	2.66573	1.8127		322.15	2.637	1.76679		373.7	2.55073	1.53044		--	--
316.1	2.66392	1.81147		322.2	2.6357	1.76592		373.75	2.54929	1.52957		--	--
316.15	2.6621	1.81023		322.25	2.6344	1.76505		373.8	2.54784	1.52871		--	--
316.2	2.66029	1.809		322.3	2.63309	1.76417		373.85	2.5464	1.52784		--	--
316.25	2.65847	1.80776		322.35	2.63179	1.7633		373.9	2.54496	1.52697		--	--
316.3	2.65666	1.80653		322.4	2.63049	1.76243		373.95	2.54351	1.52611		--	--
316.35	2.65484	1.80529		322.45	2.62919	1.76156		374	2.54207	1.52524		--	--
316.4	2.65303	1.80406		322.5	2.62789	1.76069		374.05	2.54063	1.52438		--	--
316.45	2.65121	1.80282		322.55	2.62659	1.75982		374.1	2.53919	1.52352		--	--
316.5	2.64939	1.80159		322.6	2.62529	1.75894		374.15	2.53775	1.52265		--	--
316.55	2.64758	1.80035		322.65	2.62399	1.75807		374.2	2.53632	1.52179		--	--
316.6	2.64576	1.79912		322.7	2.62269	1.7572		374.25	2.53488	1.52093		--	--
316.65	2.64395	1.79789		322.75	2.62139	1.75633		374.3	2.53344	1.52007		--	--
316.7	2.64213	1.79665		322.8	2.62009	1.75546		374.35	2.53201	1.51921		--	--
316.75	2.64032	1.79542		322.85	2.61879	1.75459		374.4	2.53058	1.51835		--	--
316.8	2.6385	1.79418		322.9	2.61749	1.75372		374.45	2.52914	1.51749		--	--
316.85	2.63669	1.79295		322.95	2.61619	1.75285		374.5	2.52771	1.51663		--	--
316.9	2.63487	1.79171		323	2.61489	1.75198		374.55	2.52628	1.51577		--	--
316.95	2.63306	1.79048		323.05	2.61358	1.7511		374.6	2.52485	1.51491		--	--
317	2.63124	1.78924		323.1	2.61228	1.75023		374.65	2.52342	1.51405		--	--
317.05	2.62942	1.78801		323.15	2.61098	1.74936		374.7	2.52199	1.5132		--	--
317.1	2.62761	1.78677		323.2	2.60968	1.74849		374.75	2.52057	1.51234		--	--
317.15	2.62579	1.78554		323.25	2.60838	1.74761		374.8	2.51914	1.51148		--	--
317.2	2.62398	1.78431		323.3	2.60708	1.74674		374.85	2.51772	1.51063		--	--
317.25	2.62216	1.78307		323.35	2.60578	1.74587		374.9	2.51629	1.50977		--	--
317.3	2.62035	1.78184		323.4	2.60448	1.745		374.95	2.51487	1.50892		--	--
317.35	2.61853	1.7806		323.45	2.60318	1.74413		375	2.51345	1.50807		--	--
317.4	2.61672	1.77937		323.5	2.60188	1.74326						--	--
317.45	2.6149	1.77813		323.55	2.60058	1.74239						--	--
317.5	2.61308	1.77689		323.6	2.59928	1.74152						--	--
317.55	2.61127	1.77566		323.65	2.59798	1.74065						--	--
317.6	2.60945	1.77443		323.7	2.59668	1.73978						--	--
317.65	2.60764	1.7732		323.75	2.59537	1.7389						--	--
317.7	2.60582	1.77196		323.8	2.59407	1.73803						--	--
317.75	2.60401	1.77073		323.85	2.59277	1.73716						--	--
317.8	2.60219	1.76949		323.9	2.59147	1.73628						--	--
317.85	2.60038	1.76826		323.95	2.59017	1.73541						--	--
317.9	2.59856	1.76702		324	2.58887	1.73454						--	--
317.95	2.59675	1.76579		324.05	2.58757	1.73367						--	--
318	2.59493	1.76455		324.1	2.58627	1.7328						--	--
318.05	2.59311	1.76331		324.15	2.58497	1.73193						--	--
318.1	2.5913	1.76208		324.2	2.58367	1.73106						--	--
318.15	2.58948	1.76085		324.25	2.58237	1.73019						--	--
318.2	2.58767	1.75962		324.3	2.58107	1.72932						--	--
318.25	2.58585	1.75838		324.35	2.57977	1.72845						--	--
318.3	2.58404	1.75715		324.4	2.57847	1.72757						--	--
318.35	2.58222	1.75591		324.45	2.57717	1.7267						--	--
318.4	2.58041	1.75468		324.5	2.57586	1.72583						--	--
318.45	2.57859	1.75344		324.55	2.57456	1.72496						--	--
318.5	2.57677	1.7522		324.6	2.57326	1.72408						--	--
318.55	2.57496	1.75097		324.65	2.57196	1.72321						--	--
318.6	2.57314	1.74974		324.7	2.57066	1.72234						--	--
318.65	2.57133	1.7485		324.75	2.56936	1.72147						--	--
318.7	2.56951	1.74727		324.8	2.56806	1.7206						--	--
318.75	2.5677	1.74604		324.85	2.56676	1.71973						--	--
318.8	2.56588	1.7448		324.9	2.56546	1.71886						--	--
318.85	2.56407	1.74357		324.95	2.56416	1.71799						--	--
318.9	2.56225	1.74233		325	2.56286	1.71712						--	--
318.95	2.56044	1.7411		325.05	2.56156	1.71625						--	--
319	2.55862	1.73986		325.1	2.56026	1.71537						--	--
319.05	2.5568	1.73862		325.15	2.55896	1.7145						--	--
319.1	2.55499	1.73739		325.2	2.55771	1.71367						--	--
319.15	2.55317	1.73616		325.25	2.55668	1.71298						--	--
319.2	2.55136	1.73492		325.3	2.55565	1.71229						--	--
319.25	2.54954	1.73369		325.35	2.55461	1.71159						--	--
319.3	2.54773	1.73246		325.4	2.55358	1.7109						--	--
319.35	2.54591	1.73122		325.45	2.55254	1.7102						--	--
319.4	2.5441	1.72999		325.5	2.55151	1.70951						--	--
319.45	2.54228	1.72875		325.55	2.55048	1.70882						--	--
319.5	2.54047	1.72752		325.6	2.54944	1.70812						--	--
319.55	2.53865	1.72628		325.65	2.54841	1.70743						--	--
319.6	2.53683	1.72504		325.7	2.54738	1.70674						--	--
319.65	2.53502	1.72381		325.75	2.54634	1.70605						--	--
319.7	2.5332	1.72258		325.8	2.54531	1.70536						--	--
319.75	2.53139	1.72135		325.85	2.54428	1.70467						--	--
319.8	2.52957	1.72011		325.9	2.54324	1.70397						--	--
319.85	2.52776	1.71888		325.95	2.54221	1.70328						--	--
319.9	2.52594	1.71764		326	2.54117	1.70258						--	--
319.95	2.52413	1.71641		326.05	2.54014	1.70189						--	--
320	2.52231	1.71517		326.1	2.53911	1.7012						--	--
320.05	2.52049	1.71393		326.15	2.53807	1.70051						--	--
320.1	2.51868	1.7127		326.2	2.53704	1.69982						--	--
320.15	2.51686	1.71146		326.25	2.53601	1.69913						--	--
320.2	2.51505	1.71023		326.3	2.53497	1.69843						--	--
320.25	2.51323	1.709		326.35	2.53394	1.69774						--	--
320.3	2.51142	1.70777		326.4	2.5329	1.69704						--	--
320.35	2.5096	1.70653		326.45	2.53187	1.69635						--	--
320.4	2.50779	1.7053		326.5	2.53084	1.69566						--	--
320.45	2.50597	1.70406		326.55	2.5298	1.69497						--	--
320.5	2.50416	1.70283		326.6	2.52877	1.69428						--	--
320.55	2.50234	1.70159		326.65	2.52774	1.69359						--	--
320.6	2.50052	1.70035		326.7	2.5267	1.69289						--	--
320.65	2.49871	1.69912		326.75	2.52567	1.6922						--	--
320.7	2.497	1.69796		326.8	2.52463	1.6915						--	--
320.75	2.49553	1.69696		326.85	2.5236	1.69081						--	--
320.8	2.49406	1.69596		326.9	2.52257	1.69012						--	--
320.85	2.49259	1.69496		326.95	2.52153	1.68943						--	--
320.9	2.49112	1.69396		327	2.5205	1.68874						--	--
320.95	2.48965	1.69296		327.05	2.51947	1.68804						--	--
321	2.48818	1.69196		327.1	2.51843	1.68735						--	--
321.05	2.48671	1.69096		327.15	2.5174	1.68666						--	--
321.1	2.48525	1.68997		327.2	2.51636	1.68596						--	--
321.15	2.48378	1.68897		327.25	2.51533	1.68527						--	--
321.2	2.48231	1.68797		327.3	2.5143	1.68458						--	--
321.25	2.48084	1.68697		327.35	2.51326	1.68388						--	--
321.3	2.47937	1.68597		327.4	2.51223	1.68319						--	--
321.35	2.4779	1.68497		327.45	2.5112	1.6825						--	--
321.4	2.47643	1.68397		327.5	2.51016	1.68181						--	--
321.45	2.47496	1.68297		327.55	2.50913	1.68112						--	--
321.5	2.47349	1.68197		327.6	2.5081	1.68043						--	--
321.55	2.47202	1.68097		327.65	2.50706	1.67973						--	--
321.6	2.47055	1.67997		327.7	2.50603	1.67904						--	--
321.65	2.46908	1.67897		327.75	2.50499	1.67834						--	--
321.7	2.46761	1.67797		327.8	2.50396	1.67765						--	--
321.75	2.46614	1.67698		327.85	2.50293	1.67696						--	--
321.8	2.46467	1.67598		327.9	2.50189	1.67627						--	--
321.85	2.4632	1.67498		327.95	2.50086	1.67558						--	--
321.9	2.46173	1.67398		328	2.49983	1.67489						--	--
321.95	2.46026	1.67298		328.05	2.49879	1.67419						--	--
322	2.45879	1.67198		328.1	2.49776	1.6735						--	--
322.05	2.45732	1.67098		328.15	2.49672	1.6728						--	--
322.1	2.45585	1.66998		328.2	2.49569	1.67211						--	--
322.15	2.45438	1.66898		328.25	2.49466	1.67142						--	--
322.2	2.45291	1.66798		328.3	2.49362	1.67073						--	--
322.25	2.45144	1.66698		328.35	2.49259	1.67004						--	--
322.3	2.44997	1.66598		328.4	2.49156	1.66935						--	--
322.35	2.4485	1.66498		328.45	2.49052	1.66865						--	--
322.4	2.44703	1.66398		328.5	2.48949	1.66796						--	--
322.45	2.44557	1.66299		328.55	2.48845	1.66726						--	--
322.5	2.4441	1.66199		328.6	2.48742	1.66657						--	--
322.55	2.44263	1.66099		328.65	2.48639	1.66588						--	--
322.6	2.44116	1.65999		328.7	2.48535	1.66518						--	--
322.65	2.43969	1.65899		328.75	2.48432	1.66449						--	--
322.7	2.43822	1.65799		328.8	2.48329	1.6638						--	--
322.75	2.43675	1.65699		328.85	2.48225	1.66311						--	--
322.8	2.43528	1.65599		328.9	2.48122	1.66242						--	--
322.85	2.43381	1.65499		328.95	2.48018	1.66172						--	--
322.9	2.43234	1.65399		329	2.47915	1.66103						--	--
322.95	2.43087	1.65299		329.05	2.47812	1.66034						--	--
323	2.4294	1.65199		329.1	2.47708	1.65964						--	--
323.05	2.42793	1.65099		329.15	2.47605	1.65895						--	--
323.1	2.42646	1.64999		329.2	2.47502	1.65826						--	--
323.15	2.42499	1.64899		329.25	2.47398	1.65757						--	--
323.2	2.42352	1.64799		329.3	2.47295	1.65688						--	--
323.25	2.42205	1.64699		329.35	2.47192	1.65619						--	--
323.3	2.42058	1.64599		329.4	2.47088	1.65549						--	--
323.35	2.41911	1.64499		329.45	2.46985	1.6548						--	--
323.4	2.41764	1.644		329.5	2.46881	1.6541						--	--
323.45	2.41617	1.643		329.55	2.46778	1.65341						--	--
323.5	2.4147	1.642		329.6	2.46675	1.65272						--	--
323.55	2.41323	1.641		329.65	2.46571	1.65203						--	--
323.6	2.41176	1.64		329.7	2.46468	1.65134						--	--
323.65	2.41029	1.639		329.75	2.46363	1.65063						--	--
323.7	2.40882	1.638		329.8	2.46233	1.64976						--	--
323.75	2.40736	1.637		329.85	2.46103	1.64889						--	--
323.8	2.40589	1.63601		329.9	2.45973	1.64802						--	--
323.85	2.40442	1.63501		329.95	2.45843	1.64715						--	--
323.9	2.40295	1.63401		330	2.45713	1.64628						--	--
323.95	2.40148	1.63301		330.05	2.45583	1.64541						--	--
324	2.40001	1.63201		330.1	2.45453	1.64454						--	--
324.05	2.39854	1.63101		330.15	2.45323	1.64366						--	--
324.1	2.39707	1.63001		330.2	2.45193	1.64279						--	--
324.15	2.3956	1.62901		330.25	2.45063	1.64192						--	--
324.2	2.39413	1.62801		330.3	2.44933	1.64105						--	--
324.25	2.39266	1.62701		330.35	2.44802	1.64017						--	--
324.3	2.39119	1.62601		330.4	2.44672	1.6393						--	--
324.35	2.38972	1.62501		330.45	2.44542	1.63843						--	--
324.4	2.38825	1.62401		330.5	2.44412	1.63756						--	--
324.45	2.38678	1.62301		330.55	2.44282	1.63669						--	--
324.5	2.38531	1.62201		330.6	2.44152	1.63582						--	--
324.55	2.38384	1.62101		330.65	2.44022	1.63495						--	--
324.6	2.38237	1.62001		330.7	2.43892	1.63408						--	--
324.65	2.3809	1.61901		330.75	2.43762	1.63321						--	--
324.7	2.37943	1.61801		330.8	2.43632	1.63233						--	--
324.75	2.37796	1.61701		330.85	2.43502	1.63146						--	--
324.8	2.37649	1.61601		330.9	2.43372	1.63059						--	--
324.85	2.37502	1.61501		330.95	2.43242	1.62972						--	--
324.9	2.37355	1.61401		331	2.43112	1.62885						--	--
324.95	2.37208	1.61301		331.05	2.42981	1.62797						--	--
325	2.37061	1.61201		331.1	2.42851	1.6271						--	--
325.05	2.36914	1.61102		331.15	2.42721	1.62623						--	--
325.1	2.36768	1.61002		331.2	2.42591	1.62536						--	--
325.15	2.36621	1.60902		331.25	2.42461	1.62449						--	--
325.2	2.36474	1.60802		331.3	2.42331	1.62362						--	--
325.25	2.36327	1.60702		331.35	2.42201	1.62275						--	--
325.3	2.36189	1.60609		331.4	2.42071	1.62188						--	--
325.35	2.36054	1.60517		331.45	2.41941	1.621						--	--
325.4	2.35919	1.60425		331.5	2.41811	1.62013						--	--
325.45	2.35784	1.60333		331.55	2.41681	1.61926						--	--
325.5	2.35648	1.60241		331.6	2.41551	1.61839						--	--
325.55	2.35513	1.60149		331.65	2.41421	1.61752						--	--
325.6	2.35378	1.60057		331.7	2.4129	1.61664						--	--
325.65	2.35242	1.59965		331.75	2.4116	1.61577						--	--
325.7	2.35107	1.59873		331.8	2.4103	1.6149						--	--
325.75	2.34972	1.59781		331.85	2.409	1.61403						--	--
325.8	2.34837	1.59689		331.9	2.4077	1.61316						--	--
325.85	2.34701	1.59597		331.95	2.4064	1.61229						--	--
325.9	2.34566	1.59505		332	2.4051	1.61142						--	--
325.95	2.34431	1.59413		332.05	2.4038	1.61055						--	--
326	2.34296	1.59321		332.1	2.4025	1.60968						--	--
326.05	2.3416	1.59229		332.15	2.4012	1.6088						--	--
326.1	2.34025	1.59137		332.2	2.3999	1.60793						--	--
326.15	2.3389	1.59045		332.25	2.3986	1.60706						--	--
326.2	2.33755	1.58953		332.3	2.3973	1.60619						--	--
326.25	2.33619	1.58861		332.35	2.396	1.60532						--	--
326.3	2.33484	1.58769		332.4	2.39469	1.60444						--	--
326.35	2.33349	1.58677		332.45	2.39339	1.60357						--	--
326.4	2.33214	1.58586		332.5	2.39209	1.6027						--	--
326.45	2.33078	1.58493		332.55	2.39079	1.60183						--	--
326.5	2.32943	1.58401		332.6	2.38949	1.60096						--	--
326.55	2.32808	1.58309		332.65	2.38819	1.60009						--	--
326.6	2.32672	1.58217		332.7	2.38689	1.59922						--	--
326.65	2.32537	1.58125		332.75	2.38559	1.59835						--	--
326.7	2.32402	1.58033		332.8	2.38429	1.59747						--	--
326.75	2.32267	1.57942		332.85	2.38299	1.5966						--	--
326.8	2.32131	1.57849		332.9	2.38169	1.59573						--	--
326.85	2.31996	1.57757		332.95	2.38039	1.59486						--	--
326.9	2.31861	1.57665		333	2.37909	1.59399						--	--
326.95	2.31726	1.57574		333.05	2.37779	1.59312						--	--
327	2.3159	1.57481		333.1	2.37648	1.59224						--	--
327.05	2.31455	1.57389		333.15	2.37518	1.59137						--	--
327.1	2.3132	1.57298		333.2	2.37388	1.5905						--	--
327.15	2.31185	1.57206		333.25	2.37258	1.58963						--	--
327.2	2.31049	1.57113		333.3	2.37128	1.58876						--	--
327.25	2.30914	1.57022		333.35	2.36998	1.58789						--	--
327.3	2.30779	1.5693		333.4	2.36868	1.58702						--	--
327.35	2.30644	1.56838		333.45	2.36738	1.58614						--	--
327.4	2.30508	1.56745		333.5	2.36608	1.58527						--	--
327.45	2.30373	1.56654		333.55	2.36478	1.5844						--	--
327.5	2.30238	1.56562		333.6	2.36348	1.58353						--	--
327.55	2.30102	1.56469		333.65	2.36218	1.58266						--	--
327.6	2.29967	1.56378		333.7	2.36088	1.58179						--	--
327.65	2.29832	1.56286		333.75	2.35958	1.58092						--	--
327.7	2.29697	1.56194		333.8	2.35827	1.58004						--	--
327.75	2.29561	1.56101		333.85	2.35697	1.57917						--	--
327.8	2.29426	1.5601		333.9	2.35567	1.5783						--	--
327.85	2.29291	1.55918		333.95	2.35437	1.57743						--	--
327.9	2.29156	1.55826		334	2.35307	1.57656						--	--
327.95	2.2902	1.55734		334.05	2.35177	1.57569						--	--
328	2.28885	1.55642		334.1	2.35047	1.57481						--	--
328.05	2.2875	1.5555		334.15	2.34917	1.57394						--	--
328.1	2.28615	1.55458		334.2	2.34787	1.57307						--	--
328.15	2.28479	1.55366		334.25	2.34657	1.5722						--	--
328.2	2.28344	1.55274		334.3	2.34527	1.57133						--	--
328.25	2.28209	1.55182		334.35	2.34399	1.57047						--	--
328.3	2.28074	1.5509		334.4	2.3431	1.56988						--	--
328.35	2.27938	1.54998		334.45	2.34221	1.56928						--	--
328.4	2.27803	1.54906		334.5	2.34132	1.56868						--	--
328.45	2.27668	1.54814		334.55	2.34043	1.56809						--	--
328.5	2.27532	1.54722		334.6	2.33954	1.56749						--	--
328.55	2.27397	1.5463		334.65	2.33865	1.5669						--	--
328.6	2.27262	1.54538		334.7	2.33776	1.5663						--	--
328.65	2.27127	1.54446		334.75	2.33687	1.5657						--	--
328.7	2.26991	1.54354		334.8	2.33598	1.56511						--	--
328.75	2.26856	1.54262		334.85	2.33509	1.56451						--	--
328.8	2.26721	1.5417		334.9	2.33421	1.56392						--	--
328.85	2.26586	1.54078		334.95	2.33332	1.56332						--	--
328.9	2.2645	1.53986		335	2.33243	1.56273						--	--
328.95	2.26315	1.53894		335.05	2.33154	1.56213						--	--
329	2.2618	1.53802		335.1	2.33065	1.56154						--	--
329.05	2.26045	1.53711		335.15	2.32976	1.56094						--	--
329.1	2.25909	1.53618		335.2	2.32887	1.56034						--	--
329.15	2.25774	1.53526		335.25	2.32798	1.55975						--	--
329.2	2.25639	1.53435		335.3	2.32709	1.55915						--	--
329.25	2.25504	1.53343		335.35	2.3262	1.55855						--	--
329.3	2.25368	1.5325		335.4	2.32531	1.55796						--	--
329.35	2.25233	1.53158		335.45	2.32442	1.55736						--	--
329.4	2.25098	1.53067		335.5	2.32353	1.55677						--	--
329.45	2.24963	1.52975		335.55	2.32264	1.55617						--	--
329.5	2.24827	1.52882		335.6	2.32175	1.55557						--	--
329.55	2.24692	1.52791		335.65	2.32086	1.55498						--	--
329.6	2.24557	1.52699		335.7	2.31998	1.55439						--	--
329.65	2.24421	1.52606		335.75	2.31909	1.55379						--	--
329.7	2.24286	1.52514		335.8	2.3182	1.55319						--	--
329.75	2.24151	1.52423		335.85	2.31731	1.5526						--	--
329.8	2.24016	1.52331		335.9	2.31642	1.552						--	--
329.85	2.2388	1.52238		335.95	2.31553	1.55141						--	--
329.9	2.23745	1.52147		336	2.31464	1.55081						--	--
329.95	2.2361	1.52055		336.05	2.31375	1.55021						--	--
330	2.23476	1.51964		336.1	2.31286	1.54962						--	--
330.05	2.23346	1.51875		336.15	2.31197	1.54902						--	--
330.1	2.23215	1.51786		336.2	2.31108	1.54842						--	--
330.15	2.23084	1.51697		336.25	2.31019	1.54783						--	--
330.2	2.22954	1.51609		336.3	2.3093	1.54723						--	--
330.25	2.22823	1.5152		336.35	2.30841	1.54663						--	--
330.3	2.22693	1.51431		336.4	2.30752	1.54604						--	--
330.35	2.22562	1.51342		336.45	2.30663	1.54544						--	--
330.4	2.22432	1.51254		336.5	2.30575	1.54485						--	--
330.45	2.22301	1.51165		336.55	2.30486	1.54426						--	--
330.5	2.22171	1.51076		336.6	2.30397	1.54366						--	--
330.55	2.2204	1.50987		336.65	2.30308	1.54306						--	--
330.6	2.21909	1.50898		336.7	2.30219	1.54247						--	--
330.65	2.21779	1.5081		336.75	2.3013	1.54187						--	--
330.7	2.21648	1.50721		336.8	2.30041	1.54127						--	--
330.75	2.21518	1.50632		336.85	2.29952	1.54068						--	--
330.8	2.21387	1.50543		336.9	2.29863	1.54008						--	--
330.85	2.21257	1.50455		336.95	2.29774	1.53949						--	--
330.9	2.21126	1.50366		337	2.29685	1.53889						--	--
330.95	2.20996	1.50277		337.05	2.29596	1.53829						--	--
331	2.20865	1.50188		337.1	2.29507	1.5377						--	--
331.05	2.20735	1.501		337.15	2.29418	1.5371						--	--
331.1	2.20604	1.50011		337.2	2.29329	1.5365						--	--
331.15	2.20473	1.49922		337.25	2.2924	1.53591						--	--
331.2	2.20343	1.49833		337.3	2.29152	1.53532						--	--
331.25	2.20212	1.49744		337.35	2.29063	1.53472						--	--
331.3	2.20082	1.49656		337.4	2.28974	1.53413						--	--
331.35	2.19951	1.49567		337.45	2.28885	1.53353						--	--
331.4	2.19821	1.49478		337.5	2.28796	1.53293						--	--
331.45	2.1969	1.49389		337.55	2.28707	1.53234						--	--
331.5	2.1956	1.49301		337.6	2.28618	1.53174						--	--
331.55	2.19429	1.49212		337.65	2.28529	1.53114						--	--
331.6	2.19299	1.49123		337.7	2.2844	1.53055						--	--
331.65	2.19168	1.49034		337.75	2.28351	1.52995						--	--
331.7	2.19037	1.48945		337.8	2.28262	1.52936						--	--
331.75	2.18907	1.48857		337.85	2.28173	1.52876						--	--
331.8	2.18776	1.48768		337.9	2.28084	1.52816						--	--
331.85	2.18646	1.48679		337.95	2.27995	1.52757						--	--
331.9	2.18515	1.4859		338	2.27906	1.52697						--	--
331.95	2.18385	1.48502		338.05	2.27817	1.52637						--	--
332	2.18254	1.48413		338.1	2.27729	1.52578						--	--
332.05	2.18124	1.48324		338.15	2.2764	1.52519						--	--
332.1	2.17993	1.48235		338.2	2.27551	1.52459						--	--
332.15	2.17862	1.48146		338.25	2.27462	1.524						--	--
332.2	2.17732	1.48058		338.3	2.27373	1.5234						--	--
332.25	2.17601	1.47969		338.35	2.27284	1.5228						--	--
332.3	2.17471	1.4788		338.4	2.27195	1.52221						--	--
332.35	2.1734	1.47791		338.45	2.27106	1.52161						--	--
332.4	2.1721	1.47703		338.5	2.27017	1.52101						--	--
332.45	2.17079	1.47614		338.55	2.26928	1.52042						--	--
332.5	2.16949	1.47525		338.6	2.26839	1.51982						--	--
332.55	2.16818	1.47436		338.65	2.2675	1.51923						--	--
332.6	2.16688	1.47348		338.7	2.26661	1.51863						--	--
332.65	2.16557	1.47259		338.75	2.26572	1.51803						--	--
332.7	2.16426	1.4717		338.8	2.26483	1.51744						--	--
332.75	2.16296	1.47081		338.85	2.26394	1.51684						--	--
332.8	2.16165	1.46992		338.9	2.26307	1.51626						--	--
332.85	2.16035	1.46904		338.95	2.2622	1.51567						--	--
332.9	2.15904	1.46815		339	2.26133	1.51509						--	--
332.95	2.15774	1.46726		339.05	2.26046	1.51451						--	--
333	2.15643	1.46637		339.1	2.25959	1.51393						--	--
333.05	2.15513	1.46549		339.15	2.25872	1.51334						--	--
333.1	2.15382	1.4646		339.2	2.25785	1.51276						--	--
333.15	2.15252	1.46371		339.25	2.25698	1.51218						--	--
333.2	2.15121	1.46282		339.3	2.25611	1.51159						--	--
333.25	2.1499	1.46193		339.35	2.25524	1.51101						--	--
333.3	2.1486	1.46105		339.4	2.25437	1.51043						--	--
333.35	2.14729	1.46016		339.45	2.2535	1.50985						--	--
333.4	2.14599	1.45927		339.5	2.25263	1.50926						--	--
333.45	2.14468	1.45838		339.55	2.25176	1.50868						--	--
333.5	2.14338	1.4575		339.6	2.2509	1.5081						--	--
333.55	2.14207	1.45661		339.65	2.25003	1.50752						--	--
333.6	2.14077	1.45572		339.7	2.24916	1.50694						--	--
333.65	2.13946	1.45483		339.75	2.24829	1.50635						--	--
333.7	2.13815	1.45394		339.8	2.24742	1.50577						--	--
333.75	2.13685	1.45306		339.85	2.24655	1.50519						--	--
333.8	2.13554	1.45217		339.9	2.24568	1.50461						--	--
333.85	2.13424	1.45128		339.95	2.24481	1.50402						--	--
333.9	2.13293	1.45039		340	2.24394	1.50344						--	--
333.95	2.13163	1.44951		340.05	2.24307	1.50286						--	--
334	2.13032	1.44862		340.1	2.2422	1.50227						--	--
334.05	2.12902	1.44773		340.15	2.24133	1.50169						--	--
334.1	2.12771	1.44684		340.2	2.24046	1.50111						--	--
334.15	2.12641	1.44596		340.25	2.23959	1.50053						--	--
334.2	2.1251	1.44507		340.3	2.23872	1.49994						--	--
334.25	2.12379	1.44418		340.35	2.23785	1.49936						--	--
334.3	2.12249	1.44329		340.4	2.23698	1.49878						--	--
334.35	2.12118	1.4424		340.45	2.23611	1.49819						--	--
334.4	2.11988	1.44152		340.5	2.23524	1.49761						--	--
334.45	2.11857	1.44063		340.55	2.23438	1.49703						--	--
334.5	2.11727	1.43974		340.6	2.23351	1.49645						--	--
334.55	2.11596	1.43885		340.65	2.23264	1.49587						--	--
334.6	2.11466	1.43797		340.7	2.23177	1.49529						--	--
334.65	2.11335	1.43708		340.75	2.2309	1.4947						--	--
334.7	2.11205	1.43619		340.8	2.23003	1.49412						--	--
334.75	2.11074	1.4353		340.85	2.22916	1.49354						--	--
334.8	2.10951	1.43447		340.9	2.22829	1.49295						--	--
334.85	2.10827	1.43362		340.95	2.22742	1.49237						--	--
334.9	2.10704	1.43279		341	2.22655	1.49179						--	--
334.95	2.10581	1.43195		341.05	2.22568	1.49121						--	--
335	2.10457	1.43111		341.1	2.22481	1.49062						--	--
335.05	2.10334	1.43027		341.15	2.22394	1.49004						--	--
335.1	2.1021	1.42943		341.2	2.22307	1.48946						--	--
335.15	2.10087	1.42859		341.25	2.2222	1.48887						--	--
335.2	2.09964	1.42776		341.3	2.22133	1.48829						--	--
335.25	2.0984	1.42691		341.35	2.22046	1.48771						--	--
335.3	2.09717	1.42608		341.4	2.21959	1.48713						--	--
[truncated: 732 more rows]
