# Supplementary material for: Electrocaloric effects across room temperature in multilayer capacitors
Source: Nature. 2026 May 6;653(8114):398–403. doi: 10.1038/s41586-026-10492-w (PMC13171433; doi:10.1038/s41586-026-10492-w)
Supplement: Supplementary file 7 — Source Data Fig. 5 [file 41586_2026_10492_MOESM7_ESM.xlsx]

## Sheet: panel b for 85PST-15PMW
Temperature T (K)	Relative entropy S' (MJ K-1 m-3)	Electric field E (V μm-1)
228.671	0.36548	0
228.671	0.36284	0.17306
228.671	0.36085	0.34612
228.671	0.35933	0.51918
228.671	0.35817	0.69224
228.671	0.35724	0.8653
228.671	0.35648	1.03836
228.671	0.35583	1.21142
228.671	0.35527	1.38448
228.671	0.35478	1.55754
228.671	0.35435	1.7306
228.671	0.35397	1.90366
228.671	0.35362	2.07672
228.671	0.3533	2.24978
228.671	0.353	2.42284
228.671	0.35273	2.5959
228.671	0.35247	2.76896
228.671	0.35223	2.94202
228.671	0.352	3.11508
228.671	0.35177	3.28814
228.671	0.35156	3.46121
228.671	0.35135	3.63427
228.671	0.35114	3.80733
228.671	0.35094	3.98039
228.671	0.35074	4.15345
228.671	0.35055	4.32651
228.671	0.35037	4.49957
228.671	0.35019	4.67263
228.671	0.35001	4.84569
228.671	0.34983	5.01875
228.671	0.34966	5.19181
228.671	0.34949	5.36487
228.671	0.34933	5.53793
228.671	0.34917	5.71099
228.671	0.349	5.88405
228.671	0.34885	6.05711
228.671	0.34869	6.23017
228.671	0.34853	6.40323
228.671	0.34838	6.57629
228.671	0.34823	6.74935
228.671	0.34808	6.92241
228.671	0.34794	7.09547
228.671	0.34779	7.26853
228.671	0.34765	7.44159
228.671	0.3475	7.61465
228.671	0.34736	7.78771
228.671	0.34722	7.96077
228.671	0.34709	8.13383
228.671	0.34695	8.30689
228.671	0.34681	8.47995
228.671	0.34668	8.65301
228.671	0.34654	8.82607
228.671	0.3464	8.99913
228.671	0.34627	9.17219
228.671	0.34613	9.34525
228.671	0.346	9.51831
228.671	0.34587	9.69137
228.671	0.34574	9.86443
228.671	0.34561	10.0375
228.671	0.34548	10.2106
228.671	0.34535	10.3836
228.671	0.34522	10.5567
228.671	0.34509	10.7297
228.671	0.34497	10.9028
228.671	0.34484	11.0759
228.671	0.34472	11.2489
228.671	0.34459	11.422
228.671	0.34447	11.595
228.671	0.34435	11.7681
228.671	0.34423	11.9412
228.671	0.3441	12.1142
228.671	0.34398	12.2873
228.671	0.34386	12.4603
228.671	0.34374	12.6334
228.671	0.34363	12.8065
228.671	0.34351	12.9795
228.671	0.34339	13.1526
228.671	0.34327	13.3256
228.671	0.34316	13.4987
228.671	0.34304	13.6718
228.671	0.34293	13.8448
228.671	0.34282	14.0179
228.671	0.3427	14.1909
228.671	0.34259	14.364
228.671	0.34248	14.5371
228.671	0.34237	14.7101
228.671	0.34226	14.8832
228.671	0.34215	15.0562
228.671	0.34204	15.2293
228.671	0.34193	15.4024
228.671	0.34182	15.5754
228.671	0.34171	15.7485
228.671	0.34159	15.9215
228.671	0.34148	16.0946
228.671	0.34137	16.2677
228.671	0.34126	16.4407
228.671	0.34115	16.6138
228.671	0.34104	16.7869
228.671	0.34093	16.9599
228.671	0.34082	17.133
228.933	0.37012	0
228.933	0.36743	0.17306
228.933	0.36538	0.34612
228.933	0.3638	0.51918
228.933	0.3626	0.69224
228.933	0.36165	0.8653
228.933	0.36088	1.03836
228.933	0.36021	1.21142
228.933	0.35965	1.38448
228.933	0.35916	1.55754
228.933	0.35872	1.7306
228.933	0.35834	1.90366
228.933	0.35799	2.07672
228.933	0.35768	2.24978
228.933	0.35738	2.42284
228.933	0.35711	2.5959
228.933	0.35685	2.76896
228.933	0.35661	2.94202
228.933	0.35638	3.11508
228.933	0.35616	3.28814
228.933	0.35594	3.46121
228.933	0.35572	3.63427
228.933	0.35552	3.80733
228.933	0.35532	3.98039
228.933	0.35513	4.15345
228.933	0.35494	4.32651
228.933	0.35475	4.49957
228.933	0.35457	4.67263
228.933	0.3544	4.84569
228.933	0.35422	5.01875
228.933	0.35406	5.19181
228.933	0.35389	5.36487
228.933	0.35373	5.53793
228.933	0.35357	5.71099
228.933	0.35341	5.88405
228.933	0.35325	6.05711
228.933	0.3531	6.23017
228.933	0.35294	6.40323
228.933	0.35279	6.57629
228.933	0.35265	6.74935
228.933	0.3525	6.92241
228.933	0.35235	7.09547
228.933	0.35221	7.26853
228.933	0.35207	7.44159
228.933	0.35193	7.61465
228.933	0.35179	7.78771
228.933	0.35165	7.96077
228.933	0.35152	8.13383
228.933	0.35138	8.30689
228.933	0.35124	8.47995
228.933	0.35111	8.65301
228.933	0.35097	8.82607
228.933	0.35084	8.99913
228.933	0.3507	9.17219
228.933	0.35057	9.34525
228.933	0.35044	9.51831
228.933	0.35031	9.69137
228.933	0.35018	9.86443
228.933	0.35006	10.0375
228.933	0.34993	10.2106
228.933	0.3498	10.3836
228.933	0.34968	10.5567
228.933	0.34955	10.7297
228.933	0.34943	10.9028
228.933	0.3493	11.0759
228.933	0.34918	11.2489
228.933	0.34906	11.422
228.933	0.34894	11.595
228.933	0.34882	11.7681
228.933	0.3487	11.9412
228.933	0.34858	12.1142
228.933	0.34847	12.2873
228.933	0.34835	12.4603
228.933	0.34823	12.6334
228.933	0.34811	12.8065
228.933	0.348	12.9795
228.933	0.34788	13.1526
228.933	0.34777	13.3256
228.933	0.34766	13.4987
228.933	0.34755	13.6718
228.933	0.34743	13.8448
228.933	0.34732	14.0179
228.933	0.34721	14.1909
228.933	0.3471	14.364
228.933	0.347	14.5371
228.933	0.34689	14.7101
228.933	0.34678	14.8832
228.933	0.34667	15.0562
228.933	0.34656	15.2293
228.933	0.34645	15.4024
228.933	0.34634	15.5754
228.933	0.34623	15.7485
228.933	0.34612	15.9215
228.933	0.34601	16.0946
228.933	0.3459	16.2677
228.933	0.3458	16.4407
228.933	0.34569	16.6138
228.933	0.34558	16.7869
228.933	0.34548	16.9599
228.933	0.34537	17.133
229.202	0.37473	0
229.202	0.37199	0.17306
229.202	0.36987	0.34612
229.202	0.36825	0.51918
229.202	0.36702	0.69224
229.202	0.36605	0.8653
229.202	0.36526	1.03836
229.202	0.36459	1.21142
229.202	0.36402	1.38448
229.202	0.36352	1.55754
229.202	0.36309	1.7306
229.202	0.3627	1.90366
229.202	0.36235	2.07672
229.202	0.36203	2.24978
229.202	0.36173	2.42284
229.202	0.36146	2.5959
229.202	0.3612	2.76896
229.202	0.36096	2.94202
229.202	0.36073	3.11508
229.202	0.3605	3.28814
229.202	0.36028	3.46121
229.202	0.36007	3.63427
229.202	0.35987	3.80733
229.202	0.35967	3.98039
229.202	0.35948	4.15345
229.202	0.35929	4.32651
229.202	0.35911	4.49957
229.202	0.35893	4.67263
229.202	0.35876	4.84569
229.202	0.35858	5.01875
229.202	0.35842	5.19181
229.202	0.35825	5.36487
229.202	0.35809	5.53793
229.202	0.35793	5.71099
229.202	0.35778	5.88405
229.202	0.35762	6.05711
229.202	0.35747	6.23017
229.202	0.35732	6.40323
229.202	0.35717	6.57629
229.202	0.35702	6.74935
229.202	0.35688	6.92241
229.202	0.35674	7.09547
229.202	0.3566	7.26853
229.202	0.35646	7.44159
229.202	0.35632	7.61465
229.202	0.35618	7.78771
229.202	0.35604	7.96077
229.202	0.3559	8.13383
229.202	0.35576	8.30689
229.202	0.35563	8.47995
229.202	0.35549	8.65301
229.202	0.35536	8.82607
229.202	0.35523	8.99913
229.202	0.3551	9.17219
229.202	0.35497	9.34525
229.202	0.35484	9.51831
229.202	0.35471	9.69137
229.202	0.35459	9.86443
229.202	0.35446	10.0375
229.202	0.35434	10.2106
229.202	0.35421	10.3836
229.202	0.35409	10.5567
229.202	0.35397	10.7297
229.202	0.35384	10.9028
229.202	0.35372	11.0759
229.202	0.3536	11.2489
229.202	0.35348	11.422
229.202	0.35337	11.595
229.202	0.35325	11.7681
229.202	0.35313	11.9412
229.202	0.35301	12.1142
229.202	0.3529	12.2873
229.202	0.35278	12.4603
229.202	0.35267	12.6334
229.202	0.35255	12.8065
229.202	0.35244	12.9795
229.202	0.35233	13.1526
229.202	0.35222	13.3256
229.202	0.35211	13.4987
229.202	0.352	13.6718
229.202	0.35189	13.8448
229.202	0.35178	14.0179
229.202	0.35167	14.1909
229.202	0.35156	14.364
229.202	0.35145	14.5371
229.202	0.35134	14.7101
229.202	0.35123	14.8832
229.202	0.35112	15.0562
229.202	0.35102	15.2293
229.202	0.35091	15.4024
229.202	0.3508	15.5754
229.202	0.35069	15.7485
229.202	0.35059	15.9215
229.202	0.35048	16.0946
229.202	0.35038	16.2677
229.202	0.35027	16.4407
229.202	0.35017	16.6138
229.202	0.35006	16.7869
229.202	0.34996	16.9599
229.202	0.34986	17.133
229.478	0.37934	0
229.478	0.37654	0.17306
229.478	0.37436	0.34612
229.478	0.37268	0.51918
229.478	0.37142	0.69224
229.478	0.37043	0.8653
229.478	0.36962	1.03836
229.478	0.36894	1.21142
229.478	0.36836	1.38448
229.478	0.36787	1.55754
229.478	0.36743	1.7306
229.478	0.36704	1.90366
229.478	0.36669	2.07672
229.478	0.36637	2.24978
229.478	0.36608	2.42284
229.478	0.3658	2.5959
229.478	0.36555	2.76896
229.478	0.3653	2.94202
229.478	0.36506	3.11508
229.478	0.36483	3.28814
229.478	0.36462	3.46121
229.478	0.36441	3.63427
229.478	0.3642	3.80733
229.478	0.364	3.98039
229.478	0.36381	4.15345
229.478	0.36363	4.32651
229.478	0.36344	4.49957
229.478	0.36327	4.67263
229.478	0.36309	4.84569
229.478	0.36292	5.01875
229.478	0.36276	5.19181
229.478	0.36259	5.36487
229.478	0.36243	5.53793
229.478	0.36228	5.71099
229.478	0.36212	5.88405
229.478	0.36197	6.05711
229.478	0.36182	6.23017
229.478	0.36167	6.40323
229.478	0.36152	6.57629
229.478	0.36137	6.74935
229.478	0.36123	6.92241
229.478	0.36109	7.09547
229.478	0.36095	7.26853
229.478	0.36081	7.44159
229.478	0.36067	7.61465
229.478	0.36053	7.78771
229.478	0.36039	7.96077
229.478	0.36025	8.13383
229.478	0.36012	8.30689
229.478	0.35998	8.47995
229.478	0.35985	8.65301
229.478	0.35972	8.82607
229.478	0.35959	8.99913
229.478	0.35946	9.17219
229.478	0.35933	9.34525
229.478	0.3592	9.51831
229.478	0.35908	9.69137
229.478	0.35895	9.86443
229.478	0.35883	10.0375
229.478	0.35871	10.2106
229.478	0.35859	10.3836
229.478	0.35846	10.5567
229.478	0.35834	10.7297
229.478	0.35822	10.9028
229.478	0.3581	11.0759
229.478	0.35799	11.2489
229.478	0.35787	11.422
229.478	0.35775	11.595
229.478	0.35764	11.7681
229.478	0.35752	11.9412
229.478	0.35741	12.1142
229.478	0.35729	12.2873
229.478	0.35718	12.4603
229.478	0.35707	12.6334
229.478	0.35695	12.8065
229.478	0.35684	12.9795
229.478	0.35673	13.1526
229.478	0.35662	13.3256
229.478	0.35651	13.4987
229.478	0.3564	13.6718
229.478	0.3563	13.8448
229.478	0.35619	14.0179
229.478	0.35608	14.1909
229.478	0.35597	14.364
229.478	0.35586	14.5371
229.478	0.35575	14.7101
229.478	0.35564	14.8832
229.478	0.35554	15.0562
229.478	0.35543	15.2293
229.478	0.35532	15.4024
229.478	0.35522	15.5754
229.478	0.35511	15.7485
229.478	0.35501	15.9215
229.478	0.35491	16.0946
229.478	0.3548	16.2677
229.478	0.3547	16.4407
229.478	0.3546	16.6138
229.478	0.3545	16.7869
229.478	0.35439	16.9599
229.478	0.35429	17.133
229.762	0.38393	0
229.762	0.38108	0.17306
229.762	0.37886	0.34612
229.762	0.37713	0.51918
229.762	0.37583	0.69224
229.762	0.37482	0.8653
229.762	0.37399	1.03836
229.762	0.3733	1.21142
229.762	0.37271	1.38448
229.762	0.37221	1.55754
229.762	0.37177	1.7306
229.762	0.37138	1.90366
229.762	0.37102	2.07672
229.762	0.3707	2.24978
229.762	0.37041	2.42284
229.762	0.37013	2.5959
229.762	0.36987	2.76896
229.762	0.36962	2.94202
229.762	0.36938	3.11508
229.762	0.36915	3.28814
229.762	0.36894	3.46121
229.762	0.36873	3.63427
229.762	0.36853	3.80733
229.762	0.36833	3.98039
229.762	0.36814	4.15345
229.762	0.36796	4.32651
229.762	0.36778	4.49957
229.762	0.3676	4.67263
229.762	0.36743	4.84569
229.762	0.36726	5.01875
229.762	0.3671	5.19181
229.762	0.36693	5.36487
229.762	0.36678	5.53793
229.762	0.36662	5.71099
229.762	0.36647	5.88405
229.762	0.36631	6.05711
229.762	0.36616	6.23017
229.762	0.36602	6.40323
229.762	0.36587	6.57629
229.762	0.36573	6.74935
229.762	0.36559	6.92241
229.762	0.36544	7.09547
229.762	0.3653	7.26853
229.762	0.36516	7.44159
229.762	0.36502	7.61465
229.762	0.36488	7.78771
229.762	0.36474	7.96077
229.762	0.36461	8.13383
229.762	0.36447	8.30689
229.762	0.36434	8.47995
229.762	0.36421	8.65301
229.762	0.36408	8.82607
229.762	0.36395	8.99913
229.762	0.36382	9.17219
229.762	0.36369	9.34525
229.762	0.36357	9.51831
229.762	0.36344	9.69137
229.762	0.36332	9.86443
229.762	0.3632	10.0375
229.762	0.36307	10.2106
229.762	0.36295	10.3836
229.762	0.36283	10.5567
229.762	0.36271	10.7297
229.762	0.36259	10.9028
229.762	0.36248	11.0759
229.762	0.36236	11.2489
229.762	0.36224	11.422
229.762	0.36213	11.595
229.762	0.36201	11.7681
229.762	0.3619	11.9412
229.762	0.36179	12.1142
229.762	0.36167	12.2873
229.762	0.36156	12.4603
229.762	0.36145	12.6334
229.762	0.36134	12.8065
229.762	0.36123	12.9795
229.762	0.36112	13.1526
229.762	0.36101	13.3256
229.762	0.3609	13.4987
229.762	0.36079	13.6718
229.762	0.36068	13.8448
229.762	0.36057	14.0179
229.762	0.36046	14.1909
229.762	0.36036	14.364
229.762	0.36025	14.5371
229.762	0.36014	14.7101
229.762	0.36004	14.8832
229.762	0.35993	15.0562
229.762	0.35983	15.2293
229.762	0.35972	15.4024
229.762	0.35962	15.5754
229.762	0.35952	15.7485
229.762	0.35941	15.9215
229.762	0.35931	16.0946
229.762	0.35921	16.2677
229.762	0.35911	16.4407
229.762	0.35901	16.6138
229.762	0.35891	16.7869
229.762	0.35881	16.9599
229.762	0.35871	17.133
230.056	0.38851	0
230.056	0.38564	0.17306
230.056	0.38331	0.34612
230.056	0.38155	0.51918
230.056	0.38024	0.69224
230.056	0.37924	0.8653
230.056	0.37839	1.03836
230.056	0.37769	1.21142
230.056	0.37709	1.38448
230.056	0.37658	1.55754
230.056	0.37614	1.7306
230.056	0.37574	1.90366
230.056	0.37539	2.07672
230.056	0.37506	2.24978
230.056	0.37477	2.42284
230.056	0.37448	2.5959
230.056	0.37422	2.76896
230.056	0.37397	2.94202
230.056	0.37373	3.11508
230.056	0.3735	3.28814
230.056	0.37329	3.46121
230.056	0.37308	3.63427
230.056	0.37288	3.80733
230.056	0.37268	3.98039
230.056	0.37249	4.15345
230.056	0.37231	4.32651
230.056	0.37213	4.49957
230.056	0.37195	4.67263
230.056	0.37178	4.84569
230.056	0.37161	5.01875
230.056	0.37145	5.19181
230.056	0.37129	5.36487
230.056	0.37113	5.53793
230.056	0.37098	5.71099
230.056	0.37082	5.88405
230.056	0.37067	6.05711
230.056	0.37052	6.23017
230.056	0.37038	6.40323
230.056	0.37023	6.57629
230.056	0.37009	6.74935
230.056	0.36994	6.92241
230.056	0.3698	7.09547
230.056	0.36966	7.26853
230.056	0.36952	7.44159
230.056	0.36938	7.61465
230.056	0.36924	7.78771
230.056	0.36911	7.96077
230.056	0.36897	8.13383
230.056	0.36884	8.30689
230.056	0.36871	8.47995
230.056	0.36858	8.65301
230.056	0.36845	8.82607
230.056	0.36832	8.99913
230.056	0.3682	9.17219
230.056	0.36807	9.34525
230.056	0.36795	9.51831
230.056	0.36782	9.69137
230.056	0.3677	9.86443
230.056	0.36758	10.0375
230.056	0.36746	10.2106
230.056	0.36734	10.3836
230.056	0.36722	10.5567
230.056	0.36711	10.7297
230.056	0.36699	10.9028
230.056	0.36687	11.0759
230.056	0.36676	11.2489
230.056	0.36664	11.422
230.056	0.36653	11.595
230.056	0.36642	11.7681
230.056	0.3663	11.9412
230.056	0.36619	12.1142
230.056	0.36608	12.2873
230.056	0.36597	12.4603
230.056	0.36586	12.6334
230.056	0.36575	12.8065
230.056	0.36564	12.9795
230.056	0.36553	13.1526
230.056	0.36542	13.3256
230.056	0.36531	13.4987
230.056	0.3652	13.6718
230.056	0.3651	13.8448
230.056	0.36499	14.0179
230.056	0.36488	14.1909
230.056	0.36477	14.364
230.056	0.36467	14.5371
230.056	0.36456	14.7101
230.056	0.36446	14.8832
230.056	0.36435	15.0562
230.056	0.36425	15.2293
230.056	0.36415	15.4024
230.056	0.36404	15.5754
230.056	0.36394	15.7485
230.056	0.36384	15.9215
230.056	0.36374	16.0946
230.056	0.36364	16.2677
230.056	0.36354	16.4407
230.056	0.36344	16.6138
230.056	0.36334	16.7869
230.056	0.36324	16.9599
230.056	0.36314	17.133
230.359	0.39308	0
230.359	0.39022	0.17306
230.359	0.38785	0.34612
230.359	0.38598	0.51918
230.359	0.38456	0.69224
230.359	0.38349	0.8653
230.359	0.38264	1.03836
230.359	0.38195	1.21142
230.359	0.38137	1.38448
230.359	0.38088	1.55754
230.359	0.38045	1.7306
230.359	0.38008	1.90366
230.359	0.37974	2.07672
230.359	0.37943	2.24978
230.359	0.37913	2.42284
230.359	0.37885	2.5959
230.359	0.37858	2.76896
230.359	0.37833	2.94202
230.359	0.37809	3.11508
230.359	0.37787	3.28814
230.359	0.37765	3.46121
230.359	0.37744	3.63427
230.359	0.37724	3.80733
230.359	0.37704	3.98039
230.359	0.37685	4.15345
230.359	0.37667	4.32651
230.359	0.37649	4.49957
230.359	0.37632	4.67263
230.359	0.37615	4.84569
230.359	0.37598	5.01875
230.359	0.37582	5.19181
230.359	0.37566	5.36487
230.359	0.3755	5.53793
230.359	0.37534	5.71099
230.359	0.37519	5.88405
230.359	0.37504	6.05711
230.359	0.37489	6.23017
230.359	0.37475	6.40323
230.359	0.3746	6.57629
230.359	0.37445	6.74935
230.359	0.37431	6.92241
230.359	0.37417	7.09547
230.359	0.37403	7.26853
230.359	0.37389	7.44159
230.359	0.37375	7.61465
230.359	0.37361	7.78771
230.359	0.37348	7.96077
230.359	0.37335	8.13383
230.359	0.37322	8.30689
230.359	0.37309	8.47995
230.359	0.37296	8.65301
230.359	0.37283	8.82607
230.359	0.3727	8.99913
230.359	0.37258	9.17219
230.359	0.37245	9.34525
230.359	0.37233	9.51831
230.359	0.37221	9.69137
230.359	0.37209	9.86443
230.359	0.37197	10.0375
230.359	0.37185	10.2106
230.359	0.37173	10.3836
230.359	0.37161	10.5567
230.359	0.3715	10.7297
230.359	0.37138	10.9028
230.359	0.37126	11.0759
230.359	0.37115	11.2489
230.359	0.37104	11.422
230.359	0.37092	11.595
230.359	0.37081	11.7681
230.359	0.3707	11.9412
230.359	0.37059	12.1142
230.359	0.37048	12.2873
230.359	0.37037	12.4603
230.359	0.37026	12.6334
230.359	0.37015	12.8065
230.359	0.37004	12.9795
230.359	0.36993	13.1526
230.359	0.36982	13.3256
230.359	0.36972	13.4987
230.359	0.36961	13.6718
230.359	0.3695	13.8448
230.359	0.36939	14.0179
230.359	0.36929	14.1909
230.359	0.36918	14.364
230.359	0.36908	14.5371
230.359	0.36897	14.7101
230.359	0.36887	14.8832
230.359	0.36877	15.0562
230.359	0.36867	15.2293
230.359	0.36857	15.4024
230.359	0.36846	15.5754
230.359	0.36836	15.7485
230.359	0.36826	15.9215
230.359	0.36816	16.0946
230.359	0.36806	16.2677
230.359	0.36797	16.4407
230.359	0.36787	16.6138
230.359	0.36777	16.7869
230.359	0.36767	16.9599
230.359	0.36758	17.133
230.669	0.39765	0
230.669	0.39479	0.17306
230.669	0.39238	0.34612
230.669	0.39046	0.51918
230.669	0.389	0.69224
230.669	0.38787	0.8653
230.669	0.38697	1.03836
230.669	0.38622	1.21142
230.669	0.3856	1.38448
230.669	0.38507	1.55754
230.669	0.38461	1.7306
230.669	0.3842	1.90366
230.669	0.38384	2.07672
230.669	0.38352	2.24978
230.669	0.38322	2.42284
230.669	0.38295	2.5959
230.669	0.3827	2.76896
230.669	0.38246	2.94202
230.669	0.38223	3.11508
230.669	0.38202	3.28814
230.669	0.38182	3.46121
230.669	0.38162	3.63427
230.669	0.38143	3.80733
230.669	0.38125	3.98039
230.669	0.38107	4.15345
230.669	0.3809	4.32651
230.669	0.38073	4.49957
230.669	0.38057	4.67263
230.669	0.38041	4.84569
230.669	0.38026	5.01875
230.669	0.38011	5.19181
230.669	0.37996	5.36487
230.669	0.37981	5.53793
230.669	0.37967	5.71099
230.669	0.37953	5.88405
230.669	0.37939	6.05711
230.669	0.37925	6.23017
230.669	0.3791	6.40323
230.669	0.37895	6.57629
230.669	0.3788	6.74935
230.669	0.37866	6.92241
230.669	0.37852	7.09547
230.669	0.37838	7.26853
230.669	0.37824	7.44159
230.669	0.3781	7.61465
230.669	0.37797	7.78771
230.669	0.37784	7.96077
230.669	0.3777	8.13383
230.669	0.37757	8.30689
230.669	0.37744	8.47995
230.669	0.37732	8.65301
230.669	0.37719	8.82607
230.669	0.37706	8.99913
230.669	0.37694	9.17219
230.669	0.37682	9.34525
230.669	0.37669	9.51831
230.669	0.37657	9.69137
230.669	0.37645	9.86443
230.669	0.37633	10.0375
230.669	0.37622	10.2106
230.669	0.3761	10.3836
230.669	0.37598	10.5567
230.669	0.37587	10.7297
230.669	0.37575	10.9028
230.669	0.37564	11.0759
230.669	0.37552	11.2489
230.669	0.37541	11.422
230.669	0.3753	11.595
230.669	0.37519	11.7681
230.669	0.37508	11.9412
230.669	0.37497	12.1142
230.669	0.37486	12.2873
230.669	0.37475	12.4603
230.669	0.37464	12.6334
230.669	0.37453	12.8065
230.669	0.37442	12.9795
230.669	0.37431	13.1526
230.669	0.3742	13.3256
230.669	0.3741	13.4987
230.669	0.37399	13.6718
230.669	0.37388	13.8448
230.669	0.37378	14.0179
230.669	0.37367	14.1909
230.669	0.37357	14.364
230.669	0.37347	14.5371
230.669	0.37336	14.7101
230.669	0.37326	14.8832
230.669	0.37316	15.0562
230.669	0.37306	15.2293
230.669	0.37296	15.4024
230.669	0.37286	15.5754
230.669	0.37276	15.7485
230.669	0.37266	15.9215
230.669	0.37256	16.0946
230.669	0.37246	16.2677
230.669	0.37236	16.4407
230.669	0.37227	16.6138
230.669	0.37217	16.7869
230.669	0.37207	16.9599
230.669	0.37198	17.133
230.989	0.4022	0
230.989	0.39938	0.17306
230.989	0.39695	0.34612
230.989	0.39498	0.51918
230.989	0.39347	0.69224
230.989	0.3923	0.8653
230.989	0.39137	1.03836
230.989	0.39061	1.21142
230.989	0.38998	1.38448
230.989	0.38944	1.55754
230.989	0.38898	1.7306
230.989	0.38857	1.90366
230.989	0.38819	2.07672
230.989	0.38784	2.24978
230.989	0.38753	2.42284
230.989	0.38724	2.5959
230.989	0.38697	2.76896
230.989	0.38671	2.94202
230.989	0.38647	3.11508
230.989	0.38624	3.28814
230.989	0.38602	3.46121
230.989	0.38581	3.63427
230.989	0.38561	3.80733
230.989	0.38542	3.98039
230.989	0.38523	4.15345
230.989	0.38504	4.32651
230.989	0.38486	4.49957
230.989	0.38469	4.67263
230.989	0.38452	4.84569
230.989	0.38435	5.01875
230.989	0.38419	5.19181
230.989	0.38403	5.36487
230.989	0.38388	5.53793
230.989	0.38373	5.71099
230.989	0.38359	5.88405
230.989	0.38344	6.05711
230.989	0.3833	6.23017
230.989	0.38316	6.40323
230.989	0.38303	6.57629
230.989	0.38289	6.74935
230.989	0.38276	6.92241
230.989	0.38263	7.09547
230.989	0.3825	7.26853
230.989	0.38237	7.44159
230.989	0.38225	7.61465
230.989	0.38212	7.78771
230.989	0.382	7.96077
230.989	0.38187	8.13383
230.989	0.38175	8.30689
230.989	0.38164	8.47995
230.989	0.38152	8.65301
230.989	0.3814	8.82607
230.989	0.38129	8.99913
230.989	0.38117	9.17219
230.989	0.38106	9.34525
230.989	0.38094	9.51831
230.989	0.38083	9.69137
230.989	0.38072	9.86443
230.989	0.38061	10.0375
230.989	0.38051	10.2106
230.989	0.3804	10.3836
230.989	0.38029	10.5567
230.989	0.38019	10.7297
230.989	0.38008	10.9028
230.989	0.37998	11.0759
230.989	0.37987	11.2489
230.989	0.37977	11.422
230.989	0.37967	11.595
230.989	0.37957	11.7681
230.989	0.37947	11.9412
230.989	0.37937	12.1142
230.989	0.37926	12.2873
230.989	0.37915	12.4603
230.989	0.37904	12.6334
230.989	0.37893	12.8065
230.989	0.37882	12.9795
230.989	0.37871	13.1526
230.989	0.3786	13.3256
230.989	0.3785	13.4987
230.989	0.37839	13.6718
230.989	0.37829	13.8448
230.989	0.37818	14.0179
230.989	0.37808	14.1909
230.989	0.37798	14.364
230.989	0.37787	14.5371
230.989	0.37777	14.7101
230.989	0.37767	14.8832
230.989	0.37757	15.0562
230.989	0.37747	15.2293
230.989	0.37737	15.4024
230.989	0.37727	15.5754
230.989	0.37717	15.7485
230.989	0.37708	15.9215
230.989	0.37698	16.0946
230.989	0.37688	16.2677
230.989	0.37678	16.4407
230.989	0.37669	16.6138
230.989	0.37659	16.7869
230.989	0.3765	16.9599
230.989	0.3764	17.133
231.319	0.40675	0
231.319	0.40397	0.17306
231.319	0.40154	0.34612
231.319	0.39953	0.51918
231.319	0.39798	0.69224
231.319	0.39676	0.8653
231.319	0.3958	1.03836
231.319	0.39503	1.21142
231.319	0.39438	1.38448
231.319	0.39383	1.55754
231.319	0.39336	1.7306
231.319	0.39294	1.90366
231.319	0.39255	2.07672
231.319	0.39221	2.24978
231.319	0.39189	2.42284
231.319	0.3916	2.5959
231.319	0.39133	2.76896
231.319	0.39107	2.94202
231.319	0.39083	3.11508
231.319	0.3906	3.28814
231.319	0.39038	3.46121
231.319	0.39017	3.63427
231.319	0.38997	3.80733
231.319	0.38978	3.98039
231.319	0.38959	4.15345
231.319	0.38941	4.32651
231.319	0.38923	4.49957
231.319	0.38905	4.67263
231.319	0.38889	4.84569
231.319	0.38872	5.01875
231.319	0.38856	5.19181
231.319	0.3884	5.36487
231.319	0.38824	5.53793
231.319	0.38808	5.71099
231.319	0.38793	5.88405
231.319	0.38777	6.05711
231.319	0.38762	6.23017
231.319	0.38748	6.40323
231.319	0.38733	6.57629
231.319	0.38719	6.74935
231.319	0.38705	6.92241
231.319	0.38691	7.09547
231.319	0.38677	7.26853
231.319	0.38663	7.44159
231.319	0.3865	7.61465
231.319	0.38636	7.78771
231.319	0.38623	7.96077
231.319	0.3861	8.13383
231.319	0.38597	8.30689
231.319	0.38584	8.47995
231.319	0.38572	8.65301
231.319	0.38559	8.82607
231.319	0.38547	8.99913
231.319	0.38534	9.17219
231.319	0.38522	9.34525
231.319	0.3851	9.51831
231.319	0.38498	9.69137
231.319	0.38486	9.86443
231.319	0.38475	10.0375
231.319	0.38463	10.2106
231.319	0.38452	10.3836
231.319	0.3844	10.5567
231.319	0.38429	10.7297
231.319	0.38417	10.9028
231.319	0.38406	11.0759
231.319	0.38395	11.2489
231.319	0.38384	11.422
231.319	0.38374	11.595
231.319	0.38363	11.7681
231.319	0.38353	11.9412
231.319	0.38343	12.1142
231.319	0.38333	12.2873
231.319	0.38322	12.4603
231.319	0.38312	12.6334
231.319	0.38302	12.8065
231.319	0.38292	12.9795
231.319	0.38283	13.1526
231.319	0.38273	13.3256
231.319	0.38263	13.4987
231.319	0.38253	13.6718
231.319	0.38244	13.8448
231.319	0.38234	14.0179
231.319	0.38225	14.1909
231.319	0.38215	14.364
231.319	0.38206	14.5371
231.319	0.38197	14.7101
231.319	0.38187	14.8832
231.319	0.38178	15.0562
231.319	0.38169	15.2293
231.319	0.3816	15.4024
231.319	0.38151	15.5754
231.319	0.38142	15.7485
231.319	0.38133	15.9215
231.319	0.38124	16.0946
231.319	0.38115	16.2677
231.319	0.38107	16.4407
231.319	0.38098	16.6138
231.319	0.38089	16.7869
231.319	0.38081	16.9599
231.319	0.38072	17.133
231.652	0.4113	0
231.652	0.4085	0.17306
231.652	0.40604	0.34612
231.652	0.40401	0.51918
231.652	0.40241	0.69224
231.652	0.40115	0.8653
231.652	0.40017	1.03836
231.652	0.39938	1.21142
231.652	0.39872	1.38448
231.652	0.39817	1.55754
231.652	0.39769	1.7306
231.652	0.39725	1.90366
231.652	0.39686	2.07672
231.652	0.39651	2.24978
231.652	0.39619	2.42284
231.652	0.3959	2.5959
231.652	0.39562	2.76896
231.652	0.39537	2.94202
231.652	0.39512	3.11508
231.652	0.39489	3.28814
231.652	0.39467	3.46121
231.652	0.39446	3.63427
231.652	0.39426	3.80733
231.652	0.39406	3.98039
231.652	0.39388	4.15345
231.652	0.39369	4.32651
231.652	0.39351	4.49957
231.652	0.39334	4.67263
231.652	0.39317	4.84569
231.652	0.393	5.01875
231.652	0.39284	5.19181
231.652	0.39268	5.36487
231.652	0.39252	5.53793
231.652	0.39236	5.71099
231.652	0.39221	5.88405
231.652	0.39206	6.05711
231.652	0.39191	6.23017
231.652	0.39176	6.40323
231.652	0.39162	6.57629
231.652	0.39148	6.74935
231.652	0.39134	6.92241
231.652	0.3912	7.09547
231.652	0.39106	7.26853
231.652	0.39093	7.44159
231.652	0.39079	7.61465
231.652	0.39066	7.78771
231.652	0.39053	7.96077
231.652	0.3904	8.13383
231.652	0.39027	8.30689
231.652	0.39015	8.47995
231.652	0.39002	8.65301
231.652	0.3899	8.82607
231.652	0.38977	8.99913
231.652	0.38965	9.17219
231.652	0.38953	9.34525
231.652	0.38941	9.51831
231.652	0.38929	9.69137
231.652	0.38918	9.86443
231.652	0.38906	10.0375
231.652	0.38895	10.2106
231.652	0.38883	10.3836
231.652	0.38872	10.5567
231.652	0.38861	10.7297
231.652	0.38849	10.9028
231.652	0.38838	11.0759
231.652	0.38826	11.2489
231.652	0.38815	11.422
231.652	0.38804	11.595
231.652	0.38793	11.7681
231.652	0.38782	11.9412
231.652	0.38771	12.1142
231.652	0.3876	12.2873
231.652	0.38749	12.4603
231.652	0.38738	12.6334
231.652	0.38728	12.8065
231.652	0.38717	12.9795
231.652	0.38706	13.1526
231.652	0.38696	13.3256
231.652	0.38686	13.4987
231.652	0.38675	13.6718
231.652	0.38665	13.8448
231.652	0.38655	14.0179
231.652	0.38644	14.1909
231.652	0.38634	14.364
231.652	0.38624	14.5371
231.652	0.38614	14.7101
231.652	0.38604	14.8832
231.652	0.38594	15.0562
231.652	0.38585	15.2293
231.652	0.38575	15.4024
231.652	0.38565	15.5754
231.652	0.38556	15.7485
231.652	0.38546	15.9215
231.652	0.38536	16.0946
231.652	0.38527	16.2677
231.652	0.38517	16.4407
231.652	0.38508	16.6138
231.652	0.38499	16.7869
231.652	0.38489	16.9599
231.652	0.3848	17.133
231.992	0.41584	0
231.992	0.41307	0.17306
231.992	0.41059	0.34612
231.992	0.40849	0.51918
231.992	0.40682	0.69224
231.992	0.40553	0.8653
231.992	0.40451	1.03836
231.992	0.4037	1.21142
231.992	0.40304	1.38448
231.992	0.40247	1.55754
231.992	0.40198	1.7306
231.992	0.40154	1.90366
231.992	0.40115	2.07672
231.992	0.4008	2.24978
231.992	0.40048	2.42284
231.992	0.40018	2.5959
231.992	0.39991	2.76896
231.992	0.39965	2.94202
231.992	0.3994	3.11508
231.992	0.39917	3.28814
231.992	0.39895	3.46121
231.992	0.39874	3.63427
231.992	0.39854	3.80733
231.992	0.39835	3.98039
231.992	0.39816	4.15345
231.992	0.39798	4.32651
231.992	0.3978	4.49957
231.992	0.39763	4.67263
231.992	0.39745	4.84569
231.992	0.39728	5.01875
231.992	0.39712	5.19181
231.992	0.39696	5.36487
231.992	0.3968	5.53793
231.992	0.39664	5.71099
231.992	0.39649	5.88405
231.992	0.39634	6.05711
231.992	0.39619	6.23017
231.992	0.39604	6.40323
231.992	0.3959	6.57629
231.992	0.39576	6.74935
231.992	0.39562	6.92241
231.992	0.39548	7.09547
231.992	0.39534	7.26853
231.992	0.39521	7.44159
231.992	0.39508	7.61465
231.992	0.39494	7.78771
231.992	0.39481	7.96077
231.992	0.39468	8.13383
231.992	0.39456	8.30689
231.992	0.39443	8.47995
231.992	0.39431	8.65301
231.992	0.39418	8.82607
231.992	0.39406	8.99913
231.992	0.39394	9.17219
231.992	0.39382	9.34525
231.992	0.3937	9.51831
231.992	0.39358	9.69137
231.992	0.39347	9.86443
231.992	0.39335	10.0375
231.992	0.39324	10.2106
231.992	0.39312	10.3836
231.992	0.39301	10.5567
231.992	0.39289	10.7297
231.992	0.39278	10.9028
231.992	0.39266	11.0759
231.992	0.39255	11.2489
231.992	0.39244	11.422
231.992	0.39233	11.595
231.992	0.39222	11.7681
231.992	0.39211	11.9412
231.992	0.392	12.1142
231.992	0.3919	12.2873
231.992	0.39179	12.4603
231.992	0.39168	12.6334
231.992	0.39158	12.8065
231.992	0.39147	12.9795
231.992	0.39137	13.1526
231.992	0.39126	13.3256
231.992	0.39116	13.4987
231.992	0.39106	13.6718
231.992	0.39096	13.8448
231.992	0.39086	14.0179
231.992	0.39076	14.1909
231.992	0.39066	14.364
231.992	0.39056	14.5371
231.992	0.39046	14.7101
231.992	0.39036	14.8832
231.992	0.39026	15.0562
231.992	0.39016	15.2293
231.992	0.39007	15.4024
231.992	0.38997	15.5754
231.992	0.38988	15.7485
231.992	0.38978	15.9215
231.992	0.38969	16.0946
231.992	0.38959	16.2677
231.992	0.3895	16.4407
231.992	0.38941	16.6138
231.992	0.38932	16.7869
231.992	0.38922	16.9599
231.992	0.38913	17.133
232.336	0.42038	0
232.336	0.41763	0.17306
232.336	0.41512	0.34612
232.336	0.41299	0.51918
232.336	0.41127	0.69224
232.336	0.4099	0.8653
232.336	0.40884	1.03836
232.336	0.408	1.21142
232.336	0.4073	1.38448
232.336	0.40672	1.55754
232.336	0.40621	1.7306
232.336	0.40577	1.90366
232.336	0.40538	2.07672
232.336	0.40502	2.24978
232.336	0.4047	2.42284
232.336	0.4044	2.5959
232.336	0.40412	2.76896
232.336	0.40387	2.94202
232.336	0.40362	3.11508
232.336	0.40339	3.28814
232.336	0.40317	3.46121
232.336	0.40296	3.63427
232.336	0.40276	3.80733
232.336	0.40257	3.98039
232.336	0.40238	4.15345
232.336	0.4022	4.32651
232.336	0.40202	4.49957
232.336	0.40184	4.67263
232.336	0.40167	4.84569
232.336	0.4015	5.01875
232.336	0.40133	5.19181
232.336	0.40117	5.36487
232.336	0.40102	5.53793
232.336	0.40086	5.71099
232.336	0.40071	5.88405
232.336	0.40056	6.05711
232.336	0.40041	6.23017
232.336	0.40027	6.40323
232.336	0.40013	6.57629
232.336	0.39999	6.74935
232.336	0.39985	6.92241
232.336	0.39971	7.09547
232.336	0.39958	7.26853
232.336	0.39944	7.44159
232.336	0.39931	7.61465
232.336	0.39918	7.78771
232.336	0.39905	7.96077
232.336	0.39892	8.13383
232.336	0.3988	8.30689
232.336	0.39867	8.47995
232.336	0.39855	8.65301
232.336	0.39843	8.82607
232.336	0.39831	8.99913
232.336	0.39819	9.17219
232.336	0.39807	9.34525
232.336	0.39795	9.51831
232.336	0.39783	9.69137
232.336	0.39772	9.86443
232.336	0.3976	10.0375
232.336	0.39749	10.2106
232.336	0.39737	10.3836
232.336	0.39726	10.5567
232.336	0.39714	10.7297
232.336	0.39703	10.9028
232.336	0.39692	11.0759
232.336	0.3968	11.2489
232.336	0.39669	11.422
232.336	0.39658	11.595
232.336	0.39647	11.7681
232.336	0.39637	11.9412
232.336	0.39626	12.1142
232.336	0.39615	12.2873
232.336	0.39604	12.4603
232.336	0.39594	12.6334
232.336	0.39583	12.8065
232.336	0.39573	12.9795
232.336	0.39562	13.1526
232.336	0.39552	13.3256
232.336	0.39542	13.4987
232.336	0.39532	13.6718
232.336	0.39522	13.8448
232.336	0.39512	14.0179
232.336	0.39502	14.1909
232.336	0.39492	14.364
232.336	0.39482	14.5371
232.336	0.39472	14.7101
232.336	0.39462	14.8832
232.336	0.39453	15.0562
232.336	0.39443	15.2293
232.336	0.39433	15.4024
232.336	0.39424	15.5754
232.336	0.39414	15.7485
232.336	0.39405	15.9215
232.336	0.39396	16.0946
232.336	0.39386	16.2677
232.336	0.39377	16.4407
232.336	0.39368	16.6138
232.336	0.39358	16.7869
232.336	0.39349	16.9599
232.336	0.3934	17.133
232.686	0.42491	0
232.686	0.4222	0.17306
232.686	0.41969	0.34612
232.686	0.41751	0.51918
232.686	0.41572	0.69224
232.686	0.41431	0.8653
232.686	0.4132	1.03836
232.686	0.41233	1.21142
232.686	0.41161	1.38448
232.686	0.41101	1.55754
232.686	0.41049	1.7306
232.686	0.41003	1.90366
232.686	0.40962	2.07672
232.686	0.40926	2.24978
232.686	0.40893	2.42284
232.686	0.40862	2.5959
232.686	0.40834	2.76896
232.686	0.40808	2.94202
232.686	0.40783	3.11508
232.686	0.40759	3.28814
232.686	0.40737	3.46121
232.686	0.40716	3.63427
232.686	0.40695	3.80733
232.686	0.40675	3.98039
232.686	0.40656	4.15345
232.686	0.40638	4.32651
232.686	0.40619	4.49957
232.686	0.40602	4.67263
232.686	0.40585	4.84569
232.686	0.40568	5.01875
232.686	0.40552	5.19181
232.686	0.40536	5.36487
232.686	0.4052	5.53793
232.686	0.40505	5.71099
232.686	0.4049	5.88405
232.686	0.40475	6.05711
232.686	0.4046	6.23017
232.686	0.40446	6.40323
232.686	0.40432	6.57629
232.686	0.40418	6.74935
232.686	0.40404	6.92241
232.686	0.40391	7.09547
232.686	0.40377	7.26853
232.686	0.40364	7.44159
232.686	0.40351	7.61465
232.686	0.40338	7.78771
232.686	0.40325	7.96077
232.686	0.40313	8.13383
232.686	0.403	8.30689
232.686	0.40288	8.47995
232.686	0.40276	8.65301
232.686	0.40264	8.82607
232.686	0.40252	8.99913
232.686	0.4024	9.17219
232.686	0.40228	9.34525
232.686	0.40216	9.51831
232.686	0.40204	9.69137
232.686	0.40193	9.86443
232.686	0.40181	10.0375
232.686	0.40169	10.2106
232.686	0.40158	10.3836
232.686	0.40147	10.5567
232.686	0.40135	10.7297
232.686	0.40124	10.9028
232.686	0.40113	11.0759
232.686	0.40102	11.2489
232.686	0.40091	11.422
232.686	0.4008	11.595
232.686	0.4007	11.7681
232.686	0.40059	11.9412
232.686	0.40048	12.1142
232.686	0.40038	12.2873
232.686	0.40027	12.4603
232.686	0.40017	12.6334
232.686	0.40006	12.8065
232.686	0.39996	12.9795
232.686	0.39986	13.1526
232.686	0.39976	13.3256
232.686	0.39965	13.4987
232.686	0.39955	13.6718
232.686	0.39945	13.8448
232.686	0.39935	14.0179
232.686	0.39926	14.1909
232.686	0.39916	14.364
232.686	0.39906	14.5371
232.686	0.39896	14.7101
232.686	0.39887	14.8832
232.686	0.39877	15.0562
232.686	0.39868	15.2293
232.686	0.39858	15.4024
232.686	0.39849	15.5754
232.686	0.3984	15.7485
232.686	0.3983	15.9215
232.686	0.39821	16.0946
232.686	0.39812	16.2677
232.686	0.39803	16.4407
232.686	0.39793	16.6138
232.686	0.39784	16.7869
232.686	0.39775	16.9599
232.686	0.39766	17.133
233.04	0.42944	0
233.04	0.42677	0.17306
233.04	0.42425	0.34612
233.04	0.42204	0.51918
233.04	0.4202	0.69224
233.04	0.41872	0.8653
233.04	0.41756	1.03836
233.04	0.41665	1.21142
233.04	0.41591	1.38448
233.04	0.41528	1.55754
233.04	0.41475	1.7306
233.04	0.41428	1.90366
233.04	0.41387	2.07672
233.04	0.4135	2.24978
233.04	0.41316	2.42284
233.04	0.41285	2.5959
233.04	0.41256	2.76896
233.04	0.4123	2.94202
233.04	0.41205	3.11508
233.04	0.41181	3.28814
233.04	0.41158	3.46121
233.04	0.41137	3.63427
233.04	0.41116	3.80733
233.04	0.41096	3.98039
233.04	0.41076	4.15345
233.04	0.41057	4.32651
233.04	0.41039	4.49957
233.04	0.41021	4.67263
233.04	0.41004	4.84569
233.04	0.40987	5.01875
233.04	0.4097	5.19181
233.04	0.40954	5.36487
233.04	0.40938	5.53793
233.04	0.40923	5.71099
233.04	0.40908	5.88405
233.04	0.40893	6.05711
233.04	0.40878	6.23017
233.04	0.40863	6.40323
233.04	0.40849	6.57629
233.04	0.40835	6.74935
233.04	0.40821	6.92241
233.04	0.40807	7.09547
233.04	0.40794	7.26853
233.04	0.40781	7.44159
233.04	0.40767	7.61465
233.04	0.40754	7.78771
233.04	0.40741	7.96077
233.04	0.40729	8.13383
233.04	0.40716	8.30689
233.04	0.40704	8.47995
233.04	0.40691	8.65301
233.04	0.40679	8.82607
233.04	0.40667	8.99913
233.04	0.40655	9.17219
233.04	0.40643	9.34525
233.04	0.40631	9.51831
233.04	0.40619	9.69137
233.04	0.40608	9.86443
233.04	0.40596	10.0375
233.04	0.40585	10.2106
233.04	0.40574	10.3836
233.04	0.40562	10.5567
233.04	0.40551	10.7297
233.04	0.4054	10.9028
233.04	0.40529	11.0759
233.04	0.40518	11.2489
233.04	0.40508	11.422
233.04	0.40497	11.595
233.04	0.40486	11.7681
233.04	0.40476	11.9412
233.04	0.40465	12.1142
233.04	0.40455	12.2873
233.04	0.40444	12.4603
233.04	0.40434	12.6334
233.04	0.40424	12.8065
233.04	0.40413	12.9795
233.04	0.40403	13.1526
233.04	0.40393	13.3256
233.04	0.40383	13.4987
233.04	0.40373	13.6718
233.04	0.40364	13.8448
233.04	0.40354	14.0179
233.04	0.40344	14.1909
233.04	0.40334	14.364
233.04	0.40325	14.5371
233.04	0.40315	14.7101
233.04	0.40306	14.8832
233.04	0.40296	15.0562
233.04	0.40287	15.2293
233.04	0.40277	15.4024
233.04	0.40268	15.5754
233.04	0.40259	15.7485
233.04	0.4025	15.9215
233.04	0.40241	16.0946
233.04	0.40231	16.2677
233.04	0.40222	16.4407
233.04	0.40213	16.6138
233.04	0.40204	16.7869
233.04	0.40195	16.9599
233.04	0.40186	17.133
233.4	0.43395	0
233.4	0.43135	0.17306
233.4	0.42885	0.34612
233.4	0.4266	0.51918
233.4	0.42471	0.69224
233.4	0.42318	0.8653
233.4	0.42197	1.03836
233.4	0.42101	1.21142
233.4	0.42024	1.38448
233.4	0.4196	1.55754
233.4	0.41904	1.7306
233.4	0.41856	1.90366
233.4	0.41814	2.07672
233.4	0.41776	2.24978
233.4	0.41741	2.42284
233.4	0.41709	2.5959
233.4	0.4168	2.76896
233.4	0.41653	2.94202
233.4	0.41627	3.11508
233.4	0.41603	3.28814
233.4	0.4158	3.46121
233.4	0.41558	3.63427
233.4	0.41537	3.80733
233.4	0.41516	3.98039
233.4	0.41497	4.15345
233.4	0.41478	4.32651
233.4	0.41459	4.49957
233.4	0.41442	4.67263
233.4	0.41424	4.84569
233.4	0.41407	5.01875
233.4	0.41391	5.19181
233.4	0.41374	5.36487
233.4	0.41358	5.53793
233.4	0.41343	5.71099
233.4	0.41328	5.88405
233.4	0.41313	6.05711
233.4	0.41298	6.23017
233.4	0.41283	6.40323
233.4	0.41269	6.57629
233.4	0.41255	6.74935
233.4	0.41241	6.92241
233.4	0.41227	7.09547
233.4	0.41214	7.26853
233.4	0.41201	7.44159
233.4	0.41187	7.61465
233.4	0.41174	7.78771
233.4	0.41161	7.96077
233.4	0.41149	8.13383
233.4	0.41136	8.30689
233.4	0.41123	8.47995
233.4	0.41111	8.65301
233.4	0.41099	8.82607
233.4	0.41086	8.99913
233.4	0.41074	9.17219
233.4	0.41062	9.34525
233.4	0.4105	9.51831
233.4	0.41038	9.69137
233.4	0.41027	9.86443
233.4	0.41015	10.0375
233.4	0.41004	10.2106
233.4	0.40992	10.3836
233.4	0.40981	10.5567
233.4	0.4097	10.7297
233.4	0.40959	10.9028
233.4	0.40947	11.0759
233.4	0.40937	11.2489
233.4	0.40926	11.422
233.4	0.40915	11.595
233.4	0.40904	11.7681
233.4	0.40894	11.9412
233.4	0.40883	12.1142
233.4	0.40872	12.2873
233.4	0.40862	12.4603
233.4	0.40852	12.6334
233.4	0.40841	12.8065
233.4	0.40831	12.9795
233.4	0.40821	13.1526
233.4	0.40811	13.3256
233.4	0.40801	13.4987
233.4	0.40791	13.6718
233.4	0.40781	13.8448
233.4	0.40771	14.0179
233.4	0.40761	14.1909
233.4	0.40751	14.364
233.4	0.40742	14.5371
233.4	0.40732	14.7101
233.4	0.40722	14.8832
233.4	0.40713	15.0562
233.4	0.40704	15.2293
233.4	0.40694	15.4024
233.4	0.40685	15.5754
233.4	0.40676	15.7485
233.4	0.40666	15.9215
233.4	0.40657	16.0946
233.4	0.40648	16.2677
233.4	0.40639	16.4407
233.4	0.40629	16.6138
233.4	0.4062	16.7869
233.4	0.40611	16.9599
233.4	0.40602	17.133
233.766	0.43847	0
233.766	0.43593	0.17306
233.766	0.43345	0.34612
233.766	0.43119	0.51918
233.766	0.42926	0.69224
233.766	0.42766	0.8653
233.766	0.4264	1.03836
233.766	0.4254	1.21142
233.766	0.4246	1.38448
233.766	0.42393	1.55754
233.766	0.42337	1.7306
233.766	0.42287	1.90366
233.766	0.42244	2.07672
233.766	0.42205	2.24978
233.766	0.4217	2.42284
233.766	0.42137	2.5959
233.766	0.42108	2.76896
233.766	0.4208	2.94202
233.766	0.42054	3.11508
233.766	0.42029	3.28814
233.766	0.42006	3.46121
233.766	0.41983	3.63427
233.766	0.41962	3.80733
233.766	0.41941	3.98039
233.766	0.41921	4.15345
233.766	0.41902	4.32651
233.766	0.41883	4.49957
233.766	0.41865	4.67263
233.766	0.41847	4.84569
233.766	0.4183	5.01875
233.766	0.41813	5.19181
233.766	0.41797	5.36487
233.766	0.41781	5.53793
233.766	0.41765	5.71099
233.766	0.4175	5.88405
233.766	0.41735	6.05711
233.766	0.4172	6.23017
233.766	0.41705	6.40323
233.766	0.41691	6.57629
233.766	0.41676	6.74935
233.766	0.41662	6.92241
233.766	0.41649	7.09547
233.766	0.41635	7.26853
233.766	0.41622	7.44159
233.766	0.41608	7.61465
233.766	0.41595	7.78771
233.766	0.41582	7.96077
233.766	0.41569	8.13383
233.766	0.41556	8.30689
233.766	0.41544	8.47995
233.766	0.41531	8.65301
233.766	0.41519	8.82607
233.766	0.41507	8.99913
233.766	0.41494	9.17219
233.766	0.41482	9.34525
233.766	0.4147	9.51831
233.766	0.41459	9.69137
233.766	0.41447	9.86443
233.766	0.41435	10.0375
233.766	0.41424	10.2106
233.766	0.41413	10.3836
233.766	0.41401	10.5567
233.766	0.4139	10.7297
233.766	0.41379	10.9028
233.766	0.41368	11.0759
233.766	0.41357	11.2489
233.766	0.41346	11.422
233.766	0.41335	11.595
233.766	0.41325	11.7681
233.766	0.41314	11.9412
233.766	0.41303	12.1142
233.766	0.41293	12.2873
233.766	0.41282	12.4603
233.766	0.41272	12.6334
233.766	0.41262	12.8065
233.766	0.41252	12.9795
233.766	0.41241	13.1526
233.766	0.41231	13.3256
233.766	0.41221	13.4987
233.766	0.41211	13.6718
233.766	0.41202	13.8448
233.766	0.41192	14.0179
233.766	0.41182	14.1909
233.766	0.41172	14.364
233.766	0.41163	14.5371
233.766	0.41153	14.7101
233.766	0.41143	14.8832
233.766	0.41134	15.0562
233.766	0.41124	15.2293
233.766	0.41115	15.4024
233.766	0.41105	15.5754
233.766	0.41096	15.7485
233.766	0.41087	15.9215
233.766	0.41077	16.0946
233.766	0.41068	16.2677
233.766	0.41059	16.4407
233.766	0.4105	16.6138
233.766	0.41041	16.7869
233.766	0.41032	16.9599
233.766	0.41022	17.133
234.135	0.44298	0
234.135	0.44049	0.17306
234.135	0.43803	0.34612
234.135	0.43575	0.51918
234.135	0.43379	0.69224
234.135	0.43215	0.8653
234.135	0.43084	1.03836
234.135	0.4298	1.21142
234.135	0.42896	1.38448
234.135	0.42827	1.55754
234.135	0.42768	1.7306
234.135	0.42718	1.90366
234.135	0.42673	2.07672
234.135	0.42633	2.24978
234.135	0.42597	2.42284
234.135	0.42564	2.5959
234.135	0.42534	2.76896
234.135	0.42505	2.94202
234.135	0.42479	3.11508
234.135	0.42454	3.28814
234.135	0.4243	3.46121
234.135	0.42407	3.63427
234.135	0.42385	3.80733
234.135	0.42364	3.98039
234.135	0.42344	4.15345
234.135	0.42325	4.32651
234.135	0.42306	4.49957
234.135	0.42288	4.67263
234.135	0.4227	4.84569
234.135	0.42253	5.01875
234.135	0.42236	5.19181
234.135	0.42219	5.36487
234.135	0.42203	5.53793
234.135	0.42187	5.71099
234.135	0.42172	5.88405
234.135	0.42157	6.05711
234.135	0.42142	6.23017
234.135	0.42127	6.40323
234.135	0.42112	6.57629
234.135	0.42098	6.74935
234.135	0.42084	6.92241
234.135	0.4207	7.09547
234.135	0.42057	7.26853
234.135	0.42043	7.44159
234.135	0.4203	7.61465
234.135	0.42016	7.78771
234.135	0.42003	7.96077
234.135	0.4199	8.13383
234.135	0.41977	8.30689
234.135	0.41964	8.47995
234.135	0.41952	8.65301
234.135	0.41939	8.82607
234.135	0.41927	8.99913
234.135	0.41915	9.17219
234.135	0.41903	9.34525
234.135	0.41891	9.51831
234.135	0.41879	9.69137
234.135	0.41867	9.86443
234.135	0.41855	10.0375
234.135	0.41844	10.2106
234.135	0.41832	10.3836
234.135	0.41821	10.5567
234.135	0.4181	10.7297
234.135	0.41799	10.9028
234.135	0.41787	11.0759
234.135	0.41776	11.2489
234.135	0.41765	11.422
234.135	0.41755	11.595
234.135	0.41744	11.7681
234.135	0.41733	11.9412
234.135	0.41723	12.1142
234.135	0.41712	12.2873
234.135	0.41702	12.4603
234.135	0.41691	12.6334
234.135	0.41681	12.8065
234.135	0.4167	12.9795
234.135	0.4166	13.1526
234.135	0.4165	13.3256
234.135	0.4164	13.4987
234.135	0.4163	13.6718
234.135	0.4162	13.8448
234.135	0.4161	14.0179
234.135	0.416	14.1909
234.135	0.41591	14.364
234.135	0.41581	14.5371
234.135	0.41571	14.7101
234.135	0.41562	14.8832
234.135	0.41552	15.0562
234.135	0.41542	15.2293
234.135	0.41533	15.4024
234.135	0.41524	15.5754
234.135	0.41514	15.7485
234.135	0.41505	15.9215
234.135	0.41496	16.0946
234.135	0.41486	16.2677
234.135	0.41477	16.4407
234.135	0.41468	16.6138
234.135	0.41459	16.7869
234.135	0.4145	16.9599
234.135	0.41441	17.133
234.51	0.44749	0
234.51	0.44507	0.17306
234.51	0.44264	0.34612
234.51	0.44035	0.51918
234.51	0.43834	0.69224
234.51	0.43666	0.8653
234.51	0.4353	1.03836
234.51	0.43422	1.21142
234.51	0.43335	1.38448
234.51	0.43263	1.55754
234.51	0.43203	1.7306
234.51	0.43151	1.90366
234.51	0.43105	2.07672
234.51	0.43064	2.24978
234.51	0.43027	2.42284
234.51	0.42994	2.5959
234.51	0.42963	2.76896
234.51	0.42934	2.94202
234.51	0.42907	3.11508
234.51	0.42881	3.28814
234.51	0.42857	3.46121
234.51	0.42834	3.63427
234.51	0.42812	3.80733
234.51	0.42791	3.98039
234.51	0.4277	4.15345
234.51	0.42751	4.32651
234.51	0.42731	4.49957
234.51	0.42713	4.67263
234.51	0.42695	4.84569
234.51	0.42678	5.01875
234.51	0.42661	5.19181
234.51	0.42644	5.36487
234.51	0.42628	5.53793
234.51	0.42612	5.71099
234.51	0.42596	5.88405
234.51	0.42581	6.05711
234.51	0.42566	6.23017
234.51	0.42551	6.40323
234.51	0.42536	6.57629
234.51	0.42522	6.74935
234.51	0.42508	6.92241
234.51	0.42494	7.09547
234.51	0.4248	7.26853
234.51	0.42466	7.44159
234.51	0.42453	7.61465
234.51	0.42439	7.78771
234.51	0.42426	7.96077
234.51	0.42413	8.13383
234.51	0.424	8.30689
234.51	0.42387	8.47995
234.51	0.42375	8.65301
234.51	0.42362	8.82607
234.51	0.4235	8.99913
234.51	0.42338	9.17219
234.51	0.42325	9.34525
234.51	0.42313	9.51831
234.51	0.42301	9.69137
234.51	0.4229	9.86443
234.51	0.42278	10.0375
234.51	0.42267	10.2106
234.51	0.42255	10.3836
234.51	0.42244	10.5567
234.51	0.42232	10.7297
234.51	0.42221	10.9028
234.51	0.4221	11.0759
234.51	0.42199	11.2489
234.51	0.42188	11.422
234.51	0.42177	11.595
234.51	0.42167	11.7681
234.51	0.42156	11.9412
234.51	0.42145	12.1142
234.51	0.42135	12.2873
234.51	0.42124	12.4603
234.51	0.42114	12.6334
234.51	0.42103	12.8065
234.51	0.42093	12.9795
234.51	0.42083	13.1526
234.51	0.42073	13.3256
234.51	0.42063	13.4987
234.51	0.42053	13.6718
234.51	0.42043	13.8448
234.51	0.42033	14.0179
234.51	0.42023	14.1909
234.51	0.42013	14.364
234.51	0.42003	14.5371
234.51	0.41993	14.7101
234.51	0.41984	14.8832
234.51	0.41974	15.0562
234.51	0.41965	15.2293
234.51	0.41955	15.4024
234.51	0.41946	15.5754
234.51	0.41936	15.7485
234.51	0.41927	15.9215
234.51	0.41917	16.0946
234.51	0.41908	16.2677
234.51	0.41899	16.4407
234.51	0.4189	16.6138
234.51	0.41881	16.7869
234.51	0.41872	16.9599
234.51	0.41862	17.133
234.889	0.45199	0
234.889	0.44964	0.17306
234.889	0.44725	0.34612
234.889	0.44496	0.51918
234.889	0.44293	0.69224
234.889	0.44119	0.8653
234.889	0.43976	1.03836
234.889	0.43863	1.21142
234.889	0.43772	1.38448
234.889	0.43698	1.55754
234.889	0.43636	1.7306
234.889	0.43583	1.90366
234.889	0.43536	2.07672
234.889	0.43494	2.24978
234.889	0.43457	2.42284
234.889	0.43423	2.5959
234.889	0.43391	2.76896
234.889	0.43362	2.94202
234.889	0.43334	3.11508
234.889	0.43308	3.28814
234.889	0.43283	3.46121
234.889	0.4326	3.63427
234.889	0.43238	3.80733
234.889	0.43216	3.98039
234.889	0.43196	4.15345
234.889	0.43176	4.32651
234.889	0.43157	4.49957
234.889	0.43138	4.67263
234.889	0.4312	4.84569
234.889	0.43103	5.01875
234.889	0.43086	5.19181
234.889	0.43069	5.36487
234.889	0.43052	5.53793
234.889	0.43036	5.71099
234.889	0.43021	5.88405
234.889	0.43005	6.05711
234.889	0.4299	6.23017
234.889	0.42975	6.40323
234.889	0.42961	6.57629
234.889	0.42946	6.74935
234.889	0.42932	6.92241
234.889	0.42918	7.09547
234.889	0.42904	7.26853
234.889	0.4289	7.44159
234.889	0.42876	7.61465
234.889	0.42863	7.78771
234.889	0.4285	7.96077
234.889	0.42836	8.13383
234.889	0.42824	8.30689
234.889	0.42811	8.47995
234.889	0.42798	8.65301
234.889	0.42786	8.82607
234.889	0.42773	8.99913
234.889	0.42761	9.17219
234.889	0.42749	9.34525
234.889	0.42737	9.51831
234.889	0.42725	9.69137
234.889	0.42713	9.86443
234.889	0.42701	10.0375
234.889	0.4269	10.2106
234.889	0.42678	10.3836
234.889	0.42667	10.5567
234.889	0.42655	10.7297
234.889	0.42644	10.9028
234.889	0.42633	11.0759
234.889	0.42622	11.2489
234.889	0.42611	11.422
234.889	0.426	11.595
234.889	0.42589	11.7681
234.889	0.42578	11.9412
234.889	0.42568	12.1142
234.889	0.42557	12.2873
234.889	0.42547	12.4603
234.889	0.42536	12.6334
234.889	0.42526	12.8065
234.889	0.42516	12.9795
234.889	0.42505	13.1526
234.889	0.42495	13.3256
234.889	0.42485	13.4987
234.889	0.42475	13.6718
234.889	0.42465	13.8448
234.889	0.42455	14.0179
234.889	0.42445	14.1909
234.889	0.42435	14.364
234.889	0.42425	14.5371
234.889	0.42415	14.7101
234.889	0.42406	14.8832
234.889	0.42396	15.0562
234.889	0.42387	15.2293
234.889	0.42377	15.4024
234.889	0.42368	15.5754
234.889	0.42358	15.7485
234.889	0.42349	15.9215
234.889	0.4234	16.0946
234.889	0.4233	16.2677
234.889	0.42321	16.4407
234.889	0.42312	16.6138
234.889	0.42303	16.7869
234.889	0.42294	16.9599
[truncated: 26,101 more rows]

## Sheet: panel c for 85PST-15PMW
Cold end temperature Tc (K)	Temperature span Th - Tc (K)	Pumped heat Q (MJ m-3)
236.448	0	7136.18
236.448	0.4	7136.18
236.448	0.803	7136.18
236.448	1.211	7136.18
236.448	1.622	7136.18
236.448	2.036	7136.18
236.448	2.454	7136.18
236.448	2.875	7136.18
236.448	3.299	7136.18
236.448	3.725	7136.18
236.448	4.154	7136.18
236.448	4.585	7136.18
236.448	5.019	7136.18
236.448	5.456	7136.18
236.448	5.894	7136.18
236.448	6.335	7136.18
236.448	6.777	7136.18
236.448	7.221	7136.18
236.448	7.667	7136.18
236.448	8.115	7136.18
236.448	8.565	7136.18
236.448	9.019	7136.18
236.448	9.472	7136.18
236.448	9.928	7136.18
236.448	10.385	7136.18
236.448	10.844	7136.18
236.448	11.305	7136.18
236.448	11.767	7136.18
236.448	12.229	7136.18
236.448	12.693	7136.18
236.448	13.158	7136.18
236.448	13.623	7136.18
236.448	14.09	7136.18
236.448	14.559	7136.18
236.448	15.03	7136.18
236.448	15.501	7136.18
236.448	15.972	7136.18
236.448	16.444	7136.18
236.448	16.918	7136.18
236.448	17.392	7136.18
236.448	17.868	7136.18
236.448	18.343	7136.18
236.448	18.821	7136.18
236.448	19.297	7136.18
236.448	19.775	7136.18
236.448	20.254	7136.18
236.448	20.733	7136.18
236.448	21.214	7136.18
236.448	21.695	7136.18
236.448	22.176	7136.18
236.448	22.658	7136.18
236.448	23.14	7136.18
236.448	23.623	7136.18
236.448	24.106	7136.18
236.448	24.591	7136.18
236.448	25.075	7136.18
236.448	25.559	7136.18
236.448	26.043	7136.18
236.448	26.527	7136.18
236.448	27.012	7136.18
236.448	27.498	7136.18
236.448	27.982	7136.18
236.448	28.468	7136.18
236.448	28.955	7136.18
236.448	29.44	7136.18
236.448	29.927	7136.18
236.448	30.413	7136.18
236.448	30.9	7136.18
236.448	31.393	7136.18
236.448	31.89	7136.18
236.448	32.386	7136.18
236.448	32.882	7136.18
236.448	33.379	7136.18
236.448	33.876	7136.18
236.448	34.374	7136.18
236.448	34.871	7136.18
236.448	35.367	7136.18
236.448	35.865	7136.18
236.448	36.363	7136.18
236.448	36.861	7136.18
236.448	37.358	7136.18
236.448	37.855	7136.18
236.448	38.354	7136.18
236.448	38.852	7136.18
236.448	39.349	7136.18
236.448	39.848	7136.18
236.448	40.346	7136.18
236.448	40.843	7136.18
236.448	41.341	7136.18
236.448	41.84	7136.18
236.448	42.337	7136.18
236.448	42.836	7136.18
236.448	43.334	7136.18
236.448	43.831	7136.18
236.448	44.328	7136.18
236.448	44.826	7136.18
236.448	45.323	7136.18
236.448	45.82	7136.18
236.448	46.318	7136.18
236.448	46.815	7136.18
236.448	47.312	7136.18
236.448	47.81	7136.18
236.448	48.306	7136.18
236.448	48.807	7136.18
236.448	49.306	7136.18
236.448	49.808	7136.18
236.448	50.31	7136.18
236.448	50.816	7136.18
236.448	51.323	7136.18
236.448	51.829	7136.18
236.448	52.337	7136.18
236.448	52.845	7136.18
236.448	53.351	7136.18
236.448	53.859	7136.18
236.448	54.366	7136.18
236.448	54.874	7136.18
236.448	55.38	7136.18
236.448	55.887	7136.18
236.448	56.393	7136.18
236.448	56.899	7136.18
236.448	57.404	7136.18
236.448	57.911	7136.18
236.448	58.416	7136.18
236.448	58.923	7136.18
236.448	59.428	7136.18
236.448	59.932	7136.18
236.448	60.436	7136.18
236.448	60.941	7136.18
236.448	61.444	7117.22
236.448	61.946	7094.63
236.448	62.448	7072.4
236.448	62.95	7050.52
236.448	63.451	7027.83
236.448	63.953	7004.21
236.448	64.453	6979.92
236.448	64.953	6954.74
236.448	65.453	6928.32
236.448	65.952	6901.76
236.448	66.451	6873.7
236.448	66.949	6844.94
236.448	67.448	6815.34
236.448	67.944	6785.37
236.448	68.442	6754.49
236.448	68.939	6723.09
236.448	69.436	6690.17
236.448	69.93	6655.67
236.448	70.426	6620.3
236.448	70.921	6584.5
236.448	71.417	6547.66
236.448	71.911	6509.71
236.448	72.406	6471.44
236.448	72.899	6432.63
236.448	73.394	6393.75
236.448	73.888	6355.47
236.448	74.382	6316.88
236.448	74.876	6276.71
236.448	75.368	6235.27
236.448	75.86	6190.23
236.448	76.357	6142.83
236.448	76.856	6091.66
236.448	77.355	6037.37
236.448	77.855	5981.94
236.448	78.352	5928.51
236.448	78.852	5877.06
236.448	79.35	5828.45
236.448	79.849	5782.86
236.448	80.348	5739.75
236.448	80.847	5699.37
236.448	81.346	5659.06
236.448	81.846	5618.45
236.448	82.346	5578.1
236.448	82.846	5537.75
236.448	83.347	5498.23
236.448	83.848	5459.46
236.448	84.349	5422.03
236.448	84.852	5386.18
236.448	85.353	5351.7
236.448	85.855	5318.89
236.448	86.356	5286.59
236.448	86.858	5254.97
236.448	87.36	5222.83
236.448	87.863	5190.39
236.448	88.367	5157.35
236.448	88.869	5124.66
236.448	89.372	5093.02
236.448	89.875	5061.92
236.448	90.378	5031.61
236.448	90.881	5000.89
236.448	91.384	4969.95
236.448	91.888	4937.91
236.448	92.391	4904.02
236.448	92.894	4869.12
236.448	93.397	4833.82
236.448	93.9	4798.81
236.448	94.404	4763.43
236.448	94.906	4728.6
236.448	95.409	4694.92
236.448	95.912	4661.4
236.448	96.415	4627.86
236.448	96.917	4593.93
236.448	97.419	4560.6
236.448	97.923	4527.45
236.448	98.425	4494.4
236.448	98.927	4462.05
236.448	99.429	4430.73
236.448	99.931	4400.59
236.448	100.434	4370.63
236.448	100.935	4341.43
236.448	101.437	4312.31
236.448	101.937	4283.7
236.448	102.437	4254.92
236.448	102.938	4226.23
236.448	103.439	4197.95
236.448	103.939	4169.8
236.448	104.439	4142.06
236.448	104.938	4114.72
236.448	105.438	4087.48
236.448	105.937	4059.74
236.448	106.436	4032.21
236.448	106.935	4004.36
236.448	107.434	3977.11
236.448	107.933	3950.01
236.448	108.431	3923.5
236.448	108.929	3897.7
236.448	109.426	3871.71
236.448	109.925	3845.02
236.448	110.423	3818.06
236.448	110.921	3791.44
236.448	111.42	3765.44
236.448	111.918	3740.58
236.448	112.416	3716.04
236.448	112.913	3692.24
236.448	113.411	3668.34
236.448	113.91	3644.21
236.448	114.408	3619.57
236.448	114.904	3593.74
236.448	115.402	3566.03
236.448	115.9	3535.89
236.448	116.402	3503.5
236.448	116.905	3469.4
236.448	117.409	3436.06
236.448	117.912	3404.16
236.448	118.416	3375.75
236.448	118.92	3351.36
236.448	119.422	3329.5
236.448	119.926	3309.62
236.448	120.429	3289.9
236.448	120.932	3270.3
236.448	121.435	3249.38
236.448	121.937	3226.99
236.448	122.441	3204.81
236.448	122.943	3182.69
236.448	123.448	3161.05
236.848	0	7208.64
236.848	0.403	7208.64
236.848	0.811	7208.64
236.848	1.222	7208.64
236.848	1.636	7208.64
236.848	2.054	7208.64
236.848	2.475	7208.64
236.848	2.899	7208.64
236.848	3.325	7208.64
236.848	3.754	7208.64
236.848	4.185	7208.64
236.848	4.619	7208.64
236.848	5.056	7208.64
236.848	5.494	7208.64
236.848	5.935	7208.64
236.848	6.377	7208.64
236.848	6.821	7208.64
236.848	7.267	7208.64
236.848	7.715	7208.64
236.848	8.165	7208.64
236.848	8.619	7208.64
236.848	9.072	7208.64
236.848	9.528	7208.64
236.848	9.985	7208.64
236.848	10.444	7208.64
236.848	10.905	7208.64
236.848	11.367	7208.64
236.848	11.829	7208.64
236.848	12.293	7208.64
236.848	12.758	7208.64
236.848	13.223	7208.64
236.848	13.69	7208.64
236.848	14.159	7208.64
236.848	14.63	7208.64
236.848	15.101	7208.64
236.848	15.572	7208.64
236.848	16.044	7208.64
236.848	16.518	7208.64
236.848	16.992	7208.64
236.848	17.468	7208.64
236.848	17.943	7208.64
236.848	18.421	7208.64
236.848	18.897	7208.64
236.848	19.375	7208.64
236.848	19.854	7208.64
236.848	20.333	7208.64
236.848	20.814	7208.64
236.848	21.295	7208.64
236.848	21.776	7208.64
236.848	22.258	7208.64
236.848	22.74	7208.64
236.848	23.223	7208.64
236.848	23.706	7208.64
236.848	24.191	7208.64
236.848	24.675	7208.64
236.848	25.159	7208.64
236.848	25.643	7208.64
236.848	26.127	7208.64
236.848	26.612	7208.64
236.848	27.098	7208.64
236.848	27.582	7208.64
236.848	28.068	7208.64
236.848	28.555	7208.64
236.848	29.04	7208.64
236.848	29.527	7208.64
236.848	30.013	7208.64
236.848	30.5	7208.64
236.848	30.993	7208.64
236.848	31.49	7208.64
236.848	31.986	7208.64
236.848	32.482	7208.64
236.848	32.979	7208.64
236.848	33.476	7208.64
236.848	33.974	7208.64
236.848	34.471	7208.64
236.848	34.967	7208.64
236.848	35.465	7208.64
236.848	35.963	7208.64
236.848	36.461	7208.64
236.848	36.958	7208.64
236.848	37.455	7208.64
236.848	37.954	7208.64
236.848	38.452	7208.64
236.848	38.949	7208.64
236.848	39.448	7208.64
236.848	39.946	7208.64
236.848	40.443	7208.64
236.848	40.941	7208.64
236.848	41.44	7208.64
236.848	41.937	7208.64
236.848	42.436	7208.64
236.848	42.934	7208.64
236.848	43.431	7208.64
236.848	43.928	7208.64
236.848	44.426	7208.64
236.848	44.923	7208.64
236.848	45.42	7208.64
236.848	45.918	7208.64
236.848	46.415	7208.64
236.848	46.912	7208.64
236.848	47.41	7208.64
236.848	47.906	7208.64
236.848	48.407	7208.64
236.848	48.906	7208.64
236.848	49.408	7208.64
236.848	49.91	7208.64
236.848	50.416	7208.64
236.848	50.923	7208.64
236.848	51.429	7208.64
236.848	51.937	7208.64
236.848	52.445	7208.64
236.848	52.951	7208.64
236.848	53.459	7208.64
236.848	53.966	7208.64
236.848	54.474	7208.64
236.848	54.98	7208.64
236.848	55.487	7208.64
236.848	55.993	7208.64
236.848	56.499	7208.64
236.848	57.004	7208.64
236.848	57.511	7208.64
236.848	58.016	7208.64
236.848	58.523	7208.64
236.848	59.028	7208.64
236.848	59.532	7200.2
236.848	60.036	7175.27
236.848	60.541	7151.49
236.848	61.044	7128.85
236.848	61.546	7106.23
236.848	62.048	7083.96
236.848	62.55	7062.05
236.848	63.051	7039.32
236.848	63.553	7015.67
236.848	64.053	6991.33
236.848	64.553	6966.12
236.848	65.053	6939.66
236.848	65.552	6913.06
236.848	66.051	6884.95
236.848	66.549	6856.14
236.848	67.048	6826.5
236.848	67.544	6796.48
236.848	68.042	6765.56
236.848	68.539	6734.1
236.848	69.036	6701.13
236.848	69.53	6666.58
236.848	70.026	6631.15
236.848	70.521	6595.29
236.848	71.017	6558.39
236.848	71.511	6520.38
236.848	72.006	6482.05
236.848	72.499	6443.18
236.848	72.994	6404.24
236.848	73.488	6365.9
236.848	73.982	6327.25
236.848	74.476	6287.01
236.848	74.968	6245.51
236.848	75.46	6200.4
236.848	75.957	6152.92
236.848	76.456	6101.66
236.848	76.955	6047.29
236.848	77.455	5991.77
236.848	77.952	5938.26
236.848	78.452	5886.73
236.848	78.95	5838.04
236.848	79.449	5792.38
236.848	79.948	5749.2
236.848	80.447	5708.75
236.848	80.946	5668.37
236.848	81.446	5627.71
236.848	81.946	5587.29
236.848	82.446	5546.87
236.848	82.947	5507.29
236.848	83.448	5468.46
236.848	83.949	5430.97
236.848	84.452	5395.06
236.848	84.953	5360.52
236.848	85.455	5327.66
236.848	85.956	5295.32
236.848	86.458	5263.64
236.848	86.96	5231.45
236.848	87.463	5198.95
236.848	87.967	5165.86
236.848	88.469	5133.12
236.848	88.972	5101.43
236.848	89.475	5070.28
236.848	89.978	5039.92
236.848	90.481	5009.15
236.848	90.984	4978.16
236.848	91.488	4946.07
236.848	91.991	4912.13
236.848	92.494	4877.16
236.848	92.997	4841.81
236.848	93.5	4806.74
236.848	94.004	4771.31
236.848	94.506	4736.42
236.848	95.009	4702.68
236.848	95.512	4669.11
236.848	96.015	4635.52
236.848	96.517	4601.54
236.848	97.019	4568.15
236.848	97.523	4534.94
236.848	98.025	4501.84
236.848	98.527	4469.44
236.848	99.029	4438.07
236.848	99.531	4407.88
236.848	100.034	4377.88
236.848	100.535	4348.62
236.848	101.037	4319.45
236.848	101.537	4290.8
236.848	102.037	4261.98
236.848	102.538	4233.24
236.848	103.039	4204.92
236.848	103.539	4176.71
236.848	104.039	4148.93
236.848	104.538	4121.54
236.848	105.038	4094.27
236.848	105.537	4066.47
236.848	106.036	4038.9
236.848	106.535	4011.01
236.848	107.034	3983.71
236.848	107.533	3956.57
236.848	108.031	3930.02
236.848	108.529	3904.17
236.848	109.026	3878.14
236.848	109.525	3851.41
236.848	110.023	3824.4
236.848	110.521	3797.74
236.848	111.02	3771.7
236.848	111.518	3746.8
236.848	112.016	3722.22
236.848	112.513	3698.38
236.848	113.011	3674.44
236.848	113.51	3650.27
236.848	114.008	3625.59
236.848	114.504	3599.72
236.848	115.002	3571.96
236.848	115.5	3541.77
236.848	116.002	3509.33
236.848	116.505	3475.17
236.848	117.009	3441.78
236.848	117.512	3409.82
236.848	118.016	3381.37
236.848	118.52	3356.94
236.848	119.022	3335.05
236.848	119.526	3315.13
236.848	120.029	3295.38
236.848	120.532	3275.75
236.848	121.035	3254.8
236.848	121.537	3232.37
236.848	122.041	3210.15
236.848	122.543	3187.99
236.848	123.048	3166.32
237.251	0	7279.66
237.251	0.408	7279.66
237.251	0.819	7279.66
237.251	1.233	7279.66
237.251	1.651	7279.66
237.251	2.072	7279.66
237.251	2.496	7279.66
237.251	2.922	7279.66
237.251	3.351	7279.66
237.251	3.782	7279.66
237.251	4.216	7279.66
237.251	4.653	7279.66
237.251	5.091	7279.66
237.251	5.532	7279.66
237.251	5.974	7279.66
237.251	6.418	7279.66
237.251	6.864	7279.66
237.251	7.312	7279.66
237.251	7.762	7279.66
237.251	8.216	7279.66
237.251	8.669	7279.66
237.251	9.125	7279.66
237.251	9.582	7279.66
237.251	10.041	7279.66
237.251	10.502	7279.66
237.251	10.964	7279.66
237.251	11.426	7279.66
237.251	11.89	7279.66
237.251	12.355	7279.66
237.251	12.82	7279.66
237.251	13.287	7279.66
237.251	13.756	7279.66
237.251	14.227	7279.66
237.251	14.698	7279.66
237.251	15.169	7279.66
237.251	15.641	7279.66
237.251	16.115	7279.66
237.251	16.589	7279.66
237.251	17.065	7279.66
237.251	17.54	7279.66
237.251	18.018	7279.66
237.251	18.494	7279.66
237.251	18.972	7279.66
237.251	19.451	7279.66
237.251	19.93	7279.66
237.251	20.411	7279.66
237.251	20.892	7279.66
237.251	21.373	7279.66
237.251	21.855	7279.66
237.251	22.337	7279.66
237.251	22.82	7279.66
237.251	23.303	7279.66
237.251	23.788	7279.66
237.251	24.272	7279.66
237.251	24.756	7279.66
237.251	25.24	7279.66
237.251	25.724	7279.66
237.251	26.209	7279.66
237.251	26.695	7279.66
237.251	27.179	7279.66
237.251	27.665	7279.66
237.251	28.152	7279.66
237.251	28.637	7279.66
237.251	29.124	7279.66
237.251	29.61	7279.66
237.251	30.097	7279.66
237.251	30.59	7279.66
237.251	31.087	7279.66
237.251	31.583	7279.66
237.251	32.079	7279.66
237.251	32.576	7279.66
237.251	33.073	7279.66
237.251	33.571	7279.66
237.251	34.068	7279.66
237.251	34.564	7279.66
237.251	35.062	7279.66
237.251	35.56	7279.66
237.251	36.058	7279.66
237.251	36.555	7279.66
237.251	37.052	7279.66
237.251	37.551	7279.66
237.251	38.049	7279.66
237.251	38.546	7279.66
237.251	39.045	7279.66
237.251	39.543	7279.66
237.251	40.04	7279.66
237.251	40.538	7279.66
237.251	41.037	7279.66
237.251	41.534	7279.66
237.251	42.033	7279.66
237.251	42.531	7279.66
237.251	43.028	7279.66
237.251	43.525	7279.66
237.251	44.023	7279.66
237.251	44.52	7279.66
237.251	45.017	7279.66
237.251	45.515	7279.66
237.251	46.012	7279.66
237.251	46.509	7279.66
237.251	47.007	7279.66
237.251	47.503	7279.66
237.251	48.004	7279.66
237.251	48.503	7279.66
237.251	49.005	7279.66
237.251	49.507	7279.66
237.251	50.013	7279.66
237.251	50.52	7279.66
237.251	51.026	7279.66
237.251	51.534	7279.66
237.251	52.042	7279.66
237.251	52.548	7279.66
237.251	53.056	7279.66
237.251	53.563	7279.66
237.251	54.071	7279.66
237.251	54.577	7279.66
237.251	55.084	7279.66
237.251	55.59	7279.66
237.251	56.096	7279.66
237.251	56.601	7279.66
237.251	57.108	7279.66
237.251	57.613	7279.66
237.251	58.12	7263.46
237.251	58.625	7237.47
237.251	59.129	7212.07
237.251	59.633	7187.1
237.251	60.138	7163.28
237.251	60.641	7140.6
237.251	61.143	7117.94
237.251	61.645	7095.64
237.251	62.147	7073.7
237.251	62.648	7050.93
237.251	63.15	7027.24
237.251	63.65	7002.87
237.251	64.15	6977.61
237.251	64.65	6951.11
237.251	65.149	6924.47
237.251	65.648	6896.31
237.251	66.146	6867.46
237.251	66.645	6837.77
237.251	67.141	6807.7
237.251	67.639	6776.73
237.251	68.136	6745.22
237.251	68.633	6712.2
237.251	69.127	6677.59
237.251	69.623	6642.1
237.251	70.118	6606.19
237.251	70.614	6569.23
237.251	71.108	6531.16
237.251	71.603	6492.77
237.251	72.096	6453.84
237.251	72.591	6414.83
237.251	73.085	6376.44
237.251	73.579	6337.72
237.251	74.073	6297.42
237.251	74.565	6255.85
237.251	75.057	6210.67
237.251	75.554	6163.11
237.251	76.053	6111.77
237.251	76.552	6057.31
237.251	77.052	6001.7
237.251	77.549	5948.11
237.251	78.049	5896.49
237.251	78.547	5847.72
237.251	79.046	5801.99
237.251	79.545	5758.74
237.251	80.044	5718.23
237.251	80.543	5677.79
237.251	81.043	5637.05
237.251	81.543	5596.57
237.251	82.043	5556.09
237.251	82.544	5516.44
237.251	83.045	5477.55
237.251	83.546	5440
237.251	84.049	5404.03
237.251	84.55	5369.44
237.251	85.052	5336.52
237.251	85.553	5304.13
237.251	86.055	5272.4
237.251	86.557	5240.15
237.251	87.06	5207.6
237.251	87.564	5174.46
237.251	88.066	5141.67
237.251	88.569	5109.93
237.251	89.072	5078.72
237.251	89.575	5048.31
237.251	90.078	5017.49
237.251	90.581	4986.46
237.251	91.085	4954.31
237.251	91.588	4920.31
237.251	92.091	4885.29
237.251	92.594	4849.88
237.251	93.097	4814.75
237.251	93.601	4779.27
237.251	94.103	4744.32
237.251	94.606	4710.53
237.251	95.109	4676.9
237.251	95.612	4643.25
237.251	96.114	4609.22
237.251	96.616	4575.77
237.251	97.12	4542.51
237.251	97.622	4509.36
237.251	98.124	4476.9
237.251	98.626	4445.48
237.251	99.128	4415.24
237.251	99.631	4385.19
237.251	100.132	4355.89
237.251	100.634	4326.67
237.251	101.134	4297.97
237.251	101.634	4269.1
237.251	102.135	4240.33
237.251	102.636	4211.95
237.251	103.136	4183.69
237.251	103.636	4155.87
237.251	104.135	4128.44
237.251	104.635	4101.11
237.251	105.134	4073.27
237.251	105.633	4045.65
237.251	106.132	4017.72
237.251	106.631	3990.38
237.251	107.13	3963.19
237.251	107.628	3936.6
237.251	108.126	3910.71
237.251	108.623	3884.63
237.251	109.122	3857.86
237.251	109.62	3830.8
237.251	110.118	3804.1
237.251	110.617	3778.01
237.251	111.115	3753.08
237.251	111.613	3728.45
237.251	112.11	3704.58
237.251	112.608	3680.6
237.251	113.107	3656.38
237.251	113.605	3631.66
237.251	114.101	3605.75
237.251	114.599	3577.95
237.251	115.097	3547.71
237.251	115.599	3515.22
237.251	116.102	3481
237.251	116.606	3447.55
237.251	117.109	3415.54
237.251	117.613	3387.05
237.251	118.117	3362.58
237.251	118.619	3340.64
237.251	119.123	3320.69
237.251	119.626	3300.91
237.251	120.129	3281.25
237.251	120.632	3260.26
237.251	121.134	3237.79
237.251	121.638	3215.54
237.251	122.14	3193.34
237.251	122.645	3171.64
237.659	0	7347.5
237.659	0.411	7347.5
237.659	0.825	7347.5
237.659	1.243	7347.5
237.659	1.664	7347.5
237.659	2.088	7347.5
237.659	2.514	7347.5
237.659	2.943	7347.5
237.659	3.374	7347.5
237.659	3.808	7347.5
237.659	4.245	7347.5
237.659	4.683	7347.5
237.659	5.124	7347.5
237.659	5.566	7347.5
237.659	6.01	7347.5
237.659	6.456	7347.5
237.659	6.904	7347.5
237.659	7.354	7347.5
237.659	7.808	7347.5
237.659	8.261	7347.5
237.659	8.717	7347.5
237.659	9.174	7347.5
237.659	9.633	7347.5
237.659	10.094	7347.5
237.659	10.556	7347.5
237.659	11.018	7347.5
237.659	11.482	7347.5
237.659	11.947	7347.5
237.659	12.412	7347.5
237.659	12.879	7347.5
237.659	13.348	7347.5
237.659	13.819	7347.5
237.659	14.29	7347.5
237.659	14.761	7347.5
237.659	15.233	7347.5
237.659	15.707	7347.5
237.659	16.181	7347.5
237.659	16.657	7347.5
237.659	17.132	7347.5
237.659	17.61	7347.5
237.659	18.086	7347.5
237.659	18.564	7347.5
237.659	19.043	7347.5
237.659	19.522	7347.5
237.659	20.003	7347.5
237.659	20.484	7347.5
237.659	20.965	7347.5
237.659	21.447	7347.5
237.659	21.929	7347.5
237.659	22.412	7347.5
237.659	22.895	7347.5
237.659	23.38	7347.5
237.659	23.864	7347.5
237.659	24.348	7347.5
237.659	24.832	7347.5
237.659	25.316	7347.5
237.659	25.801	7347.5
237.659	26.287	7347.5
237.659	26.771	7347.5
237.659	27.257	7347.5
237.659	27.744	7347.5
237.659	28.229	7347.5
237.659	28.716	7347.5
237.659	29.202	7347.5
237.659	29.689	7347.5
237.659	30.182	7347.5
237.659	30.679	7347.5
237.659	31.175	7347.5
237.659	31.671	7347.5
237.659	32.168	7347.5
237.659	32.665	7347.5
237.659	33.163	7347.5
237.659	33.66	7347.5
237.659	34.156	7347.5
237.659	34.654	7347.5
237.659	35.152	7347.5
237.659	35.65	7347.5
237.659	36.147	7347.5
237.659	36.644	7347.5
237.659	37.143	7347.5
237.659	37.641	7347.5
237.659	38.138	7347.5
237.659	38.637	7347.5
237.659	39.135	7347.5
237.659	39.632	7347.5
237.659	40.13	7347.5
237.659	40.629	7347.5
237.659	41.126	7347.5
237.659	41.625	7347.5
237.659	42.123	7347.5
237.659	42.62	7347.5
237.659	43.117	7347.5
237.659	43.615	7347.5
237.659	44.112	7347.5
237.659	44.609	7347.5
237.659	45.107	7347.5
237.659	45.604	7347.5
237.659	46.101	7347.5
237.659	46.599	7347.5
237.659	47.095	7347.5
237.659	47.596	7347.5
237.659	48.095	7347.5
237.659	48.597	7347.5
237.659	49.099	7347.5
237.659	49.605	7347.5
237.659	50.112	7347.5
237.659	50.618	7347.5
237.659	51.126	7347.5
237.659	51.634	7347.5
237.659	52.14	7347.5
237.659	52.648	7347.5
237.659	53.155	7347.5
237.659	53.663	7347.5
237.659	54.169	7347.5
237.659	54.676	7347.5
237.659	55.182	7347.5
237.659	55.688	7347.5
237.659	56.193	7347.5
237.659	56.7	7327.37
237.659	57.205	7301.53
237.659	57.712	7275.54
237.659	58.217	7249.51
237.659	58.721	7224.06
237.659	59.225	7199.05
237.659	59.73	7175.2
237.659	60.233	7152.48
237.659	60.735	7129.79
237.659	61.237	7107.45
237.659	61.739	7085.47
237.659	62.24	7062.67
237.659	62.742	7038.94
237.659	63.242	7014.52
237.659	63.742	6989.23
237.659	64.242	6962.69
237.659	64.741	6936
237.659	65.24	6907.8
237.659	65.738	6878.9
237.659	66.237	6849.16
237.659	66.733	6819.04
237.659	67.231	6788.02
237.659	67.728	6756.47
237.659	68.225	6723.39
237.659	68.719	6688.73
237.659	69.215	6653.18
237.659	69.71	6617.21
237.659	70.206	6580.19
237.659	70.7	6542.06
237.659	71.195	6503.61
237.659	71.688	6464.61
237.659	72.183	6425.54
237.659	72.677	6387.08
237.659	73.171	6348.31
237.659	73.665	6307.94
237.659	74.157	6266.3
237.659	74.649	6221.04
237.659	75.146	6173.41
237.659	75.645	6121.99
237.659	76.144	6067.44
237.659	76.644	6011.74
237.659	77.141	5958.06
237.659	77.641	5906.36
237.659	78.139	5857.51
237.659	78.638	5811.7
237.659	79.137	5768.38
237.659	79.636	5727.8
237.659	80.135	5687.3
237.659	80.635	5646.5
237.659	81.135	5605.95
237.659	81.635	5565.4
237.659	82.136	5525.68
237.659	82.637	5486.73
237.659	83.138	5449.12
237.659	83.641	5413.09
237.659	84.142	5378.44
237.659	84.644	5345.48
237.659	85.145	5313.03
237.659	85.647	5281.25
237.659	86.149	5248.95
237.659	86.652	5216.35
237.659	87.156	5183.15
237.659	87.658	5150.3
237.659	88.161	5118.51
237.659	88.664	5087.25
237.659	89.167	5056.79
237.659	89.67	5025.92
237.659	90.173	4994.83
237.659	90.677	4962.63
237.659	91.18	4928.58
237.659	91.683	4893.5
237.659	92.186	4858.03
237.659	92.689	4822.85
237.659	93.193	4787.31
237.659	93.695	4752.3
237.659	94.198	4718.45
237.659	94.701	4684.77
237.659	95.204	4651.07
237.659	95.706	4616.97
237.659	96.208	4583.47
237.659	96.712	4550.16
237.659	97.214	4516.95
237.659	97.716	4484.44
237.659	98.218	4452.97
237.659	98.72	4422.68
237.659	99.223	4392.58
237.659	99.724	4363.23
237.659	100.226	4333.96
237.659	100.726	4305.22
237.659	101.226	4276.3
237.659	101.727	4247.47
237.659	102.228	4219.05
237.659	102.728	4190.75
237.659	103.228	4162.88
237.659	103.727	4135.4
237.659	104.227	4108.03
237.659	104.726	4080.15
237.659	105.225	4052.48
237.659	105.724	4024.5
237.659	106.223	3997.11
237.659	106.722	3969.88
237.659	107.22	3943.24
237.659	107.718	3917.31
237.659	108.215	3891.19
237.659	108.714	3864.37
237.659	109.212	3837.27
237.659	109.71	3810.53
237.659	110.209	3784.39
237.659	110.707	3759.42
237.659	111.205	3734.75
237.659	111.702	3710.84
237.659	112.2	3686.82
237.659	112.699	3662.56
237.659	113.197	3637.8
237.659	113.693	3611.85
237.659	114.191	3584
237.659	114.689	3553.7
237.659	115.191	3521.16
237.659	115.694	3486.89
237.659	116.198	3453.38
237.659	116.701	3421.32
237.659	117.205	3392.78
237.659	117.709	3368.27
237.659	118.211	3346.3
237.659	118.715	3326.32
237.659	119.218	3306.5
237.659	119.721	3286.8
237.659	120.224	3265.78
237.659	120.726	3243.28
237.659	121.23	3220.99
237.659	121.732	3198.75
237.659	122.237	3177.01
238.07	0	7411.89
238.07	0.414	7411.89
238.07	0.832	7411.89
238.07	1.253	7411.89
238.07	1.677	7411.89
238.07	2.103	7411.89
238.07	2.532	7411.89
238.07	2.963	7411.89
238.07	3.397	7411.89
238.07	3.834	7411.89
238.07	4.272	7411.89
238.07	4.713	7411.89
238.07	5.155	7411.89
238.07	5.599	7411.89
238.07	6.045	7411.89
238.07	6.493	7411.89
238.07	6.943	7411.89
238.07	7.397	7411.89
238.07	7.85	7411.89
238.07	8.306	7411.89
238.07	8.763	7411.89
238.07	9.222	7411.89
238.07	9.683	7411.89
238.07	10.145	7411.89
238.07	10.607	7411.89
238.07	11.071	7411.89
238.07	11.536	7411.89
238.07	12.001	7411.89
238.07	12.468	7411.89
238.07	12.937	7411.89
238.07	13.408	7411.89
238.07	13.879	7411.89
238.07	14.35	7411.89
238.07	14.822	7411.89
238.07	15.296	7411.89
238.07	15.77	7411.89
238.07	16.246	7411.89
238.07	16.721	7411.89
238.07	17.199	7411.89
238.07	17.675	7411.89
238.07	18.153	7411.89
238.07	18.632	7411.89
238.07	19.111	7411.89
238.07	19.592	7411.89
238.07	20.073	7411.89
238.07	20.554	7411.89
238.07	21.036	7411.89
238.07	21.518	7411.89
238.07	22.001	7411.89
238.07	22.484	7411.89
238.07	22.969	7411.89
238.07	23.453	7411.89
238.07	23.937	7411.89
238.07	24.421	7411.89
238.07	24.905	7411.89
238.07	25.39	7411.89
238.07	25.876	7411.89
238.07	26.36	7411.89
238.07	26.846	7411.89
238.07	27.333	7411.89
238.07	27.818	7411.89
238.07	28.305	7411.89
238.07	28.791	7411.89
238.07	29.278	7411.89
238.07	29.771	7411.89
238.07	30.268	7411.89
238.07	30.764	7411.89
238.07	31.26	7411.89
238.07	31.757	7411.89
238.07	32.254	7411.89
238.07	32.752	7411.89
238.07	33.249	7411.89
238.07	33.745	7411.89
238.07	34.243	7411.89
238.07	34.741	7411.89
238.07	35.239	7411.89
238.07	35.736	7411.89
238.07	36.233	7411.89
238.07	36.732	7411.89
238.07	37.23	7411.89
238.07	37.727	7411.89
238.07	38.226	7411.89
238.07	38.724	7411.89
238.07	39.221	7411.89
238.07	39.719	7411.89
238.07	40.218	7411.89
238.07	40.715	7411.89
238.07	41.214	7411.89
238.07	41.712	7411.89
238.07	42.209	7411.89
238.07	42.706	7411.89
238.07	43.204	7411.89
238.07	43.701	7411.89
238.07	44.198	7411.89
238.07	44.696	7411.89
238.07	45.193	7411.89
238.07	45.69	7411.89
238.07	46.188	7411.89
238.07	46.684	7411.89
238.07	47.185	7411.89
238.07	47.684	7411.89
238.07	48.186	7411.89
238.07	48.688	7411.89
238.07	49.194	7411.89
238.07	49.701	7411.89
238.07	50.207	7411.89
238.07	50.715	7411.89
238.07	51.223	7411.89
238.07	51.729	7411.89
238.07	52.237	7411.89
238.07	52.744	7411.89
238.07	53.252	7411.89
238.07	53.758	7411.89
238.07	54.265	7411.89
238.07	54.771	7411.32
238.07	55.277	7389.03
238.07	55.782	7364.72
238.07	56.289	7339.65
238.07	56.794	7313.77
238.07	57.301	7287.74
238.07	57.806	7261.67
238.07	58.31	7236.18
238.07	58.814	7211.13
238.07	59.319	7187.23
238.07	59.822	7164.48
238.07	60.324	7141.75
238.07	60.826	7119.38
238.07	61.328	7097.36
238.07	61.829	7074.52
238.07	62.331	7050.76
238.07	62.831	7026.3
238.07	63.331	7000.97
238.07	63.831	6974.38
238.07	64.33	6947.65
238.07	64.829	6919.4
238.07	65.327	6890.45
238.07	65.826	6860.67
238.07	66.322	6830.5
238.07	66.82	6799.43
238.07	67.317	6767.82
238.07	67.814	6734.69
238.07	68.308	6699.97
238.07	68.804	6664.37
238.07	69.299	6628.34
238.07	69.795	6591.26
238.07	70.289	6553.06
238.07	70.784	6514.55
238.07	71.277	6475.49
238.07	71.772	6436.36
238.07	72.266	6397.84
238.07	72.76	6359
238.07	73.254	6318.56
238.07	73.746	6276.85
238.07	74.238	6231.52
238.07	74.735	6183.81
238.07	75.234	6132.31
238.07	75.733	6077.67
238.07	76.233	6021.88
238.07	76.73	5968.11
238.07	77.23	5916.33
238.07	77.728	5867.39
238.07	78.227	5821.51
238.07	78.726	5778.12
238.07	79.225	5737.47
238.07	79.724	5696.9
238.07	80.224	5656.03
238.07	80.724	5615.42
238.07	81.224	5574.8
238.07	81.725	5535.02
238.07	82.226	5496
238.07	82.727	5458.33
238.07	83.23	5422.25
238.07	83.731	5387.54
238.07	84.233	5354.52
238.07	84.734	5322.02
238.07	85.236	5290.18
238.07	85.738	5257.83
238.07	86.241	5225.17
238.07	86.745	5191.92
238.07	87.247	5159.02
238.07	87.75	5127.17
238.07	88.253	5095.87
238.07	88.756	5065.36
238.07	89.259	5034.43
238.07	89.762	5003.29
238.07	90.266	4971.04
238.07	90.769	4936.93
238.07	91.272	4901.8
238.07	91.775	4866.27
238.07	92.278	4831.03
238.07	92.782	4795.42
238.07	93.284	4760.35
238.07	93.787	4726.45
238.07	94.29	4692.72
238.07	94.793	4658.96
238.07	95.295	4624.81
238.07	95.797	4591.25
238.07	96.301	4557.88
238.07	96.803	4524.62
238.07	97.305	4492.06
238.07	97.807	4460.53
238.07	98.309	4430.19
238.07	98.812	4400.04
238.07	99.313	4370.64
238.07	99.815	4341.32
238.07	100.315	4312.53
238.07	100.815	4283.56
238.07	101.316	4254.69
238.07	101.817	4226.22
238.07	102.317	4197.87
238.07	102.817	4169.95
238.07	103.316	4142.43
238.07	103.816	4115.02
238.07	104.315	4087.09
238.07	104.814	4059.37
238.07	105.313	4031.34
238.07	105.812	4003.91
238.07	106.311	3976.63
238.07	106.809	3949.95
238.07	107.307	3923.98
238.07	107.804	3897.82
238.07	108.303	3870.95
238.07	108.801	3843.81
238.07	109.299	3817.02
238.07	109.798	3790.84
238.07	110.296	3765.82
238.07	110.794	3741.11
238.07	111.291	3717.16
238.07	111.789	3693.1
238.07	112.288	3668.81
238.07	112.786	3644
238.07	113.282	3618
238.07	113.78	3590.11
238.07	114.278	3559.76
238.07	114.78	3527.17
238.07	115.283	3492.83
238.07	115.787	3459.27
238.07	116.29	3427.16
238.07	116.794	3398.57
238.07	117.298	3374.01
238.07	117.8	3352.01
238.07	118.304	3331.99
238.07	118.807	3312.14
238.07	119.31	3292.41
238.07	119.813	3271.36
238.07	120.315	3248.81
238.07	120.819	3226.48
238.07	121.321	3204.21
238.07	121.826	3182.44
238.484	0	7472.93
238.484	0.418	7472.93
238.484	0.839	7472.93
238.484	1.263	7472.93
238.484	1.689	7472.93
238.484	2.118	7472.93
238.484	2.549	7472.93
238.484	2.983	7472.93
238.484	3.42	7472.93
238.484	3.858	7472.93
238.484	4.299	7472.93
238.484	4.741	7472.93
238.484	5.185	7472.93
238.484	5.631	7472.93
238.484	6.079	7472.93
238.484	6.529	7472.93
238.484	6.983	7472.93
238.484	7.436	7472.93
238.484	7.892	7472.93
238.484	8.349	7472.93
238.484	8.808	7472.93
238.484	9.269	7472.93
238.484	9.731	7472.93
238.484	10.193	7472.93
238.484	10.657	7472.93
238.484	11.122	7472.93
238.484	11.587	7472.93
238.484	12.054	7472.93
238.484	12.523	7472.93
238.484	12.994	7472.93
238.484	13.465	7472.93
238.484	13.936	7472.93
238.484	14.408	7472.93
238.484	14.882	7472.93
238.484	15.356	7472.93
238.484	15.832	7472.93
238.484	16.307	7472.93
238.484	16.785	7472.93
238.484	17.261	7472.93
238.484	17.739	7472.93
238.484	18.218	7472.93
238.484	18.697	7472.93
238.484	19.178	7472.93
238.484	19.659	7472.93
238.484	20.14	7472.93
238.484	20.622	7472.93
238.484	21.104	7472.93
238.484	21.587	7472.93
238.484	22.07	7472.93
238.484	22.555	7472.93
238.484	23.039	7472.93
238.484	23.523	7472.93
238.484	24.007	7472.93
238.484	24.491	7472.93
238.484	24.976	7472.93
238.484	25.462	7472.93
238.484	25.946	7472.93
238.484	26.432	7472.93
238.484	26.919	7472.93
238.484	27.404	7472.93
238.484	27.891	7472.93
238.484	28.377	7472.93
238.484	28.864	7472.93
238.484	29.357	7472.93
238.484	29.854	7472.93
238.484	30.35	7472.93
238.484	30.846	7472.93
238.484	31.343	7472.93
238.484	31.84	7472.93
238.484	32.338	7472.93
238.484	32.835	7472.93
238.484	33.331	7472.93
238.484	33.829	7472.93
238.484	34.327	7472.93
238.484	34.825	7472.93
238.484	35.322	7472.93
238.484	35.819	7472.93
238.484	36.318	7472.93
238.484	36.816	7472.93
238.484	37.313	7472.93
238.484	37.812	7472.93
238.484	38.31	7472.93
238.484	38.807	7472.93
238.484	39.305	7472.93
238.484	39.804	7472.93
238.484	40.301	7472.93
238.484	40.8	7472.93
238.484	41.298	7472.93
238.484	41.795	7472.93
238.484	42.292	7472.93
238.484	42.79	7472.93
238.484	43.287	7472.93
238.484	43.784	7472.93
238.484	44.282	7472.93
238.484	44.779	7472.93
238.484	45.276	7472.93
238.484	45.774	7472.93
238.484	46.27	7472.93
238.484	46.771	7472.93
238.484	47.27	7472.93
238.484	47.772	7472.93
238.484	48.274	7472.93
238.484	48.78	7472.93
238.484	49.287	7472.93
238.484	49.793	7472.93
238.484	50.301	7472.93
238.484	50.809	7472.93
238.484	51.315	7472.93
238.484	51.823	7472.93
238.484	52.33	7472.93
238.484	52.838	7472.93
238.484	53.344	7464.09
238.484	53.851	7444.32
238.484	54.357	7423.88
238.484	54.863	7401.52
238.484	55.368	7377.17
238.484	55.875	7352.06
238.484	56.38	7326.13
238.484	56.887	7300.06
238.484	57.392	7273.94
238.484	57.896	7248.42
238.484	58.4	7223.32
238.484	58.905	7199.39
238.484	59.408	7176.6
238.484	59.91	7153.83
238.484	60.412	7131.42
238.484	60.914	7109.37
238.484	61.415	7086.49
238.484	61.917	7062.69
238.484	62.417	7038.19
238.484	62.917	7012.82
238.484	63.417	6986.18
238.484	63.916	6959.41
238.484	64.415	6931.12
238.484	64.913	6902.12
238.484	65.412	6872.29
238.484	65.908	6842.07
238.484	66.406	6810.95
238.484	66.903	6779.29
238.484	67.4	6746.1
238.484	67.894	6711.33
238.484	68.39	6675.66
238.484	68.885	6639.58
238.484	69.381	6602.44
238.484	69.875	6564.18
238.484	70.37	6525.6
238.484	70.863	6486.47
238.484	71.358	6447.28
238.484	71.852	6408.69
238.484	72.346	6369.81
238.484	72.84	6329.29
238.484	73.332	6287.51
238.484	73.824	6242.11
238.484	74.321	6194.32
238.484	74.82	6142.73
238.484	75.319	6088
238.484	75.819	6032.12
238.484	76.316	5978.25
238.484	76.816	5926.39
238.484	77.314	5877.37
238.484	77.813	5831.42
238.484	78.312	5787.95
238.484	78.811	5747.24
238.484	79.31	5706.6
238.484	79.81	5665.66
238.484	80.31	5624.98
238.484	80.81	5584.3
238.484	81.311	5544.45
238.484	81.812	5505.37
238.484	82.313	5467.63
238.484	82.816	5431.49
238.484	83.317	5396.72
238.484	83.819	5363.65
238.484	84.32	5331.09
238.484	84.822	5299.2
238.484	85.324	5266.8
238.484	85.827	5234.09
238.484	86.331	5200.78
238.484	86.833	5167.82
238.484	87.336	5135.92
238.484	87.839	5104.57
238.484	88.342	5074
238.484	88.845	5043.03
238.484	89.348	5011.84
238.484	89.852	4979.53
238.484	90.355	4945.37
238.484	90.858	4910.17
238.484	91.361	4874.58
238.484	91.864	4839.28
238.484	92.368	4803.62
238.484	92.87	4768.49
238.484	93.373	4734.53
238.484	93.876	4700.74
238.484	94.379	4666.92
238.484	94.881	4632.72
238.484	95.383	4599.11
238.484	95.887	4565.68
238.484	96.389	4532.36
238.484	96.891	4499.74
238.484	97.393	4468.16
238.484	97.895	4437.77
238.484	98.398	4407.57
238.484	98.899	4378.12
238.484	99.401	4348.76
238.484	99.901	4319.92
238.484	100.401	4290.9
238.484	100.902	4261.98
238.484	101.403	4233.46
238.484	101.903	4205.07
238.484	102.403	4177.1
238.484	102.902	4149.53
238.484	103.402	4122.07
238.484	103.901	4094.09
238.484	104.4	4066.33
238.484	104.899	4038.26
238.484	105.398	4010.78
238.484	105.897	3983.45
238.484	106.395	3956.73
238.484	106.893	3930.71
238.484	107.39	3904.5
238.484	107.889	3877.59
238.484	108.387	3850.4
238.484	108.885	3823.57
238.484	109.384	3797.35
238.484	109.882	3772.28
238.484	110.38	3747.54
238.484	110.877	3723.54
238.484	111.375	3699.44
238.484	111.874	3675.1
238.484	112.372	3650.26
238.484	112.868	3624.22
238.484	113.366	3596.28
238.484	113.864	3565.88
238.484	114.366	3533.23
238.484	114.869	3498.83
238.484	115.373	3465.22
238.484	115.876	3433.05
238.484	116.38	3404.41
238.484	116.884	3379.81
238.484	117.386	3357.77
238.484	117.89	3337.72
238.484	118.393	3317.84
238.484	118.896	3298.08
238.484	119.399	3276.98
238.484	119.901	3254.4
238.484	120.405	3232.03
238.484	120.907	3209.73
238.484	121.412	3187.92
238.902	0	7530.39
238.902	0.421	7530.39
238.902	0.845	7530.39
238.902	1.271	7530.39
238.902	1.7	7530.39
238.902	2.131	7530.39
238.902	2.565	7530.39
238.902	3.002	7530.39
238.902	3.44	7530.39
238.902	3.881	7530.39
238.902	4.323	7530.39
238.902	4.767	7530.39
238.902	5.213	7530.39
238.902	5.661	7530.39
238.902	6.111	7530.39
238.902	6.565	7530.39
238.902	7.018	7530.39
238.902	7.474	7530.39
238.902	7.931	7530.39
238.902	8.39	7530.39
238.902	8.851	7530.39
238.902	9.313	7530.39
238.902	9.775	7530.39
238.902	10.239	7530.39
238.902	10.704	7530.39
238.902	11.169	7530.39
238.902	11.636	7530.39
238.902	12.105	7530.39
238.902	12.576	7530.39
238.902	13.047	7530.39
238.902	13.518	7530.39
238.902	13.99	7530.39
238.902	14.464	7530.39
238.902	14.938	7530.39
238.902	15.414	7530.39
238.902	15.889	7530.39
238.902	16.367	7530.39
238.902	16.843	7530.39
238.902	17.321	7530.39
238.902	17.8	7530.39
238.902	18.279	7530.39
238.902	18.76	7530.39
238.902	19.241	7530.39
238.902	19.722	7530.39
238.902	20.204	7530.39
238.902	20.686	7530.39
238.902	21.169	7530.39
238.902	21.652	7530.39
238.902	22.137	7530.39
238.902	22.621	7530.39
238.902	23.105	7530.39
238.902	23.589	7530.39
238.902	24.073	7530.39
238.902	24.558	7530.39
238.902	25.044	7530.39
238.902	25.528	7530.39
238.902	26.014	7530.39
238.902	26.501	7530.39
238.902	26.986	7530.39
238.902	27.473	7530.39
238.902	27.959	7530.39
238.902	28.446	7530.39
238.902	28.939	7530.39
238.902	29.436	7530.39
238.902	29.932	7530.39
238.902	30.428	7530.39
238.902	30.925	7530.39
238.902	31.422	7530.39
238.902	31.92	7530.39
238.902	32.417	7530.39
238.902	32.913	7530.39
238.902	33.411	7530.39
238.902	33.909	7530.39
238.902	34.407	7530.39
238.902	34.904	7530.39
238.902	35.401	7530.39
238.902	35.9	7530.39
238.902	36.398	7530.39
238.902	36.895	7530.39
238.902	37.394	7530.39
238.902	37.892	7530.39
238.902	38.389	7530.39
238.902	38.887	7530.39
238.902	39.386	7530.39
238.902	39.883	7530.39
238.902	40.382	7530.39
238.902	40.88	7530.39
238.902	41.377	7530.39
238.902	41.874	7530.39
238.902	42.372	7530.39
238.902	42.869	7530.39
238.902	43.366	7530.39
238.902	43.864	7530.39
238.902	44.361	7530.39
238.902	44.858	7530.39
238.902	45.356	7530.39
238.902	45.852	7530.39
238.902	46.353	7530.39
238.902	46.852	7530.39
238.902	47.354	7530.39
238.902	47.856	7530.39
238.902	48.362	7530.39
238.902	48.869	7530.39
238.902	49.375	7530.39
238.902	49.883	7530.39
238.902	50.391	7530.39
238.902	50.897	7530.39
238.902	51.405	7530.39
238.902	51.912	7518.16
238.902	52.42	7496.69
238.902	52.926	7476.79
238.902	53.433	7456.99
238.902	53.939	7436.51
238.902	54.445	7414.12
238.902	54.95	7389.73
238.902	55.457	7364.57
238.902	55.962	7338.61
238.902	56.469	7312.49
238.902	56.974	7286.33
238.902	57.478	7260.76
238.902	57.982	7235.62
238.902	58.487	7211.65
238.902	58.99	7188.83
238.902	59.492	7166.02
238.902	59.994	7143.57
238.902	60.496	7121.48
238.902	60.997	7098.57
238.902	61.499	7074.73
238.902	61.999	7050.19
238.902	62.499	7024.77
238.902	62.999	6998.1
238.902	63.498	6971.28
238.902	63.997	6942.94
238.902	64.495	6913.9
238.902	64.994	6884.01
238.902	65.49	6853.74
238.902	65.988	6822.57
238.902	66.485	6790.86
238.902	66.982	6757.62
238.902	67.476	6722.78
238.902	67.972	6687.06
238.902	68.467	6650.91
238.902	68.963	6613.71
238.902	69.457	6575.39
238.902	69.952	6536.75
238.902	70.445	6497.56
238.902	70.94	6458.3
238.902	71.434	6419.65
238.902	71.928	6380.7
238.902	72.422	6340.11
238.902	72.914	6298.27
238.902	73.406	6252.78
238.902	73.903	6204.92
238.902	74.402	6153.24
238.902	74.901	6098.42
238.902	75.401	6042.44
238.902	75.898	5988.49
238.902	76.398	5936.54
238.902	76.896	5887.44
238.902	77.395	5841.41
238.902	77.894	5797.87
238.902	78.393	5757.09
238.902	78.892	5716.38
238.902	79.392	5675.38
238.902	79.892	5634.63
238.902	80.392	5593.88
238.902	80.893	5553.96
238.902	81.394	5514.81
238.902	81.895	5477.01
238.902	82.398	5440.81
238.902	82.899	5405.99
238.902	83.401	5372.85
238.902	83.902	5340.25
238.902	84.404	5308.32
238.902	84.906	5275.84
238.902	85.409	5243.08
238.902	85.913	5209.71
238.902	86.415	5176.7
238.902	86.918	5144.75
238.902	87.421	5113.34
238.902	87.924	5082.72
238.902	88.427	5051.7
238.902	88.93	5020.45
238.902	89.434	4988.09
238.902	89.937	4953.87
238.902	90.44	4918.62
238.902	90.943	4882.97
238.902	91.446	4847.61
238.902	91.95	4811.88
238.902	92.452	4776.7
238.902	92.955	4742.68
238.902	93.458	4708.83
238.902	93.961	4674.96
238.902	94.463	4640.69
238.902	94.965	4607.03
238.902	95.469	4573.54
238.902	95.971	4540.17
238.902	96.473	4507.49
238.902	96.975	4475.86
238.902	97.477	4445.42
238.902	97.98	4415.17
238.902	98.481	4385.67
238.902	98.983	4356.25
238.902	99.483	4327.37
238.902	99.983	4298.3
238.902	100.484	4269.33
238.902	100.985	4240.76
238.902	101.485	4212.32
238.902	101.985	4184.31
238.902	102.484	4156.69
238.902	102.984	4129.18
238.902	103.483	4101.16
238.902	103.982	4073.35
238.902	104.481	4045.23
238.902	104.98	4017.7
238.902	105.479	3990.33
238.902	105.977	3963.56
238.902	106.475	3937.5
238.902	106.972	3911.24
238.902	107.471	3884.29
238.902	107.969	3857.05
238.902	108.467	3830.17
238.902	108.966	3803.91
238.902	109.464	3778.8
238.902	109.962	3754.01
238.902	110.459	3729.98
238.902	110.957	3705.83
238.902	111.456	3681.46
238.902	111.954	3656.57
238.902	112.45	3630.48
238.902	112.948	3602.49
238.902	113.446	3572.04
238.902	113.948	3539.34
238.902	114.451	3504.89
238.902	114.955	3471.21
238.902	115.458	3438.99
238.902	115.962	3410.3
238.902	116.466	3385.66
238.902	116.968	3363.58
238.902	117.472	3343.5
238.902	117.975	3323.58
238.902	118.478	3303.78
238.902	118.981	3282.65
238.902	119.483	3260.03
238.902	119.987	3237.63
238.902	120.489	3215.28
238.902	120.994	3193.44
239.323	0	7585.49
239.323	0.424	7585.49
239.323	0.85	7585.49
239.323	1.279	7585.49
239.323	1.71	7585.49
239.323	2.144	7585.49
239.323	2.581	7585.49
239.323	3.019	7585.49
239.323	3.46	7585.49
239.323	3.902	7585.49
239.323	4.346	7585.49
239.323	4.792	7585.49
239.323	5.24	7585.49
239.323	5.69	7585.49
239.323	6.144	7585.49
239.323	6.597	7585.49
239.323	7.053	7585.49
239.323	7.51	7585.49
239.323	7.969	7585.49
239.323	8.43	7585.49
239.323	8.892	7585.49
239.323	9.354	7585.49
239.323	9.818	7585.49
239.323	10.283	7585.49
239.323	10.748	7585.49
239.323	11.215	7585.49
239.323	11.684	7585.49
239.323	12.155	7585.49
239.323	12.626	7585.49
239.323	13.097	7585.49
239.323	13.569	7585.49
239.323	14.043	7585.49
239.323	14.517	7585.49
239.323	14.993	7585.49
239.323	15.468	7585.49
239.323	15.946	7585.49
239.323	16.422	7585.49
239.323	16.9	7585.49
239.323	17.379	7585.49
239.323	17.858	7585.49
239.323	18.339	7585.49
239.323	18.82	7585.49
239.323	19.301	7585.49
239.323	19.783	7585.49
239.323	20.265	7585.49
239.323	20.748	7585.49
239.323	21.231	7585.49
239.323	21.716	7585.49
239.323	22.2	7585.49
239.323	22.684	7585.49
239.323	23.168	7585.49
239.323	23.652	7585.49
239.323	24.137	7585.49
239.323	24.623	7585.49
239.323	25.107	7585.49
239.323	25.593	7585.49
239.323	26.08	7585.49
239.323	26.565	7585.49
239.323	27.052	7585.49
239.323	27.538	7585.49
239.323	28.025	7585.49
239.323	28.518	7585.49
239.323	29.015	7585.49
239.323	29.511	7585.49
239.323	30.007	7585.49
239.323	30.504	7585.49
239.323	31.001	7585.49
239.323	31.499	7585.49
239.323	31.996	7585.49
239.323	32.492	7585.49
239.323	32.99	7585.49
239.323	33.488	7585.49
239.323	33.986	7585.49
239.323	34.483	7585.49
239.323	34.98	7585.49
239.323	35.479	7585.49
239.323	35.977	7585.49
239.323	36.474	7585.49
239.323	36.973	7585.49
239.323	37.471	7585.49
239.323	37.968	7585.49
239.323	38.466	7585.49
239.323	38.965	7585.49
239.323	39.462	7585.49
239.323	39.961	7585.49
239.323	40.459	7585.49
239.323	40.956	7585.49
239.323	41.453	7585.49
239.323	41.951	7585.49
239.323	42.448	7585.49
239.323	42.945	7585.49
239.323	43.443	7585.49
239.323	43.94	7585.49
239.323	44.437	7585.49
239.323	44.935	7585.49
239.323	45.431	7585.49
239.323	45.932	7585.49
239.323	46.431	7585.49
239.323	46.933	7585.49
239.323	47.435	7585.49
239.323	47.941	7585.49
239.323	48.448	7585.49
239.323	48.954	7585.49
239.323	49.462	7585.49
239.323	49.97	7585.49
239.323	50.476	7580.83
239.323	50.984	7554.15
239.323	51.491	7531.03
239.323	51.999	7509.53
239.323	52.505	7489.6
239.323	53.012	7469.76
239.323	53.518	7449.25
239.323	54.024	7426.85
239.323	54.529	7402.39
239.323	55.036	7377.19
239.323	55.541	7351.19
239.323	56.048	7325.02
239.323	56.553	7298.82
239.323	57.057	7273.21
239.323	57.561	7248.03
239.323	58.066	7224.02
239.323	58.569	7201.16
239.323	59.071	7178.31
239.323	59.573	7155.83
239.323	60.075	7133.7
239.323	60.576	7110.75
239.323	61.078	7086.86
239.323	61.578	7062.29
239.323	62.078	7036.83
239.323	62.578	7010.11
239.323	63.077	6983.24
239.323	63.576	6954.86
239.323	64.074	6925.77
239.323	64.573	6895.83
239.323	65.069	6865.51
239.323	65.567	6834.29
239.323	66.064	6802.52
239.323	66.561	6769.23
239.323	67.055	6734.34
239.323	67.551	6698.55
239.323	68.046	6662.35
239.323	68.542	6625.08
239.323	69.036	6586.7
239.323	69.531	6547.99
239.323	70.024	6508.73
239.323	70.519	6469.41
239.323	71.013	6430.69
239.323	71.507	6391.68
239.323	72.001	6351.02
239.323	72.493	6309.11
239.323	72.985	6263.55
239.323	73.482	6215.6
239.323	73.981	6163.84
239.323	74.48	6108.92
239.323	74.98	6052.85
239.323	75.477	5998.81
239.323	75.977	5946.77
239.323	76.475	5897.59
239.323	76.974	5851.48
239.323	77.473	5807.87
239.323	77.972	5767.02
239.323	78.471	5726.24
239.323	78.971	5685.17
239.323	79.471	5644.35
239.323	79.971	5603.53
239.323	80.472	5563.55
239.323	80.973	5524.33
239.323	81.474	5486.47
239.323	81.977	5450.21
239.323	82.478	5415.32
239.323	82.98	5382.14
239.323	83.481	5349.47
239.323	83.983	5317.49
239.323	84.485	5284.96
239.323	84.988	5252.14
239.323	85.492	5218.72
239.323	85.994	5185.65
239.323	86.497	5153.65
239.323	87	5122.18
239.323	87.503	5091.52
239.323	88.006	5060.43
239.323	88.509	5029.14
239.323	89.013	4996.72
239.323	89.516	4962.44
239.323	90.019	4927.13
239.323	90.522	4891.42
239.323	91.025	4856
239.323	91.529	4820.21
239.323	92.031	4784.97
239.323	92.534	4750.9
239.323	93.037	4716.99
239.323	93.54	4683.06
239.323	94.042	4648.73
239.323	94.544	4615.01
239.323	95.048	4581.47
239.323	95.55	4548.04
239.323	96.052	4515.31
239.323	96.554	4483.62
239.323	97.056	4453.13
239.323	97.559	4422.82
239.323	98.06	4393.27
239.323	98.562	4363.81
239.323	99.062	4334.87
239.323	99.562	4305.76
239.323	100.063	4276.74
239.323	100.564	4248.13
239.323	101.064	4219.63
239.323	101.564	4191.57
239.323	102.063	4163.9
239.323	102.563	4136.35
239.323	103.062	4108.28
239.323	103.561	4080.42
239.323	104.06	4052.25
239.323	104.559	4024.68
239.323	105.058	3997.26
239.323	105.556	3970.44
239.323	106.054	3944.34
239.323	106.551	3918.04
239.323	107.05	3891.04
239.323	107.548	3863.76
239.323	108.046	3836.83
239.323	108.545	3810.52
239.323	109.043	3785.37
239.323	109.541	3760.54
239.323	110.038	3736.46
239.323	110.536	3712.27
239.323	111.035	3687.86
239.323	111.533	3662.92
239.323	112.029	3636.8
239.323	112.527	3608.76
239.323	113.025	3578.26
239.323	113.527	3545.49
239.323	114.03	3510.98
239.323	114.534	3477.25
239.323	115.037	3444.97
239.323	115.541	3416.23
239.323	116.045	3391.55
239.323	116.547	3369.44
239.323	117.051	3349.32
239.323	117.554	3329.36
239.323	118.057	3309.53
239.323	118.56	3288.37
239.323	119.062	3265.71
239.323	119.566	3243.27
239.323	120.068	3220.88
239.323	120.573	3199
239.747	0	7637.73
239.747	0.426	7637.73
239.747	0.855	7637.73
[truncated: 30,132 more rows]

## Sheet: panel d for 85PST-15PMW
Cold end temperature Tc (K)	Temperature span Th - Tc (K)	Work done W (MJ m-3)
236.448	0	83.4274
236.448	0.4	95.8247
236.448	0.803	108.286
236.448	1.211	120.847
236.448	1.622	133.499
236.448	2.036	146.253
236.448	2.454	159.097
236.448	2.875	171.993
236.448	3.299	184.984
236.448	3.725	198.069
236.448	4.154	212.204
236.448	4.585	225.448
236.448	5.019	238.755
236.448	5.456	252.137
236.448	5.894	265.597
236.448	6.335	279.127
236.448	6.777	292.724
236.448	7.221	306.384
236.448	7.667	320.099
236.448	8.115	333.885
236.448	8.565	347.749
236.448	9.019	361.664
236.448	9.472	375.636
236.448	9.928	389.68
236.448	10.385	403.763
236.448	10.844	417.875
236.448	11.305	432.021
236.448	11.767	446.188
236.448	12.229	459.372
236.448	12.693	473.594
236.448	13.158	487.835
236.448	13.623	502.135
236.448	14.09	516.467
236.448	14.559	530.828
236.448	15.03	545.236
236.448	15.501	559.685
236.448	15.972	574.169
236.448	16.444	588.671
236.448	16.918	603.189
236.448	17.392	617.73
236.448	17.868	632.295
236.448	18.343	646.872
236.448	18.821	661.46
236.448	19.297	676.069
236.448	19.775	690.712
236.448	20.254	705.365
236.448	20.733	720.028
236.448	21.214	734.72
236.448	21.695	749.411
236.448	22.176	764.115
236.448	22.658	778.843
236.448	23.14	793.587
236.448	23.623	808.339
236.448	24.106	823.114
236.448	24.591	837.868
236.448	25.075	852.625
236.448	25.559	867.423
236.448	26.043	882.21
236.448	26.527	896.991
236.448	27.012	911.766
236.448	27.498	926.522
236.448	27.982	941.299
236.448	28.468	956.094
236.448	28.955	970.861
236.448	29.44	985.614
236.448	29.927	1000.43
236.448	30.413	1015.31
236.448	30.9	1030.27
236.448	31.393	1045.32
236.448	31.89	1060.45
236.448	32.386	1075.69
236.448	32.882	1091.04
236.448	33.379	1106.39
236.448	33.876	1121.72
236.448	34.374	1137.05
236.448	34.871	1152.37
236.448	35.367	1167.67
236.448	35.865	1182.9
236.448	36.363	1198.08
236.448	36.861	1213.27
236.448	37.358	1228.45
236.448	37.855	1243.63
236.448	38.354	1258.81
236.448	38.852	1273.96
236.448	39.349	1289.13
236.448	39.848	1304.28
236.448	40.346	1319.4
236.448	40.843	1334.54
236.448	41.341	1349.72
236.448	41.84	1364.87
236.448	42.337	1380.02
236.448	42.836	1395.18
236.448	43.334	1410.34
236.448	43.831	1425.49
236.448	44.328	1440.65
236.448	44.826	1455.78
236.448	45.323	1470.9
236.448	45.82	1486.04
236.448	46.318	1501.15
236.448	46.815	1516.25
236.448	47.312	1531.35
236.448	47.81	1546.49
236.448	48.306	1561.64
236.448	48.807	1576.82
236.448	49.306	1592.08
236.448	49.808	1607.42
236.448	50.31	1622.86
236.448	50.816	1638.37
236.448	51.323	1653.94
236.448	51.829	1669.54
236.448	52.337	1685.16
236.448	52.845	1700.77
236.448	53.351	1716.33
236.448	53.859	1731.85
236.448	54.366	1747.31
236.448	54.874	1762.72
236.448	55.38	1778.09
236.448	55.887	1793.46
236.448	56.393	1808.83
236.448	56.899	1824.2
236.448	57.404	1839.59
236.448	57.911	1855
236.448	58.416	1870.41
236.448	58.923	1885.83
236.448	59.428	1901.25
236.448	59.932	1916.64
236.448	60.436	1932.01
236.448	60.941	1947.33
236.448	61.444	1957.08
236.448	61.946	1965.66
236.448	62.448	1974.22
236.448	62.95	1982.78
236.448	63.451	1990.99
236.448	63.953	1998.8
236.448	64.453	2006.28
236.448	64.953	2013.38
236.448	65.453	2019.98
236.448	65.952	2026.4
236.448	66.451	2032.23
236.448	66.949	2037.72
236.448	67.448	2042.8
236.448	67.944	2047.63
236.448	68.442	2052.02
236.448	68.939	2056.11
236.448	69.436	2059.55
236.448	69.93	2062.35
236.448	70.426	2064.72
236.448	70.921	2066.8
236.448	71.417	2068.37
236.448	71.911	2069.42
236.448	72.406	2071.22
236.448	72.899	2071.71
236.448	73.394	2072.02
236.448	73.888	2072.34
236.448	74.382	2073.28
236.448	74.876	2072.69
236.448	75.368	2071.51
236.448	75.86	2068.97
236.448	76.357	2065.46
236.448	76.856	2060.49
236.448	77.355	2054.29
236.448	77.855	2047.48
236.448	78.352	2041.15
236.448	78.852	2035.31
236.448	79.35	2030.26
236.448	79.849	2026.09
236.448	80.348	2022.62
236.448	80.847	2019.95
236.448	81.346	2017.14
236.448	81.846	2014.09
236.448	82.346	2010.96
236.448	82.846	2007.68
236.448	83.347	2004.54
236.448	83.848	2001.54
236.448	84.349	1998.87
236.448	84.852	1996.65
236.448	85.353	1995.79
236.448	85.855	1994.49
236.448	86.356	1994.1
236.448	86.858	1993.04
236.448	87.36	1991.64
236.448	87.863	1990
236.448	88.367	1987.98
236.448	88.869	1985.96
236.448	89.372	1984.22
236.448	89.875	1982.54
236.448	90.378	1981.05
236.448	90.881	1979.27
236.448	91.384	1977.26
236.448	91.888	1974.68
236.448	92.391	1971.2
236.448	92.894	1967.16
236.448	93.397	1962.81
236.448	93.9	1958.43
236.448	94.404	1953.75
236.448	94.906	1949.14
236.448	95.409	1944.88
236.448	95.912	1940.54
236.448	96.415	1936.04
236.448	96.917	1931.23
236.448	97.419	1926.54
236.448	97.923	1921.79
236.448	98.425	1916.94
236.448	98.927	1912.26
236.448	99.429	1907.91
236.448	99.931	1903.94
236.448	100.434	1899.92
236.448	100.935	1896.1
236.448	101.437	1892.18
236.448	101.937	1889.3
236.448	102.437	1885.33
236.448	102.938	1882.15
236.448	103.439	1878.2
236.448	103.939	1874.18
236.448	104.439	1870.23
236.448	104.938	1866.35
236.448	105.438	1862.39
236.448	105.937	1858.08
236.448	106.436	1853.75
236.448	106.935	1849.16
236.448	107.434	1844.72
236.448	107.933	1840.24
236.448	108.431	1835.93
236.448	108.929	1831.84
236.448	109.426	1827.55
236.448	109.925	1822.82
236.448	110.423	1817.86
236.448	110.921	1812.95
236.448	111.42	1808.22
236.448	111.918	1803.94
236.448	112.416	1799.71
236.448	112.913	1795.73
236.448	113.411	1791.59
236.448	113.91	1787.22
236.448	114.408	1782.48
236.448	114.904	1777.04
236.448	115.402	1770.57
236.448	115.9	1762.79
236.448	116.402	1753.79
236.448	116.905	1743.81
236.448	117.409	1734.08
236.448	117.912	1724.97
236.448	118.416	1717.52
236.448	118.92	1712.02
236.448	119.422	1707.72
236.448	119.926	1704.34
236.448	120.429	1701.85
236.448	120.932	1698.49
236.448	121.435	1694.35
236.448	121.937	1689.35
236.448	122.441	1684.38
236.448	122.943	1679.34
236.448	123.448	1675.34
236.848	0	85.7529
236.848	0.403	98.3264
236.848	0.811	110.999
236.848	1.222	123.765
236.848	1.636	136.631
236.848	2.054	149.589
236.848	2.475	162.598
236.848	2.899	175.703
236.848	3.325	188.905
236.848	3.754	202.184
236.848	4.185	215.519
236.848	4.619	228.918
236.848	5.056	242.392
236.848	5.494	255.961
236.848	5.935	269.592
236.848	6.377	283.298
236.848	6.821	297.069
236.848	7.267	310.898
236.848	7.715	324.807
236.848	8.165	338.801
236.848	8.619	352.844
236.848	9.072	366.949
236.848	9.528	381.132
236.848	9.985	395.349
236.848	10.444	409.593
236.848	10.905	423.871
236.848	11.367	438.169
236.848	11.829	452.501
236.848	12.293	466.846
236.848	12.758	481.211
236.848	13.223	495.635
236.848	13.69	510.091
236.848	14.159	524.575
236.848	14.63	539.107
236.848	15.101	553.679
236.848	15.572	568.287
236.848	16.044	582.914
236.848	16.518	597.558
236.848	16.992	612.224
236.848	17.468	626.914
236.848	17.943	641.617
236.848	18.421	656.329
236.848	18.897	671.063
236.848	19.375	685.831
236.848	19.854	700.61
236.848	20.333	715.399
236.848	20.814	730.218
236.848	21.295	745.034
236.848	21.776	759.863
236.848	22.258	774.716
236.848	22.74	789.585
236.848	23.223	804.463
236.848	23.706	819.362
236.848	24.191	834.243
236.848	24.675	849.125
236.848	25.159	864.049
236.848	25.643	878.963
236.848	26.127	893.87
236.848	26.612	908.772
236.848	27.098	923.656
236.848	27.582	938.563
236.848	28.068	953.486
236.848	28.555	968.382
236.848	29.04	983.264
236.848	29.527	998.21
236.848	30.013	1013.21
236.848	30.5	1028.31
236.848	30.993	1043.48
236.848	31.49	1058.74
236.848	31.986	1074.11
236.848	32.482	1089.58
236.848	32.979	1105.06
236.848	33.476	1120.52
236.848	33.974	1135.97
236.848	34.471	1151.43
236.848	34.967	1166.86
236.848	35.465	1182.22
236.848	35.963	1197.54
236.848	36.461	1212.85
236.848	36.958	1228.16
236.848	37.455	1243.47
236.848	37.954	1258.78
236.848	38.452	1274.06
236.848	38.949	1289.36
236.848	39.448	1304.64
236.848	39.946	1319.89
236.848	40.443	1335.16
236.848	40.941	1350.46
236.848	41.44	1365.75
236.848	41.937	1381.02
236.848	42.436	1396.31
236.848	42.934	1411.6
236.848	43.431	1426.88
236.848	43.928	1442.17
236.848	44.426	1457.43
236.848	44.923	1472.68
236.848	45.42	1487.95
236.848	45.918	1503.19
236.848	46.415	1518.42
236.848	46.912	1533.65
236.848	47.41	1548.92
236.848	47.906	1564.2
236.848	48.407	1579.52
236.848	48.906	1594.91
236.848	49.408	1610.37
236.848	49.91	1625.94
236.848	50.416	1641.58
236.848	50.923	1657.28
236.848	51.429	1673.01
236.848	51.937	1688.76
236.848	52.445	1704.5
236.848	52.951	1720.2
236.848	53.459	1735.85
236.848	53.966	1751.44
236.848	54.474	1766.99
236.848	54.98	1782.49
236.848	55.487	1797.99
236.848	55.993	1813.49
236.848	56.499	1828.99
236.848	57.004	1844.51
236.848	57.511	1860.05
236.848	58.016	1875.59
236.848	58.523	1891.14
236.848	59.028	1906.68
236.848	59.532	1919.82
236.848	60.036	1928.18
236.848	60.541	1936.72
236.848	61.044	1945.45
236.848	61.546	1954.06
236.848	62.048	1962.66
236.848	62.55	1971.25
236.848	63.051	1979.5
236.848	63.553	1987.34
236.848	64.053	1994.86
236.848	64.553	2002
236.848	65.053	2008.65
236.848	65.552	2015.11
236.848	66.051	2020.98
236.848	66.549	2026.52
236.848	67.048	2031.65
236.848	67.544	2036.52
236.848	68.042	2040.96
236.848	68.539	2045.1
236.848	69.036	2048.59
236.848	69.53	2051.45
236.848	70.026	2053.88
236.848	70.521	2056
236.848	71.017	2057.64
236.848	71.511	2058.74
236.848	72.006	2060.6
236.848	72.499	2061.16
236.848	72.994	2061.53
236.848	73.488	2061.91
236.848	73.982	2062.91
236.848	74.476	2062.39
236.848	74.968	2061.28
236.848	75.46	2058.81
236.848	75.957	2055.37
236.848	76.456	2050.49
236.848	76.955	2044.37
236.848	77.455	2037.65
236.848	77.952	2031.41
236.848	78.452	2025.65
236.848	78.95	2020.68
236.848	79.449	2016.58
236.848	79.948	2013.18
236.848	80.447	2010.57
236.848	80.946	2007.83
236.848	81.446	2004.84
236.848	81.946	2001.78
236.848	82.446	1998.56
236.848	82.947	1995.48
236.848	83.448	1992.54
236.848	83.949	1989.94
236.848	84.452	1987.78
236.848	84.953	1986.97
236.848	85.455	1985.72
236.848	85.956	1984.53
236.848	86.458	1984.37
236.848	86.96	1983.02
236.848	87.463	1981.43
236.848	87.967	1979.47
236.848	88.469	1977.5
236.848	88.972	1975.81
236.848	89.475	1974.19
236.848	89.978	1972.74
236.848	90.481	1971.01
236.848	90.984	1969.05
236.848	91.488	1966.52
236.848	91.991	1963.09
236.848	92.494	1959.11
236.848	92.997	1954.82
236.848	93.5	1950.5
236.848	94.004	1945.87
236.848	94.506	1941.32
236.848	95.009	1937.11
236.848	95.512	1932.83
236.848	96.015	1928.38
236.848	96.517	1923.63
236.848	97.019	1918.99
236.848	97.523	1914.29
236.848	98.025	1909.5
236.848	98.527	1904.87
236.848	99.029	1900.57
236.848	99.531	1896.65
236.848	100.034	1892.68
236.848	100.535	1888.9
236.848	101.037	1885.03
236.848	101.537	1882.2
236.848	102.037	1878.27
236.848	102.538	1875.14
236.848	103.039	1871.24
236.848	103.539	1867.26
236.848	104.039	1863.36
236.848	104.538	1859.52
236.848	105.038	1855.61
236.848	105.537	1851.34
236.848	106.036	1847.06
236.848	106.535	1842.51
236.848	107.034	1838.12
236.848	107.533	1833.69
236.848	108.031	1829.42
236.848	108.529	1825.37
236.848	109.026	1821.12
236.848	109.525	1816.44
236.848	110.023	1811.51
236.848	110.521	1806.65
236.848	111.02	1801.96
236.848	111.518	1797.72
236.848	112.016	1793.53
236.848	112.513	1789.6
236.848	113.011	1785.49
236.848	113.51	1781.16
236.848	114.008	1776.46
236.848	114.504	1771.06
236.848	115.002	1764.64
236.848	115.5	1756.91
236.848	116.002	1747.96
236.848	116.505	1738.03
236.848	117.009	1728.36
236.848	117.512	1719.3
236.848	118.016	1711.9
236.848	118.52	1706.44
236.848	119.022	1702.17
236.848	119.526	1698.83
236.848	120.029	1696.37
236.848	120.532	1693.04
236.848	121.035	1688.94
236.848	121.537	1683.97
236.848	122.041	1679.03
236.848	122.543	1674.03
236.848	123.048	1670.07
237.251	0	88.0073
237.251	0.408	100.789
237.251	0.819	113.664
237.251	1.233	126.64
237.251	1.651	139.707
237.251	2.072	152.828
237.251	2.496	166.044
237.251	2.922	179.358
237.251	3.351	192.75
237.251	3.782	206.2
237.251	4.216	219.713
237.251	4.653	233.303
237.251	5.091	246.987
237.251	5.532	260.735
237.251	5.974	274.557
237.251	6.418	288.446
237.251	6.864	302.393
237.251	7.312	316.419
237.251	7.762	330.531
237.251	8.216	344.691
237.251	8.669	358.913
237.251	9.125	373.214
237.251	9.582	387.55
237.251	10.041	401.912
237.251	10.502	416.311
237.251	10.964	430.728
237.251	11.426	445.179
237.251	11.89	459.643
237.251	12.355	474.128
237.251	12.82	488.671
237.251	13.287	503.249
237.251	13.756	517.853
237.251	14.227	532.506
237.251	14.698	547.198
237.251	15.169	561.927
237.251	15.641	576.675
237.251	16.115	591.44
237.251	16.589	606.228
237.251	17.065	621.04
237.251	17.54	635.864
237.251	18.018	650.699
237.251	18.494	665.554
237.251	18.972	680.443
237.251	19.451	695.345
237.251	19.93	710.256
237.251	20.411	725.197
237.251	20.892	740.135
237.251	21.373	755.085
237.251	21.855	770.059
237.251	22.337	785.05
237.251	22.82	800.051
237.251	23.303	815.071
237.251	23.788	830.074
237.251	24.272	845.079
237.251	24.756	860.124
237.251	25.24	875.161
237.251	25.724	890.191
237.251	26.209	905.216
237.251	26.695	920.225
237.251	27.179	935.257
237.251	27.665	950.305
237.251	28.152	965.327
237.251	28.637	980.334
237.251	29.124	995.404
237.251	29.61	1010.53
237.251	30.097	1025.75
237.251	30.59	1041.05
237.251	31.087	1056.43
237.251	31.583	1071.92
237.251	32.079	1087.51
237.251	32.576	1103.12
237.251	33.073	1118.7
237.251	33.571	1134.28
237.251	34.068	1149.86
237.251	34.564	1165.42
237.251	35.062	1180.91
237.251	35.56	1196.36
237.251	36.058	1211.79
237.251	36.555	1227.23
237.251	37.052	1242.67
237.251	37.551	1258.1
237.251	38.049	1273.52
237.251	38.546	1288.94
237.251	39.045	1304.34
237.251	39.543	1319.72
237.251	40.04	1335.11
237.251	40.538	1350.54
237.251	41.037	1365.95
237.251	41.534	1381.35
237.251	42.033	1396.76
237.251	42.531	1412.17
237.251	43.028	1427.58
237.251	43.525	1442.99
237.251	44.023	1458.38
237.251	44.52	1473.76
237.251	45.017	1489.15
237.251	45.515	1504.52
237.251	46.012	1519.88
237.251	46.509	1535.24
237.251	47.007	1550.63
237.251	47.503	1566.04
237.251	48.004	1581.49
237.251	48.503	1597
237.251	49.005	1612.59
237.251	49.507	1628.29
237.251	50.013	1644.05
237.251	50.52	1659.88
237.251	51.026	1675.73
237.251	51.534	1691.61
237.251	52.042	1707.48
237.251	52.548	1723.31
237.251	53.056	1739.09
237.251	53.563	1754.81
237.251	54.071	1770.49
237.251	54.577	1786.12
237.251	55.084	1801.74
237.251	55.59	1817.37
237.251	56.096	1832.99
237.251	56.601	1848.64
237.251	57.108	1864.3
237.251	57.613	1879.97
237.251	58.12	1891.16
237.251	58.625	1899.54
237.251	59.129	1907.95
237.251	59.633	1916.36
237.251	60.138	1924.94
237.251	60.641	1933.7
237.251	61.143	1942.35
237.251	61.645	1950.98
237.251	62.147	1959.61
237.251	62.648	1967.89
237.251	63.15	1975.77
237.251	63.65	1983.33
237.251	64.15	1990.51
237.251	64.65	1997.2
237.251	65.149	2003.71
237.251	65.648	2009.63
237.251	66.146	2015.2
237.251	66.645	2020.38
237.251	67.141	2025.3
237.251	67.639	2029.8
237.251	68.136	2033.98
237.251	68.633	2037.53
237.251	69.127	2040.44
237.251	69.623	2042.92
237.251	70.118	2045.11
237.251	70.614	2046.8
237.251	71.108	2047.97
237.251	71.603	2049.89
237.251	72.096	2050.51
237.251	72.591	2050.94
237.251	73.085	2051.38
237.251	73.579	2052.44
237.251	74.073	2051.98
237.251	74.565	2050.94
237.251	75.057	2048.54
237.251	75.554	2045.18
237.251	76.053	2040.38
237.251	76.552	2034.35
237.251	77.052	2027.72
237.251	77.549	2021.56
237.251	78.049	2015.89
237.251	78.547	2010.99
237.251	79.046	2006.97
237.251	79.545	2003.64
237.251	80.044	2001.1
237.251	80.543	1998.42
237.251	81.043	1995.5
237.251	81.543	1992.5
237.251	82.043	1989.34
237.251	82.544	1986.33
237.251	83.045	1983.46
237.251	83.546	1980.92
237.251	84.049	1978.81
237.251	84.55	1978.06
237.251	85.052	1976.86
237.251	85.553	1975.72
237.251	86.055	1975.61
237.251	86.557	1974.32
237.251	87.06	1972.78
237.251	87.564	1970.87
237.251	88.066	1968.96
237.251	88.569	1967.32
237.251	89.072	1965.74
237.251	89.575	1964.35
237.251	90.078	1962.67
237.251	90.581	1960.76
237.251	91.085	1958.28
237.251	91.588	1954.91
237.251	92.091	1950.98
237.251	92.594	1946.75
237.251	93.097	1942.48
237.251	93.601	1937.92
237.251	94.103	1933.43
237.251	94.606	1929.27
237.251	95.109	1925.04
237.251	95.612	1920.65
237.251	96.114	1915.95
237.251	96.616	1911.37
237.251	97.12	1906.73
237.251	97.622	1901.98
237.251	98.124	1897.41
237.251	98.626	1893.16
237.251	99.128	1889.29
237.251	99.631	1885.36
237.251	100.132	1881.64
237.251	100.634	1877.82
237.251	101.134	1875.03
237.251	101.634	1871.15
237.251	102.135	1867.19
237.251	102.636	1864.21
237.251	103.136	1860.28
237.251	103.636	1856.42
237.251	104.135	1852.63
237.251	104.635	1848.76
237.251	105.134	1844.54
237.251	105.633	1840.31
237.251	106.132	1835.8
237.251	106.631	1831.46
237.251	107.13	1827.07
237.251	107.628	1822.84
237.251	108.126	1818.83
237.251	108.623	1814.63
237.251	109.122	1809.99
237.251	109.62	1805.11
237.251	110.118	1800.29
237.251	110.617	1795.64
237.251	111.115	1791.45
237.251	111.613	1787.3
237.251	112.11	1783.4
237.251	112.608	1779.34
237.251	113.107	1775.05
237.251	113.605	1770.38
237.251	114.101	1765.03
237.251	114.599	1758.65
237.251	115.097	1750.98
237.251	115.599	1742.08
237.251	116.102	1732.21
237.251	116.606	1722.59
237.251	117.109	1713.58
237.251	117.613	1706.23
237.251	118.117	1700.81
237.251	118.619	1696.58
237.251	119.123	1693.27
237.251	119.626	1690.84
237.251	120.129	1687.54
237.251	120.632	1683.47
237.251	121.134	1678.55
237.251	121.638	1673.64
237.251	122.14	1668.68
237.251	122.645	1664.76
237.659	0	90.1674
237.659	0.411	103.146
237.659	0.825	116.224
237.659	1.243	129.395
237.659	1.664	142.62
237.659	2.088	155.941
237.659	2.514	169.361
237.659	2.943	182.859
237.659	3.374	196.416
237.659	3.808	210.038
237.659	4.245	223.736
237.659	4.683	237.529
237.659	5.124	251.385
237.659	5.566	265.317
237.659	6.01	279.315
237.659	6.456	293.373
237.659	6.904	307.511
237.659	7.354	321.732
237.659	7.808	336.003
237.659	8.261	350.336
237.659	8.717	364.747
237.659	9.174	379.196
237.659	9.633	393.671
237.659	10.094	408.182
237.659	10.556	422.712
237.659	11.018	437.275
237.659	11.482	451.852
237.659	11.947	466.451
237.659	12.412	481.106
237.659	12.879	495.797
237.659	13.348	510.515
237.659	13.819	525.281
237.659	14.29	540.086
237.659	14.761	554.928
237.659	15.233	569.79
237.659	15.707	584.671
237.659	16.181	599.574
237.659	16.657	614.499
237.659	17.132	629.438
237.659	17.61	644.387
237.659	18.086	659.357
237.659	18.564	674.36
237.659	19.043	689.376
237.659	19.522	704.404
237.659	20.003	719.459
237.659	20.484	734.512
237.659	20.965	749.576
237.659	21.447	764.665
237.659	21.929	779.77
237.659	22.412	794.886
237.659	22.895	810.021
237.659	23.38	825.139
237.659	23.864	840.259
237.659	24.348	855.418
237.659	24.832	870.571
237.659	25.316	885.716
237.659	25.801	900.857
237.659	26.287	915.984
237.659	26.771	931.134
237.659	27.257	946.3
237.659	27.744	961.44
237.659	28.229	976.565
237.659	28.716	991.753
237.659	29.202	1007
237.659	29.689	1022.33
237.659	30.182	1037.75
237.659	30.679	1053.25
237.659	31.175	1068.85
237.659	31.671	1084.55
237.659	32.168	1100.28
237.659	32.665	1115.97
237.659	33.163	1131.68
237.659	33.66	1147.38
237.659	34.156	1163.06
237.659	34.654	1178.67
237.659	35.152	1194.23
237.659	35.65	1209.79
237.659	36.147	1225.35
237.659	36.644	1240.91
237.659	37.143	1256.46
237.659	37.641	1271.99
237.659	38.138	1287.53
237.659	38.637	1303.05
237.659	39.135	1318.55
237.659	39.632	1334.05
237.659	40.13	1349.6
237.659	40.629	1365.13
237.659	41.126	1380.65
237.659	41.625	1396.18
237.659	42.123	1411.7
237.659	42.62	1427.23
237.659	43.117	1442.76
237.659	43.615	1458.27
237.659	44.112	1473.76
237.659	44.609	1489.27
237.659	45.107	1504.76
237.659	45.604	1520.24
237.659	46.101	1535.72
237.659	46.599	1551.23
237.659	47.095	1566.76
237.659	47.596	1582.33
237.659	48.095	1597.96
237.659	48.597	1613.67
237.659	49.099	1629.48
237.659	49.605	1645.37
237.659	50.112	1661.31
237.659	50.618	1677.29
237.659	51.126	1693.29
237.659	51.634	1709.28
237.659	52.14	1725.22
237.659	52.648	1741.13
237.659	53.155	1756.97
237.659	53.663	1772.77
237.659	54.169	1788.52
237.659	54.676	1804.27
237.659	55.182	1820.01
237.659	55.688	1835.75
237.659	56.193	1851.52
237.659	56.7	1861.84
237.659	57.205	1870.53
237.659	57.712	1879.08
237.659	58.217	1887.51
237.659	58.721	1895.96
237.659	59.225	1904.41
237.659	59.73	1913.02
237.659	60.233	1921.82
237.659	60.735	1930.51
237.659	61.237	1939.18
237.659	61.739	1947.84
237.659	62.24	1956.16
237.659	62.742	1964.08
237.659	63.242	1971.68
237.659	63.742	1978.9
237.659	64.242	1985.63
237.659	64.741	1992.18
237.659	65.24	1998.14
237.659	65.738	2003.77
237.659	66.237	2008.99
237.659	66.733	2013.96
237.659	67.231	2018.51
237.659	67.728	2022.74
237.659	68.225	2026.35
237.659	68.719	2029.31
237.659	69.215	2031.85
237.659	69.71	2034.1
237.659	70.206	2035.85
237.659	70.7	2037.08
237.659	71.195	2039.06
237.659	71.688	2039.74
237.659	72.183	2040.24
237.659	72.677	2040.74
237.659	73.171	2041.86
237.659	73.665	2041.47
237.659	74.157	2040.49
237.659	74.649	2038.17
237.659	75.146	2034.88
237.659	75.645	2030.17
237.659	76.144	2024.22
237.659	76.644	2017.68
237.659	77.141	2011.62
237.659	77.641	2006.03
237.659	78.139	2001.21
237.659	78.638	1997.26
237.659	79.137	1994
237.659	79.636	1991.52
237.659	80.135	1988.91
237.659	80.635	1986.06
237.659	81.135	1983.12
237.659	81.635	1980.03
237.659	82.136	1977.09
237.659	82.637	1974.27
237.659	83.138	1971.79
237.659	83.641	1969.75
237.659	84.142	1969.05
237.659	84.644	1967.91
237.659	85.145	1966.82
237.659	85.647	1966.77
237.659	86.149	1965.53
237.659	86.652	1964.04
237.659	87.156	1962.19
237.659	87.658	1960.33
237.659	88.161	1958.74
237.659	88.664	1957.22
237.659	89.167	1955.88
237.659	89.67	1954.24
237.659	90.173	1952.39
237.659	90.677	1949.96
237.659	91.18	1946.64
237.659	91.683	1942.78
237.659	92.186	1938.6
237.659	92.689	1934.39
237.659	93.193	1929.88
237.659	93.695	1925.45
237.659	94.198	1921.35
237.659	94.701	1917.17
237.659	95.204	1912.84
237.659	95.706	1908.2
237.659	96.208	1903.67
237.659	96.712	1899.08
237.659	97.214	1894.39
237.659	97.716	1889.87
237.659	98.218	1885.68
237.659	98.72	1881.85
237.659	99.223	1877.98
237.659	99.724	1874.3
237.659	100.226	1870.53
237.659	100.726	1867.79
237.659	101.226	1863.96
237.659	101.727	1860.05
237.659	102.228	1857.11
237.659	102.728	1853.22
237.659	103.228	1849.41
237.659	103.727	1845.67
237.659	104.227	1841.84
237.659	104.726	1837.67
237.659	105.225	1833.48
237.659	105.724	1829.03
237.659	106.223	1824.72
237.659	106.722	1820.38
237.659	107.22	1816.2
237.659	107.718	1812.23
237.659	108.215	1808.07
237.659	108.714	1803.48
237.659	109.212	1798.65
237.659	109.71	1793.87
237.659	110.209	1789.27
237.659	110.707	1785.11
237.659	111.205	1781
237.659	111.702	1777.14
237.659	112.2	1773.12
237.659	112.699	1768.87
237.659	113.197	1764.25
237.659	113.693	1758.94
237.659	114.191	1752.6
237.659	114.689	1744.98
237.659	115.191	1736.14
237.659	115.694	1726.32
237.659	116.198	1716.76
237.659	116.701	1707.8
237.659	117.205	1700.5
237.659	117.709	1695.12
237.659	118.211	1690.93
237.659	118.715	1687.65
237.659	119.218	1685.25
237.659	119.721	1681.99
237.659	120.224	1677.95
237.659	120.726	1673.06
237.659	121.23	1668.2
237.659	121.732	1663.27
237.659	122.237	1659.38
238.07	0	92.2198
238.07	0.414	105.394
238.07	0.832	118.662
238.07	1.253	131.984
238.07	1.677	145.402
238.07	2.103	158.92
238.07	2.532	172.518
238.07	2.963	186.175
238.07	3.397	199.897
238.07	3.834	213.697
238.07	4.272	227.59
238.07	4.713	241.549
238.07	5.155	255.583
238.07	5.599	269.683
238.07	6.045	283.844
238.07	6.493	298.085
238.07	6.943	312.41
238.07	7.397	326.784
238.07	7.85	341.221
238.07	8.306	355.735
238.07	8.763	370.288
238.07	9.222	384.868
238.07	9.683	399.484
238.07	10.145	414.12
238.07	10.607	428.787
238.07	11.071	443.47
238.07	11.536	458.174
238.07	12.001	472.935
238.07	12.468	487.731
238.07	12.937	502.556
238.07	13.408	517.427
238.07	13.879	532.338
238.07	14.35	547.285
238.07	14.822	562.254
238.07	15.296	577.241
238.07	15.77	592.251
238.07	16.246	607.283
238.07	16.721	622.329
238.07	17.199	637.385
238.07	17.675	652.461
238.07	18.153	667.571
238.07	18.632	682.694
238.07	19.111	697.829
238.07	19.592	712.992
238.07	20.073	728.151
238.07	20.554	743.322
238.07	21.036	758.518
238.07	21.518	773.73
238.07	22.001	788.953
238.07	22.484	804.194
238.07	22.969	819.42
238.07	23.453	834.647
238.07	23.937	849.912
238.07	24.421	865.174
238.07	24.905	880.427
238.07	25.39	895.676
238.07	25.876	910.913
238.07	26.36	926.172
238.07	26.846	941.448
238.07	27.333	956.698
238.07	27.818	971.934
238.07	28.305	987.231
238.07	28.791	1002.59
238.07	29.278	1018.03
238.07	29.771	1033.56
238.07	30.268	1049.16
238.07	30.764	1064.87
238.07	31.26	1080.68
238.07	31.757	1096.51
238.07	32.254	1112.32
238.07	32.752	1128.13
238.07	33.249	1143.95
238.07	33.745	1159.74
238.07	34.243	1175.46
238.07	34.741	1191.14
238.07	35.239	1206.8
238.07	35.736	1222.47
238.07	36.233	1238.14
238.07	36.732	1253.8
238.07	37.23	1269.45
238.07	37.727	1285.09
238.07	38.226	1300.73
238.07	38.724	1316.33
238.07	39.221	1331.95
238.07	39.719	1347.61
238.07	40.218	1363.24
238.07	40.715	1378.87
238.07	41.214	1394.51
238.07	41.712	1410.15
238.07	42.209	1425.78
238.07	42.706	1441.42
238.07	43.204	1457.04
238.07	43.701	1472.65
238.07	44.198	1488.27
238.07	44.696	1503.87
238.07	45.193	1519.46
238.07	45.69	1535.05
238.07	46.188	1550.67
238.07	46.684	1566.32
238.07	47.185	1582
238.07	47.684	1597.74
238.07	48.186	1613.56
238.07	48.688	1629.48
238.07	49.194	1645.48
238.07	49.701	1661.53
238.07	50.207	1677.62
238.07	50.715	1693.73
238.07	51.223	1709.83
238.07	51.729	1725.9
238.07	52.237	1741.92
238.07	52.744	1757.87
238.07	53.252	1773.78
238.07	53.758	1789.64
238.07	54.265	1805.5
238.07	54.771	1821.2
238.07	55.277	1831.16
238.07	55.782	1840.51
238.07	56.289	1849.56
238.07	56.794	1858.29
238.07	57.301	1866.88
238.07	57.806	1875.35
238.07	58.31	1883.85
238.07	58.814	1892.33
238.07	59.319	1900.99
238.07	59.822	1909.83
238.07	60.324	1918.55
238.07	60.826	1927.25
238.07	61.328	1935.95
238.07	61.829	1944.31
238.07	62.331	1952.27
238.07	62.831	1959.91
238.07	63.331	1967.17
238.07	63.831	1973.94
238.07	64.33	1980.53
238.07	64.829	1986.55
238.07	65.327	1992.22
238.07	65.826	1997.49
238.07	66.322	2002.51
238.07	66.82	2007.1
238.07	67.317	2011.39
238.07	67.814	2015.05
238.07	68.308	2018.07
238.07	68.804	2020.67
238.07	69.299	2022.97
238.07	69.795	2024.78
238.07	70.289	2026.07
238.07	70.784	2028.12
238.07	71.277	2028.86
238.07	71.772	2029.42
238.07	72.266	2029.99
238.07	72.76	2031.17
238.07	73.254	2030.84
238.07	73.746	2029.93
238.07	74.238	2027.69
238.07	74.735	2024.48
238.07	75.234	2019.85
238.07	75.733	2013.99
238.07	76.233	2007.55
238.07	76.73	2001.57
238.07	77.23	1996.06
238.07	77.728	1991.33
238.07	78.227	1987.45
238.07	78.726	1984.27
238.07	79.225	1981.85
238.07	79.724	1979.31
238.07	80.224	1976.52
238.07	80.724	1973.66
238.07	81.224	1970.64
238.07	81.725	1967.76
238.07	82.226	1965.01
238.07	82.727	1962.59
238.07	83.23	1960.6
238.07	83.731	1959.96
238.07	84.233	1958.87
238.07	84.734	1957.84
238.07	85.236	1957.83
238.07	85.738	1956.64
238.07	86.241	1955.21
238.07	86.745	1953.42
238.07	87.247	1951.61
238.07	87.75	1950.07
238.07	88.253	1948.6
238.07	88.756	1947.31
238.07	89.259	1945.73
238.07	89.762	1943.93
238.07	90.266	1941.55
238.07	90.769	1938.29
238.07	91.272	1934.49
238.07	91.775	1930.37
238.07	92.278	1926.22
238.07	92.782	1921.77
238.07	93.284	1917.39
238.07	93.787	1913.35
238.07	94.29	1909.23
238.07	94.793	1904.95
238.07	95.295	1900.37
238.07	95.797	1895.9
238.07	96.301	1891.36
238.07	96.803	1886.73
238.07	97.305	1882.26
238.07	97.807	1878.12
238.07	98.309	1874.34
238.07	98.812	1870.52
238.07	99.313	1866.89
238.07	99.815	1863.17
238.07	100.315	1860.48
238.07	100.815	1856.69
238.07	101.316	1852.83
238.07	101.817	1849.93
238.07	102.317	1846.1
238.07	102.817	1842.34
238.07	103.316	1838.64
238.07	103.816	1834.86
238.07	104.315	1830.73
238.07	104.814	1826.59
238.07	105.313	1822.18
238.07	105.812	1817.92
238.07	106.311	1813.62
238.07	106.809	1809.49
238.07	107.307	1805.57
238.07	107.804	1801.45
238.07	108.303	1796.9
238.07	108.801	1792.11
238.07	109.299	1787.38
238.07	109.798	1782.82
238.07	110.296	1778.71
238.07	110.794	1774.64
238.07	111.291	1770.82
238.07	111.789	1766.84
238.07	112.288	1762.63
238.07	112.786	1758.05
238.07	113.282	1752.78
238.07	113.78	1746.5
238.07	114.278	1738.92
238.07	114.78	1730.14
238.07	115.283	1720.38
238.07	115.787	1710.87
238.07	116.29	1701.97
238.07	116.794	1694.71
238.07	117.298	1689.37
238.07	117.8	1685.22
238.07	118.304	1681.97
238.07	118.807	1679.61
238.07	119.31	1676.38
238.07	119.813	1672.38
238.07	120.315	1667.53
238.07	120.819	1662.7
238.07	121.321	1657.81
238.07	121.826	1653.07
238.484	0	93.3849
238.484	0.418	106.742
238.484	0.839	120.155
238.484	1.263	133.664
238.484	1.689	147.273
238.484	2.118	160.962
238.484	2.549	174.712
238.484	2.983	188.528
238.484	3.42	202.422
238.484	3.858	216.41
238.484	4.299	230.463
238.484	4.741	244.592
238.484	5.185	258.788
238.484	5.631	273.045
238.484	6.079	287.382
238.484	6.529	301.802
238.484	6.983	316.273
238.484	7.436	330.806
238.484	7.892	345.416
238.484	8.349	360.066
238.484	8.808	374.743
238.484	9.269	389.458
238.484	9.731	404.191
238.484	10.193	418.956
238.484	10.657	433.736
238.484	11.122	448.539
238.484	11.587	463.398
238.484	12.054	478.292
238.484	12.523	493.215
238.484	12.994	508.185
238.484	13.465	523.194
238.484	13.936	538.24
238.484	14.408	553.307
238.484	14.882	568.394
238.484	15.356	583.504
238.484	15.832	598.635
238.484	16.307	613.78
238.484	16.785	628.935
238.484	17.261	644.111
238.484	17.739	659.319
238.484	18.218	674.542
238.484	18.697	689.777
238.484	19.178	705.039
238.484	19.659	720.299
238.484	20.14	735.569
238.484	20.622	750.864
238.484	21.104	766.175
238.484	21.587	781.498
238.484	22.07	796.838
238.484	22.555	812.163
238.484	23.039	827.49
238.484	23.523	842.855
238.484	24.007	858.217
238.484	24.491	873.57
238.484	24.976	888.92
238.484	25.462	904.258
238.484	25.946	919.62
238.484	26.432	934.998
238.484	26.919	950.351
238.484	27.404	965.689
238.484	27.891	981.088
238.484	28.377	996.551
238.484	28.864	1012.09
238.484	29.357	1027.72
238.484	29.854	1043.43
238.484	30.35	1059.23
238.484	30.846	1075.14
238.484	31.343	1091.07
238.484	31.84	1106.98
238.484	32.338	1122.9
238.484	32.835	1138.82
238.484	33.331	1154.71
238.484	33.829	1170.54
238.484	34.327	1186.32
238.484	34.825	1202.09
238.484	35.322	1217.86
238.484	35.819	1233.63
238.484	36.318	1249.4
238.484	36.816	1265.14
238.484	37.313	1280.89
238.484	37.812	1296.63
238.484	38.31	1312.34
238.484	38.807	1328.06
238.484	39.305	1343.81
238.484	39.804	1359.55
238.484	40.301	1375.28
238.484	40.8	1391.03
238.484	41.298	1406.77
238.484	41.795	1422.5
238.484	42.292	1438.24
238.484	42.79	1453.97
238.484	43.287	1469.67
238.484	43.784	1485.4
238.484	44.282	1501.1
238.484	44.779	1516.79
238.484	45.276	1532.49
238.484	45.774	1548.22
238.484	46.27	1563.96
238.484	46.771	1579.75
238.484	47.27	1595.6
238.484	47.772	1611.52
238.484	48.274	1627.54
238.484	48.78	1643.64
238.484	49.287	1659.8
238.484	49.793	1675.99
238.484	50.301	1692.2
238.484	50.809	1708.41
238.484	51.315	1724.58
238.484	51.823	1740.71
238.484	52.33	1756.77
238.484	52.838	1772.78
238.484	53.344	1786.47
238.484	53.851	1797.27
238.484	54.357	1807.81
238.484	54.863	1818.67
238.484	55.368	1828.06
238.484	55.875	1837.15
238.484	56.38	1845.93
238.484	56.887	1854.57
238.484	57.392	1863.08
238.484	57.896	1871.61
238.484	58.4	1880.14
238.484	58.905	1888.84
238.484	59.408	1897.71
238.484	59.91	1906.47
238.484	60.412	1915.21
238.484	60.914	1923.95
238.484	61.415	1932.34
238.484	61.917	1940.34
238.484	62.417	1948.02
238.484	62.917	1955.32
238.484	63.417	1962.14
238.484	63.916	1968.78
238.484	64.415	1974.83
238.484	64.913	1980.55
238.484	65.412	1985.88
238.484	65.908	1990.94
238.484	66.406	1995.59
238.484	66.903	1999.93
238.484	67.4	2003.64
238.484	67.894	2006.72
238.484	68.39	2009.38
238.484	68.885	2011.74
238.484	69.381	2013.61
238.484	69.875	2014.97
238.484	70.37	2017.07
238.484	70.863	2017.88
238.484	71.358	2018.51
238.484	71.852	2019.14
238.484	72.346	2019.51
238.484	72.84	2020.12
238.484	73.332	2019.27
238.484	73.824	2017.11
238.484	74.321	2013.98
238.484	74.82	2009.43
238.484	75.319	2003.67
238.484	75.819	1997.32
238.484	76.316	1991.43
238.484	76.816	1986.01
238.484	77.314	1981.35
238.484	77.813	1977.55
238.484	78.312	1974.44
238.484	78.811	1972.09
238.484	79.31	1969.62
238.484	79.81	1966.9
238.484	80.31	1964.1
238.484	80.81	1961.15
238.484	81.311	1958.33
238.484	81.812	1955.65
238.484	82.313	1953.29
238.484	82.816	1951.36
238.484	83.317	1950.78
238.484	83.819	1949.75
238.484	84.32	1948.77
238.484	84.822	1948.81
238.484	85.324	1947.68
238.484	85.827	1946.3
238.484	86.331	1944.56
238.484	86.833	1942.81
238.484	87.336	1941.32
238.484	87.839	1939.91
238.484	88.342	1938.67
238.484	88.845	1937.14
238.484	89.348	1935.39
238.484	89.852	1933.07
238.484	90.355	1929.87
238.484	90.858	1926.12
238.484	91.361	1922.06
238.484	91.864	1917.97
238.484	92.368	1913.58
238.484	92.87	1909.26
238.484	93.373	1905.28
238.484	93.876	1901.21
238.484	94.379	1896.99
238.484	94.881	1892.46
238.484	95.383	1888.05
238.484	95.887	1883.57
238.484	96.389	1878.99
238.484	96.891	1874.58
238.484	97.393	1870.49
238.484	97.895	1866.76
238.484	98.398	1862.99
238.484	98.899	1859.41
238.484	99.401	1855.74
238.484	99.901	1853.09
238.484	100.401	1849.36
238.484	100.902	1845.54
238.484	101.403	1842.69
238.484	101.903	1838.91
238.484	102.403	1835.19
238.484	102.902	1831.54
238.484	103.402	1827.81
238.484	103.901	1823.73
238.484	104.4	1819.63
238.484	104.899	1815.27
238.484	105.398	1811.06
238.484	105.897	1806.81
238.484	106.395	1802.72
238.484	106.893	1798.84
238.484	107.39	1794.77
238.484	107.889	1790.26
238.484	108.387	1785.52
238.484	108.885	1780.83
238.484	109.384	1776.32
238.484	109.882	1772.25
238.484	110.38	1768.22
238.484	110.877	1764.45
238.484	111.375	1760.5
238.484	111.874	1756.34
238.484	112.372	1751.8
238.484	112.868	1746.57
238.484	113.366	1740.33
238.484	113.864	1732.81
238.484	114.366	1724.08
238.484	114.869	1714.38
238.484	115.373	1704.93
238.484	115.876	1696.08
238.484	116.38	1688.87
238.484	116.884	1683.57
238.484	117.386	1679.45
238.484	117.89	1676.24
238.484	118.393	1673.91
238.484	118.896	1670.72
238.484	119.399	1666.75
238.484	119.901	1661.94
238.484	120.405	1657.15
238.484	120.907	1652.3
238.484	121.412	1647.59
238.902	0	95.3155
238.902	0.421	108.812
238.902	0.845	122.404
238.902	1.271	136.097
238.902	1.7	149.871
238.902	2.131	163.707
238.902	2.565	177.609
238.902	3.002	191.59
238.902	3.44	205.665
238.902	3.881	219.805
238.902	4.323	234.022
238.902	4.767	248.305
238.902	5.213	262.651
238.902	5.661	277.076
238.902	6.111	291.585
238.902	6.565	306.144
238.902	7.018	320.766
238.902	7.474	335.464
238.902	7.931	350.204
238.902	8.39	364.971
238.902	8.851	379.776
238.902	9.313	394.599
238.902	9.775	409.454
238.902	10.239	424.324
238.902	10.704	439.218
238.902	11.169	454.167
238.902	11.636	469.151
238.902	12.105	484.165
238.902	12.576	499.226
238.902	13.047	514.325
238.902	13.518	529.461
238.902	13.99	544.62
238.902	14.464	559.798
238.902	14.938	575
238.902	15.414	590.222
238.902	15.889	605.46
238.902	16.367	620.706
238.902	16.843	635.973
238.902	17.321	651.272
238.902	17.8	666.587
238.902	18.279	681.914
238.902	18.76	697.268
238.902	19.241	712.619
238.902	19.722	727.981
238.902	20.204	743.367
238.902	20.686	758.77
238.902	21.169	774.185
238.902	21.652	789.616
238.902	22.137	805.034
238.902	22.621	820.452
238.902	23.105	835.908
238.902	23.589	851.363
238.902	24.073	866.808
238.902	24.558	882.251
238.902	25.044	897.683
238.902	25.528	913.139
238.902	26.014	928.611
238.902	26.501	944.059
238.902	26.986	959.491
238.902	27.473	974.984
238.902	27.959	990.542
238.902	28.446	1006.18
238.902	28.939	1021.9
238.902	29.436	1037.7
238.902	29.932	1053.59
238.902	30.428	1069.59
238.902	30.925	1085.61
238.902	31.422	1101.62
238.902	31.92	1117.63
238.902	32.417	1133.64
238.902	32.913	1149.63
238.902	33.411	1165.56
238.902	33.909	1181.44
238.902	34.407	1197.3
238.902	34.904	1213.17
238.902	35.401	1229.04
238.902	35.9	1244.9
238.902	36.398	1260.74
238.902	36.895	1276.58
238.902	37.394	1292.41
238.902	37.892	1308.21
238.902	38.389	1324.03
238.902	38.887	1339.88
238.902	39.386	1355.71
238.902	39.883	1371.53
238.902	40.382	1387.37
238.902	40.88	1403.2
238.902	41.377	1419.03
238.902	41.874	1434.87
238.902	42.372	1450.69
238.902	42.869	1466.49
238.902	43.366	1482.31
238.902	43.864	1498.1
238.902	44.361	1513.9
238.902	44.858	1529.69
238.902	45.356	1545.51
238.902	45.852	1561.35
238.902	46.353	1577.23
238.902	46.852	1593.18
238.902	47.354	1609.19
238.902	47.856	1625.31
238.902	48.362	1641.5
238.902	48.869	1657.76
238.902	49.375	1674.04
238.902	49.883	1690.35
238.902	50.391	1706.66
238.902	50.897	1722.92
238.902	51.405	1739.15
238.902	51.912	1752.23
238.902	52.42	1762.87
238.902	52.926	1773.78
238.902	53.433	1784.61
238.902	53.939	1795.18
238.902	54.445	1806.08
238.902	54.95	1815.51
238.902	55.457	1824.64
238.902	55.962	1833.46
238.902	56.469	1842.14
238.902	56.974	1850.69
238.902	57.478	1859.27
238.902	57.982	1867.84
238.902	58.487	1876.58
238.902	58.99	1885.49
238.902	59.492	1894.29
238.902	59.994	1903.07
238.902	60.496	1911.83
238.902	60.997	1920.27
238.902	61.499	1928.31
238.902	61.999	1936.03
238.902	62.499	1943.37
238.902	62.999	1950.23
238.902	63.498	1956.91
238.902	63.997	1963.02
238.902	64.495	1968.79
238.902	64.994	1974.16
238.902	65.49	1979.28
238.902	65.988	1983.98
238.902	66.485	1988.36
238.902	66.982	1992.13
238.902	67.476	1995.27
238.902	67.972	1997.99
238.902	68.467	2000.41
238.902	68.963	2002.34
238.902	69.457	2003.76
238.902	69.952	2005.93
238.902	70.445	2006.81
238.902	70.94	2007.5
238.902	71.434	2008.19
238.902	71.928	2008.62
238.902	72.422	2009.29
238.902	72.914	2008.52
238.902	73.406	2006.43
238.902	73.903	2003.38
238.902	74.402	1998.92
238.902	74.901	1993.25
238.902	75.401	1986.99
238.902	75.898	1981.19
238.902	76.398	1975.86
238.902	76.896	1971.29
238.902	77.395	1967.57
238.902	77.894	1964.52
238.902	78.393	1962.25
238.902	78.892	1959.84
238.902	79.392	1957.19
238.902	79.892	1954.46
238.902	80.392	1951.57
238.902	80.893	1948.83
238.902	81.394	1946.21
238.902	81.895	1943.91
238.902	82.398	1942.05
238.902	82.899	1941.52
238.902	83.401	1940.54
238.902	83.902	1939.62
238.902	84.404	1938.82
238.902	84.906	1938.63
238.902	85.409	1937.31
238.902	85.913	1935.63
238.902	86.415	1933.93
238.902	86.918	1932.5
238.902	87.421	1931.14
238.902	87.924	1929.95
238.902	88.427	1928.47
238.902	88.93	1926.78
238.902	89.434	1924.51
238.902	89.937	1921.36
238.902	90.44	1917.67
238.902	90.943	1913.68
238.902	91.446	1909.65
238.902	91.95	1905.32
238.902	92.452	1901.06
238.902	92.955	1897.13
238.902	93.458	1893.12
238.902	93.961	1888.96
238.902	94.463	1884.49
238.902	94.965	1880.13
238.902	95.469	1875.71
238.902	95.971	1871.19
238.902	96.473	1866.83
238.902	96.975	1862.8
238.902	97.477	1859.12
238.902	97.98	1855.4
238.902	98.481	1851.87
238.902	98.983	1848.24
238.902	99.483	1845.65
238.902	99.983	1841.96
238.902	100.484	1838.2
238.902	100.985	1835.39
238.902	101.485	1831.66
238.902	101.985	1827.99
238.902	102.484	1824.38
238.902	102.984	1820.7
238.902	103.483	1816.66
238.902	103.982	1812.62
238.902	104.481	1808.3
238.902	104.98	1804.14
238.902	105.479	1799.93
238.902	105.977	1795.89
238.902	106.475	1792.05
238.902	106.972	1788.03
238.902	107.471	1783.57
238.902	107.969	1778.87
238.902	108.467	1774.23
238.902	108.966	1769.76
238.902	109.464	1765.73
238.902	109.962	1761.75
238.902	110.459	1758.01
238.902	110.957	1754.11
238.902	111.456	1749.98
238.902	111.954	1745.49
238.902	112.45	1740.31
238.902	112.948	1734.12
238.902	113.446	1726.64
238.902	113.948	1717.97
238.902	114.451	1708.33
238.902	114.955	1698.93
238.902	115.458	1690.14
238.902	115.962	1682.98
238.902	116.466	1677.73
238.902	116.968	1673.64
238.902	117.472	1670.47
238.902	117.975	1668.17
238.902	118.478	1665.01
238.902	118.981	1661.08
238.902	119.483	1656.3
238.902	119.987	1651.55
238.902	120.489	1646.74
238.902	120.994	1642.07
239.323	0	97.1396
239.323	0.424	110.81
239.323	0.85	124.583
239.323	1.279	138.437
239.323	1.71	152.353
239.323	2.144	166.337
239.323	2.581	180.4
239.323	3.019	194.556
239.323	3.46	208.778
239.323	3.902	223.078
239.323	4.346	237.444
239.323	4.792	251.873
239.323	5.24	266.381
239.323	5.69	280.974
239.323	6.144	295.616
239.323	6.597	310.322
239.323	7.053	325.103
239.323	7.51	339.927
239.323	7.969	354.779
239.323	8.43	369.668
239.323	8.892	384.577
239.323	9.354	399.516
239.323	9.818	414.471
239.323	10.283	429.45
239.323	10.748	444.484
239.323	11.215	459.553
239.323	11.684	474.654
239.323	12.155	489.799
239.323	12.626	504.983
239.323	13.097	520.205
239.323	13.569	535.45
239.323	14.043	550.714
239.323	14.517	566.003
239.323	14.993	581.311
239.323	15.468	596.634
239.323	15.946	611.967
239.323	16.422	627.32
239.323	16.9	642.705
239.323	17.379	658.107
239.323	17.858	673.52
239.323	18.339	688.961
239.323	18.82	704.398
239.323	19.301	719.845
239.323	19.783	735.318
239.323	20.265	750.807
239.323	20.748	766.308
239.323	21.231	781.825
239.323	21.716	797.33
239.323	22.2	812.835
239.323	22.684	828.378
239.323	23.168	843.919
239.323	23.652	859.452
239.323	24.137	874.982
239.323	24.623	890.502
239.323	25.107	906.047
239.323	25.593	921.608
239.323	26.08	937.145
239.323	26.565	952.665
239.323	27.052	968.247
239.323	27.538	983.894
239.323	28.025	999.62
239.323	28.518	1015.43
239.323	29.015	1031.31
239.323	29.511	1047.29
239.323	30.007	1063.38
239.323	30.504	1079.49
239.323	31.001	1095.58
239.323	31.499	1111.68
239.323	31.996	1127.78
239.323	32.492	1143.87
239.323	32.99	1159.89
239.323	33.488	1175.85
239.323	33.986	1191.8
239.323	34.483	1207.76
239.323	34.98	1223.72
239.323	35.479	1239.67
239.323	35.977	1255.6
239.323	36.474	1271.53
239.323	36.973	1287.45
239.323	37.471	1303.34
239.323	37.968	1319.24
239.323	38.466	1335.18
239.323	38.965	1351.1
239.323	39.462	1367.01
239.323	39.961	1382.94
239.323	40.459	1398.86
239.323	40.956	1414.78
239.323	41.453	1430.7
239.323	41.951	1446.61
239.323	42.448	1462.5
239.323	42.945	1478.41
239.323	43.443	1494.3
239.323	43.94	1510.18
239.323	44.437	1526.06
239.323	44.935	1541.97
239.323	45.431	1557.91
239.323	45.932	1573.87
239.323	46.431	1589.91
239.323	46.933	1606.01
239.323	47.435	1622.22
239.323	47.941	1638.5
239.323	48.448	1654.85
239.323	48.954	1671.22
239.323	49.462	1687.62
239.323	49.97	1704.02
239.323	50.476	1719.23
239.323	50.984	1728.95
239.323	51.491	1739.36
239.323	51.999	1750.04
239.323	52.505	1760.98
239.323	53.012	1771.85
239.323	53.518	1782.45
239.323	54.024	1792.49
239.323	54.529	1802.84
239.323	55.036	1812.02
239.323	55.541	1820.88
239.323	56.048	1829.6
239.323	56.553	1838.2
239.323	57.057	1846.82
239.323	57.561	1855.44
239.323	58.066	1864.21
239.323	58.569	1873.16
239.323	59.071	1882
239.323	59.573	1890.82
239.323	60.075	1899.62
239.323	60.576	1908.1
239.323	61.078	1916.17
239.323	61.578	1923.93
239.323	62.078	1931.32
239.323	62.578	1938.23
239.323	63.077	1944.95
239.323	63.576	1951.11
239.323	64.074	1956.92
239.323	64.573	1962.34
239.323	65.069	1967.51
239.323	65.567	1972.26
239.323	66.064	1976.71
239.323	66.561	1980.53
239.323	67.055	1983.73
239.323	67.551	1986.5
239.323	68.046	1988.98
239.323	68.542	1990.98
239.323	69.036	1992.46
239.323	69.531	1994.7
239.323	70.024	1995.64
239.323	70.519	1996.39
239.323	71.013	1997.16
239.323	71.507	1997.65
239.323	72.001	1998.38
239.323	72.493	1997.68
239.323	72.985	1995.67
239.323	73.482	1992.7
239.323	73.981	1988.33
239.323	74.48	1982.75
239.323	74.98	1976.58
239.323	75.477	1970.88
239.323	75.977	1965.63
239.323	76.475	1961.14
239.323	76.974	1957.5
239.323	77.473	1954.53
239.323	77.972	1952.32
239.323	78.471	1949.99
239.323	78.971	1947.4
239.323	79.471	1944.74
239.323	79.971	1941.92
239.323	80.472	1939.24
239.323	80.973	1936.69
239.323	81.474	1934.46
239.323	81.977	1932.65
239.323	82.478	1932.19
239.323	82.98	1931.27
239.323	83.481	1930.4
239.323	83.983	1929.65
239.323	84.485	1929.51
239.323	84.988	1928.25
239.323	85.492	1926.62
239.323	85.994	1924.98
239.323	86.497	1923.61
239.323	87	1922.3
239.323	87.503	1921.16
239.323	88.006	1919.74
239.323	88.509	1918.09
239.323	89.013	1915.88
239.323	89.516	1912.79
239.323	90.019	1909.16
239.323	90.522	1905.23
239.323	91.025	1901.26
239.323	91.529	1896.99
239.323	92.031	1892.79
239.323	92.534	1888.92
239.323	93.037	1884.97
239.323	93.54	1880.86
239.323	94.042	1876.45
239.323	94.544	1872.15
239.323	95.048	1867.79
239.323	95.55	1863.32
239.323	96.052	1859.02
239.323	96.554	1855.04
239.323	97.056	1851.42
239.323	97.559	1847.75
239.323	98.06	1844.27
239.323	98.562	1840.69
239.323	99.062	1838.14
239.323	99.562	1834.51
239.323	100.063	1830.79
239.323	100.564	1827.13
239.323	101.064	1824.35
239.323	101.564	1820.73
239.323	102.063	1817.17
239.323	102.563	1813.53
239.323	103.062	1809.54
239.323	103.561	1805.55
239.323	104.06	1801.28
239.323	104.559	1797.17
239.323	105.058	1793
239.323	105.556	1789.01
239.323	106.054	1785.22
239.323	106.551	1781.23
239.323	107.05	1776.82
239.323	107.548	1772.17
239.323	108.046	1767.58
239.323	108.545	1763.15
239.323	109.043	1759.17
239.323	109.541	1755.23
239.323	110.038	1751.53
239.323	110.536	1747.67
239.323	111.035	1743.59
239.323	111.533	1739.13
239.323	112.029	1734
239.323	112.527	1727.86
239.323	113.025	1720.44
239.323	113.527	1711.82
239.323	114.03	1702.23
239.323	114.534	1692.9
239.323	115.037	1684.16
239.323	115.541	1677.05
239.323	116.045	1671.84
239.323	116.547	1667.79
239.323	117.051	1664.65
239.323	117.554	1662.39
239.323	118.057	1659.26
239.323	118.56	1655.37
239.323	119.062	1650.63
239.323	119.566	1645.92
239.323	120.068	1641.14
239.323	120.573	1636.51
239.747	0	98.8545
239.747	0.426	112.7
239.747	0.855	126.629
[truncated: 30,132 more rows]

## Sheet: panel e for 85PST-15PMW
Cold end temperature Tc (K)	Temperature span Th - Tc (K)	Coefficient of performance COP
236.448	0	85.5376
236.448	0.4	74.4711
236.448	0.803	65.9015
236.448	1.211	59.0516
236.448	1.622	53.4549
236.448	2.036	48.7934
236.448	2.454	44.8543
236.448	2.875	41.4912
236.448	3.299	38.5774
236.448	3.725	36.0286
236.448	4.154	33.6288
236.448	4.585	31.6533
236.448	5.019	29.8892
236.448	5.456	28.3028
236.448	5.894	26.8684
236.448	6.335	25.5661
236.448	6.777	24.3785
236.448	7.221	23.2916
236.448	7.667	22.2937
236.448	8.115	21.3731
236.448	8.565	20.521
236.448	9.019	19.7315
236.448	9.472	18.9976
236.448	9.928	18.3129
236.448	10.385	17.6742
236.448	10.844	17.0773
236.448	11.305	16.5181
236.448	11.767	15.9936
236.448	12.229	15.5346
236.448	12.693	15.0681
236.448	13.158	14.6283
236.448	13.623	14.2117
236.448	14.09	13.8173
236.448	14.559	13.4435
236.448	15.03	13.0882
236.448	15.501	12.7503
236.448	15.972	12.4287
236.448	16.444	12.1225
236.448	16.918	11.8307
236.448	17.392	11.5523
236.448	17.868	11.2861
236.448	18.343	11.0318
236.448	18.821	10.7885
236.448	19.297	10.5554
236.448	19.775	10.3316
236.448	20.254	10.117
236.448	20.733	9.91097
236.448	21.214	9.71278
236.448	21.695	9.52238
236.448	22.176	9.33914
236.448	22.658	9.16254
236.448	23.14	8.99231
236.448	23.623	8.82819
236.448	24.106	8.66973
236.448	24.591	8.51706
236.448	25.075	8.36965
236.448	25.559	8.22687
236.448	26.043	8.08897
236.448	26.527	7.95568
236.448	27.012	7.82676
236.448	27.498	7.70211
236.448	27.982	7.5812
236.448	28.468	7.46388
236.448	28.955	7.35036
236.448	29.44	7.24033
236.448	29.927	7.1331
236.448	30.413	7.0286
236.448	30.9	6.92652
236.448	31.393	6.82678
236.448	31.89	6.72938
236.448	32.386	6.63401
236.448	32.882	6.54071
236.448	33.379	6.44994
236.448	33.876	6.36179
236.448	34.374	6.27605
236.448	34.871	6.19259
236.448	35.367	6.11146
236.448	35.865	6.03278
236.448	36.363	5.95633
236.448	36.861	5.88179
236.448	37.358	5.80909
236.448	37.855	5.73817
236.448	38.354	5.669
236.448	38.852	5.60155
236.448	39.349	5.53565
236.448	39.848	5.47134
236.448	40.346	5.40864
236.448	40.843	5.3473
236.448	41.341	5.28717
236.448	41.84	5.22846
236.448	42.337	5.17107
236.448	42.836	5.11487
236.448	43.334	5.05991
236.448	43.831	5.00612
236.448	44.328	4.95344
236.448	44.826	4.90196
236.448	45.323	4.85156
236.448	45.82	4.80214
236.448	46.318	4.7538
236.448	46.815	4.70646
236.448	47.312	4.66005
236.448	47.81	4.61445
236.448	48.306	4.56968
236.448	48.807	4.52566
236.448	49.306	4.48229
236.448	49.808	4.43953
236.448	50.31	4.39729
236.448	50.816	4.35566
236.448	51.323	4.31466
236.448	51.829	4.27434
236.448	52.337	4.23472
236.448	52.845	4.19586
236.448	53.351	4.15781
236.448	53.859	4.12055
236.448	54.366	4.0841
236.448	54.874	4.04839
236.448	55.38	4.01339
236.448	55.887	3.979
236.448	56.393	3.94519
236.448	56.899	3.91196
236.448	57.404	3.87922
236.448	57.911	3.847
236.448	58.416	3.8153
236.448	58.923	3.7841
236.448	59.428	3.75342
236.448	59.932	3.72327
236.448	60.436	3.69365
236.448	60.941	3.66459
236.448	61.444	3.63665
236.448	61.946	3.60929
236.448	62.448	3.58238
236.448	62.95	3.55589
236.448	63.451	3.52982
236.448	63.953	3.50422
236.448	64.453	3.47904
236.448	64.953	3.45427
236.448	65.453	3.4299
236.448	65.952	3.40592
236.448	66.451	3.38234
236.448	66.949	3.35912
236.448	67.448	3.33627
236.448	67.944	3.31377
236.448	68.442	3.29163
236.448	68.939	3.26982
236.448	69.436	3.24836
236.448	69.93	3.22722
236.448	70.426	3.20638
236.448	70.921	3.18585
236.448	71.417	3.16561
236.448	71.911	3.14567
236.448	72.406	3.12447
236.448	72.899	3.10498
236.448	73.394	3.08576
236.448	73.888	3.06681
236.448	74.382	3.04681
236.448	74.876	3.02829
236.448	75.368	3.01001
236.448	75.86	2.99193
236.448	76.357	2.97407
236.448	76.856	2.9564
236.448	77.355	2.93891
236.448	77.855	2.92161
236.448	78.352	2.90449
236.448	78.852	2.88755
236.448	79.35	2.87079
236.448	79.849	2.8542
236.448	80.348	2.83778
236.448	80.847	2.82154
236.448	81.346	2.80548
236.448	81.846	2.78957
236.448	82.346	2.77385
236.448	82.846	2.75829
236.448	83.347	2.74289
236.448	83.848	2.72763
236.448	84.349	2.71254
236.448	84.852	2.6976
236.448	85.353	2.68149
236.448	85.855	2.6668
236.448	86.356	2.65111
236.448	86.858	2.63666
236.448	87.36	2.62237
236.448	87.863	2.60824
236.448	88.367	2.59426
236.448	88.869	2.58044
236.448	89.372	2.56677
236.448	89.875	2.55325
236.448	90.378	2.53987
236.448	90.881	2.52663
236.448	91.384	2.51355
236.448	91.888	2.50062
236.448	92.391	2.48784
236.448	92.894	2.4752
236.448	93.397	2.4627
236.448	93.9	2.45033
236.448	94.404	2.4381
236.448	94.906	2.42599
236.448	95.409	2.41399
236.448	95.912	2.40212
236.448	96.415	2.39038
236.448	96.917	2.37876
236.448	97.419	2.36725
236.448	97.923	2.35585
236.448	98.425	2.34457
236.448	98.927	2.33339
236.448	99.429	2.32229
236.448	99.931	2.31131
236.448	100.434	2.30043
236.448	100.935	2.28966
236.448	101.437	2.27901
236.448	101.937	2.26735
236.448	102.437	2.25686
236.448	102.938	2.24543
236.448	103.439	2.2351
236.448	103.939	2.22487
236.448	104.439	2.21473
236.448	104.938	2.20469
236.448	105.438	2.19475
236.448	105.937	2.18491
236.448	106.436	2.17516
236.448	106.935	2.1655
236.448	107.434	2.15594
236.448	107.933	2.14646
236.448	108.431	2.13706
236.448	108.929	2.12775
236.448	109.426	2.11852
236.448	109.925	2.10938
236.448	110.423	2.10031
236.448	110.921	2.09131
236.448	111.42	2.0824
236.448	111.918	2.07357
236.448	112.416	2.0648
236.448	112.913	2.05612
236.448	113.411	2.04753
236.448	113.91	2.03903
236.448	114.408	2.03064
236.448	114.904	2.02232
236.448	115.402	2.01406
236.448	115.9	2.00584
236.448	116.402	1.99767
236.448	116.905	1.98955
236.448	117.409	1.98149
236.448	117.912	1.97346
236.448	118.416	1.96548
236.448	118.92	1.95755
236.448	119.422	1.94968
236.448	119.926	1.94187
236.448	120.429	1.93313
236.448	120.932	1.92542
236.448	121.435	1.91777
236.448	121.937	1.91019
236.448	122.441	1.90267
236.448	122.943	1.8952
236.448	123.448	1.88681
236.848	0	84.0629
236.848	0.403	73.3134
236.848	0.811	64.9431
236.848	1.222	58.2448
236.848	1.636	52.7599
236.848	2.054	48.1898
236.848	2.475	44.334
236.848	2.899	41.0273
236.848	3.325	38.1601
236.848	3.754	35.6538
236.848	4.185	33.4478
236.848	4.619	31.4901
236.848	5.056	29.7396
236.848	5.494	28.163
236.848	5.935	26.739
236.848	6.377	25.4454
236.848	6.821	24.2658
236.848	7.267	23.1865
236.848	7.715	22.1936
236.848	8.165	21.2769
236.848	8.619	20.4301
236.848	9.072	19.6448
236.848	9.528	18.9138
236.848	9.985	18.2336
236.848	10.444	17.5995
236.848	10.905	17.0067
236.848	11.367	16.4517
236.848	11.829	15.9307
236.848	12.293	15.4412
236.848	12.758	14.9802
236.848	13.223	14.5443
236.848	13.69	14.1321
236.848	14.159	13.7419
236.848	14.63	13.3714
236.848	15.101	13.0195
236.848	15.572	12.6849
236.848	16.044	12.3666
236.848	16.518	12.0635
236.848	16.992	11.7745
236.848	17.468	11.4986
236.848	17.943	11.2351
236.848	18.421	10.9833
236.848	18.897	10.7421
236.848	19.375	10.5108
236.848	19.854	10.2891
236.848	20.333	10.0764
236.848	20.814	9.87191
236.848	21.295	9.67559
236.848	21.776	9.48677
236.848	22.258	9.30489
236.848	22.74	9.12966
236.848	23.223	8.96081
236.848	23.706	8.79787
236.848	24.191	8.64094
236.848	24.675	8.48949
236.848	25.159	8.34287
236.848	25.643	8.2013
236.848	26.127	8.06453
236.848	26.612	7.93229
236.848	27.098	7.80446
236.848	27.582	7.68051
236.848	28.068	7.5603
236.848	28.555	7.444
236.848	29.04	7.33134
236.848	29.527	7.22157
236.848	30.013	7.11463
236.848	30.5	7.01021
236.848	30.993	6.90824
236.848	31.49	6.8087
236.848	31.986	6.71128
236.848	32.482	6.61599
236.848	32.979	6.52331
236.848	33.476	6.43331
236.848	33.974	6.34578
236.848	34.471	6.26061
236.848	34.967	6.17782
236.848	35.465	6.09754
236.848	35.963	6.01956
236.848	36.461	5.94357
236.848	36.958	5.86947
236.848	37.455	5.79718
236.848	37.954	5.72669
236.848	38.452	5.65799
236.848	38.949	5.59087
236.848	39.448	5.52538
236.848	39.946	5.46154
236.848	40.443	5.3991
236.848	40.941	5.33791
236.848	41.44	5.27817
236.848	41.937	5.21978
236.848	42.436	5.16263
236.848	42.934	5.10673
236.848	43.431	5.05203
236.848	43.928	4.99848
236.848	44.426	4.94614
236.848	44.923	4.89491
236.848	45.42	4.84469
236.848	45.918	4.79557
236.848	46.415	4.74746
236.848	46.912	4.70031
236.848	47.41	4.65399
236.848	47.906	4.60852
236.848	48.407	4.56382
236.848	48.906	4.51979
236.848	49.408	4.47639
236.848	49.91	4.43352
236.848	50.416	4.39129
236.848	50.923	4.34968
236.848	51.429	4.30878
236.848	51.937	4.26859
236.848	52.445	4.22918
236.848	52.951	4.19058
236.848	53.459	4.1528
236.848	53.966	4.11583
236.848	54.474	4.07962
236.848	54.98	4.04414
236.848	55.487	4.00928
236.848	55.993	3.97502
236.848	56.499	3.94133
236.848	57.004	3.90816
236.848	57.511	3.87552
236.848	58.016	3.8434
236.848	58.523	3.8118
236.848	59.028	3.78072
236.848	59.532	3.75046
236.848	60.036	3.72126
236.848	60.541	3.69257
236.848	61.044	3.66437
236.848	61.546	3.63664
236.848	62.048	3.60937
236.848	62.55	3.58252
236.848	63.051	3.55611
236.848	63.553	3.53018
236.848	64.053	3.50467
236.848	64.553	3.47958
236.848	65.053	3.4549
236.848	65.552	3.43061
236.848	66.051	3.40673
236.848	66.549	3.38322
236.848	67.048	3.36008
236.848	67.544	3.3373
236.848	68.042	3.31488
236.848	68.539	3.2928
236.848	69.036	3.27109
236.848	69.53	3.24969
236.848	70.026	3.2286
236.848	70.521	3.20782
236.848	71.017	3.18734
236.848	71.511	3.16716
236.848	72.006	3.14571
236.848	72.499	3.126
236.848	72.994	3.10655
236.848	73.488	3.08738
236.848	73.982	3.06715
236.848	74.476	3.04841
236.848	74.968	3.02992
236.848	75.46	3.01164
236.848	75.957	2.99358
236.848	76.456	2.97571
236.848	76.955	2.95803
236.848	77.455	2.94053
236.848	77.952	2.92322
236.848	78.452	2.9061
236.848	78.95	2.88915
236.848	79.449	2.87238
236.848	79.948	2.85578
236.848	80.447	2.83937
236.848	80.946	2.82314
236.848	81.446	2.80706
236.848	81.946	2.79117
236.848	82.446	2.77544
236.848	82.947	2.75988
236.848	83.448	2.74446
236.848	83.949	2.72921
236.848	84.452	2.71412
236.848	84.953	2.69784
236.848	85.455	2.68299
236.848	85.956	2.6683
236.848	86.458	2.65255
236.848	86.96	2.63812
236.848	87.463	2.62384
236.848	87.967	2.60972
236.848	88.469	2.59576
236.848	88.972	2.58195
236.848	89.475	2.56829
236.848	89.978	2.55478
236.848	90.481	2.54141
236.848	90.984	2.5282
236.848	91.488	2.51514
236.848	91.991	2.50224
236.848	92.494	2.48948
236.848	92.997	2.47685
236.848	93.5	2.46437
236.848	94.004	2.45202
236.848	94.506	2.43979
236.848	95.009	2.42767
236.848	95.512	2.41569
236.848	96.015	2.40384
236.848	96.517	2.39211
236.848	97.019	2.38049
236.848	97.523	2.36899
236.848	98.025	2.35761
236.848	98.527	2.34632
236.848	99.029	2.33512
236.848	99.531	2.32404
236.848	100.034	2.31306
236.848	100.535	2.30219
236.848	101.037	2.29145
236.848	101.537	2.27967
236.848	102.037	2.26909
236.848	102.538	2.25756
236.848	103.039	2.24713
236.848	103.539	2.23681
236.848	104.039	2.22659
236.848	104.538	2.21646
236.848	105.038	2.20643
236.848	105.537	2.1965
236.848	106.036	2.18666
236.848	106.535	2.17692
236.848	107.034	2.16727
236.848	107.533	2.15771
236.848	108.031	2.14823
236.848	108.529	2.13884
236.848	109.026	2.12953
236.848	109.525	2.12031
236.848	110.023	2.11116
236.848	110.521	2.10209
236.848	111.02	2.09311
236.848	111.518	2.0842
236.848	112.016	2.07535
236.848	112.513	2.0666
236.848	113.011	2.05794
236.848	113.51	2.04937
236.848	114.008	2.04091
236.848	114.504	2.03252
236.848	115.002	2.02419
236.848	115.5	2.01591
236.848	116.002	2.00767
236.848	116.505	1.99948
236.848	117.009	1.99135
236.848	117.512	1.98327
236.848	118.016	1.97521
236.848	118.52	1.96722
236.848	119.022	1.95929
236.848	119.526	1.95142
236.848	120.029	1.94261
236.848	120.532	1.93483
236.848	121.035	1.92713
236.848	121.537	1.91949
236.848	122.041	1.9119
236.848	122.543	1.90438
236.848	123.048	1.89592
237.251	0	82.7165
237.251	0.408	72.2266
237.251	0.819	64.0454
237.251	1.233	57.4832
237.251	1.651	52.1065
237.251	2.072	47.633
237.251	2.496	43.8416
237.251	2.922	40.5872
237.251	3.351	37.7673
237.251	3.782	35.3039
237.251	4.216	33.1325
237.251	4.653	31.2026
237.251	5.091	29.4738
237.251	5.532	27.9198
237.251	5.974	26.5142
237.251	6.418	25.2375
237.251	6.864	24.0735
237.251	7.312	23.0064
237.251	7.762	22.0242
237.251	8.216	21.1194
237.251	8.669	20.2825
237.251	9.125	19.5053
237.251	9.582	18.7838
237.251	10.041	18.1125
237.251	10.502	17.4861
237.251	10.964	16.9008
237.251	11.426	16.3522
237.251	11.89	15.8376
237.251	12.355	15.3538
237.251	12.82	14.8968
237.251	13.287	14.4653
237.251	13.756	14.0574
237.251	14.227	13.6706
237.251	14.698	13.3035
237.251	15.169	12.9548
237.251	15.641	12.6235
237.251	16.115	12.3084
237.251	16.589	12.0081
237.251	17.065	11.7217
237.251	17.54	11.4484
237.251	18.018	11.1875
237.251	18.494	10.9377
237.251	18.972	10.6984
237.251	19.451	10.4691
237.251	19.93	10.2493
237.251	20.411	10.0382
237.251	20.892	9.83559
237.251	21.373	9.64085
237.251	21.855	9.45337
237.251	22.337	9.27286
237.251	22.82	9.09899
237.251	23.303	8.93131
237.251	23.788	8.76989
237.251	24.272	8.61417
237.251	24.756	8.4635
237.251	25.24	8.31808
237.251	25.724	8.17764
237.251	26.209	8.0419
237.251	26.695	7.91073
237.251	27.179	7.78359
237.251	27.665	7.66034
237.251	28.152	7.54113
237.251	28.637	7.42569
237.251	29.124	7.31327
237.251	29.61	7.20377
237.251	30.097	7.09691
237.251	30.59	6.99259
237.251	31.087	6.8908
237.251	31.583	6.79123
237.251	32.079	6.69387
237.251	32.576	6.59918
237.251	33.073	6.50726
237.251	33.571	6.41786
237.251	34.068	6.33089
237.251	34.564	6.24637
237.251	35.062	6.16443
237.251	35.56	6.08486
237.251	36.058	6.00735
237.251	36.555	5.93177
237.251	37.052	5.85807
237.251	37.551	5.78622
237.251	38.049	5.71619
237.251	38.546	5.6478
237.251	39.045	5.58109
237.251	39.543	5.51606
237.251	40.04	5.45249
237.251	40.538	5.39019
237.251	41.037	5.32938
237.251	41.534	5.26996
237.251	42.033	5.2118
237.251	42.531	5.15493
237.251	43.028	5.0993
237.251	43.525	5.04483
237.251	44.023	4.9916
237.251	44.52	4.93952
237.251	45.017	4.88846
237.251	45.515	4.83853
237.251	46.012	4.78963
237.251	46.509	4.74172
237.251	47.007	4.69465
237.251	47.503	4.64845
237.251	48.004	4.60305
237.251	48.503	4.55833
237.251	49.005	4.51426
237.251	49.507	4.47075
237.251	50.013	4.42788
237.251	50.52	4.38566
237.251	51.026	4.34416
237.251	51.534	4.30338
237.251	52.042	4.26339
237.251	52.548	4.22423
237.251	53.056	4.18589
237.251	53.563	4.1484
237.251	54.071	4.11167
237.251	54.577	4.07568
237.251	55.084	4.04034
237.251	55.59	4.00561
237.251	56.096	3.97147
237.251	56.601	3.93784
237.251	57.108	3.90477
237.251	57.613	3.87222
237.251	58.12	3.84075
237.251	58.625	3.81012
237.251	59.129	3.78
237.251	59.633	3.75039
237.251	60.138	3.72131
237.251	60.641	3.69271
237.251	61.143	3.6646
237.251	61.645	3.63696
237.251	62.147	3.60975
237.251	62.648	3.58299
237.251	63.15	3.5567
237.251	63.65	3.53086
237.251	64.15	3.50543
237.251	64.65	3.48043
237.251	65.149	3.45583
237.251	65.648	3.43164
237.251	66.146	3.40783
237.251	66.645	3.3844
237.251	67.141	3.36133
237.251	67.639	3.33863
237.251	68.136	3.31627
237.251	68.633	3.29428
237.251	69.127	3.27262
237.251	69.623	3.25127
237.251	70.118	3.23024
237.251	70.614	3.20952
237.251	71.108	3.18909
237.251	71.603	3.16738
237.251	72.096	3.14743
237.251	72.591	3.12775
237.251	73.085	3.10836
237.251	73.579	3.0879
237.251	74.073	3.06894
237.251	74.565	3.05024
237.251	75.057	3.03175
237.251	75.554	3.01348
237.251	76.053	2.99541
237.251	76.552	2.97752
237.251	77.052	2.95983
237.251	77.549	2.94233
237.251	78.049	2.92501
237.251	78.547	2.90788
237.251	79.046	2.89092
237.251	79.545	2.87414
237.251	80.044	2.85755
237.251	80.543	2.84114
237.251	81.043	2.82488
237.251	81.543	2.80882
237.251	82.043	2.79293
237.251	82.544	2.7772
237.251	83.045	2.76162
237.251	83.546	2.7462
237.251	84.049	2.73095
237.251	84.55	2.7145
237.251	85.052	2.69949
237.251	85.553	2.68465
237.251	86.055	2.66874
237.251	86.557	2.65416
237.251	87.06	2.63973
237.251	87.564	2.62547
237.251	88.066	2.61136
237.251	88.569	2.59741
237.251	89.072	2.58361
237.251	89.575	2.56996
237.251	90.078	2.55646
237.251	90.581	2.54312
237.251	91.085	2.52993
237.251	91.588	2.5169
237.251	92.091	2.50401
237.251	92.594	2.49127
237.251	93.097	2.47866
237.251	93.601	2.46619
237.251	94.103	2.45384
237.251	94.606	2.44161
237.251	95.109	2.42951
237.251	95.612	2.41755
237.251	96.114	2.40571
237.251	96.616	2.39397
237.251	97.12	2.38236
237.251	97.622	2.37087
237.251	98.124	2.35949
237.251	98.626	2.34818
237.251	99.128	2.33699
237.251	99.631	2.32591
237.251	100.132	2.31494
237.251	100.634	2.3041
237.251	101.134	2.29222
237.251	101.634	2.28154
237.251	102.135	2.27096
237.251	102.636	2.25938
237.251	103.136	2.24896
237.251	103.636	2.23864
237.251	104.135	2.22842
237.251	104.635	2.2183
237.251	105.134	2.20829
237.251	105.633	2.19836
237.251	106.132	2.18853
237.251	106.631	2.1788
237.251	107.13	2.16915
237.251	107.628	2.15959
237.251	108.126	2.15012
237.251	108.623	2.14073
237.251	109.122	2.13142
237.251	109.62	2.1222
237.251	110.118	2.11305
237.251	110.617	2.10399
237.251	111.115	2.095
237.251	111.613	2.08608
237.251	112.11	2.07725
237.251	112.608	2.06852
237.251	113.107	2.05988
237.251	113.605	2.05134
237.251	114.101	2.04289
237.251	114.599	2.03449
237.251	115.097	2.02613
237.251	115.599	2.01783
237.251	116.102	2.00957
237.251	116.606	2.00138
237.251	117.109	1.99322
237.251	117.613	1.98511
237.251	118.117	1.97705
237.251	118.619	1.96905
237.251	119.123	1.96112
237.251	119.626	1.95223
237.251	120.129	1.94439
237.251	120.632	1.93663
237.251	121.134	1.92893
237.251	121.638	1.92128
237.251	122.14	1.9137
237.251	122.645	1.90517
237.659	0	81.4874
237.659	0.411	71.2343
237.659	0.825	63.2185
237.659	1.243	56.7835
237.659	1.664	51.5179
237.659	2.088	47.1171
237.659	2.514	43.3838
237.659	2.943	40.1812
237.659	3.374	37.4079
237.659	3.808	34.9818
237.659	4.245	32.84
237.659	4.683	30.9331
237.659	5.124	29.2281
237.659	5.566	27.6933
237.659	6.01	26.3054
237.659	6.456	25.0449
237.659	6.904	23.8935
237.659	7.354	22.8373
237.659	7.808	21.8674
237.659	8.261	20.9727
237.659	8.717	20.1441
237.659	9.174	19.3766
237.659	9.633	18.6641
237.659	10.094	18.0006
237.659	10.556	17.3818
237.659	11.018	16.8029
237.659	11.482	16.2609
237.659	11.947	15.7519
237.659	12.412	15.2721
237.659	12.879	14.8196
237.659	13.348	14.3923
237.659	13.819	13.9878
237.659	14.29	13.6043
237.659	14.761	13.2405
237.659	15.233	12.8951
237.659	15.707	12.5669
237.659	16.181	12.2546
237.659	16.657	11.9569
237.659	17.132	11.6731
237.659	17.61	11.4023
237.659	18.086	11.1434
237.659	18.564	10.8955
237.659	19.043	10.6582
237.659	19.522	10.4308
237.659	20.003	10.2125
237.659	20.484	10.0032
237.659	20.965	9.80221
237.659	21.447	9.60879
237.659	21.929	9.42265
237.659	22.412	9.24347
237.659	22.895	9.07076
237.659	23.38	8.90457
237.659	23.864	8.74434
237.659	24.348	8.58938
237.659	24.832	8.43987
237.659	25.316	8.29555
237.659	25.801	8.15612
237.659	26.287	8.02143
237.659	26.771	7.89092
237.659	27.257	7.76446
237.659	27.744	7.64219
237.659	28.229	7.52383
237.659	28.716	7.40861
237.659	29.202	7.29642
237.659	29.689	7.18699
237.659	30.182	7.0802
237.659	30.679	6.97604
237.659	31.175	6.87422
237.659	31.671	6.77468
237.659	32.168	6.67788
237.659	32.665	6.58393
237.659	33.163	6.49259
237.659	33.66	6.40373
237.659	34.156	6.3174
237.659	34.654	6.23372
237.659	35.152	6.15248
237.659	35.65	6.07338
237.659	36.147	5.99627
237.659	36.644	5.92108
237.659	37.143	5.8478
237.659	37.641	5.7764
237.659	38.138	5.70668
237.659	38.637	5.63869
237.659	39.135	5.57243
237.659	39.632	5.50766
237.659	40.13	5.44422
237.659	40.629	5.38229
237.659	41.126	5.32179
237.659	41.625	5.26259
237.659	42.123	5.20471
237.659	42.62	5.14809
237.659	43.117	5.09268
237.659	43.615	5.03852
237.659	44.112	4.98555
237.659	44.609	4.93362
237.659	45.107	4.88284
237.659	45.604	4.83312
237.659	46.101	4.78441
237.659	46.599	4.73657
237.659	47.095	4.68962
237.659	47.596	4.64348
237.659	48.095	4.59805
237.659	48.597	4.55329
237.659	49.099	4.5091
237.659	49.605	4.46557
237.659	50.112	4.42271
237.659	50.618	4.38059
237.659	51.126	4.3392
237.659	51.634	4.29861
237.659	52.14	4.25887
237.659	52.648	4.21996
237.659	53.155	4.18191
237.659	53.663	4.14465
237.659	54.169	4.10815
237.659	54.676	4.0723
237.659	55.182	4.03708
237.659	55.688	4.00246
237.659	56.193	3.96837
237.659	56.7	3.93555
237.659	57.205	3.90345
237.659	57.712	3.87186
237.659	58.217	3.84078
237.659	58.721	3.81024
237.659	59.225	3.78021
237.659	59.73	3.75071
237.659	60.233	3.72171
237.659	60.735	3.69321
237.659	61.237	3.66519
237.659	61.739	3.6376
237.659	62.24	3.61047
237.659	62.742	3.58383
237.659	63.242	3.55764
237.659	63.742	3.53187
237.659	64.242	3.50654
237.659	64.741	3.48161
237.659	65.24	3.45711
237.659	65.738	3.43298
237.659	66.237	3.40925
237.659	66.733	3.38588
237.659	67.231	3.36289
237.659	67.728	3.34025
237.659	68.225	3.31799
237.659	68.719	3.29605
237.659	69.215	3.27444
237.659	69.71	3.25315
237.659	70.206	3.23217
237.659	70.7	3.21149
237.659	71.195	3.18952
237.659	71.688	3.16933
237.659	72.183	3.14941
237.659	72.677	3.12979
237.659	73.171	3.10909
237.659	73.665	3.08991
237.659	74.157	3.07098
237.659	74.649	3.05227
237.659	75.146	3.03379
237.659	75.645	3.01551
237.659	76.144	2.99742
237.659	76.644	2.97953
237.659	77.141	2.96183
237.659	77.641	2.94431
237.659	78.139	2.92698
237.659	78.638	2.90984
237.659	79.137	2.89287
237.659	79.636	2.87609
237.659	80.135	2.8595
237.659	80.635	2.84307
237.659	81.135	2.82683
237.659	81.635	2.81076
237.659	82.136	2.79486
237.659	82.637	2.77911
237.659	83.138	2.76353
237.659	83.641	2.74812
237.659	84.142	2.73149
237.659	84.644	2.71632
237.659	85.145	2.70133
237.659	85.647	2.68524
237.659	86.149	2.6705
237.659	86.652	2.65593
237.659	87.156	2.64151
237.659	87.658	2.62726
237.659	88.161	2.61317
237.659	88.664	2.59923
237.659	89.167	2.58544
237.659	89.67	2.5718
237.659	90.173	2.55832
237.659	90.677	2.54499
237.659	91.18	2.53184
237.659	91.683	2.51882
237.659	92.186	2.50595
237.659	92.689	2.49321
237.659	93.193	2.48062
237.659	93.695	2.46815
237.659	94.198	2.4558
237.659	94.701	2.44358
237.659	95.204	2.4315
237.659	95.706	2.41955
237.659	96.208	2.4077
237.659	96.712	2.39598
237.659	97.214	2.38438
237.659	97.716	2.37288
237.659	98.218	2.36147
237.659	98.72	2.35017
237.659	99.223	2.33899
237.659	99.724	2.32792
237.659	100.226	2.31697
237.659	100.726	2.30498
237.659	101.226	2.2942
237.659	101.727	2.28353
237.659	102.228	2.27184
237.659	102.728	2.26133
237.659	103.228	2.25092
237.659	103.727	2.2406
237.659	104.227	2.23039
237.659	104.726	2.22028
237.659	105.225	2.21026
237.659	105.724	2.20035
237.659	106.223	2.19053
237.659	106.722	2.1808
237.659	107.22	2.17115
237.659	107.718	2.16159
237.659	108.215	2.15212
237.659	108.714	2.14273
237.659	109.212	2.13342
237.659	109.71	2.1242
237.659	110.209	2.11506
237.659	110.707	2.10599
237.659	111.205	2.09699
237.659	111.702	2.08809
237.659	112.2	2.07928
237.659	112.699	2.07057
237.659	113.197	2.06196
237.659	113.693	2.05343
237.659	114.191	2.04496
237.659	114.689	2.03653
237.659	115.191	2.02816
237.659	115.694	2.01984
237.659	116.198	2.01157
237.659	116.701	2.00335
237.659	117.205	1.99517
237.659	117.709	1.98704
237.659	118.211	1.97898
237.659	118.715	1.97098
237.659	119.218	1.96202
237.659	119.721	1.95412
237.659	120.224	1.94629
237.659	120.726	1.93853
237.659	121.23	1.93082
237.659	121.732	1.92317
237.659	122.237	1.91457
238.07	0	80.372
238.07	0.414	70.3254
238.07	0.832	62.4624
238.07	1.253	56.1574
238.07	1.677	50.975
238.07	2.103	46.639
238.07	2.532	42.963
238.07	2.963	39.8115
238.07	3.397	37.0785
238.07	3.834	34.6841
238.07	4.272	32.5668
238.07	4.713	30.6849
238.07	5.155	29
238.07	5.599	27.4837
238.07	6.045	26.1125
238.07	6.493	24.865
238.07	6.943	23.7249
238.07	7.397	22.6813
238.07	7.85	21.7217
238.07	8.306	20.8354
238.07	8.763	20.0165
238.07	9.222	19.2583
238.07	9.683	18.5536
238.07	10.145	17.8979
238.07	10.607	17.2857
238.07	11.071	16.7134
238.07	11.536	16.177
238.07	12.001	15.6721
238.07	12.468	15.1967
238.07	12.937	14.7484
238.07	13.408	14.3245
238.07	13.879	13.9233
238.07	14.35	13.543
238.07	14.822	13.1824
238.07	15.296	12.8402
238.07	15.77	12.5148
238.07	16.246	12.205
238.07	16.721	11.9099
238.07	17.199	11.6286
238.07	17.675	11.3599
238.07	18.153	11.1028
238.07	18.632	10.8568
238.07	19.111	10.6213
238.07	19.592	10.3955
238.07	20.073	10.1791
238.07	20.554	9.97129
238.07	21.036	9.77153
238.07	21.518	9.57942
238.07	22.001	9.39458
238.07	22.484	9.21654
238.07	22.969	9.04528
238.07	23.453	8.88026
238.07	23.937	8.72076
238.07	24.421	8.56693
238.07	24.905	8.41851
238.07	25.39	8.27518
238.07	25.876	8.13677
238.07	26.36	8.00271
238.07	26.846	7.87286
238.07	27.333	7.74736
238.07	27.818	7.62592
238.07	28.305	7.50775
238.07	28.791	7.39273
238.07	29.278	7.28059
238.07	29.771	7.17122
238.07	30.268	7.06457
238.07	30.764	6.96036
238.07	31.26	6.85853
238.07	31.757	6.75952
238.07	32.254	6.66345
238.07	32.752	6.57006
238.07	33.249	6.47922
238.07	33.745	6.39101
238.07	34.243	6.3055
238.07	34.741	6.22252
238.07	35.239	6.14175
238.07	35.736	6.06304
238.07	36.233	5.98629
238.07	36.732	5.91152
238.07	37.23	5.83868
238.07	37.727	5.76758
238.07	38.226	5.69825
238.07	38.724	5.6307
238.07	39.221	5.56469
238.07	39.719	5.50004
238.07	40.218	5.43695
238.07	40.715	5.37532
238.07	41.214	5.31503
238.07	41.712	5.2561
238.07	42.209	5.19846
238.07	42.706	5.14206
238.07	43.204	5.08694
238.07	43.701	5.03304
238.07	44.198	4.98021
238.07	44.696	4.92855
238.07	45.193	4.87798
238.07	45.69	4.82844
238.07	46.188	4.77978
238.07	46.684	4.73205
238.07	47.185	4.68515
238.07	47.684	4.63897
238.07	48.186	4.5935
238.07	48.688	4.54861
238.07	49.194	4.5044
238.07	49.701	4.46087
238.07	50.207	4.4181
238.07	50.715	4.37607
238.07	51.223	4.33486
238.07	51.729	4.29452
238.07	52.237	4.25502
238.07	52.744	4.2164
238.07	53.252	4.17858
238.07	53.758	4.14154
238.07	54.265	4.10517
238.07	54.771	4.06947
238.07	55.277	4.03517
238.07	55.782	4.00146
238.07	56.289	3.96833
238.07	56.794	3.93574
238.07	57.301	3.90369
238.07	57.806	3.87216
238.07	58.31	3.84117
238.07	58.814	3.81071
238.07	59.319	3.78078
238.07	59.822	3.75138
238.07	60.324	3.72247
238.07	60.826	3.69405
238.07	61.328	3.66609
238.07	61.829	3.63858
238.07	62.331	3.61157
238.07	62.831	3.58502
238.07	63.331	3.5589
238.07	63.831	3.53323
238.07	64.33	3.50797
238.07	64.829	3.48313
238.07	65.327	3.45869
238.07	65.826	3.43464
238.07	66.322	3.41097
238.07	66.82	3.38768
238.07	67.317	3.36475
238.07	67.814	3.3422
238.07	68.308	3.31999
238.07	68.804	3.2981
238.07	69.299	3.27654
238.07	69.795	3.2553
238.07	70.289	3.23437
238.07	70.784	3.21212
238.07	71.277	3.19168
238.07	71.772	3.17152
238.07	72.266	3.15166
238.07	72.76	3.13071
238.07	73.254	3.1113
238.07	73.746	3.09215
238.07	74.238	3.07322
238.07	74.735	3.05452
238.07	75.234	3.03602
238.07	75.733	3.01772
238.07	76.233	2.99962
238.07	76.73	2.98171
238.07	77.23	2.964
238.07	77.728	2.94647
238.07	78.227	2.92913
238.07	78.726	2.91197
238.07	79.225	2.895
238.07	79.724	2.87822
238.07	80.224	2.86161
238.07	80.724	2.84518
238.07	81.224	2.82894
238.07	81.725	2.81286
238.07	82.226	2.79694
238.07	82.727	2.78119
238.07	83.23	2.76561
238.07	83.731	2.7488
238.07	84.233	2.73347
238.07	84.734	2.71831
238.07	85.236	2.70206
238.07	85.738	2.68717
238.07	86.241	2.67243
238.07	86.745	2.65787
238.07	87.247	2.64347
238.07	87.75	2.62922
238.07	88.253	2.61514
238.07	88.756	2.6012
238.07	89.259	2.58742
238.07	89.762	2.5738
238.07	90.266	2.56034
238.07	90.769	2.54705
238.07	91.272	2.5339
238.07	91.775	2.5209
238.07	92.278	2.50804
238.07	92.782	2.49531
238.07	93.284	2.48272
238.07	93.787	2.47025
238.07	94.29	2.45791
238.07	94.793	2.44571
238.07	95.295	2.43364
238.07	95.797	2.42168
238.07	96.301	2.40984
238.07	96.803	2.39813
238.07	97.305	2.38652
238.07	97.807	2.375
238.07	98.309	2.36359
238.07	98.812	2.35231
238.07	99.313	2.34113
238.07	99.815	2.33008
238.07	100.315	2.31797
238.07	100.815	2.30709
238.07	101.316	2.29632
238.07	101.817	2.28453
238.07	102.317	2.27391
238.07	102.817	2.26341
238.07	103.316	2.25299
238.07	103.816	2.24269
238.07	104.315	2.23249
238.07	104.814	2.22238
238.07	105.313	2.21237
238.07	105.812	2.20246
238.07	106.311	2.19264
238.07	106.809	2.18291
238.07	107.307	2.17327
238.07	107.804	2.16371
238.07	108.303	2.15424
238.07	108.801	2.14485
238.07	109.299	2.13554
238.07	109.798	2.12631
238.07	110.296	2.11717
238.07	110.794	2.10809
238.07	111.291	2.09911
238.07	111.789	2.09023
238.07	112.288	2.08144
238.07	112.786	2.07275
238.07	113.282	2.06415
238.07	113.78	2.05561
238.07	114.278	2.04711
238.07	114.78	2.03866
238.07	115.283	2.03027
238.07	115.787	2.02194
238.07	116.29	2.01365
238.07	116.794	2.00539
238.07	117.298	1.9972
238.07	117.8	1.98907
238.07	118.304	1.98101
238.07	118.807	1.97197
238.07	119.31	1.964
238.07	119.813	1.95611
238.07	120.315	1.94828
238.07	120.819	1.94051
238.07	121.321	1.9328
238.07	121.826	1.92517
238.484	0	80.0229
238.484	0.418	70.0093
238.484	0.839	62.1941
238.484	1.263	55.9085
238.484	1.689	50.7422
238.484	2.118	46.4265
238.484	2.549	42.7728
238.484	2.983	39.6382
238.484	3.42	36.9175
238.484	3.858	34.5314
238.484	4.299	32.4258
238.484	4.741	30.5527
238.484	5.185	28.8767
238.484	5.631	27.3689
238.484	6.079	26.0035
238.484	6.529	24.761
238.484	6.983	23.6281
238.484	7.436	22.5901
238.484	7.892	21.6346
238.484	8.349	20.7543
238.484	8.808	19.9415
238.484	9.269	19.1881
238.484	9.731	18.4886
238.484	10.193	17.837
238.484	10.657	17.2292
238.484	11.122	16.6606
238.484	11.587	16.1264
238.484	12.054	15.6242
238.484	12.523	15.1515
238.484	12.994	14.7051
238.484	13.465	14.2833
238.484	13.936	13.884
238.484	14.408	13.5059
238.484	14.882	13.1474
238.484	15.356	12.807
238.484	15.832	12.4833
238.484	16.307	12.1753
238.484	16.785	11.8819
238.484	17.261	11.6019
238.484	17.739	11.3343
238.484	18.218	11.0785
238.484	18.697	10.8338
238.484	19.178	10.5993
238.484	19.659	10.3748
238.484	20.14	10.1594
238.484	20.622	9.95245
238.484	21.104	9.75356
238.484	21.587	9.56232
238.484	22.07	9.37824
238.484	22.555	9.20127
238.484	23.039	9.03084
238.484	23.523	8.86621
238.484	24.007	8.70751
238.484	24.491	8.55447
238.484	24.976	8.40675
238.484	25.462	8.26416
238.484	25.946	8.12611
238.484	26.432	7.99246
238.484	26.919	7.86334
238.484	27.404	7.73845
238.484	27.891	7.61698
238.484	28.377	7.4988
238.484	28.864	7.38363
238.484	29.357	7.27135
238.484	29.854	7.16192
238.484	30.35	7.05505
238.484	30.846	6.95065
238.484	31.343	6.84918
238.484	31.84	6.75074
238.484	32.338	6.65506
238.484	32.835	6.56202
238.484	33.331	6.4717
238.484	33.829	6.38416
238.484	34.327	6.29924
238.484	34.825	6.21662
238.484	35.322	6.13612
238.484	35.819	6.05766
238.484	36.318	5.98122
238.484	36.816	5.90679
238.484	37.313	5.83415
238.484	37.812	5.76334
238.484	38.31	5.69436
238.484	38.807	5.62697
238.484	39.305	5.56099
238.484	39.804	5.49661
238.484	40.301	5.43373
238.484	40.8	5.37224
238.484	41.298	5.31214
238.484	41.795	5.25338
238.484	42.292	5.19588
238.484	42.79	5.13969
238.484	43.287	5.08476
238.484	43.784	5.03093
238.484	44.282	4.97831
238.484	44.779	4.92679
238.484	45.276	4.87634
238.484	45.774	4.82679
238.484	46.27	4.7782
238.484	46.771	4.73046
238.484	47.27	4.68347
238.484	47.772	4.6372
238.484	48.274	4.59154
238.484	48.78	4.54657
238.484	49.287	4.50231
238.484	49.793	4.45882
238.484	50.301	4.41609
238.484	50.809	4.3742
238.484	51.315	4.33319
238.484	51.823	4.29304
238.484	52.33	4.2538
238.484	52.838	4.21537
238.484	53.344	4.17812
238.484	53.851	4.14201
238.484	54.357	4.10656
238.484	54.863	4.06974
238.484	55.368	4.03551
238.484	55.875	4.00187
238.484	56.38	3.9688
238.484	56.887	3.93626
238.484	57.392	3.90427
238.484	57.896	3.87282
238.484	58.4	3.8419
238.484	58.905	3.81154
238.484	59.408	3.78171
238.484	59.91	3.75239
238.484	60.412	3.72356
238.484	60.914	3.6952
238.484	61.415	3.6673
238.484	61.917	3.63992
238.484	62.417	3.613
238.484	62.917	3.58652
238.484	63.417	3.56049
238.484	63.916	3.53489
238.484	64.415	3.50972
238.484	64.913	3.48495
238.484	65.412	3.46058
238.484	65.908	3.4366
238.484	66.406	3.413
238.484	66.903	3.38977
238.484	67.4	3.36692
238.484	67.894	3.34442
238.484	68.39	3.32225
238.484	68.885	3.30042
238.484	69.381	3.27891
238.484	69.875	3.25771
238.484	70.37	3.23518
238.484	70.863	3.21449
238.484	71.358	3.19408
238.484	71.852	3.17397
238.484	72.346	3.15414
238.484	72.84	3.13313
238.484	73.332	3.11375
238.484	73.824	3.09459
238.484	74.321	3.07566
238.484	74.82	3.05695
238.484	75.319	3.03842
238.484	75.819	3.02011
238.484	76.316	3.002
238.484	76.816	2.98407
238.484	77.314	2.96634
238.484	77.813	2.9488
238.484	78.312	2.93144
238.484	78.811	2.91428
238.484	79.31	2.89731
238.484	79.81	2.8805
238.484	80.31	2.8639
238.484	80.81	2.84747
238.484	81.311	2.83121
238.484	81.812	2.81511
238.484	82.313	2.79919
238.484	82.816	2.78343
238.484	83.317	2.76644
238.484	83.819	2.75094
238.484	84.32	2.73562
238.484	84.822	2.7192
238.484	85.324	2.70414
238.484	85.827	2.68925
238.484	86.331	2.67453
238.484	86.833	2.65997
238.484	87.336	2.64558
238.484	87.839	2.63134
238.484	88.342	2.61726
238.484	88.845	2.60334
238.484	89.348	2.58958
238.484	89.852	2.57597
238.484	90.355	2.56254
238.484	90.858	2.54926
238.484	91.361	2.53612
238.484	91.864	2.52313
238.484	92.368	2.51028
238.484	92.87	2.49756
238.484	93.373	2.48496
238.484	93.876	2.4725
238.484	94.379	2.46018
238.484	94.881	2.44798
238.484	95.383	2.43591
238.484	95.887	2.42395
238.484	96.389	2.41213
238.484	96.891	2.4004
238.484	97.393	2.38877
238.484	97.895	2.37725
238.484	98.398	2.36586
238.484	98.899	2.35457
238.484	99.401	2.34341
238.484	99.901	2.33119
238.484	100.401	2.32021
238.484	100.902	2.30934
238.484	101.403	2.29743
238.484	101.903	2.28672
238.484	102.403	2.27611
238.484	102.902	2.2656
238.484	103.402	2.2552
238.484	103.901	2.24491
238.484	104.4	2.2347
238.484	104.899	2.2246
238.484	105.398	2.2146
238.484	105.897	2.20469
238.484	106.395	2.19487
238.484	106.893	2.18514
238.484	107.39	2.17549
238.484	107.889	2.16594
238.484	108.387	2.15646
238.484	108.885	2.14706
238.484	109.384	2.13776
238.484	109.882	2.12853
238.484	110.38	2.11938
238.484	110.877	2.11032
238.484	111.375	2.10135
238.484	111.874	2.09248
238.484	112.372	2.08372
238.484	112.868	2.07505
238.484	113.366	2.06643
238.484	113.864	2.05786
238.484	114.366	2.04934
238.484	114.869	2.04088
238.484	115.373	2.03247
238.484	115.876	2.02411
238.484	116.38	2.01579
238.484	116.884	2.00752
238.484	117.386	1.99932
238.484	117.89	1.99119
238.484	118.393	1.98208
238.484	118.896	1.97404
238.484	119.399	1.96609
238.484	119.901	1.95819
238.484	120.405	1.95036
238.484	120.907	1.94258
238.484	121.412	1.9349
238.902	0	79.0049
238.902	0.421	69.2057
238.902	0.845	61.5209
238.902	1.271	55.3311
238.902	1.7	50.2456
238.902	2.131	45.9992
238.902	2.565	42.3986
238.902	3.002	39.3047
238.902	3.44	36.6149
238.902	3.881	34.2594
238.902	4.323	32.1782
238.902	4.767	30.3272
238.902	5.213	28.6708
238.902	5.661	27.1781
238.902	6.111	25.8257
238.902	6.565	24.5975
238.902	7.018	23.4763
238.902	7.474	22.4477
238.902	7.931	21.5029
238.902	8.39	20.6329
238.902	8.851	19.8285
238.902	9.313	19.0836
238.902	9.775	18.3913
238.902	10.239	17.7468
238.902	10.704	17.145
238.902	11.169	16.5807
238.902	11.636	16.0511
238.902	12.105	15.5533
238.902	12.576	15.0841
238.902	13.047	14.6413
238.902	13.518	14.2227
238.902	13.99	13.8269
238.902	14.464	13.452
238.902	14.938	13.0963
238.902	15.414	12.7586
238.902	15.889	12.4375
238.902	16.367	12.132
238.902	16.843	11.8407
238.902	17.321	11.5626
238.902	17.8	11.2969
238.902	18.279	11.043
238.902	18.76	10.7998
238.902	19.241	10.5672
238.902	19.722	10.3442
238.902	20.204	10.1301
238.902	20.686	9.92447
238.902	21.169	9.72687
238.902	21.652	9.53678
238.902	22.137	9.35413
238.902	22.621	9.17834
238.902	23.105	9.00863
238.902	23.589	8.8451
238.902	24.073	8.68749
238.902	24.558	8.53543
238.902	25.044	8.38869
238.902	25.528	8.24671
238.902	26.014	8.1093
238.902	26.501	7.97661
238.902	26.986	7.84832
238.902	27.473	7.7236
238.902	27.959	7.60229
238.902	28.446	7.48414
238.902	28.939	7.369
238.902	29.436	7.25684
238.902	29.932	7.14735
238.902	30.428	7.04043
238.902	30.925	6.93653
238.902	31.422	6.83576
238.902	31.92	6.73784
238.902	32.417	6.64265
238.902	32.913	6.55025
238.902	33.411	6.46073
238.902	33.909	6.3739
238.902	34.407	6.28947
238.902	34.904	6.20723
238.902	35.401	6.12707
238.902	35.9	6.04902
238.902	36.398	5.97301
238.902	36.895	5.89888
238.902	37.394	5.82661
238.902	37.892	5.75623
238.902	38.389	5.6875
238.902	38.887	5.62021
238.902	39.386	5.55457
238.902	39.883	5.49048
238.902	40.382	5.42781
238.902	40.88	5.36657
238.902	41.377	5.30671
238.902	41.874	5.24814
238.902	42.372	5.19092
238.902	42.869	5.13499
238.902	43.366	5.08018
238.902	43.864	5.02661
238.902	44.361	4.97418
238.902	44.858	4.92284
238.902	45.356	4.87243
238.902	45.852	4.82299
238.902	46.353	4.77443
238.902	46.852	4.72665
238.902	47.354	4.67961
238.902	47.856	4.6332
238.902	48.362	4.5875
238.902	48.869	4.54252
238.902	49.375	4.49833
238.902	49.883	4.45492
238.902	50.391	4.41236
238.902	50.897	4.37071
238.902	51.405	4.32993
238.902	51.912	4.29062
238.902	52.42	4.25253
238.902	52.926	4.21517
238.902	53.433	4.17849
238.902	53.939	4.14248
238.902	54.445	4.1051
238.902	54.95	4.07034
238.902	55.457	4.03618
238.902	55.962	4.0026
238.902	56.469	3.96957
238.902	56.974	3.93709
238.902	57.478	3.90517
238.902	57.982	3.87379
238.902	58.487	3.84298
238.902	58.99	3.81271
238.902	59.492	3.78296
238.902	59.994	3.75372
238.902	60.496	3.72495
238.902	60.997	3.69665
238.902	61.499	3.66888
238.902	61.999	3.64158
238.902	62.499	3.61473
238.902	62.999	3.58834
238.902	63.498	3.56238
238.902	63.997	3.53687
238.902	64.495	3.51176
238.902	64.994	3.48706
238.902	65.49	3.46275
238.902	65.988	3.43884
238.902	66.485	3.4153
238.902	66.982	3.39215
238.902	67.476	3.36936
238.902	67.972	3.3469
238.902	68.467	3.32478
238.902	68.963	3.30299
238.902	69.457	3.28153
238.902	69.952	3.25871
238.902	70.445	3.23776
238.902	70.94	3.21709
238.902	71.434	3.19673
238.902	71.928	3.17666
238.902	72.422	3.15539
238.902	72.914	3.13577
238.902	73.406	3.11637
238.902	73.903	3.09722
238.902	74.402	3.07828
238.902	74.901	3.05953
238.902	75.401	3.041
238.902	75.898	3.02267
238.902	76.398	3.00453
238.902	76.896	2.9866
238.902	77.395	2.96885
238.902	77.894	2.95129
238.902	78.393	2.93392
238.902	78.892	2.91676
238.902	79.392	2.89976
238.902	79.892	2.88296
238.902	80.392	2.86634
238.902	80.893	2.8499
238.902	81.394	2.83362
238.902	81.895	2.81752
238.902	82.398	2.80159
238.902	82.899	2.7844
238.902	83.401	2.76874
238.902	83.902	2.75324
238.902	84.404	2.73791
238.902	84.906	2.72142
238.902	85.409	2.70637
238.902	85.913	2.69149
238.902	86.415	2.67677
238.902	86.918	2.66222
238.902	87.421	2.64784
238.902	87.924	2.6336
238.902	88.427	2.61953
238.902	88.93	2.60562
238.902	89.434	2.59188
238.902	89.937	2.57831
238.902	90.44	2.56489
238.902	90.943	2.55161
238.902	91.446	2.53848
238.902	91.95	2.5255
238.902	92.452	2.51265
238.902	92.955	2.49992
238.902	93.458	2.48734
238.902	93.961	2.47489
238.902	94.463	2.46257
238.902	94.965	2.45037
238.902	95.469	2.4383
238.902	95.971	2.42636
238.902	96.473	2.41452
238.902	96.975	2.40277
238.902	97.477	2.39114
238.902	97.98	2.37963
238.902	98.481	2.36824
238.902	98.983	2.35697
238.902	99.483	2.34463
238.902	99.983	2.33354
238.902	100.484	2.32256
238.902	100.985	2.31055
238.902	101.485	2.29973
238.902	101.985	2.28902
238.902	102.484	2.27841
238.902	102.984	2.26791
238.902	103.483	2.25752
238.902	103.982	2.24722
238.902	104.481	2.23703
238.902	104.98	2.22693
238.902	105.479	2.21693
238.902	105.977	2.20702
238.902	106.475	2.1972
238.902	106.972	2.18746
238.902	107.471	2.17782
238.902	107.969	2.16826
238.902	108.467	2.15878
238.902	108.966	2.14939
238.902	109.464	2.14008
238.902	109.962	2.13084
238.902	110.459	2.1217
238.902	110.957	2.11265
238.902	111.456	2.10371
238.902	111.954	2.09487
238.902	112.45	2.08612
238.902	112.948	2.07742
238.902	113.446	2.06878
238.902	113.948	2.06019
238.902	114.451	2.05165
238.902	114.955	2.04317
238.902	115.458	2.03474
238.902	115.962	2.02634
238.902	116.466	2.01801
238.902	116.968	2.00974
238.902	117.472	2.00154
238.902	117.975	1.99235
238.902	118.478	1.98424
238.902	118.981	1.97622
238.902	119.483	1.96826
238.902	119.987	1.96035
238.902	120.489	1.95252
238.902	120.994	1.94477
239.323	0	78.0886
239.323	0.424	68.4549
239.323	0.85	60.8873
239.323	1.279	54.7938
239.323	1.71	49.7888
239.323	2.144	45.6031
239.323	2.581	42.0483
239.323	3.019	38.9888
239.323	3.46	36.3328
239.323	3.902	34.0038
239.323	4.346	31.9465
239.323	4.792	30.1164
239.323	5.24	28.4761
239.323	5.69	26.9972
239.323	6.144	25.6599
239.323	6.597	24.444
239.323	7.053	23.3326
239.323	7.51	22.3151
239.323	7.969	21.3809
239.323	8.43	20.5197
239.323	8.892	19.7243
239.323	9.354	18.9867
239.323	9.818	18.3016
239.323	10.283	17.6633
239.323	10.748	17.0658
239.323	11.215	16.5062
239.323	11.684	15.9811
239.323	12.155	15.4869
239.323	12.626	15.0213
239.323	13.097	14.5817
239.323	13.569	14.1666
239.323	14.043	13.7739
239.323	14.517	13.4019
239.323	14.993	13.0489
239.323	15.468	12.7138
239.323	15.946	12.3953
239.323	16.422	12.0919
239.323	16.9	11.8025
239.323	17.379	11.5262
239.323	17.858	11.2624
239.323	18.339	11.01
239.323	18.82	10.7688
239.323	19.301	10.5377
239.323	19.783	10.3159
239.323	20.265	10.1031
239.323	20.748	9.89875
239.323	21.231	9.70229
239.323	21.716	9.51362
239.323	22.2	9.33214
239.323	22.684	9.15705
239.323	23.168	8.98841
239.323	23.652	8.82597
239.323	24.137	8.66932
239.323	24.623	8.51822
239.323	25.107	8.37208
239.323	25.593	8.23072
239.323	26.08	8.09426
239.323	26.565	7.96239
239.323	27.052	7.83426
239.323	27.538	7.70967
239.323	28.025	7.58838
239.323	28.518	7.47024
239.323	29.015	7.3552
239.323	29.511	7.24296
239.323	30.007	7.1334
239.323	30.504	7.02695
239.323	31.001	6.92374
239.323	31.499	6.82347
239.323	31.996	6.72602
239.323	32.492	6.63146
239.323	32.99	6.53985
239.323	33.488	6.45105
239.323	33.986	6.36472
239.323	34.483	6.28065
239.323	34.98	6.19873
239.323	35.479	6.11898
239.323	35.977	6.04135
239.323	36.474	5.96565
239.323	36.973	5.89187
239.323	37.471	5.82004
239.323	37.968	5.74989
239.323	38.466	5.68126
239.323	38.965	5.6143
239.323	39.462	5.54895
239.323	39.961	5.48505
239.323	40.459	5.42263
239.323	40.956	5.36162
239.323	41.453	5.30194
239.323	41.951	5.24364
239.323	42.448	5.18667
239.323	42.945	5.13085
239.323	43.443	5.0763
239.323	43.94	5.02292
239.323	44.437	4.97065
239.323	44.935	4.91934
239.323	45.431	4.86903
239.323	45.932	4.81963
239.323	46.431	4.77102
239.323	46.933	4.72318
239.323	47.435	4.67599
239.323	47.941	4.62953
239.323	48.448	4.58381
239.323	48.954	4.5389
239.323	49.462	4.49479
239.323	49.97	4.45154
239.323	50.476	4.40943
239.323	50.984	4.36922
239.323	51.491	4.32976
239.323	51.999	4.29105
239.323	52.505	4.25308
239.323	53.012	4.2158
239.323	53.518	4.17921
239.323	54.024	4.14333
239.323	54.529	4.10595
239.323	55.036	4.07126
239.323	55.541	4.03715
239.323	56.048	4.00361
239.323	56.553	3.97063
239.323	57.057	3.93822
239.323	57.561	3.90638
239.323	58.066	3.8751
239.323	58.569	3.84438
239.323	59.071	3.81419
239.323	59.573	3.78452
239.323	60.075	3.75533
239.323	60.576	3.72662
239.323	61.078	3.69845
239.323	61.578	3.67076
239.323	62.078	3.64353
239.323	62.578	3.61676
239.323	63.077	3.59044
239.323	63.576	3.56457
239.323	64.074	3.53912
239.323	64.573	3.51408
239.323	65.069	3.48944
239.323	65.567	3.4652
239.323	66.064	3.44134
239.323	66.561	3.41789
239.323	67.055	3.39479
239.323	67.551	3.37203
239.323	68.046	3.34962
239.323	68.542	3.32755
239.323	69.036	3.30581
239.323	69.531	3.2827
239.323	70.024	3.26147
239.323	70.519	3.24055
239.323	71.013	3.21993
239.323	71.507	3.1996
239.323	72.001	3.17808
239.323	72.493	3.15821
239.323	72.985	3.13857
239.323	73.482	3.11918
239.323	73.981	3.10001
239.323	74.48	3.08104
239.323	74.98	3.06228
239.323	75.477	3.04373
239.323	75.977	3.02537
239.323	76.475	3.00722
239.323	76.974	2.98926
239.323	77.473	2.97149
239.323	77.972	2.95393
239.323	78.471	2.93656
239.323	78.971	2.91936
239.323	79.471	2.90236
239.323	79.971	2.88556
239.323	80.472	2.86893
239.323	80.973	2.85246
239.323	81.474	2.83617
239.323	81.977	2.82006
239.323	82.478	2.80268
239.323	82.98	2.78684
239.323	83.481	2.77117
239.323	83.983	2.75567
239.323	84.485	2.73901
239.323	84.988	2.72379
239.323	85.492	2.70874
239.323	85.994	2.69387
239.323	86.497	2.67916
239.323	87	2.66461
239.323	87.503	2.65023
239.323	88.006	2.636
239.323	88.509	2.62195
239.323	89.013	2.60806
239.323	89.516	2.59434
239.323	90.019	2.58078
239.323	90.522	2.56736
239.323	91.025	2.5541
239.323	91.529	2.54098
239.323	92.031	2.528
239.323	92.534	2.51514
239.323	93.037	2.50242
239.323	93.54	2.48985
239.323	94.042	2.47741
239.323	94.544	2.46508
239.323	95.048	2.45289
239.323	95.55	2.44082
239.323	96.052	2.42887
239.323	96.554	2.417
239.323	97.056	2.40525
239.323	97.559	2.39363
239.323	98.06	2.38212
239.323	98.562	2.37075
239.323	99.062	2.35829
239.323	99.562	2.34709
239.323	100.063	2.336
239.323	100.564	2.32503
239.323	101.064	2.31295
239.323	101.564	2.30214
239.323	102.063	2.29143
239.323	102.563	2.28083
239.323	103.062	2.27034
239.323	103.561	2.25994
239.323	104.06	2.24965
239.323	104.559	2.23946
239.323	105.058	2.22936
239.323	105.556	2.21936
239.323	106.054	2.20944
239.323	106.551	2.19962
239.323	107.05	2.18989
239.323	107.548	2.18023
239.323	108.046	2.17067
239.323	108.545	2.16119
239.323	109.043	2.1518
239.323	109.541	2.14248
239.323	110.038	2.13325
239.323	110.536	2.12412
239.323	111.035	2.1151
239.323	111.533	2.10618
239.323	112.029	2.09735
239.323	112.527	2.08858
239.323	113.025	2.07985
239.323	113.527	2.07119
239.323	114.03	2.06257
239.323	114.534	2.05402
239.323	115.037	2.04551
239.323	115.541	2.03705
239.323	116.045	2.02864
239.323	116.547	2.0203
239.323	117.051	2.01203
239.323	117.554	2.00276
239.323	118.057	1.99458
239.323	118.56	1.98649
239.323	119.062	1.97846
239.323	119.566	1.97049
239.323	120.068	1.96259
239.323	120.573	1.95477
239.747	0	77.2624
239.747	0.426	67.7704
239.747	0.855	60.3159
[truncated: 30,132 more rows]

## Sheet: Panel f
Cold end temperature Tc (K)	Efficiency for 85PST-15PMW (%)	Temperature span Th - Tc (K)		Cold end temperature Tc (K)	Efficiency for 90PST-10PMW (%)	Temperature span Th - Tc (K)		Cold end temperature Tc (K)	Efficiency for PST (%)	Temperature span Th - Tc (K)
236.448	63.445	5.019		247.941	63.947	5.242		293.907	54.508	5
236.448	65.308	5.456		247.941	65.954	5.723		293.907	56.835	5.5
236.448	66.976	5.894		247.941	67.743	6.205		293.907	58.931	6
236.448	68.497	6.335		247.941	69.379	6.69		293.907	60.829	6.5
236.448	69.873	6.777		247.941	70.865	7.174		293.907	62.556	7
236.448	71.131	7.221		247.941	72.202	7.657		293.907	64.134	7.5
236.448	72.289	7.667		247.941	73.409	8.137		293.907	65.58	8
236.448	73.354	8.115		247.941	74.515	8.615		293.907	66.91	8.5
236.448	74.335	8.565		247.941	75.588	9.101		293.907	68.137	9
236.448	75.263	9.019		247.941	76.538	9.582		293.907	69.272	9.5
236.448	76.104	9.472		247.941	77.3	10.048		293.907	70.326	10
236.448	76.892	9.928		247.941	78.139	10.533		293.907	71.306	10.5
236.448	77.626	10.385		247.941	78.802	11.004		293.907	72.22	11
236.448	78.32	10.844		247.941	79.371	11.472		293.907	73.075	11.5
236.448	78.976	11.305		247.941	80.033	11.962		293.907	73.876	12
236.448	79.593	11.767		247.941	80.59	12.444		293.907	74.628	12.5
236.448	80.345	12.229		247.941	81.06	12.92		293.907	75.337	13
236.448	80.889	12.693		247.941	81.56	13.407		293.907	76.005	13.5
236.448	81.404	13.158		247.941	82.084	13.904		293.907	76.637	14
236.448	81.881	13.623		247.941	82.602	14.404		293.907	77.235	14.5
236.448	82.338	14.09		247.941	83.074	14.901		293.907	77.821	15
236.448	82.777	14.559		247.941	83.513	15.397		293.907	78.369	15.5
236.448	83.196	15.03		247.941	83.922	15.893		293.907	78.876	16
236.448	83.588	15.501		247.941	84.293	16.387		293.907	79.358	16.5
236.448	83.956	15.972		247.941	84.641	16.881		293.907	79.817	17
236.448	84.307	16.444		247.941	84.965	17.375		293.907	80.255	17.5
236.448	84.65	16.918		247.941	85.272	17.87		293.907	80.672	18
236.448	84.973	17.392		247.941	85.573	18.368		293.907	81.071	18.5
236.448	85.288	17.868		247.941	85.887	18.872		293.907	81.453	19
236.448	85.582	18.343		247.941	86.181	19.375		293.907	81.819	19.5
236.448	85.875	18.821		247.941	86.46	19.878		293.907	82.169	20
236.448	86.145	19.297		247.941	86.729	20.382		293.907	82.505	20.5
236.448	86.407	19.775		247.941	86.987	20.886		293.907	82.827	21
236.448	86.662	20.254		247.941	87.232	21.39		293.907	83.137	21.5
236.448	86.905	20.733		247.941	87.461	21.893		293.907	83.435	22
236.448	87.143	21.214		247.941	87.682	22.396		293.907	83.722	22.5
236.448	87.371	21.695		247.941	87.902	22.901		293.907	83.999	23
236.448	87.59	22.176		247.941	88.113	23.405		293.907	84.265	23.5
236.448	87.801	22.658		247.941	88.316	23.908		293.907	84.522	24
236.448	88.003	23.14		247.941	88.51	24.411		293.907	84.769	24.5
236.448	88.201	23.623		247.941	88.702	24.915		293.907	85.009	25
236.448	88.388	24.106		247.941	88.887	25.418		293.907	85.24	25.5
236.448	88.579	24.591		247.941	89.067	25.921		293.907	85.463	26
236.448	88.759	25.075		247.941	89.237	26.423		293.907	85.755	26.5
236.448	88.929	25.559		247.941	89.408	26.927		293.907	85.961	27
236.448	89.094	26.043		247.941	89.569	27.43		293.907	86.16	27.5
236.448	89.254	26.527		247.941	89.727	27.933		293.907	86.353	28
236.448	89.414	27.012		247.941	89.877	28.435		293.907	86.541	28.5
236.448	89.573	27.498		247.941	90.022	28.937		293.907	86.739	29
236.448	89.718	27.982		247.941	90.167	29.44		293.907	86.973	29.5
236.448	89.864	28.468		247.941	90.303	29.941		293.907	87.202	30
236.448	90.011	28.955		247.941	90.447	30.445		293.907	87.352	30.5
236.448	90.149	29.44		247.941	90.582	30.947		293.907	87.567	31
236.448	90.283	29.927		247.941	90.714	31.449		293.907	87.777	31.5
236.448	90.405	30.413		247.941	90.839	31.95		293.907	87.982	32
236.448	90.519	30.9		247.941	90.965	32.452		293.907	88.183	32.5
236.448	90.639	31.393		247.941	91.084	32.954		293.907	88.379	33
236.448	90.76	31.89		247.941	91.198	33.455		293.907	88.572	33.5
236.448	90.865	32.386		247.941	91.308	33.956		293.907	88.76	34
236.448	90.959	32.882		247.941	91.418	34.458		293.907	88.945	34.5
236.448	91.053	33.379		247.941	91.521	34.959		293.907	89.126	35
236.448	91.146	33.876		248.412	63.654	5.252		294.407	53.858	5
236.448	91.239	34.374		248.412	65.658	5.734		294.407	56.172	5.5
236.448	91.327	34.871		248.412	67.479	6.219		294.407	58.259	6
236.848	63.485	5.056		248.412	69.124	6.703		294.407	60.149	6.5
236.848	65.328	5.494		248.412	70.599	7.186		294.407	61.868	7
236.848	67.003	5.935		248.412	71.927	7.666		294.407	63.447	7.5
236.848	68.51	6.377		248.412	73.137	8.144		294.407	64.902	8
236.848	69.883	6.821		248.412	74.306	8.63		294.407	66.246	8.5
236.848	71.141	7.267		248.412	75.34	9.111		294.407	67.492	9
236.848	72.293	7.715		248.412	76.172	9.577		294.407	68.65	9.5
236.848	73.349	8.165		248.412	77.079	10.062		294.407	69.724	10
236.848	74.346	8.619		248.412	77.799	10.533		294.407	70.717	10.5
236.848	75.246	9.072		248.412	78.42	11.001		294.407	71.644	11
236.848	76.087	9.528		248.412	79.132	11.491		294.407	72.511	11.5
236.848	76.869	9.985		248.412	79.734	11.973		294.407	73.323	12
236.848	77.607	10.444		248.412	80.245	12.449		294.407	74.087	12.5
236.848	78.302	10.905		248.412	80.782	12.936		294.407	74.805	13
236.848	78.956	11.367		248.412	81.344	13.433		294.407	75.482	13.5
236.848	79.563	11.829		248.412	81.896	13.933		294.407	76.122	14
236.848	80.143	12.293		248.412	82.399	14.43		294.407	76.727	14.5
236.848	80.692	12.758		248.412	82.867	14.926		294.407	77.3	15
236.848	81.199	13.223		248.412	83.302	15.422		294.407	77.953	15.5
236.848	81.684	13.69		248.412	83.698	15.916		294.407	78.466	16
236.848	82.15	14.159		248.412	84.068	16.41		294.407	78.953	16.5
236.848	82.595	14.63		248.412	84.414	16.904		294.407	79.417	17
236.848	83.01	15.101		248.412	84.74	17.399		294.407	79.859	17.5
236.848	83.399	15.572		248.412	85.06	17.897		294.407	80.281	18
236.848	83.771	16.044		248.412	85.392	18.401		294.407	80.685	18.5
236.848	84.132	16.518		248.412	85.703	18.904		294.407	81.071	19
236.848	84.473	16.992		248.412	85.998	19.407		294.407	81.44	19.5
236.848	84.805	17.468		248.412	86.282	19.911		294.407	81.795	20
236.848	85.114	17.943		248.412	86.555	20.415		294.407	82.135	20.5
236.848	85.423	18.421		248.412	86.813	20.919		294.407	82.461	21
236.848	85.706	18.897		248.412	87.055	21.422		294.407	82.775	21.5
236.848	85.982	19.375		248.412	87.288	21.925		294.407	83.076	22
236.848	86.249	19.854		248.412	87.519	22.43		294.407	83.366	22.5
236.848	86.504	20.333		248.412	87.741	22.934		294.407	83.646	23
236.848	86.753	20.814		248.412	87.955	23.437		294.407	83.915	23.5
236.848	86.993	21.295		248.412	88.158	23.94		294.407	84.175	24
236.848	87.222	21.776		248.412	88.359	24.444		294.407	84.425	24.5
236.848	87.443	22.258		248.412	88.553	24.947		294.407	84.675	25
236.848	87.655	22.74		248.412	88.741	25.45		294.407	84.86	25.5
236.848	87.861	23.223		248.412	88.92	25.952		294.407	85.142	26
236.848	88.057	23.706		248.412	89.098	26.456		294.407	85.416	26.5
236.848	88.256	24.191		248.412	89.267	26.959		294.407	85.683	27
236.848	88.444	24.675		248.412	89.432	27.462		294.407	85.943	27.5
236.848	88.621	25.159		248.412	89.589	27.964		294.407	86.197	28
236.848	88.794	25.643		248.412	89.74	28.466		294.407	86.444	28.5
236.848	88.961	26.127		248.412	89.891	28.969		294.407	86.685	29
236.848	89.126	26.612		248.412	90.034	29.47		294.407	86.92	29.5
236.848	89.292	27.098		248.412	90.183	29.974		294.407	87.077	30
236.848	89.443	27.582		248.412	90.324	30.476		294.407	87.297	30.5
236.848	89.594	28.068		248.412	90.461	30.978		294.407	87.513	31
236.848	89.747	28.555		248.412	90.592	31.479		294.407	87.724	31.5
236.848	89.89	29.04		248.412	90.722	31.981		294.407	87.931	32
236.848	90.029	29.527		248.412	90.847	32.483		294.407	88.132	32.5
236.848	90.155	30.013		248.412	90.965	32.984		294.407	88.33	33
236.848	90.274	30.5		248.412	91.08	33.485		294.407	88.523	33.5
236.848	90.399	30.993		248.412	91.194	33.987		294.407	88.713	34
236.848	90.525	31.49		248.412	91.301	34.488		294.407	88.898	34.5
236.848	90.635	31.986		248.412	91.403	34.988		294.407	89.08	35
236.848	90.734	32.482		248.884	63.359	5.262		294.907	53.082	5
236.848	90.831	32.979		248.884	65.397	5.747		294.907	55.42	5.5
236.848	90.928	33.476		248.884	67.225	6.231		294.907	57.532	6
236.848	91.025	33.974		248.884	68.859	6.714		294.907	59.448	6.5
236.848	91.117	34.471		248.884	70.324	7.194		294.907	61.195	7
236.848	91.206	34.967		248.884	71.652	7.672		294.907	62.793	7.5
237.251	63.246	5.091		248.884	72.928	8.158		294.907	64.259	8
237.251	65.101	5.532		248.884	74.057	8.639		294.907	65.611	8.5
237.251	66.763	5.974		248.884	74.968	9.105		294.907	66.859	9
237.251	68.271	6.418		248.884	75.949	9.59		294.907	68.017	9.5
237.251	69.648	6.864		248.884	76.733	10.061		294.907	69.092	10
237.251	70.905	7.312		248.884	77.411	10.529		294.907	70.094	10.5
237.251	72.055	7.762		248.884	78.179	11.019		294.907	71.03	11
237.251	73.136	8.216		248.884	78.831	11.501		294.907	71.905	11.5
237.251	74.111	8.669		248.884	79.385	11.977		294.907	72.726	12
237.251	75.02	9.125		248.884	79.965	12.464		294.907	73.498	12.5
237.251	75.863	9.582		248.884	80.567	12.961		294.907	74.225	13
237.251	76.656	10.041		248.884	81.157	13.461		294.907	74.91	13.5
237.251	77.403	10.502		248.884	81.694	13.958		294.907	75.558	14
237.251	78.103	10.964		248.884	82.193	14.454		294.907	76.171	14.5
237.251	78.752	11.426		248.884	82.656	14.95		294.907	76.753	15
237.251	79.371	11.89		248.884	83.077	15.444		294.907	77.305	15.5
237.251	79.956	12.355		248.884	83.472	15.938		294.907	77.829	16
237.251	80.496	12.82		248.884	83.84	16.432		294.907	78.328	16.5
237.251	81.012	13.287		248.884	84.188	16.927		294.907	78.803	17
237.251	81.506	13.756		248.884	84.528	17.425		294.907	79.256	17.5
237.251	81.977	14.227		248.884	84.88	17.929		294.907	79.689	18
237.251	82.417	14.698		248.884	85.208	18.432		294.907	80.103	18.5
237.251	82.829	15.169		248.884	85.521	18.935		294.907	80.499	19
237.251	83.222	15.641		248.884	85.821	19.439		294.907	80.878	19.5
237.251	83.603	16.115		248.884	86.108	19.943		294.907	81.242	20
237.251	83.963	16.589		248.884	86.381	20.447		294.907	81.591	20.5
237.251	84.312	17.065		248.884	86.636	20.95		294.907	81.925	21
237.251	84.639	17.54		248.884	86.882	21.453		294.907	82.273	21.5
237.251	84.963	18.018		248.884	87.125	21.958		294.907	82.639	22
237.251	85.261	18.494		248.884	87.359	22.462		294.907	82.993	22.5
237.251	85.551	18.972		248.884	87.583	22.965		294.907	83.336	23
237.251	85.831	19.451		248.884	87.796	23.468		294.907	83.669	23.5
237.251	86.098	19.93		248.884	88.007	23.972		294.907	83.992	24
237.251	86.36	20.411		248.884	88.211	24.475		294.907	84.305	24.5
237.251	86.611	20.892		248.884	88.407	24.978		294.907	84.609	25
237.251	86.851	21.373		248.884	88.595	25.48		294.907	84.905	25.5
237.251	87.082	21.855		248.884	88.781	25.984		294.907	85.193	26
237.251	87.303	22.337		248.884	88.958	26.487		294.907	85.473	26.5
237.251	87.519	22.82		248.884	89.131	26.99		294.907	85.747	27
237.251	87.724	23.303		248.884	89.294	27.492		294.907	85.915	27.5
237.251	87.931	23.788		248.884	89.452	27.994		294.907	86.17	28
237.251	88.127	24.272		248.884	89.61	28.497		294.907	86.418	28.5
237.251	88.313	24.756		248.884	89.759	28.998		294.907	86.66	29
237.251	88.492	25.24		248.884	89.914	29.502		294.907	86.822	29.5
237.251	88.666	25.724		248.884	90.061	30.004		294.907	87.049	30
237.251	88.838	26.209		248.884	90.204	30.506		294.907	87.271	30.5
237.251	89.01	26.695		248.884	90.34	31.007		294.907	87.488	31
237.251	89.167	27.179		248.884	90.475	31.509		294.907	87.7	31.5
237.251	89.324	27.665		248.884	90.605	32.011		294.907	87.907	32
237.251	89.482	28.152		248.884	90.728	32.512		294.907	88.11	32.5
237.251	89.631	28.637		248.884	90.848	33.013		294.907	88.308	33
237.251	89.775	29.124		248.884	90.966	33.515		294.907	88.503	33.5
237.251	89.906	29.61		248.884	91.077	34.016		294.907	88.693	34
237.251	90.029	30.097		248.884	91.183	34.516		294.907	88.879	34.5
237.251	90.159	30.59		249.358	63.08	5.273		294.907	89.062	35
237.251	90.29	31.087		249.358	65.122	5.757		295.407	52.419	5
237.251	90.405	31.583		249.358	66.94	6.24		295.407	54.758	5.5
237.251	90.509	32.079		249.358	68.563	6.72		295.407	56.874	6
237.251	90.611	32.576		249.358	70.026	7.198		295.407	58.796	6.5
237.251	90.712	33.073		249.358	71.425	7.684		295.407	60.549	7
237.251	90.813	33.571		249.358	72.66	8.165		295.407	62.155	7.5
237.251	90.908	34.068		249.358	73.661	8.631		295.407	63.631	8
237.251	91	34.564		249.358	74.727	9.116		295.407	64.992	8.5
237.659	63.017	5.124		249.358	75.582	9.587		295.407	66.251	9
237.659	64.858	5.566		249.358	76.323	10.055		295.407	67.418	9.5
237.659	66.522	6.01		249.358	77.154	10.545		295.407	68.504	10
237.659	68.034	6.456		249.358	77.861	11.027		295.407	69.516	10.5
237.659	69.411	6.904		249.358	78.464	11.503		295.407	70.463	11
237.659	70.667	7.354		249.358	79.091	11.99		295.407	71.349	11.5
237.659	71.843	7.808		249.358	79.737	12.487		295.407	72.181	12
237.659	72.901	8.261		249.358	80.367	12.987		295.407	72.963	12.5
237.659	73.886	8.717		249.358	80.941	13.484		295.407	73.7	13
237.659	74.796	9.174		249.358	81.474	13.98		295.407	74.395	13.5
237.659	75.651	9.633		249.358	81.969	14.476		295.407	75.053	14
237.659	76.453	10.094		249.358	82.418	14.97		295.407	75.675	14.5
237.659	77.204	10.556		249.358	82.84	15.464		295.407	76.265	15
237.659	77.899	11.018		249.358	83.232	15.958		295.407	76.826	15.5
237.659	78.561	11.482		249.358	83.603	16.453		295.407	77.359	16
237.659	79.184	11.947		249.358	83.965	16.951		295.407	77.866	16.5
237.659	79.76	12.412		249.358	84.337	17.455		295.407	78.349	17
237.659	80.309	12.879		249.358	84.686	17.958		295.407	78.81	17.5
237.659	80.834	13.348		249.358	85.016	18.461		295.407	79.262	18
237.659	81.334	13.819		249.358	85.334	18.965		295.407	79.734	18.5
237.659	81.8	14.29		249.358	85.638	19.469		295.407	80.189	19
237.659	82.237	14.761		249.358	85.925	19.973		295.407	80.627	19.5
237.659	82.652	15.233		249.358	86.195	20.476		295.407	81.049	20
237.659	83.055	15.707		249.358	86.454	20.979		295.407	81.456	20.5
237.659	83.435	16.181		249.358	86.71	21.484		295.407	81.849	21
237.659	83.803	16.657		249.358	86.956	21.988		295.407	82.229	21.5
237.659	84.147	17.132		249.358	87.192	22.491		295.407	82.597	22
237.659	84.489	17.61		249.358	87.416	22.994		295.407	82.953	22.5
237.659	84.802	18.086		249.358	87.637	23.498		295.407	83.298	23
237.659	85.107	18.564		249.358	87.851	24.001		295.407	83.632	23.5
237.659	85.401	19.043		249.358	88.057	24.504		295.407	83.956	24
237.659	85.682	19.522		249.358	88.253	25.006		295.407	84.271	24.5
237.659	85.956	20.003		249.358	88.449	25.51		295.407	84.577	25
237.659	86.219	20.484		249.358	88.633	26.013		295.407	84.874	25.5
237.659	86.47	20.965		249.358	88.814	26.516		295.407	85.163	26
237.659	86.712	21.447		249.358	88.985	27.018		295.407	85.445	26.5
237.659	86.944	21.929		249.358	89.151	27.52		295.407	85.72	27
237.659	87.169	22.412		249.358	89.316	28.023		295.407	85.987	27.5
237.659	87.384	22.895		249.358	89.471	28.524		295.407	86.247	28
237.659	87.6	23.38		249.358	89.633	29.028		295.407	86.502	28.5
237.659	87.804	23.864		249.358	89.785	29.53		295.407	86.581	29
237.659	87.998	24.348		249.358	89.934	30.032		295.407	86.814	29.5
237.659	88.185	24.832		249.358	90.076	30.533		295.407	87.042	30
237.659	88.366	25.316		249.358	90.217	31.035		295.407	87.265	30.5
237.659	88.545	25.801		249.358	90.352	31.537		295.407	87.482	31
237.659	88.723	26.287		249.358	90.48	32.038		295.407	87.695	31.5
237.659	88.887	26.771		249.358	90.605	32.539		295.407	87.903	32
237.659	89.05	27.257		249.358	90.728	33.041		295.407	88.106	32.5
237.659	89.214	27.744		249.358	90.844	33.542		295.407	88.305	33
237.659	89.368	28.229		249.358	90.954	34.042		295.407	88.5	33.5
237.659	89.517	28.716		249.358	91.069	34.545		295.407	88.691	34
237.659	89.654	29.202		249.833	62.802	5.282		295.407	88.878	34.5
237.659	89.782	29.689		249.833	64.833	5.765		295.407	89.061	35
237.659	89.917	30.182		249.833	66.639	6.245		295.907	51.933	5
237.659	90.053	30.679		249.833	68.258	6.723		295.907	54.274	5.5
237.659	90.173	31.175		249.833	69.795	7.209		295.907	56.393	6
237.659	90.281	31.671		249.833	71.151	7.69		295.907	58.319	6.5
237.659	90.387	32.168		249.833	72.253	8.156		295.907	60.078	7
237.659	90.493	32.665		249.833	73.414	8.641		295.907	61.69	7.5
237.659	90.598	33.163		249.833	74.349	9.112		295.907	63.172	8
237.659	90.697	33.66		249.833	75.162	9.58		295.907	64.54	8.5
237.659	90.793	34.156		249.833	76.062	10.07		295.907	65.806	9
237.659	90.896	34.654		249.833	76.83	10.552		295.907	66.981	9.5
238.07	62.794	5.155		249.833	77.487	11.028		295.907	68.074	10
238.07	64.637	5.599		249.833	78.165	11.515		295.907	69.094	10.5
238.07	66.304	6.045		249.833	78.86	12.012		295.907	70.048	11
238.07	67.816	6.493		249.833	79.535	12.512		295.907	70.942	11.5
238.07	69.191	6.943		249.833	80.149	13.009		295.907	71.781	12
238.07	70.472	7.397		249.833	80.718	13.505		295.907	72.57	12.5
238.07	71.624	7.85		249.833	81.247	14.001		295.907	73.314	13
238.07	72.692	8.306		249.833	81.728	14.495		295.907	74.017	13.5
238.07	73.678	8.763		249.833	82.177	14.989		295.907	74.681	14
238.07	74.6	9.222		249.833	82.597	15.483		295.907	75.31	14.5
238.07	75.463	9.683		249.833	82.992	15.978		295.907	75.925	15
238.07	76.269	10.145		249.833	83.378	16.476		295.907	76.538	15.5
238.07	77.015	10.607		249.833	83.772	16.98		295.907	77.123	16
238.07	77.723	11.071		249.833	84.141	17.483		295.907	77.684	16.5
238.07	78.388	11.536		249.833	84.492	17.986		295.907	78.221	17
238.07	79.002	12.001		249.833	84.828	18.49		295.907	78.735	17.5
238.07	79.587	12.468		249.833	85.149	18.994		295.907	79.229	18
238.07	80.144	12.937		249.833	85.453	19.498		295.907	79.704	18.5
238.07	80.675	13.408		249.833	85.738	20.001		295.907	80.16	19
238.07	81.17	13.879		249.833	86.011	20.504		295.907	80.6	19.5
238.07	81.632	14.35		249.833	86.281	21.009		295.907	81.024	20
238.07	82.073	14.822		249.833	86.54	21.513		295.907	81.432	20.5
238.07	82.498	15.296		249.833	86.788	22.016		295.907	81.827	21
238.07	82.899	15.77		249.833	87.023	22.519		295.907	82.209	21.5
238.07	83.287	16.246		249.833	87.256	23.023		295.907	82.578	22
238.07	83.65	16.721		249.833	87.48	23.526		295.907	82.936	22.5
238.07	84.009	17.199		249.833	87.696	24.029		295.907	83.282	23
238.07	84.339	17.675		249.833	87.902	24.531		295.907	83.617	23.5
238.07	84.659	18.153		249.833	88.106	25.035		295.907	83.943	24
238.07	84.968	18.632		249.833	88.3	25.538		295.907	84.259	24.5
238.07	85.263	19.111		249.833	88.489	26.041		295.907	84.566	25
238.07	85.55	19.592		249.833	88.668	26.543		295.907	84.865	25.5
238.07	85.825	20.073		249.833	88.841	27.045		295.907	85.155	26
238.07	86.088	20.554		249.833	89.013	27.548		295.907	85.438	26.5
238.07	86.342	21.036		249.833	89.175	28.049		295.907	85.713	27
238.07	86.584	21.518		249.833	89.344	28.553		295.907	85.982	27.5
238.07	86.819	22.001		249.833	89.503	29.055		295.907	86.244	28
238.07	87.044	22.484		249.833	89.658	29.557		295.907	86.423	28.5
238.07	87.269	22.969		249.833	89.805	30.058		295.907	86.668	29
238.07	87.482	23.453		249.833	89.952	30.56		295.907	86.82	29.5
238.07	87.684	23.937		249.833	90.093	31.062		295.907	87.048	30
238.07	87.879	24.421		249.833	90.226	31.563		295.907	87.272	30.5
238.07	88.068	24.905		249.833	90.356	32.064		295.907	87.49	31
238.07	88.254	25.39		249.833	90.484	32.566		295.907	87.703	31.5
238.07	88.439	25.876		249.833	90.605	33.067		295.907	87.912	32
238.07	88.609	26.36		249.833	90.72	33.567		295.907	88.116	32.5
238.07	88.778	26.846		249.833	90.839	34.07		295.907	88.315	33
238.07	88.948	27.333		249.833	90.948	34.57		295.907	88.511	33.5
238.07	89.107	27.818		250.309	62.513	5.289		295.907	88.702	34
238.07	89.262	28.305		250.309	64.531	5.769		295.907	88.89	34.5
238.07	89.404	28.791		250.309	66.329	6.247		295.907	89.074	35
238.07	89.537	29.278		250.309	68.025	6.733		296.407	51.58	5
238.07	89.677	29.771		250.309	69.519	7.214		296.407	53.923	5.5
238.07	89.818	30.268		250.309	70.736	7.68		296.407	56.044	6
238.07	89.944	30.764		250.309	72.003	8.165		296.407	57.974	6.5
238.07	90.057	31.26		250.309	73.029	8.636		296.407	59.736	7
238.07	90.168	31.757		250.309	73.922	9.104		296.407	61.352	7.5
238.07	90.277	32.254		250.309	74.9	9.594		296.407	62.839	8
238.07	90.386	32.752		250.309	75.734	10.076		296.407	64.212	8.5
238.07	90.489	33.249		250.309	76.451	10.552		296.407	65.482	9
238.07	90.589	33.745		250.309	77.186	11.039		296.407	66.663	9.5
238.07	90.696	34.243		250.309	77.934	11.536		296.407	67.761	10
238.07	90.804	34.741		250.309	78.658	12.036		296.407	68.786	10.5
238.484	62.782	5.185		250.309	79.316	12.533		296.407	69.745	11
238.484	64.622	5.631		250.309	79.925	13.029		296.407	70.644	11.5
238.484	66.283	6.079		250.309	80.49	13.525		296.407	71.488	12
238.484	67.788	6.529		250.309	81.004	14.019		296.407	72.324	12.5
238.484	69.185	6.983		250.309	81.485	14.513		296.407	73.114	13
238.484	70.437	7.436		250.309	81.933	15.007		296.407	73.864	13.5
238.484	71.594	7.892		250.309	82.355	15.502		296.407	74.576	14
238.484	72.658	8.349		250.309	82.766	16		296.407	75.253	14.5
238.484	73.65	8.808		250.309	83.185	16.504		296.407	75.898	15
238.484	74.577	9.269		250.309	83.576	17.007		296.407	76.513	15.5
238.484	75.44	9.731		250.309	83.947	17.51		296.407	77.101	16
238.484	76.237	10.193		250.309	84.303	18.014		296.407	77.664	16.5
238.484	76.991	10.657		250.309	84.643	18.518		296.407	78.202	17
238.484	77.699	11.122		250.309	84.964	19.022		296.407	78.718	17.5
238.484	78.352	11.587		250.309	85.265	19.525		296.407	79.214	18
238.484	78.971	12.054		250.309	85.554	20.028		296.407	79.69	18.5
238.484	79.562	12.523		250.309	85.839	20.533		296.407	80.148	19
238.484	80.122	12.994		250.309	86.111	21.037		296.407	80.59	19.5
238.484	80.645	13.465		250.309	86.372	21.54		296.407	81.015	20
238.484	81.132	13.936		250.309	86.619	22.043		296.407	81.425	20.5
238.484	81.596	14.408		250.309	86.863	22.547		296.407	81.822	21
238.484	82.043	14.882		250.309	87.099	23.05		296.407	82.205	21.5
238.484	82.464	15.356		250.309	87.325	23.553		296.407	82.575	22
238.484	82.872	15.832		250.309	87.541	24.055		296.407	82.934	22.5
238.484	83.252	16.307		250.309	87.755	24.559		296.407	83.281	23
238.484	83.627	16.785		250.309	87.957	25.062		296.407	83.618	23.5
238.484	83.972	17.261		250.309	88.155	25.565		296.407	83.945	24
238.484	84.307	17.739		250.309	88.343	26.067		296.407	84.262	24.5
238.484	84.63	18.218		250.309	88.524	26.569		296.407	84.57	25
238.484	84.937	18.697		250.309	88.703	27.072		296.407	84.87	25.5
238.484	85.236	19.178		250.309	88.873	27.573		296.407	85.162	26
238.484	85.523	19.659		250.309	89.048	28.077		296.407	85.446	26.5
238.484	85.796	20.14		250.309	89.214	28.579		296.407	85.722	27
238.484	86.06	20.622		250.309	89.375	29.081		296.407	85.991	27.5
238.484	86.311	21.104		250.309	89.529	29.582		296.407	86.177	28
238.484	86.556	21.587		250.309	89.682	30.084		296.407	86.429	28.5
238.484	86.789	22.07		250.309	89.829	30.586		296.407	86.675	29
238.484	87.022	22.555		250.309	89.967	31.087		296.407	86.916	29.5
238.484	87.243	23.039		250.309	90.103	31.588		296.407	87.064	30
238.484	87.452	23.523		250.309	90.236	32.09		296.407	87.288	30.5
238.484	87.654	24.007		250.309	90.361	32.591		296.407	87.507	31
238.484	87.85	24.491		250.309	90.481	33.091		296.407	87.721	31.5
238.484	88.042	24.976		250.309	90.605	33.594		296.407	87.93	32
238.484	88.233	25.462		250.309	90.718	34.094		296.407	88.134	32.5
238.484	88.408	25.946		250.309	90.831	34.595		296.407	88.334	33
238.484	88.583	26.432		250.787	62.211	5.291		296.407	88.53	33.5
238.484	88.758	26.919		250.787	64.218	5.769		296.407	88.722	34
238.484	88.922	27.404		250.787	66.098	6.255		296.407	88.91	34.5
238.484	89.082	27.891		250.787	67.75	6.736		296.407	89.095	35
238.484	89.228	28.377		250.787	69.098	7.202		296.907	51.458	5
238.484	89.365	28.864		250.787	70.486	7.687		296.907	53.801	5.5
238.484	89.509	29.357		250.787	71.614	8.158		296.907	55.923	6
238.484	89.655	29.854		250.787	72.597	8.626		296.907	57.853	6.5
238.484	89.784	30.35		250.787	73.661	9.116		296.907	59.616	7
238.484	89.901	30.846		250.787	74.571	9.598		296.907	61.233	7.5
238.484	90.016	31.343		250.787	75.354	10.074		296.907	62.721	8
238.484	90.129	31.84		250.787	76.151	10.561		296.907	64.095	8.5
238.484	90.241	32.338		250.787	76.957	11.058		296.907	65.367	9
238.484	90.347	32.835		250.787	77.735	11.558		296.907	66.549	9.5
238.484	90.45	33.331		250.787	78.442	12.055		296.907	67.687	10
238.484	90.559	33.829		250.787	79.094	12.551		296.907	68.754	10.5
238.484	90.67	34.327		250.787	79.699	13.047		296.907	69.755	11
238.484	90.779	34.825		250.787	80.25	13.541		296.907	70.697	11.5
238.902	62.561	5.213		250.787	80.764	14.035		296.907	71.586	12
238.902	64.401	5.661		250.787	81.243	14.529		296.907	72.3	12.5
238.902	66.061	6.111		250.787	81.693	15.024		296.907	73.093	13
238.902	67.594	6.565		250.787	82.131	15.522		296.907	73.845	13.5
238.902	68.964	7.018		250.787	82.576	16.026		296.907	74.559	14
238.902	70.227	7.474		250.787	82.991	16.529		296.907	75.238	14.5
238.902	71.385	7.931		250.787	83.385	17.032		296.907	75.885	15
238.902	72.46	8.39		250.787	83.762	17.536		296.907	76.502	15.5
238.902	73.462	8.851		250.787	84.121	18.04		296.907	77.092	16
238.902	74.393	9.313		250.787	84.461	18.544		296.907	77.656	16.5
238.902	75.251	9.775		250.787	84.779	19.047		296.907	78.196	17
238.902	76.06	10.239		250.787	85.084	19.55		296.907	78.714	17.5
238.902	76.818	10.704		250.787	85.384	20.055		296.907	79.211	18
238.902	77.517	11.169		250.787	85.671	20.559		296.907	79.689	18.5
238.902	78.179	11.636		250.787	85.945	21.062		296.907	80.149	19
238.902	78.808	12.105		250.787	86.205	21.565		296.907	80.591	19.5
238.902	79.404	12.576		250.787	86.462	22.069		296.907	81.018	20
238.902	79.96	13.047		250.787	86.709	22.572		296.907	81.43	20.5
238.902	80.478	13.518		250.787	86.946	23.075		296.907	81.827	21
238.902	80.97	13.99		250.787	87.172	23.577		296.907	82.212	21.5
238.902	81.443	14.464		250.787	87.397	24.081		296.907	82.583	22
238.902	81.888	14.938		250.787	87.608	24.584		296.907	82.943	22.5
238.902	82.318	15.414		250.787	87.815	25.087		296.907	83.292	23
238.902	82.72	15.889		250.787	88.012	25.589		296.907	83.63	23.5
238.902	83.115	16.367		250.787	88.201	26.091		296.907	83.958	24
238.902	83.479	16.843		250.787	88.389	26.594		296.907	84.276	24.5
238.902	83.832	17.321		250.787	88.565	27.095		296.907	84.585	25
238.902	84.171	17.8		250.787	88.748	27.599		296.907	84.886	25.5
238.902	84.493	18.279		250.787	88.921	28.101		296.907	85.178	26
238.902	84.807	18.76		250.787	89.089	28.603		296.907	85.463	26.5
238.902	85.107	19.241		250.787	89.249	29.104		296.907	85.741	27
238.902	85.394	19.722		250.787	89.408	29.606		296.907	85.932	27.5
238.902	85.671	20.204		250.787	89.561	30.108		296.907	86.192	28
238.902	85.934	20.686		250.787	89.705	30.609		296.907	86.445	28.5
238.902	86.189	21.169		250.787	89.846	31.11		296.907	86.692	29
238.902	86.433	21.652		250.787	89.984	31.612		296.907	86.933	29.5
238.902	86.677	22.137		250.787	90.115	32.113		296.907	87.086	30
238.902	86.907	22.621		250.787	90.24	32.613		296.907	87.31	30.5
238.902	87.125	23.105		250.787	90.369	33.116		296.907	87.53	31
238.902	87.336	23.589		250.787	90.487	33.616		296.907	87.744	31.5
238.902	87.54	24.073		250.787	90.604	34.117		296.907	87.954	32
238.902	87.74	24.558		250.787	90.717	34.618		296.907	88.159	32.5
238.902	87.938	25.044		251.266	61.916	5.29		296.907	88.36	33
238.902	88.121	25.528		251.266	64.01	5.776		296.907	88.556	33.5
238.902	88.302	26.014		251.266	65.843	6.257		296.907	88.748	34
238.902	88.483	26.501		251.266	67.341	6.723		296.907	88.937	34.5
238.902	88.653	26.986		251.266	68.867	7.208		296.907	89.122	35
238.902	88.819	27.473		251.266	70.111	7.679		297.407	51.25	5
238.902	88.971	27.959		251.266	71.194	8.147		297.407	53.593	5.5
238.902	89.113	28.446		251.266	72.355	8.637		297.407	55.716	6
238.902	89.263	28.939		251.266	73.348	9.119		297.407	57.648	6.5
238.902	89.414	29.436		251.266	74.205	9.595		297.407	59.413	7
238.902	89.549	29.932		251.266	75.07	10.082		297.407	61.044	7.5
238.902	89.671	30.428		251.266	75.941	10.579		297.407	62.566	8
238.902	89.791	30.925		251.266	76.777	11.079		297.407	63.976	8.5
238.902	89.909	31.422		251.266	77.536	11.576		297.407	65.287	9
238.902	90.025	31.92		251.266	78.236	12.072		297.407	66.508	9.5
238.902	90.135	32.417		251.266	78.884	12.568		297.407	67.65	10
238.902	90.241	32.913		251.266	79.474	13.062		297.407	68.719	10.5
238.902	90.355	33.411		251.266	80.024	13.556		297.407	69.723	11
238.902	90.469	33.909		251.266	80.536	14.05		297.407	70.668	11.5
238.902	90.582	34.407		251.266	81.018	14.545		297.407	71.56	12
238.902	90.689	34.904		251.266	81.484	15.043		297.407	72.402	12.5
239.323	62.349	5.24		251.266	81.956	15.547		297.407	73.199	13
239.323	64.187	5.69		251.266	82.397	16.05		297.407	73.836	13.5
239.323	65.875	6.144		251.266	82.814	16.553		297.407	74.552	14
239.323	67.38	6.597		251.266	83.213	17.057		297.407	75.233	14.5
239.323	68.763	7.053		251.266	83.593	17.561		297.407	75.881	15
239.323	70.025	7.51		251.266	83.953	18.065		297.407	76.5	15.5
239.323	71.194	7.969		251.266	84.289	18.568		297.407	77.091	16
239.323	72.279	8.43		251.266	84.611	19.071		297.407	77.657	16.5
239.323	73.285	8.892		251.266	84.927	19.576		297.407	78.199	17
239.323	74.21	9.354		251.266	85.229	20.08		297.407	78.718	17.5
239.323	75.081	9.818		251.266	85.644	20.583		297.407	79.217	18
239.323	75.894	10.283		251.266	85.913	21.086		297.407	79.697	18.5
239.323	76.643	10.748		251.266	86.178	21.59		297.407	80.158	19
239.323	77.35	11.215		251.266	86.434	22.093		297.407	80.602	19.5
239.323	78.021	11.684		251.266	86.678	22.596		297.407	81.03	20
239.323	78.657	12.155		251.266	86.913	23.098		297.407	81.443	20.5
239.323	79.248	12.626		251.266	87.144	23.602		297.407	81.841	21
239.323	79.799	13.097		251.266	87.363	24.105		297.407	82.227	21.5
239.323	80.321	13.569		251.266	87.576	24.608		297.407	82.599	22
239.323	80.823	14.043		251.266	87.78	25.11		297.407	82.96	22.5
239.323	81.294	14.517		251.266	87.975	25.612		297.407	83.31	23
239.323	81.748	14.993		251.266	88.169	26.115		297.407	83.649	23.5
239.323	82.172	15.468		251.266	88.352	26.616		297.407	83.978	24
239.323	82.589	15.946		251.266	88.542	27.12		297.407	84.297	24.5
239.323	82.973	16.422		251.266	88.721	27.622		297.407	84.608	25
239.323	83.344	16.9		251.266	88.895	28.124		297.407	84.909	25.5
239.323	83.7	17.379		251.266	89.062	28.625		297.407	85.203	26
239.323	84.039	17.858		251.266	89.225	29.127		297.407	85.488	26.5
239.323	84.369	18.339		251.266	89.383	29.629		297.407	85.687	27
239.323	84.684	18.82		251.266	89.532	30.13		297.407	85.954	27.5
239.323	84.985	19.301		251.266	89.678	30.631		297.407	86.215	28
239.323	85.274	19.783		251.266	89.82	31.133		297.407	86.468	28.5
239.323	85.549	20.265		251.266	89.954	31.634		297.407	86.716	29
239.323	85.817	20.748		251.266	90.082	32.134		297.407	86.958	29.5
239.323	86.072	21.231		251.266	90.215	32.637		297.407	87.194	30
239.323	86.326	21.716		251.266	90.337	33.137		297.407	87.337	30.5
239.323	86.566	22.2		251.266	90.457	33.638		297.407	87.557	31
239.323	86.794	22.684		251.266	90.573	34.139		297.407	87.772	31.5
239.323	87.014	23.168		251.266	90.687	34.641		297.407	87.982	32
239.323	87.226	23.652		251.745	61.745	5.297		297.407	88.188	32.5
239.323	87.435	24.137		251.745	63.787	5.778		297.407	88.389	33
239.323	87.641	24.623		251.745	65.458	6.244		297.407	88.586	33.5
239.323	87.83	25.107		251.745	67.141	6.729		297.407	88.779	34
239.323	88.019	25.593		251.745	68.516	7.2		297.407	88.968	34.5
239.323	88.206	26.08		251.745	69.713	7.668		297.407	89.153	35
239.323	88.383	26.565		251.745	70.982	8.158		297.907	51.105	5
239.323	88.555	27.052		251.745	72.068	8.64		297.907	53.449	5.5
239.323	88.712	27.538		251.745	73.006	9.116		297.907	55.596	6
239.323	88.861	28.025		251.745	73.947	9.603		297.907	57.555	6.5
239.323	89.016	28.518		251.745	74.888	10.1		297.907	59.351	7
239.323	89.173	29.015		251.745	75.788	10.6		297.907	61.003	7.5
239.323	89.313	29.511		251.745	76.604	11.097		297.907	62.528	8
239.323	89.441	30.007		251.745	77.355	11.593		297.907	63.942	8.5
239.323	89.565	30.504		251.745	78.05	12.089		297.907	65.255	9
239.323	89.687	31.001		251.745	78.682	12.583		297.907	66.479	9.5
239.323	89.808	31.499		251.745	79.271	13.077		297.907	67.623	10
239.323	89.923	31.996		251.745	79.818	13.571		297.907	68.695	10.5
239.323	90.033	32.492		251.745	80.333	14.066		297.907	69.702	11
239.323	90.15	32.99		251.745	80.83	14.564		297.907	70.65	11.5
239.323	90.268	33.488		251.745	81.331	15.068		297.907	71.544	12
239.323	90.385	33.986		251.745	81.799	15.571		297.907	72.388	12.5
239.323	90.495	34.483		251.745	82.241	16.074		297.907	73.188	13
239.323	90.602	34.98		251.745	82.663	16.578		297.907	73.946	13.5
239.747	62.151	5.266		251.745	83.065	17.082		297.907	74.551	14
239.747	64.018	5.72		251.745	83.585	17.586		297.907	75.234	14.5
239.747	65.677	6.173		251.745	83.933	18.089		297.907	75.884	15
239.747	67.194	6.629		251.745	84.266	18.592		297.907	76.505	15.5
239.747	68.575	7.086		251.745	84.593	19.097		297.907	77.098	16
239.747	69.849	7.545		251.745	84.905	19.601		297.907	77.665	16.5
239.747	71.027	8.006		251.745	85.203	20.104		297.907	78.208	17
239.747	72.116	8.468		251.745	85.486	20.607		297.907	78.729	17.5
239.747	73.115	8.93		251.745	85.764	21.111		297.907	79.229	18
239.747	74.053	9.394		251.745	86.033	21.614		297.907	79.71	18.5
239.747	74.927	9.859		251.745	86.289	22.117		297.907	80.172	19
239.747	75.731	10.324		251.745	86.536	22.619		297.907	80.617	19.5
239.747	76.488	10.791		251.745	86.778	23.123		297.907	81.047	20
239.747	77.205	11.26		251.745	87.006	23.626		297.907	81.461	20.5
239.747	77.883	11.731		251.745	87.23	24.129		297.907	81.861	21
239.747	78.512	12.202		251.745	87.443	24.631		297.907	82.247	21.5
239.747	79.099	12.673		251.745	87.647	25.133		297.907	82.621	22
239.747	79.653	13.145		251.745	87.85	25.636		297.907	82.983	22.5
239.747	80.185	13.619		251.745	88.041	26.137		297.907	83.334	23
239.747	80.684	14.093		251.745	88.238	26.641		297.907	83.673	23.5
239.747	81.165	14.569		251.745	88.425	27.143		297.907	84.004	24
239.747	81.613	15.044		251.745	88.606	27.645		297.907	84.324	24.5
239.747	82.052	15.522		251.745	88.78	28.146		297.907	84.635	25
239.747	82.457	15.998		251.745	88.95	28.648		297.907	84.937	25.5
239.747	82.848	16.476		251.745	89.115	29.15		297.907	85.232	26
239.747	83.223	16.955		251.745	89.27	29.651		297.907	85.438	26.5
239.747	83.579	17.434		251.745	89.421	30.152		297.907	85.713	27
239.747	83.924	17.915		251.745	89.568	30.654		297.907	85.981	27.5
239.747	84.255	18.396		251.745	89.708	31.155		297.907	86.241	28
239.747	84.57	18.877		251.745	89.842	31.655		297.907	86.496	28.5
239.747	84.874	19.359		251.745	89.979	32.158		297.907	86.744	29
239.747	85.162	19.841		251.745	90.106	32.658		297.907	86.987	29.5
239.747	85.442	20.324		251.745	90.23	33.159		297.907	87.142	30
239.747	85.708	20.807		251.745	90.351	33.66		297.907	87.367	30.5
239.747	85.973	21.292		251.745	90.469	34.162		297.907	87.587	31
239.747	86.224	21.776		251.745	90.578	34.663		297.907	87.803	31.5
239.747	86.462	22.26		252.225	61.542	5.298		297.907	88.014	32
239.747	86.691	22.744		252.225	63.412	5.764		297.907	88.219	32.5
239.747	86.912	23.228		252.225	65.277	6.249		297.907	88.421	33
239.747	87.129	23.713		252.225	66.802	6.72		297.907	88.618	33.5
239.747	87.343	24.199		252.225	68.129	7.188		297.907	88.812	34
239.747	87.54	24.683		252.225	69.519	7.678		297.907	89.001	34.5
239.747	87.736	25.169		252.225	70.711	8.16		297.907	89.187	35
239.747	87.931	25.656		252.225	71.739	8.636		298.407	51.038	5
239.747	88.114	26.141		252.225	72.764	9.123		298.407	53.405	5.5
239.747	88.292	26.628		252.225	73.783	9.62		298.407	55.556	6
239.747	88.455	27.114		252.225	74.753	10.12		298.407	57.519	6.5
239.747	88.61	27.601		252.225	75.632	10.617		298.407	59.317	7
239.747	88.771	28.094		252.225	76.439	11.113		298.407	60.972	7.5
239.747	88.933	28.591		252.225	77.185	11.609		298.407	62.5	8
239.747	89.079	29.087		252.225	77.863	12.103		298.407	63.916	8.5
239.747	89.212	29.583		252.225	78.494	12.597		298.407	65.233	9
239.747	89.342	30.08		252.225	79.079	13.091		298.407	66.46	9.5
239.747	89.469	30.577		252.225	79.629	13.586		298.407	67.606	10
239.747	89.594	31.075		252.225	80.159	14.084		298.407	68.681	10.5
239.747	89.713	31.572		252.225	80.852	14.588		298.407	69.69	11
239.747	89.827	32.068		252.225	81.341	15.091		298.407	70.64	11.5
239.747	89.948	32.566		252.225	81.802	15.594		298.407	71.535	12
239.747	90.07	33.064		252.225	82.242	16.098		298.407	72.383	12.5
239.747	90.19	33.562		252.225	82.66	16.602		298.407	73.184	13
239.747	90.304	34.059		252.225	83.054	17.106		298.407	73.945	13.5
239.747	90.415	34.556		252.225	83.422	17.609		298.407	74.668	14
240.173	62.01	5.294		252.225	83.773	18.112		298.407	75.241	14.5
240.173	63.845	5.747		252.225	84.118	18.617		298.407	75.892	15
240.173	65.516	6.203		252.225	84.447	19.121		298.407	76.515	15.5
240.173	67.031	6.66		252.225	84.761	19.624		298.407	77.109	16
240.173	68.422	7.119		252.225	85.059	20.127		298.407	77.678	16.5
240.173	69.705	7.58		252.225	85.351	20.631		298.407	78.222	17
240.173	70.886	8.042		252.225	85.633	21.134		298.407	78.745	17.5
240.173	71.968	8.504		252.225	85.902	21.637		298.407	79.246	18
240.173	72.98	8.968		252.225	86.16	22.139		298.407	79.728	18.5
240.173	73.92	9.433		252.225	86.413	22.643		298.407	80.192	19
240.173	74.784	9.898		252.225	86.653	23.146		298.407	80.638	19.5
240.173	75.596	10.365		252.225	86.886	23.649		298.407	81.069	20
240.173	76.362	10.834		252.225	87.109	24.151		298.407	81.484	20.5
240.173	77.085	11.305		252.225	87.323	24.653		298.407	81.884	21
240.173	77.757	11.776		252.225	87.534	25.156		298.407	82.272	21.5
240.173	78.381	12.247		252.225	87.733	25.657		298.407	82.647	22
240.173	78.97	12.719		252.225	87.939	26.161		298.407	83.01	22.5
240.173	79.534	13.193		252.225	88.133	26.663		298.407	83.361	23
240.173	80.063	13.667		252.225	88.322	27.165		298.407	83.703	23.5
240.173	80.572	14.143		252.225	88.502	27.666		298.407	84.033	24
240.173	81.045	14.618		252.225	88.679	28.168		298.407	84.354	24.5
240.173	81.509	15.096		252.225	88.85	28.67		298.407	84.666	25
240.173	81.936	15.572		252.225	89.012	29.171		298.407	84.97	25.5
240.173	82.347	16.05		252.225	89.169	29.672		298.407	85.183	26
240.173	82.742	16.529		252.225	89.322	30.174		298.407	85.466	26.5
240.173	83.116	17.008		252.225	89.467	30.675		298.407	85.742	27
240.173	83.479	17.489		252.225	89.606	31.175		298.407	86.011	27.5
240.173	83.826	17.97		252.225	89.749	31.678		298.407	86.272	28
240.173	84.156	18.451		252.225	89.88	32.178		298.407	86.527	28.5
240.173	84.473	18.933		252.225	90.009	32.679		298.407	86.776	29
240.173	84.775	19.415		252.225	90.134	33.18		298.407	87.019	29.5
240.173	85.068	19.898		252.225	90.256	33.682		298.407	87.174	30
240.173	85.346	20.381		252.225	90.369	34.183		298.407	87.4	30.5
240.173	85.623	20.866		252.225	90.473	34.683		298.407	87.62	31
240.173	85.885	21.35		252.704	61.2	5.285		298.407	87.836	31.5
240.173	86.133	21.834		252.704	63.273	5.77		298.407	88.047	32
240.173	86.371	22.318		252.704	64.97	6.241		298.407	88.254	32.5
240.173	86.601	22.802		252.704	66.446	6.709		298.407	88.456	33
240.173	86.827	23.287		252.704	67.974	7.199		298.407	88.653	33.5
240.173	87.05	23.773		252.704	69.282	7.681		298.407	88.847	34
240.173	87.254	24.257		252.704	70.413	8.157		298.407	89.037	34.5
240.173	87.458	24.743		252.704	71.531	8.644		298.407	89.223	35
240.173	87.66	25.23		252.704	72.635	9.141		298.907	50.999	5
240.173	87.85	25.715		252.704	73.683	9.641		298.907	53.369	5.5
240.173	88.034	26.202		252.704	74.63	10.138		298.907	55.523	6
240.173	88.204	26.688		252.704	75.498	10.634		298.907	57.488	6.5
240.173	88.364	27.175		252.704	76.485	11.13		298.907	59.29	7
240.173	88.531	27.668		252.704	77.205	11.624		298.907	60.948	7.5
240.173	88.699	28.165		252.704	77.874	12.118		298.907	62.479	8
240.173	88.851	28.661		252.704	78.494	12.612		298.907	63.898	8.5
240.173	88.989	29.157		252.704	79.074	13.107		298.907	65.216	9
240.173	89.124	29.654		252.704	79.633	13.605		298.907	66.446	9.5
240.173	89.256	30.151		252.704	80.193	14.109		298.907	67.595	10
240.173	89.386	30.649		252.704	80.712	14.612		298.907	68.672	10.5
240.173	89.508	31.146		252.704	81.201	15.115		298.907	69.683	11
240.173	89.627	31.642		252.704	81.668	15.619		298.907	70.635	11.5
240.173	89.752	32.14		252.704	82.111	16.123		298.907	71.534	12
240.173	89.878	32.638		252.704	82.527	16.627		298.907	72.382	12.5
240.173	90.002	33.136		252.704	82.916	17.13		298.907	73.186	13
240.173	90.12	33.633		252.704	83.287	17.633		298.907	73.949	13.5
240.173	90.234	34.13		252.704	83.651	18.138		298.907	74.674	14
240.173	90.351	34.629		252.704	83.997	18.642		298.907	75.251	14.5
240.602	61.845	5.318		252.704	84.327	19.145		298.907	75.905	15
240.602	63.693	5.774		252.704	84.64	19.648		298.907	76.528	15.5
240.602	65.36	6.231		252.704	84.946	20.152		298.907	77.124	16
240.602	66.886	6.69		252.704	85.242	20.655		298.907	77.694	16.5
240.602	68.286	7.151		252.704	85.524	21.158		298.907	78.24	17
240.602	69.572	7.613		252.704	85.794	21.66		298.907	78.764	17.5
240.602	70.745	8.075		252.704	86.059	22.164		298.907	79.266	18
240.602	71.84	8.539		252.704	86.309	22.667		298.907	79.75	18.5
240.602	72.854	9.004		252.704	86.554	23.17		298.907	80.214	19
240.602	73.783	9.469		252.704	86.786	23.672		298.907	80.662	19.5
240.602	74.656	9.936		252.704	87.009	24.174		298.907	81.093	20
240.602	75.477	10.405		252.704	87.229	24.677		298.907	81.509	20.5
240.602	76.25	10.876		252.704	87.437	25.178		298.907	81.912	21
240.602	76.966	11.347		252.704	87.651	25.682		298.907	82.3	21.5
240.602	77.632	11.818		252.704	87.853	26.184		298.907	82.676	22
240.602	78.259	12.29		252.704	88.049	26.686		298.907	83.04	22.5
240.602	78.858	12.764		252.704	88.236	27.187		298.907	83.392	23
240.602	79.419	13.238		252.704	88.42	27.689		298.907	83.734	23.5
240.602	79.957	13.714		252.704	88.598	28.191		298.907	84.066	24
240.602	80.458	14.189		252.704	88.765	28.692		298.907	84.388	24.5
240.602	80.948	14.667		252.704	88.928	29.193		298.907	84.7	25
240.602	81.398	15.143		252.704	89.087	29.695		298.907	84.922	25.5
240.602	81.832	15.621		252.704	89.238	30.196		298.907	85.214	26
240.602	82.247	16.1		252.704	89.382	30.696		298.907	85.498	26.5
240.602	82.64	16.579		252.704	89.53	31.199		298.907	85.774	27
240.602	83.022	17.06		252.704	89.666	31.699		298.907	86.043	27.5
240.602	83.386	17.541		252.704	89.8	32.2		298.907	86.305	28
240.602	83.732	18.022		252.704	89.929	32.701		298.907	86.561	28.5
240.602	84.064	18.504		252.704	90.055	33.203		298.907	86.811	29
240.602	84.381	18.986		252.704	90.172	33.704		298.907	87.054	29.5
240.602	84.686	19.469		252.704	90.279	34.204		298.907	87.207	30
240.602	84.978	19.952		252.704	90.383	34.705		298.907	87.434	30.5
240.602	85.266	20.437		253.183	61.348	5.291		298.907	87.655	31
240.602	85.54	20.921		253.183	63.237	5.762		298.907	87.871	31.5
240.602	85.798	21.405		253.183	64.876	6.23		298.907	88.083	32
240.602	86.047	21.889		253.183	66.553	6.72		298.907	88.289	32.5
240.602	86.287	22.373		253.183	67.987	7.202		298.907	88.492	33
240.602	86.522	22.858		253.183	69.223	7.678		298.907	88.69	33.5
240.602	86.753	23.344		253.183	70.438	8.165		298.907	88.884	34
240.602	86.966	23.828		253.183	71.63	8.662		298.907	89.074	34.5
240.602	87.177	24.314		253.183	72.757	9.162		298.907	89.26	35
240.602	87.386	24.801		253.183	73.775	9.659		299.407	50.965	5
240.602	87.583	25.286		253.183	74.702	10.155		299.407	53.339	5.5
240.602	87.774	25.773		253.183	75.556	10.651		299.407	55.495	6
240.602	87.95	26.259		253.183	76.33	11.145		299.407	57.463	6.5
240.602	88.117	26.746		253.183	77.048	11.639		299.407	59.268	7
240.602	88.29	27.239		253.183	77.712	12.133		299.407	60.928	7.5
240.602	88.464	27.736		253.183	78.334	12.628		299.407	62.462	8
240.602	88.622	28.232		253.183	78.931	13.126		299.407	63.884	8.5
240.602	88.765	28.728		253.183	79.526	13.63		299.407	65.205	9
240.602	88.905	29.225		253.183	80.078	14.133		299.407	66.437	9.5
240.602	89.042	29.722		253.183	80.597	14.636		299.407	67.589	10
240.602	89.177	30.22		253.183	81.092	15.14		299.407	68.668	10.5
240.602	89.304	30.717		253.183	81.56	15.644		299.407	69.681	11
240.602	89.426	31.213		253.183	82	16.148		299.407	70.636	11.5
240.602	89.556	31.711		253.183	82.412	16.651		299.407	71.536	12
240.602	89.685	32.209		253.183	82.803	17.154		299.407	72.387	12.5
240.602	89.814	32.707		253.183	83.186	17.659		299.407	73.193	13
240.602	89.935	33.204		253.183	83.55	18.163		299.407	73.958	13.5
240.602	90.053	33.701		253.183	83.898	18.666		299.407	74.684	14
240.602	90.173	34.2		253.183	84.226	19.169		299.407	75.376	14.5
240.602	90.29	34.698		253.183	84.548	19.673		299.407	75.92	15
241.033	61.705	5.343		253.183	84.857	20.176		299.407	76.545	15.5
241.033	63.548	5.8		253.183	85.153	20.679		299.407	77.142	16
241.033	65.227	6.259		253.183	85.435	21.181		299.407	77.714	16.5
241.033	66.761	6.72		253.183	85.712	21.685		299.407	78.261	17
241.033	68.163	7.182		253.183	85.974	22.188		299.407	78.786	17.5
241.033	69.44	7.644		253.183	86.229	22.691		299.407	79.29	18
241.033	70.627	8.108		253.183	86.471	23.193		299.407	79.774	18.5
241.033	71.723	8.573		253.183	86.704	23.695		299.407	80.24	19
241.033	72.726	9.038		253.183	86.933	24.198		299.407	80.689	19.5
241.033	73.664	9.505		253.183	87.149	24.699		299.407	81.121	20
241.033	74.545	9.974		253.183	87.372	25.203		299.407	81.538	20.5
241.033	75.373	10.445		253.183	87.581	25.705		299.407	81.941	21
241.033	76.139	10.916		253.183	87.785	26.207		299.407	82.331	21.5
241.033	76.849	11.387		253.183	87.98	26.708		299.407	82.707	22
241.033	77.517	11.859		253.183	88.171	27.21		299.407	83.073	22.5
241.033	78.154	12.333		253.183	88.355	27.712		299.407	83.426	23
241.033	78.75	12.807		253.183	88.529	28.213		299.407	83.768	23.5
241.033	79.32	13.283		253.183	88.697	28.714		299.407	84.101	24
241.033	79.851	13.758		253.183	88.862	29.216		299.407	84.424	24.5
241.033	80.368	14.236		253.183	89.019	29.717		299.407	84.654	25
241.033	80.844	14.712		253.183	89.168	30.217		299.407	84.954	25.5
241.033	81.301	15.19		253.183	89.321	30.72		299.407	85.247	26
241.033	81.738	15.669		253.183	89.461	31.22		299.407	85.531	26.5
241.033	82.152	16.148		253.183	89.6	31.721		299.407	85.808	27
241.033	82.553	16.629		253.183	89.734	32.222		299.407	86.078	27.5
241.033	82.935	17.11		253.183	89.864	32.724		299.407	86.341	28
241.033	83.298	17.591		253.183	89.985	33.225		299.407	86.597	28.5
241.033	83.647	18.073		253.183	90.096	33.725		299.407	86.847	29
241.033	83.978	18.555		253.183	90.203	34.226		299.407	87.091	29.5
241.033	84.298	19.038		253.183	90.302	34.727		299.407	87.242	30
241.033	84.602	19.521		253.664	61.041	5.281		299.407	87.469	30.5
241.033	84.904	20.006		253.664	62.879	5.749		299.407	87.691	31
241.033	85.189	20.49		253.664	64.739	6.239		299.407	87.908	31.5
241.033	85.459	20.974		253.664	66.326	6.721		299.407	88.119	32
241.033	85.718	21.458		253.664	67.694	7.197		299.407	88.327	32.5
241.033	85.968	21.942		253.664	69.027	7.684		299.407	88.53	33
241.033	86.212	22.427		253.664	70.327	8.181		299.407	88.728	33.5
241.033	86.452	22.913		253.664	71.551	8.681		299.407	88.922	34
241.033	86.674	23.397		253.664	72.652	9.178		299.407	89.113	34.5
241.033	86.893	23.883		253.664	73.655	9.674		299.407	89.299	35
241.033	87.11	24.37		253.664	74.576	10.17		299.907	50.938	5
241.033	87.314	24.855		253.664	75.41	10.664		299.907	53.315	5.5
241.033	87.513	25.342		253.664	76.182	11.158		299.907	55.474	6
241.033	87.695	25.828		253.664	76.895	11.652		299.907	57.445	6.5
241.033	87.868	26.315		253.664	77.561	12.147		299.907	59.252	7
241.033	88.048	26.808		253.664	78.199	12.645		299.907	60.915	7.5
241.033	88.228	27.305		253.664	78.833	13.149		299.907	62.452	8
241.033	88.392	27.801		253.664	79.42	13.652		299.907	63.875	8.5
241.033	88.541	28.297		253.664	79.972	14.155		299.907	65.199	9
241.033	88.686	28.794		253.664	80.497	14.659		299.907	66.434	9.5
241.033	88.828	29.291		253.664	80.993	15.163		299.907	67.588	10
241.033	88.968	29.789		253.664	81.459	15.667		299.907	68.669	10.5
241.033	89.099	30.286		253.664	81.894	16.17		299.907	69.685	11
241.033	89.226	30.782		253.664	82.307	16.673		299.907	70.641	11.5
241.033	89.359	31.28		253.664	82.711	17.178		299.907	71.543	12
241.033	89.494	31.778		253.664	83.094	17.682		299.907	72.396	12.5
241.033	89.626	32.276		253.664	83.459	18.185		299.907	73.205	13
241.033	89.751	32.773		253.664	83.805	18.688		299.907	73.971	13.5
241.033	89.873	33.27		253.664	84.142	19.192		299.907	74.699	14
241.033	89.997	33.769		253.664	84.466	19.695		299.907	75.392	14.5
241.033	90.117	34.267		253.664	84.776	20.198		299.907	75.939	15
241.033	90.231	34.764		253.664	85.071	20.7		299.907	76.565	15.5
241.467	61.562	5.366		253.664	85.361	21.204		299.907	77.164	16
241.467	63.416	5.825		253.664	85.634	21.707		299.907	77.737	16.5
241.467	65.103	6.286		253.664	85.9	22.21		299.907	78.285	17
241.467	66.639	6.748		253.664	86.153	22.712		299.907	78.811	17.5
241.467	68.034	7.21		253.664	86.396	23.214		299.907	79.316	18
241.467	69.323	7.674		253.664	86.635	23.717		299.907	79.802	18.5
241.467	70.512	8.139		253.664	86.86	24.218		299.907	80.269	19
241.467	71.596	8.604		253.664	87.091	24.722		299.907	80.718	19.5
241.467	72.608	9.071		253.664	87.309	25.224		299.907	81.152	20
241.467	73.556	9.54		253.664	87.52	25.726		299.907	81.57	20.5
241.467	74.443	10.011		253.664	87.722	26.227		299.907	81.974	21
241.467	75.264	10.482		253.664	87.921	26.729		299.907	82.364	21.5
241.467	76.023	10.953		253.664	88.111	27.231		299.907	82.742	22
241.467	76.736	11.425		253.664	88.292	27.732		299.907	83.108	22.5
241.467	77.415	11.899		253.664	88.467	28.233		299.907	83.462	23
241.467	78.048	12.373		253.664	88.638	28.735		299.907	83.806	23.5
241.467	78.653	12.849		253.664	88.8	29.236		299.907	84.139	24
241.467	79.216	13.324		253.664	88.954	29.736		299.907	84.378	24.5
241.467	79.763	13.802		253.664	89.112	30.239		299.907	84.688	25
241.467	80.266	14.278		253.664	89.258	30.739		299.907	84.989	25.5
241.467	80.749	14.756		253.664	89.401	31.24		299.907	85.282	26
241.467	81.21	15.235		253.664	89.539	31.741		299.907	85.567	26.5
241.467	81.646	15.714		253.664	89.674	32.243		299.907	85.845	27
241.467	82.067	16.195		253.664	89.799	32.744		299.907	86.115	27.5
241.467	82.468	16.676		253.664	89.914	33.244		299.907	86.379	28
241.467	82.85	17.157		253.664	90.025	33.745		299.907	86.636	28.5
241.467	83.215	17.639		253.664	90.128	34.246		299.907	86.886	29
241.467	83.562	18.121		253.664	90.242	34.753		299.907	87.047	29.5
241.467	83.897	18.604		254.146	60.688	5.267		299.907	87.28	30
241.467	84.216	19.087		254.146	62.76	5.757		299.907	87.507	30.5
241.467	84.531	19.572		254.146	64.524	6.239		299.907	87.729	31
241.467	84.828	20.056		254.146	66.042	6.715		299.907	87.946	31.5
241.467	85.11	20.54		254.146	67.511	7.202		299.907	88.158	32
241.467	85.38	21.024		254.146	68.933	7.699		299.907	88.366	32.5
241.467	85.641	21.508		254.146	70.265	8.199		299.907	88.569	33
241.467	85.896	21.993		254.146	71.461	8.696		299.907	88.768	33.5
241.467	86.145	22.479		254.146	72.547	9.192		299.907	88.963	34
241.467	86.375	22.963		254.146	73.542	9.688		299.907	89.153	34.5
241.467	86.603	23.449		254.146	74.443	10.182		299.907	89.34	35
241.467	86.828	23.936		254.146	75.274	10.676		300.407	50.915	5
241.467	87.04	24.421		254.146	76.041	11.17		300.407	53.294	5.5
241.467	87.246	24.908		254.146	76.756	11.665		300.407	55.456	6
241.467	87.435	25.394		254.146	77.439	12.163		300.407	57.43	6.5
241.467	87.615	25.881		254.146	78.115	12.667		300.407	59.24	7
241.467	87.801	26.374		254.146	78.74	13.17		300.407	60.906	7.5
241.467	87.988	26.871		254.146	79.327	13.673		300.407	62.444	8
241.467	88.158	27.367		254.146	79.883	14.177		300.407	63.871	8.5
241.467	88.313	27.863		254.146	80.41	14.681		300.407	65.197	9
241.467	88.464	28.36		254.146	80.903	15.185		300.407	66.434	9.5
241.467	88.611	28.857		254.146	81.363	15.688		300.407	67.589	10
241.467	88.755	29.355		254.146	81.8	16.191		300.407	68.674	10.5
241.467	88.892	29.852		254.146	82.225	16.696		300.407	69.691	11
241.467	89.023	30.348		254.146	82.629	17.2		300.407	70.65	11.5
241.467	89.161	30.846		254.146	83.013	17.703		300.407	71.554	12
241.467	89.299	31.344		254.146	83.376	18.206		300.407	72.409	12.5
241.467	89.436	31.842		254.146	83.73	18.71		300.407	73.219	13
241.467	89.565	32.339		254.146	84.07	19.213		300.407	73.987	13.5
241.467	89.69	32.836		254.146	84.394	19.716		300.407	74.717	14
241.467	89.818	33.335		254.146	84.704	20.218		300.407	75.411	14.5
241.467	89.942	33.833		254.146	85.007	20.722		300.407	75.96	15
241.467	90.059	34.33		254.146	85.292	21.225		300.407	76.588	15.5
241.467	90.18	34.829		254.146	85.57	21.728		300.407	77.188	16
241.904	61.434	5.388		254.146	85.834	22.23		300.407	77.762	16.5
241.904	63.298	5.849		254.146	86.087	22.732		300.407	78.312	17
241.904	64.987	6.311		254.146	86.336	23.235		300.407	78.839	17.5
241.904	66.514	6.773		254.146	86.57	23.736		300.407	79.345	18
241.904	67.921	7.237		254.146	86.81	24.24		300.407	79.831	18.5
241.904	69.212	7.702		254.146	87.036	24.742		300.407	80.299	19
241.904	70.389	8.167		254.146	87.256	25.244		300.407	80.75	19.5
241.904	71.483	8.634		254.146	87.466	25.745		300.407	81.185	20
241.904	72.504	9.103		254.146	87.671	26.247		300.407	81.604	20.5
241.904	73.458	9.574		254.146	87.869	26.749		300.407	82.009	21
241.904	74.339	10.045		254.146	88.056	27.25		300.407	82.4	21.5
241.904	75.152	10.516		254.146	88.238	27.751		300.407	82.779	22
241.904	75.915	10.988		254.146	88.415	28.253		300.407	83.145	22.5
241.904	76.638	11.462		254.146	88.583	28.754		300.407	83.5	23
241.904	77.312	11.936		254.146	88.743	29.254		300.407	83.845	23.5
241.904	77.956	12.412		254.146	88.906	29.757		300.407	84.093	24
241.904	78.552	12.887		254.146	89.057	30.257		300.407	84.413	24.5
241.904	79.132	13.365		254.146	89.205	30.758		300.407	84.724	25
241.904	79.664	13.841		254.146	89.348	31.259		300.407	85.026	25.5
241.904	80.175	14.319		254.146	89.487	31.761		300.407	85.319	26
241.904	80.661	14.798		254.146	89.616	32.262		300.407	85.605	26.5
241.904	81.121	15.277		254.146	89.735	32.762		300.407	85.883	27
241.904	81.564	15.758		254.146	89.849	33.263		300.407	86.154	27.5
241.904	81.986	16.239		254.146	89.956	33.764		300.407	86.418	28
241.904	82.387	16.72		254.146	90.074	34.271		300.407	86.675	28.5
241.904	82.771	17.202		254.146	90.179	34.775		300.407	86.926	29
241.904	83.135	17.684		254.631	60.556	5.272		300.407	87.085	29.5
241.904	83.485	18.167		254.631	62.528	5.754		300.407	87.318	30
241.904	83.819	18.65		254.631	64.222	6.23		300.407	87.546	30.5
241.904	84.148	19.135		254.631	65.848	6.717		300.407	87.768	31
241.904	84.459	19.619		254.631	67.409	7.214		300.407	87.986	31.5
241.904	84.753	20.103		254.631	68.864	7.714		300.407	88.198	32
241.904	85.035	20.587		254.631	70.168	8.211		300.407	88.406	32.5
241.904	85.307	21.071		254.631	71.348	8.707		300.407	88.61	33
241.904	85.572	21.556		254.631	72.427	9.203		300.407	88.809	33.5
241.904	85.832	22.042		254.631	73.402	9.697		300.407	89.004	34
241.904	86.071	22.526		254.631	74.299	10.191		300.407	89.195	34.5
241.904	86.308	23.012		254.631	75.126	10.685		300.407	89.382	35
241.904	86.542	23.499		254.631	75.895	11.18		300.907	50.897	5
241.904	86.762	23.984		254.631	76.628	11.678		300.907	53.279	5.5
241.904	86.975	24.471		254.631	77.35	12.182		300.907	55.443	6
241.904	87.172	24.957		254.631	78.017	12.685		300.907	57.42	6.5
241.904	87.358	25.444		254.631	78.642	13.188		300.907	59.232	7
241.904	87.551	25.937		254.631	79.234	13.692		300.907	60.901	7.5
241.904	87.745	26.434		254.631	79.792	14.196		300.907	62.442	8
241.904	87.921	26.93		254.631	80.315	14.7		300.907	63.871	8.5
241.904	88.082	27.426		254.631	80.803	15.203		300.907	65.2	9
241.904	88.239	27.923		254.631	81.265	15.706		300.907	66.438	9.5
241.904	88.391	28.42		254.631	81.714	16.211		300.907	67.597	10
241.904	88.541	28.918		254.631	82.14	16.715		300.907	68.682	10.5
241.904	88.682	29.415		254.631	82.545	17.218		300.907	69.702	11
241.904	88.819	29.911		254.631	82.927	17.721		300.907	70.663	11.5
241.904	88.961	30.409		254.631	83.299	18.225		300.907	71.569	12
241.904	89.104	30.907		254.631	83.656	18.728		300.907	72.426	12.5
241.904	89.245	31.405		254.631	83.996	19.231		300.907	73.237	13
241.904	89.378	31.902		254.631	84.32	19.733		300.907	74.007	13.5
241.904	89.507	32.399		254.631	84.636	20.237		300.907	74.738	14
241.904	89.639	32.898		254.631	84.935	20.74		300.907	75.435	14.5
241.904	89.766	33.396		254.631	85.225	21.243		300.907	75.985	15
241.904	89.887	33.893		254.631	85.501	21.745		300.907	76.614	15.5
241.904	90.011	34.392		254.631	85.765	22.247		300.907	77.215	16
241.904	90.131	34.89		254.631	86.024	22.75		300.907	77.79	16.5
242.342	61.339	5.411		254.631	86.269	23.251		300.907	78.341	17
242.342	63.203	5.873		254.631	86.518	23.755		300.907	78.87	17.5
242.342	64.882	6.335		254.631	86.754	24.257		300.907	79.377	18
242.342	66.422	6.799		254.631	86.982	24.759		300.907	79.864	18.5
242.342	67.83	7.264		254.631	87.2	25.26		300.907	80.333	19
242.342	69.109	7.729		254.631	87.413	25.762		300.907	80.785	19.5
242.342	70.294	8.196		254.631	87.618	26.264		300.907	81.221	20
242.342	71.397	8.665		254.631	87.812	26.765		300.907	81.641	20.5
242.342	72.425	9.136		254.631	88	27.266		300.907	82.047	21
242.342	73.371	9.607		254.631	88.184	27.768		300.907	82.439	21.5
242.342	74.244	10.078		254.631	88.358	28.269		300.907	82.818	22
242.342	75.06	10.55		254.631	88.524	28.769		300.907	83.185	22.5
242.342	75.832	11.024		254.631	88.693	29.272		300.907	83.541	23
242.342	76.551	11.498		254.631	88.849	29.772		300.907	83.799	23.5
242.342	77.235	11.974		254.631	89.002	30.273		300.907	84.13	24
242.342	77.869	12.449		254.631	89.15	30.774		300.907	84.45	24.5
242.342	78.483	12.927		254.631	89.293	31.276		300.907	84.762	25
242.342	79.047	13.403		254.631	89.427	31.777		300.907	85.065	25.5
242.342	79.587	13.881		254.631	89.55	32.277		300.907	85.359	26
242.342	80.101	14.36		254.631	89.668	32.778		300.907	85.645	26.5
242.342	80.585	14.839		254.631	89.779	33.279		300.907	85.924	27
242.342	81.052	15.32		254.631	89.901	33.786		300.907	86.195	27.5
242.342	81.496	15.801		254.631	90.01	34.29		300.907	86.46	28
242.342	81.918	16.282		254.631	90.128	34.799		300.907	86.717	28.5
242.342	82.32	16.764		255.115	60.354	5.27		300.907	86.886	29
242.342	82.702	17.246		255.115	62.251	5.746		300.907	87.125	29.5
242.342	83.069	17.729		255.115	64.056	6.233		300.907	87.358	30
242.342	83.419	18.212		255.115	65.777	6.73		300.907	87.587	30.5
242.342	83.763	18.697		255.115	67.372	7.23		300.907	87.809	31
242.342	84.087	19.181		255.115	68.796	7.727		300.907	88.027	31.5
242.342	84.395	19.665		255.115	70.083	8.223		300.907	88.24	32
242.342	84.689	20.149		255.115	71.255	8.719		300.907	88.448	32.5
242.342	84.972	20.633		255.115	72.312	9.213		300.907	88.652	33
242.342	85.249	21.118		255.115	73.283	9.707		300.907	88.851	33.5
242.342	85.518	21.604		255.115	74.175	10.201		300.907	89.047	34
242.342	85.768	22.088		255.115	75.003	10.696		300.907	89.238	34.5
242.342	86.013	22.574		255.115	75.79	11.194		300.907	89.426	35
242.342	86.256	23.061		255.115	76.562	11.698		301.407	50.884	5
242.342	86.485	23.546		255.115	77.274	12.201		301.407	53.268	5.5
242.342	86.706	24.033		255.115	77.941	12.704		301.407	55.435	6
242.342	86.91	24.519		255.115	78.57	13.208		301.407	57.414	6.5
242.342	87.104	25.006		255.115	79.164	13.712		301.407	59.229	7
242.342	87.304	25.499		255.115	79.718	14.216		301.407	60.9	7.5
242.342	87.505	25.996		255.115	80.235	14.719		301.407	62.444	8
242.342	87.687	26.492		255.115	80.724	15.222		301.407	63.875	8.5
242.342	87.855	26.988		255.115	81.199	15.727		301.407	65.205	9
242.342	88.017	27.485		255.115	81.648	16.231		301.407	66.447	9.5
242.342	88.175	27.982		255.115	82.074	16.734		301.407	67.607	10
242.342	88.33	28.48		255.115	82.476	17.237		301.407	68.695	10.5
242.342	88.477	28.977		255.115	82.867	17.741		301.407	69.717	11
242.342	88.617	29.473		255.115	83.241	18.244		301.407	70.679	11.5
242.342	88.764	29.971		255.115	83.598	18.747		301.407	71.587	12
242.342	88.912	30.469		255.115	83.937	19.249		301.407	72.446	12.5
242.342	89.057	30.967		255.115	84.268	19.753		301.407	73.259	13
242.342	89.195	31.464		255.115	84.581	20.256		301.407	74.03	13.5
242.342	89.328	31.961		255.115	84.884	20.759		301.407	74.764	14
242.342	89.464	32.46		255.115	85.172	21.261		301.407	75.462	14.5
242.342	89.595	32.958		255.115	85.447	21.763		301.407	76.012	15
242.342	89.719	33.455		255.115	85.717	22.266		301.407	76.643	15.5
242.342	89.921	33.954		255.115	85.972	22.767		301.407	77.245	16
242.342	90.043	34.452		255.115	86.231	23.271		301.407	77.821	16.5
242.342	90.159	34.949		255.115	86.476	23.773		301.407	78.373	17
242.783	61.243	5.432		255.115	86.713	24.275		301.407	78.903	17.5
242.783	63.096	5.894		255.115	86.939	24.776		301.407	79.411	18
242.783	64.788	6.358		255.115	87.16	25.278		301.407	79.9	18.5
242.783	66.328	6.823		255.115	87.373	25.78		301.407	80.37	19
242.783	67.724	7.288		255.115	87.574	26.281		301.407	80.822	19.5
242.783	69.012	7.755		255.115	87.769	26.782		301.407	81.259	20
242.783	70.207	8.224		255.115	87.959	27.284		301.407	81.68	20.5
242.783	71.316	8.695		255.115	88.14	27.785		301.407	82.086	21
242.783	72.336	9.166		255.115	88.311	28.285		301.407	82.479	21.5
242.783	73.274	9.637		255.115	88.486	28.788		301.407	82.86	22
242.783	74.15	10.109		255.115	88.647	29.288		301.407	83.228	22.5
242.783	74.976	10.583		255.115	88.805	29.789		301.407	83.496	23
242.783	75.743	11.057		255.115	88.958	30.29		301.407	83.837	23.5
242.783	76.473	11.533		255.115	89.107	30.792		301.407	84.169	24
242.783	77.148	12.008		255.115	89.245	31.293		301.407	84.49	24.5
242.783	77.799	12.486		255.115	89.372	31.793		301.407	84.802	25
242.783	78.398	12.962		255.115	89.494	32.294		301.407	85.105	25.5
242.783	78.97	13.44		255.115	89.609	32.795		301.407	85.4	26
242.783	79.513	13.919		255.115	89.734	33.302		301.407	85.687	26.5
242.783	80.024	14.398		255.115	89.847	33.806		301.407	85.966	27
242.783	80.517	14.879		255.115	89.969	34.315		301.407	86.238	27.5
242.783	80.984	15.36		255.115	90.094	34.827		301.407	86.503	28
242.783	81.427	15.841		255.598	60.327	5.263		301.407	86.762	28.5
242.783	81.85	16.323		255.598	62.336	5.75		301.407	86.926	29
242.783	82.251	16.805		255.598	64.235	6.247		301.407	87.166	29.5
242.783	82.636	17.288		255.598	65.984	6.747		301.407	87.4	30
242.783	83.002	17.771		255.598	67.54	7.244		301.407	87.629	30.5
242.783	83.362	18.256		255.598	68.94	7.74		301.407	87.852	31
242.783	83.702	18.74		255.598	70.212	8.236		301.407	88.07	31.5
242.783	84.023	19.224		255.598	71.355	8.73		301.407	88.283	32
242.783	84.33	19.708		255.598	72.403	9.224		301.407	88.492	32.5
242.783	84.626	20.192		255.598	73.363	9.718		301.407	88.696	33
242.783	84.914	20.677		255.598	74.251	10.213		301.407	88.896	33.5
242.783	85.195	21.163		255.598	75.092	10.711		301.407	89.091	34
242.783	85.454	21.647		255.598	75.915	11.215		301.407	89.283	34.5
242.783	85.71	22.133		255.598	76.673	11.718		301.407	89.47	35
242.783	85.962	22.62		255.598	77.38	12.221		301.907	50.874	5
242.783	86.199	23.105		255.598	78.047	12.725		301.907	53.261	5.5
242.783	86.429	23.592		255.598	78.674	13.229		301.907	55.431	6
242.783	86.641	24.078		255.598	79.259	13.733		301.907	57.412	6.5
242.783	86.842	24.565		255.598	79.804	14.236		301.907	59.23	7
242.783	87.05	25.058		255.598	80.319	14.739		301.907	60.903	7.5
242.783	87.258	25.555		255.598	80.816	15.244		301.907	62.45	8
242.783	87.447	26.051		255.598	81.287	15.748		301.907	63.883	8.5
242.783	87.621	26.547		255.598	81.734	16.251		301.907	65.216	9
242.783	87.789	27.044		255.598	82.154	16.754		301.907	66.459	9.5
242.783	87.953	27.541		255.598	82.562	17.258		301.907	67.621	10
242.783	88.114	28.039		255.598	82.953	17.761		301.907	68.711	10.5
242.783	88.266	28.536		255.598	83.324	18.264		301.907	69.735	11
242.783	88.412	29.032		255.598	83.677	18.766		301.907	70.699	11.5
242.783	88.563	29.53		255.598	84.022	19.27		301.907	71.609	12
242.783	88.715	30.028		255.598	84.346	19.773		301.907	72.47	12.5
242.783	88.865	30.526		255.598	84.661	20.276		301.907	73.284	13
242.783	89.007	31.023		255.598	84.959	20.778		301.907	74.057	13.5
242.783	89.223	31.52		255.598	85.244	21.28		301.907	74.792	14
242.783	89.361	32.019		255.598	85.524	21.783		301.907	75.492	14.5
242.783	89.494	32.517		255.598	85.787	22.284		301.907	76.042	15
242.783	89.621	33.014		255.598	86.055	22.788		301.907	76.674	15.5
242.783	89.75	33.513		255.598	86.307	23.29		301.907	77.278	16
242.783	89.876	34.011		255.598	86.552	23.792		301.907	77.855	16.5
242.783	89.995	34.508		255.598	86.785	24.293		301.907	78.408	17
243.225	61.153	5.452		255.598	87.013	24.795		301.907	78.938	17.5
243.225	63.019	5.916		255.598	87.232	25.297		301.907	79.448	18
243.225	64.711	6.381		255.598	87.439	25.798		301.907	79.937	18.5
243.225	66.238	6.846		255.598	87.64	26.299		301.907	80.408	19
243.225	67.642	7.313		255.598	87.835	26.801		301.907	80.862	19.5
243.225	68.939	7.782		255.598	88.02	27.302		301.907	81.299	20
243.225	70.141	8.253		255.598	88.196	27.802		301.907	81.721	20.5
243.225	71.242	8.724		255.598	88.376	28.305		301.907	82.129	21
243.225	72.253	9.195		255.598	88.541	28.805		301.907	82.522	21.5
243.225	73.193	9.667		255.598	88.704	29.306		301.907	82.903	22
243.225	74.079	10.141		255.598	88.86	29.807		301.907	83.183	22.5
243.225	74.9	10.615		255.598	89.012	30.309		301.907	83.536	23
243.225	75.678	11.091		255.598	89.154	30.81		301.907	83.878	23.5
243.225	76.397	11.566		255.598	89.284	31.31		301.907	84.209	24
243.225	77.09	12.044		255.598	89.409	31.811		301.907	84.531	24.5
243.225	77.725	12.52		255.598	89.527	32.312		301.907	84.844	25
243.225	78.331	12.998		255.598	89.655	32.819		301.907	85.148	25.5
243.225	78.906	13.477		255.598	89.77	33.323		301.907	85.443	26
243.225	79.447	13.956		255.598	89.895	33.832		301.907	85.731	26.5
243.225	79.966	14.437		255.598	90.023	34.344		301.907	86.01	27
243.225	80.458	14.918		255.598	90.144	34.854		301.907	86.283	27.5
243.225	80.925	15.399		256.078	60.208	5.27		301.907	86.548	28
243.225	81.37	15.881		256.078	62.32	5.767		301.907	86.723	28.5
243.225	81.791	16.363		256.078	64.251	6.267		301.907	86.969	29
243.225	82.195	16.846		256.078	65.963	6.764		301.907	87.209	29.5
243.225	82.579	17.329		256.078	67.498	7.26		301.907	87.443	30
243.225	82.955	17.814		256.078	68.887	7.756		301.907	87.672	30.5
243.225	83.31	18.298		256.078	70.133	8.25		301.907	87.896	31
243.225	83.646	18.782		256.078	71.271	8.744		301.907	88.114	31.5
243.225	83.967	19.266		256.078	72.311	9.238		301.907	88.328	32
243.225	84.276	19.75		256.078	73.271	9.733		301.907	88.536	32.5
243.225	84.576	20.235		256.078	74.178	10.231		301.907	88.741	33
243.225	84.868	20.721		256.078	75.06	10.735		301.907	88.941	33.5
243.225	85.138	21.205		256.078	75.871	11.238		301.907	89.137	34
243.225	85.404	21.691		256.078	76.627	11.741		301.907	89.328	34.5
243.225	85.666	22.178		256.078	77.338	12.245		301.907	89.516	35
243.225	85.913	22.663		256.078	78.005	12.749		302.407	50.869	5
243.225	86.151	23.15		256.078	78.627	13.253		302.407	53.259	5.5
243.225	86.371	23.636		256.078	79.205	13.756		302.407	55.431	6
243.225	86.58	24.123		256.078	79.751	14.259		302.407	57.415	6.5
243.225	86.796	24.616		256.078	80.277	14.764		302.407	59.235	7
243.225	87.011	25.113		256.078	80.774	15.268		302.407	60.911	7.5
243.225	87.208	25.609		256.078	81.245	15.771		302.407	62.458	8
243.225	87.388	26.105		256.078	81.688	16.274		302.407	63.895	8.5
243.225	87.563	26.602		256.078	82.117	16.778		302.407	65.229	9
243.225	87.733	27.099		256.078	82.527	17.281		302.407	66.475	9.5
243.225	87.899	27.597		256.078	82.916	17.784		302.407	67.639	10
243.225	88.056	28.094		256.078	83.286	18.286		302.407	68.731	10.5
243.225	88.207	28.59		256.078	83.647	18.79		302.407	69.757	11
243.225	88.364	29.088		256.078	83.987	19.293		302.407	70.723	11.5
243.225	88.603	29.586		256.078	84.315	19.796		302.407	71.635	12
243.225	88.755	30.084		256.078	84.627	20.298		302.407	72.496	12.5
243.225	88.9	30.581		256.078	84.925	20.8		302.407	73.313	13
243.225	89.039	31.078		256.078	85.216	21.303		302.407	74.088	13.5
243.225	89.181	31.577		256.078	85.49	21.804		302.407	74.824	14
243.225	89.318	32.075		256.078	85.768	22.308		302.407	75.412	14.5
243.225	89.449	32.572		256.078	86.031	22.81		302.407	76.075	15
243.225	89.582	33.071		256.078	86.284	23.312		302.407	76.708	15.5
243.225	89.712	33.569		256.078	86.527	23.813		302.407	77.313	16
243.225	89.835	34.066		256.078	86.763	24.315		302.407	77.891	16.5
243.225	89.954	34.564		256.078	86.99	24.817		302.407	78.445	17
243.669	59.012	5.008		256.078	87.205	25.318		302.407	78.977	17.5
243.669	61.08	5.472		256.078	87.413	25.819		302.407	79.487	18
243.669	62.946	5.937		256.078	87.615	26.321		302.407	79.977	18.5
243.669	64.623	6.402		256.078	87.807	26.822		302.407	80.449	19
243.669	66.16	6.869		256.078	87.989	27.322		302.407	80.904	19.5
243.669	67.573	7.338		256.078	88.175	27.825		302.407	81.342	20
243.669	68.877	7.809		256.078	88.346	28.325		302.407	81.765	20.5
243.669	70.069	8.28		256.078	88.513	28.826		302.407	82.173	21
243.669	71.161	8.751		256.078	88.675	29.327		302.407	82.568	21.5
243.669	72.174	9.223		256.078	88.832	29.829		302.407	82.858	22
243.669	73.125	9.697		256.078	88.978	30.33		302.407	83.223	22.5
243.669	74.005	10.171		256.078	89.113	30.83		302.407	83.577	23
243.669	74.837	10.647		256.078	89.242	31.331		302.407	83.92	23.5
243.669	75.605	11.122		256.078	89.364	31.832		302.407	84.252	24
243.669	76.342	11.6		256.078	89.496	32.339		302.407	84.575	24.5
243.669	77.018	12.076		256.078	89.615	32.843		302.407	84.888	25
243.669	77.661	12.554		256.078	89.743	33.352		302.407	85.192	25.5
243.669	78.27	13.033		256.078	89.875	33.864		302.407	85.488	26
243.669	78.842	13.512		256.078	90.016	34.374		302.407	85.776	26.5
243.669	79.391	13.993		256.078	90.094	34.885		302.407	86.056	27
243.669	79.91	14.474		256.556	60.231	5.289		302.407	86.329	27.5
243.669	80.402	14.955		256.556	62.373	5.789		302.407	86.595	28
243.669	80.87	15.437		256.556	64.264	6.286		302.407	86.766	28.5
243.669	81.313	15.919		256.556	65.952	6.782		302.407	87.013	29
243.669	81.737	16.402		256.556	67.474	7.278		302.407	87.253	29.5
243.669	82.14	16.885		256.556	68.835	7.772		302.407	87.488	30
243.669	82.534	17.37		256.556	70.074	8.266		302.407	87.717	30.5
243.669	82.906	17.854		256.556	71.204	8.76		302.407	87.941	31
243.669	83.257	18.338		256.556	72.244	9.255		302.407	88.16	31.5
243.669	83.593	18.822		256.556	73.221	9.753		302.407	88.373	32
243.669	83.915	19.306		256.556	74.169	10.257		302.407	88.583	32.5
243.669	84.228	19.791		256.556	75.038	10.76		302.407	88.787	33
243.669	84.532	20.277		256.556	75.847	11.263		302.407	88.987	33.5
243.669	84.814	20.761		256.556	76.606	11.767		302.407	89.183	34
243.669	85.091	21.247		256.556	77.316	12.271		302.407	89.376	34.5
243.669	85.363	21.734		256.556	77.978	12.775		302.407	89.564	35
243.669	85.619	22.219		256.556	78.592	13.278		302.907	50.868	5
243.669	85.867	22.706		256.556	79.17	13.781		302.907	53.26	5.5
243.669	86.095	23.192		256.556	79.727	14.286		302.907	55.435	6
243.669	86.312	23.679		256.556	80.252	14.79		302.907	57.421	6.5
243.669	86.536	24.172		256.556	80.749	15.293		302.907	59.244	7
243.669	86.759	24.669		256.556	81.216	15.796		302.907	60.921	7.5
243.669	86.963	25.165		256.556	81.667	16.3		302.907	62.472	8
243.669	87.15	25.661		256.556	82.097	16.803		302.907	63.91	8.5
243.669	87.332	26.158		256.556	82.506	17.306		302.907	65.247	9
243.669	87.508	26.655		256.556	82.894	17.808		302.907	66.494	9.5
243.669	87.68	27.153		256.556	83.272	18.312		302.907	67.661	10
243.669	87.843	27.65		256.556	83.627	18.815		302.907	68.754	10.5
243.669	87.999	28.146		256.556	83.97	19.318		302.907	69.782	11
243.669	88.244	28.644		256.556	84.295	19.82		302.907	70.75	11.5
243.669	88.403	29.142		256.556	84.606	20.322		302.907	71.663	12
243.669	88.56	29.64		256.556	84.91	20.825		302.907	72.527	12.5
243.669	88.71	30.137		256.556	85.195	21.326		302.907	73.345	13
243.669	88.853	30.634		256.556	85.484	21.83		302.907	74.121	13.5
243.669	89	31.133		256.556	85.757	22.332		302.907	74.858	14
243.669	89.141	31.631		256.556	86.02	22.834		302.907	75.447	14.5
243.669	89.276	32.128		256.556	86.272	23.335		302.907	76.111	15
243.669	89.413	32.627		256.556	86.517	23.837		302.907	76.745	15.5
243.669	89.546	33.125		256.556	86.753	24.339		302.907	77.351	16
243.669	89.672	33.622		256.556	86.975	24.84		302.907	77.93	16.5
243.669	89.795	34.12		256.556	87.19	25.341		302.907	78.485	17
243.669	89.919	34.619		256.556	87.4	25.843		302.907	79.018	17.5
244.115	58.943	5.026		256.556	87.598	26.344		302.907	79.529	18
244.115	61.01	5.491		256.556	87.787	26.844		302.907	80.02	18.5
244.115	62.861	5.956		256.556	87.978	27.347		302.907	80.493	19
244.115	64.548	6.423		256.556	88.155	27.847		302.907	80.948	19.5
244.115	66.093	6.892		256.556	88.328	28.348		302.907	81.387	20
244.115	67.514	7.363		256.556	88.495	28.849		302.907	81.811	20.5
244.115	68.808	7.834		256.556	88.657	29.351		302.907	82.22	21
244.115	69.991	8.305		256.556	88.808	29.852		302.907	82.523	21.5
244.115	71.085	8.777		256.556	88.947	30.352		302.907	82.901	22
244.115	72.109	9.251		256.556	89.08	30.853		302.907	83.267	22.5
244.115	73.054	9.725		256.556	89.206	31.354		302.907	83.621	23
244.115	73.945	10.201		256.556	89.342	31.861		302.907	83.964	23.5
244.115	74.766	10.676		256.556	89.465	32.365		302.907	84.297	24
244.115	75.552	11.154		256.556	89.597	32.874		302.907	84.62	24.5
244.115	76.272	11.63		256.556	89.74	33.386		302.907	84.934	25
244.115	76.956	12.108		256.556	89.902	33.896		302.907	85.239	25.5
244.115	77.602	12.587		256.556	90.064	34.407		302.907	85.535	26
244.115	78.208	13.066		256.556	90.138	34.918		302.907	85.823	26.5
244.115	78.789	13.547		257.042	60.211	5.303		302.907	86.104	27
244.115	79.337	14.028		257.042	62.314	5.8		302.907	86.377	27.5
244.115	79.856	14.509		257.042	64.183	6.296		302.907	86.558	28
244.115	80.349	14.991		257.042	65.862	6.792		302.907	86.811	28.5
244.115	80.815	15.473		257.042	67.358	7.286		302.907	87.058	29
244.115	81.261	15.956		257.042	68.714	7.78		302.907	87.299	29.5
244.115	81.684	16.439		257.042	69.947	8.274		302.907	87.534	30
244.115	82.097	16.924		257.042	71.078	8.769		302.907	87.763	30.5
244.115	82.487	17.408		257.042	72.138	9.267		302.907	87.988	31
244.115	82.855	17.892		257.042	73.161	9.771		302.907	88.206	31.5
244.115	83.205	18.376		257.042	74.097	10.274		302.907	88.421	32
244.115	83.542	18.86		257.042	74.965	10.777		302.907	88.63	32.5
244.115	83.869	19.345		257.042	75.779	11.281		302.907	88.835	33
244.115	84.186	19.831		257.042	76.538	11.785		302.907	89.035	33.5
244.115	84.48	20.315		257.042	77.245	12.289		302.907	89.232	34
244.115	84.768	20.801		257.042	77.899	12.792		302.907	89.424	34.5
244.115	85.051	21.288		257.042	78.515	13.295		302.907	89.612	35
244.115	85.317	21.773		257.042	79.106	13.8		303.407	50.871	5
244.115	85.575	22.26		257.042	79.663	14.304		303.407	53.265	5.5
244.115	85.813	22.746		257.042	80.188	14.807		303.407	55.442	6
244.115	86.038	23.233		257.042	80.681	15.31		303.407	57.432	6.5
244.115	86.27	23.726		257.042	81.158	15.814		303.407	59.256	7
244.115	86.501	24.223		257.042	81.611	16.317		303.407	60.936	7.5
244.115	86.713	24.719		257.042	82.042	16.82		303.407	62.489	8
244.115	86.908	25.215		257.042	82.449	17.322		303.407	63.929	8.5
244.115	87.096	25.712		257.042	82.846	17.826		303.407	65.268	9
244.115	87.279	26.209		257.042	83.218	18.329		303.407	66.518	9.5
244.115	87.457	26.707		257.042	83.578	18.832		303.407	67.686	10
244.115	87.626	27.204		257.042	83.918	19.334		303.407	68.782	10.5
244.115	87.873	27.7		257.042	84.244	19.836		303.407	69.811	11
244.115	88.036	28.198		257.042	84.561	20.339		303.407	70.78	11.5
244.115	88.2	28.696		257.042	84.859	20.84		303.407	71.695	12
244.115	88.362	29.194		257.042	85.16	21.344		303.407	72.561	12.5
244.115	88.517	29.691		257.042	85.444	21.846		303.407	73.38	13
244.115	88.665	30.188		257.042	85.719	22.348		303.407	74.157	13.5
244.115	88.816	30.687		257.042	85.98	22.849		303.407	74.897	14
244.115	88.962	31.185		257.042	86.235	23.351		303.407	75.484	14.5
244.115	89.1	31.682		257.042	86.48	23.853		303.407	76.149	15
244.115	89.242	32.181		257.042	86.711	24.354		303.407	76.784	15.5
244.115	89.379	32.679		257.042	86.934	24.855		303.407	77.39	16
244.115	89.509	33.176		257.042	87.151	25.357		303.407	77.971	16.5
244.115	89.635	33.674		257.042	87.357	25.858		303.407	78.527	17
244.115	89.762	34.173		257.042	87.553	26.358		303.407	79.061	17.5
244.115	89.88	34.67		257.042	87.751	26.861		303.407	79.573	18
244.563	58.878	5.043		257.042	87.935	27.361		303.407	80.065	18.5
244.563	60.929	5.508		257.042	88.114	27.862		303.407	80.539	19
244.563	62.79	5.975		257.042	88.286	28.363		303.407	80.995	19.5
244.563	64.486	6.444		257.042	88.454	28.865		303.407	81.434	20
244.563	66.039	6.915		257.042	88.61	29.366		303.407	81.859	20.5
244.563	67.449	7.386		257.042	88.754	29.866		303.407	82.175	21
244.563	68.734	7.857		257.042	88.892	30.367		303.407	82.566	21.5
244.563	69.919	8.329		257.042	89.022	30.868		303.407	82.945	22
244.563	71.023	8.803		257.042	89.163	31.375		303.407	83.311	22.5
244.563	72.041	9.277		257.042	89.29	31.879		303.407	83.666	23
244.563	72.998	9.753		257.042	89.426	32.388		303.407	84.01	23.5
244.563	73.877	10.228		257.042	89.596	32.9		303.407	84.344	24
244.563	74.717	10.706		257.042	89.762	33.41		303.407	84.667	24.5
244.563	75.486	11.182		257.042	89.928	33.921		303.407	84.982	25
244.563	76.214	11.66		257.042	90.006	34.432		303.407	85.287	25.5
244.563	76.9	12.139		257.042	90.152	34.94		303.407	85.583	26
244.563	77.544	12.618		257.523	60.221	5.319		303.407	85.873	26.5
244.563	78.159	13.099		257.523	62.298	5.815		303.407	86.153	27
244.563	78.739	13.58		257.523	64.153	6.311		303.407	86.427	27.5
244.563	79.286	14.061		257.523	65.801	6.805		303.407	86.604	28
244.563	79.807	14.543		257.523	67.29	7.299		303.407	86.857	28.5
244.563	80.297	15.025		257.523	68.638	7.793		303.407	87.105	29
244.563	80.767	15.508		257.523	69.87	8.288		303.407	87.346	29.5
244.563	81.211	15.991		257.523	71.021	8.786		303.407	87.581	30
244.563	81.645	16.476		257.523	72.125	9.29		303.407	87.811	30.5
244.563	82.053	16.96		257.523	73.134	9.793		303.407	88.035	31
244.563	82.438	17.444		257.523	74.067	10.296		303.407	88.255	31.5
244.563	82.806	17.928		257.523	74.939	10.8		303.407	88.469	32
244.563	83.158	18.412		257.523	75.752	11.304		303.407	88.679	32.5
244.563	83.499	18.897		257.523	76.506	11.808		303.407	88.884	33
244.563	83.83	19.383		257.523	77.204	12.311		303.407	89.084	33.5
244.563	84.136	19.867		257.523	77.859	12.814		303.407	89.281	34
244.563	84.437	20.353		257.523	78.487	13.319		303.407	89.473	34.5
244.563	84.731	20.84		257.523	79.077	13.823		303.407	89.662	35
244.563	85.008	21.325		257.523	79.632	14.326		303.907	50.877	5
244.563	85.276	21.812		257.523	80.154	14.829		303.907	53.274	5.5
244.563	85.523	22.298		257.523	80.656	15.333		303.907	55.454	6
244.563	85.758	22.785		257.523	81.134	15.836		303.907	57.445	6.5
244.563	85.998	23.278		257.523	81.586	16.339		303.907	59.272	7
244.563	86.238	23.775		257.523	82.015	16.841		303.907	60.954	7.5
244.563	86.458	24.271		257.523	82.43	17.345		303.907	62.509	8
244.563	86.66	24.767		257.523	82.821	17.848		303.907	63.951	8.5
244.563	86.855	25.264		257.523	83.198	18.351		303.907	65.293	9
244.563	87.045	25.761		257.523	83.554	18.853		303.907	66.544	9.5
244.563	87.23	26.259		257.523	83.894	19.355		303.907	67.714	10
244.563	87.493	26.756		257.523	84.225	19.858		303.907	68.812	10.5
244.563	87.656	27.252		257.523	84.536	20.359		303.907	69.842	11
244.563	87.825	27.75		257.523	84.85	20.863		303.907	70.814	11.5
244.563	87.994	28.248		257.523	85.145	21.365		303.907	71.73	12
244.563	88.162	28.746		257.523	85.431	21.867		303.907	72.597	12.5
244.563	88.321	29.243		257.523	85.702	22.368		303.907	73.418	13
244.563	88.474	29.74		257.523	85.967	22.87		303.907	74.197	13.5
244.563	88.63	30.239		257.523	86.221	23.372		303.907	74.937	14
244.563	88.78	30.737		257.523	86.461	23.873		303.907	75.523	14.5
244.563	88.923	31.234		257.523	86.693	24.374		303.907	76.189	15
244.563	89.069	31.733		257.523	86.918	24.876		303.907	76.825	15.5
244.563	89.21	32.231		257.523	87.131	25.377		303.907	77.433	16
244.563	89.344	32.728		257.523	87.334	25.877		303.907	78.015	16.5
244.563	89.474	33.226		257.523	87.539	26.38		303.907	78.572	17
244.563	89.604	33.725		257.523	87.729	26.88		303.907	79.106	17.5
244.563	89.726	34.222		257.523	87.914	27.381		303.907	79.619	18
244.563	89.85	34.721		257.523	88.092	27.882		303.907	80.112	18.5
245.013	58.8	5.058		257.523	88.265	28.384		303.907	80.586	19
245.013	60.862	5.525		257.523	88.426	28.885		303.907	81.043	19.5
245.013	62.732	5.994		257.523	88.575	29.385		303.907	81.484	20
245.013	64.436	6.465		257.523	88.718	29.886		303.907	81.814	20.5
245.013	65.978	6.936		257.523	88.853	30.387		303.907	82.22	21
245.013	67.378	7.407		257.523	88.998	30.894		303.907	82.612	21.5
245.013	68.665	7.879		257.523	89.129	31.398		303.907	82.991	22
245.013	69.86	8.353		257.523	89.287	31.907		303.907	83.358	22.5
245.013	70.959	8.827		257.523	89.465	32.419		303.907	83.713	23
245.013	71.988	9.303		257.523	89.635	32.929		303.907	84.058	23.5
245.013	72.933	9.778		257.523	89.805	33.44		303.907	84.392	24
245.013	73.832	10.256		257.523	89.886	33.951		303.907	84.716	24.5
245.013	74.654	10.732		257.523	90.036	34.459		303.907	85.03	25
245.013	75.43	11.21		257.523	90.189	34.97		303.907	85.336	25.5
245.013	76.161	11.689		257.989	60.382	5.349		303.907	85.634	26
245.013	76.845	12.168		257.989	62.435	5.845		303.907	85.923	26.5
245.013	77.497	12.649		257.989	64.25	6.339		303.907	86.205	27
245.013	78.111	13.13		257.989	65.883	6.833		303.907	86.391	27.5
245.013	78.691	13.611		257.989	67.355	7.327		303.907	86.651	28
245.013	79.24	14.093		257.989	68.697	7.822		303.907	86.905	28.5
245.013	79.757	14.575		257.989	69.943	8.32		303.907	87.153	29
245.013	80.252	15.058		257.989	71.135	8.824		303.907	87.394	29.5
245.013	80.719	15.541		257.989	72.22	9.327		303.907	87.63	30
245.013	81.175	16.026		257.989	73.221	9.83		303.907	87.86	30.5
245.013	81.603	16.51		257.989	74.154	10.334		303.907	88.084	31
245.013	82.007	16.994		257.989	75.022	10.838		303.907	88.304	31.5
245.013	82.392	17.478		257.989	75.825	11.342		303.907	88.518	32
245.013	82.76	17.962		257.989	76.567	11.845		303.907	88.728	32.5
245.013	83.117	18.447		257.989	77.262	12.348		303.907	88.934	33
245.013	83.463	18.933		257.989	77.926	12.853		303.907	89.134	33.5
245.013	83.782	19.417		257.989	78.55	13.357		303.907	89.331	34
245.013	84.095	19.903		257.989	79.136	13.86		303.907	89.524	34.5
245.013	84.402	20.39		257.989	79.686	14.363		303.907	89.636	35
245.013	84.69	20.875		257.989	80.214	14.867		304.407	50.887	5
245.013	84.969	21.362		257.989	80.715	15.37		304.407	53.286	5.5
245.013	85.226	21.848		257.989	81.19	15.873		304.407	55.468	6
245.013	85.47	22.335		257.989	81.638	16.375		304.407	57.462	6.5
245.013	85.72	22.828		257.989	82.073	16.879		304.407	59.291	7
245.013	85.969	23.325		257.989	82.482	17.382		304.407	60.976	7.5
245.013	86.197	23.821		257.989	82.874	17.885		304.407	62.533	8
245.013	86.407	24.317		257.989	83.246	18.387		304.407	63.977	8.5
245.013	86.61	24.814		257.989	83.6	18.889		304.407	65.32	9
245.013	86.807	25.311		257.989	83.944	19.392		304.407	66.574	9.5
245.013	86.999	25.809		257.989	84.268	19.893		304.407	67.746	10
245.013	87.267	26.306		257.989	84.594	20.397		304.407	68.844	10.5
245.013	87.436	26.802		257.989	84.9	20.899		304.407	69.877	11
245.013	87.611	27.3		257.989	85.196	21.401		304.407	70.85	11.5
245.013	87.786	27.798		257.989	85.478	21.902		304.407	71.768	12
245.013	87.959	28.296		257.989	85.752	22.404		304.407	72.636	12.5
245.013	88.123	28.793		257.989	86.014	22.906		304.407	73.458	13
245.013	88.281	29.29		257.989	86.262	23.407		304.407	74.239	13.5
245.013	88.442	29.789		257.989	86.502	23.908		304.407	74.864	14
245.013	88.597	30.287		257.989	86.734	24.41		304.407	75.565	14.5
245.013	88.744	30.784		257.989	86.954	24.911		304.407	76.232	15
245.013	88.894	31.283		257.989	87.164	25.411		304.407	76.869	15.5
245.013	89.039	31.781		257.989	87.375	25.914		304.407	77.478	16
245.013	89.177	32.278		257.989	87.57	26.414		304.407	78.06	16.5
245.013	89.311	32.776		257.989	87.761	26.915		304.407	78.618	17
245.013	89.445	33.275		257.989	87.945	27.416		304.407	79.153	17.5
245.013	89.571	33.772		257.989	88.123	27.918		304.407	79.667	18
245.013	89.697	34.271		257.989	88.289	28.419		304.407	80.161	18.5
245.013	89.819	34.769		257.989	88.442	28.919		304.407	80.636	19
245.467	58.706	5.071		257.989	88.589	29.42		304.407	81.094	19.5
245.467	60.779	5.54		257.989	88.728	29.921		304.407	81.438	20
245.467	62.659	6.011		257.989	88.877	30.428		304.407	81.859	20.5
245.467	64.353	6.482		257.989	89.016	30.932		304.407	82.266	21
245.467	65.885	6.953		257.989	89.193	31.441		304.407	82.659	21.5
245.467	67.288	7.425		257.989	89.374	31.953		304.407	83.039	22
245.467	68.587	7.899		257.989	89.548	32.463		304.407	83.406	22.5
245.467	69.777	8.373		257.989	89.721	32.974		304.407	83.762	23
245.467	70.888	8.849		257.989	89.889	33.485		304.407	84.107	23.5
245.467	71.906	9.324		257.989	89.958	33.993		304.407	84.442	24
245.467	72.871	9.802		257.989	90.115	34.504		304.407	84.766	24.5
245.467	73.752	10.278		258.474	60.31	5.36		304.407	85.081	25
245.467	74.583	10.756		258.474	62.331	5.854		304.407	85.388	25.5
245.467	75.363	11.235		258.474	64.139	6.348		304.407	85.685	26
245.467	76.091	11.714		258.474	65.764	6.842		304.407	85.975	26.5
245.467	76.784	12.195		258.474	67.238	7.337		304.407	86.257	27
245.467	77.436	12.676		258.474	68.601	7.835		304.407	86.439	27.5
245.467	78.05	13.157		258.474	69.897	8.339		304.407	86.7	28
245.467	78.631	13.639		258.474	71.074	8.842		304.407	86.954	28.5
245.467	79.178	14.121		258.474	72.157	9.345		304.407	87.201	29
245.467	79.699	14.604		258.474	73.163	9.849		304.407	87.443	29.5
245.467	80.192	15.087		258.474	74.096	10.353		304.407	87.679	30
245.467	80.671	15.572		258.474	74.959	10.857		304.407	87.91	30.5
245.467	81.122	16.056		258.474	75.754	11.36		304.407	88.134	31
245.467	81.546	16.54		258.474	76.497	11.863		304.407	88.354	31.5
245.467	81.95	17.024		258.474	77.205	12.368		304.407	88.569	32
245.467	82.336	17.508		258.474	77.869	12.872		304.407	88.779	32.5
245.467	82.709	17.993		258.474	78.492	13.375		304.407	88.984	33
245.467	83.071	18.479		258.474	79.075	13.878		304.407	89.186	33.5
245.467	83.405	18.963		258.474	79.634	14.382		304.407	89.382	34
245.467	83.732	19.449		258.474	80.164	14.885		304.407	89.497	34.5
245.467	84.052	19.936		258.474	80.665	15.388		304.407	89.682	35
245.467	84.352	20.421		258.474	81.138	15.89		304.907	50.9	5
245.467	84.642	20.908		258.474	81.596	16.394		304.907	53.301	5.5
245.467	84.91	21.394		258.474	82.025	16.897		304.907	55.486	6
245.467	85.165	21.881		258.474	82.438	17.4		304.907	57.482	6.5
245.467	85.424	22.374		258.474	82.828	17.902		304.907	59.313	7
245.467	85.683	22.871		258.474	83.199	18.404		304.907	61	7.5
245.467	85.92	23.367		258.474	83.559	18.907		304.907	62.56	8
245.467	86.139	23.863		258.474	83.898	19.408		304.907	64.006	8.5
245.467	86.349	24.36		258.474	84.238	19.912		304.907	65.351	9
245.467	86.554	24.857		258.474	84.558	20.414		304.907	66.606	9.5
245.467	86.845	25.355		258.474	84.867	20.916		304.907	67.779	10
245.467	87.027	25.852		258.474	85.16	21.417		304.907	68.88	10.5
245.467	87.202	26.348		258.474	85.445	21.919		304.907	69.915	11
245.467	87.383	26.846		258.474	85.719	22.421		304.907	70.889	11.5
245.467	87.564	27.344		258.474	85.977	22.922		304.907	71.808	12
245.467	87.743	27.842		258.474	86.225	23.423		304.907	72.678	12.5
245.467	87.913	28.339		258.474	86.467	23.925		304.907	73.501	13
245.467	88.076	28.836		258.474	86.696	24.426		304.907	74.283	13.5
245.467	88.243	29.335		258.474	86.913	24.926		304.907	74.907	14
245.467	88.402	29.833		258.474	87.132	25.429		304.907	75.608	14.5
245.467	88.554	30.33		258.474	87.335	25.929		304.907	76.276	15
245.467	88.709	30.829		258.474	87.532	26.43		304.907	76.914	15.5
245.467	88.858	31.327		258.474	87.723	26.931		304.907	77.524	16
245.467	89	31.824		258.474	87.907	27.433		304.907	78.107	16.5
245.467	89.138	32.322		258.474	88.079	27.934		304.907	78.666	17
245.467	89.276	32.821		258.474	88.237	28.434		304.907	79.202	17.5
245.467	89.405	33.318		258.474	88.39	28.935		304.907	79.717	18
245.467	89.536	33.817		258.474	88.533	29.436		304.907	80.212	18.5
245.467	89.661	34.315		258.474	88.688	29.943		304.907	80.688	19
245.467	89.78	34.812		258.474	88.848	30.447		304.907	81.048	19.5
245.92	58.659	5.087		258.474	89.03	30.956		304.907	81.485	20
245.92	60.74	5.558		258.474	89.216	31.468		304.907	81.907	20.5
245.92	62.607	6.029		258.474	89.394	31.978		304.907	82.314	21
245.92	64.289	6.5		258.474	89.572	32.489		304.907	82.707	21.5
245.92	65.823	6.972		258.474	89.744	33		304.907	83.088	22
245.92	67.238	7.446		258.474	89.818	33.508		304.907	83.456	22.5
245.92	68.529	7.92		258.474	89.978	34.019		304.907	83.812	23
245.92	69.731	8.396		258.474	90.128	34.528		304.907	84.158	23.5
245.92	70.83	8.871		258.945	60.368	5.383		304.907	84.492	24
245.92	71.868	9.349		258.945	62.373	5.877		304.907	84.817	24.5
245.92	72.814	9.825		258.945	64.165	6.371		304.907	85.133	25
245.92	73.703	10.303		258.945	65.784	6.866		304.907	85.44	25.5
245.92	74.537	10.782		258.945	67.274	7.364		304.907	85.738	26
245.92	75.313	11.261		258.945	68.683	7.868		304.907	86.028	26.5
245.92	76.051	11.742		258.945	69.959	8.371		304.907	86.22	27
245.92	76.743	12.223		258.945	71.129	8.874		304.907	86.488	27.5
245.92	77.394	12.704		258.945	72.212	9.378		304.907	86.749	28
245.92	78.009	13.186		258.945	73.214	9.882		304.907	87.003	28.5
245.92	78.588	13.668		258.945	74.138	10.386		304.907	87.252	29
245.92	79.138	14.151		258.945	74.988	10.889		304.907	87.493	29.5
245.92	79.658	14.634		258.945	75.781	11.392		304.907	87.73	30
245.92	80.162	15.119		258.945	76.534	11.897		304.907	87.96	30.5
245.92	80.635	15.603		258.945	77.239	12.401		304.907	88.185	31
245.92	81.081	16.087		258.945	77.899	12.904		304.907	88.405	31.5
245.92	81.505	16.571		258.945	78.516	13.407		304.907	88.62	32
245.92	81.91	17.055		258.945	79.107	13.911		304.907	88.83	32.5
245.92	82.301	17.54		258.945	79.665	14.414		304.907	89.036	33
245.92	82.678	18.026		258.945	80.193	14.917		304.907	89.237	33.5
245.92	83.028	18.51		258.945	80.691	15.419		304.907	89.356	34
245.92	83.369	18.996		258.945	81.171	15.923		304.907	89.544	34.5
245.92	83.702	19.483		258.945	81.621	16.426		304.907	89.728	35
245.92	84.016	19.968		258.945	82.054	16.929		305.407	50.915	5
245.92	84.318	20.455		258.945	82.461	17.431		305.407	53.32	5.5
245.92	84.597	20.941		258.945	82.849	17.933		305.407	55.507	6
245.92	84.862	21.428		258.945	83.226	18.436		305.407	57.505	6.5
245.92	85.132	21.921		258.945	83.579	18.937		305.407	59.339	7
245.92	85.401	22.418		258.945	83.933	19.441		305.407	61.028	7.5
245.92	85.647	22.914		258.945	84.266	19.943		305.407	62.589	8
245.92	85.874	23.41		258.945	84.587	20.445		305.407	64.038	8.5
245.92	86.093	23.907		258.945	84.891	20.946		305.407	65.385	9
245.92	86.305	24.404		258.945	85.188	21.448		305.407	66.641	9.5
245.92	86.603	24.902		258.945	85.471	21.95		305.407	67.817	10
245.92	86.791	25.399		258.945	85.739	22.451		305.407	68.919	10.5
245.92	86.974	25.895		258.945	85.997	22.952		305.407	69.955	11
245.92	87.161	26.393		258.945	86.247	23.454		305.407	70.931	11.5
245.92	87.348	26.891		258.945	86.483	23.955		305.407	71.852	12
245.92	87.533	27.389		258.945	86.708	24.455		305.407	72.722	12.5
245.92	87.709	27.886		258.945	86.935	24.958		305.407	73.548	13
245.92	87.877	28.383		258.945	87.144	25.458		305.407	74.213	13.5
245.92	88.049	28.882		258.945	87.348	25.959		305.407	74.951	14
245.92	88.213	29.38		258.945	87.544	26.46		305.407	75.654	14.5
245.92	88.37	29.877		258.945	87.734	26.962		305.407	76.323	15
245.92	88.529	30.376		258.945	87.912	27.463		305.407	76.962	15.5
245.92	88.683	30.874		258.945	88.075	27.963		305.407	77.573	16
245.92	88.829	31.371		258.945	88.233	28.464		305.407	78.157	16.5
245.92	88.971	31.869		258.945	88.381	28.965		305.407	78.717	17
245.92	89.114	32.368		258.945	88.544	29.472		305.407	79.254	17.5
245.92	89.247	32.865		258.945	88.72	29.976		305.407	79.769	18
245.92	89.381	33.364		258.945	88.907	30.485		305.407	80.264	18.5
245.92	89.509	33.862		258.945	89.096	30.997		305.407	80.641	19
245.92	89.632	34.359		258.945	89.279	31.507		305.407	81.096	19.5
245.92	89.751	34.856		258.945	89.46	32.018		305.407	81.534	20
246.376	58.608	5.102		258.945	89.636	32.529		305.407	81.956	20.5
246.376	60.677	5.573		258.945	89.714	33.037		305.407	82.364	21
246.376	62.533	6.044		258.945	89.878	33.548		305.407	82.758	21.5
246.376	64.217	6.516		258.945	90.032	34.057		305.407	83.139	22
246.376	65.764	6.99		258.945	90.187	34.568		305.407	83.507	22.5
246.376	67.171	7.464		259.413	60.444	5.409		305.407	83.864	23
246.376	68.476	7.94		259.413	62.43	5.903		305.407	84.21	23.5
246.376	69.665	8.415		259.413	64.214	6.398		305.407	84.545	24
246.376	70.785	8.893		259.413	65.848	6.896		305.407	84.871	24.5
246.376	71.803	9.369		259.413	67.384	7.4		305.407	85.187	25
246.376	72.758	9.847		259.413	68.77	7.903		305.407	85.494	25.5
246.376	73.65	10.326		259.413	70.037	8.406		305.407	85.793	26
246.376	74.481	10.805		259.413	71.206	8.91		305.407	85.994	26.5
246.376	75.267	11.286		259.413	72.284	9.414		305.407	86.27	27
246.376	76.004	11.767		259.413	73.276	9.918		305.407	86.538	27.5
246.376	76.695	12.248		259.413	74.186	10.421		305.407	86.8	28
246.376	77.348	12.73		259.413	75.033	10.924		305.407	87.054	28.5
246.376	77.96	13.212		259.413	75.836	11.429		305.407	87.303	29
246.376	78.542	13.695		259.413	76.585	11.933		305.407	87.545	29.5
246.376	79.091	14.178		259.413	77.285	12.436		305.407	87.781	30
246.376	79.622	14.663		259.413	77.939	12.939		305.407	88.012	30.5
246.376	80.121	15.147		259.413	78.563	13.443		305.407	88.237	31
246.376	80.59	15.631		259.413	79.152	13.946		305.407	88.458	31.5
246.376	81.035	16.115		259.413	79.708	14.449		305.407	88.673	32
246.376	81.46	16.599		259.413	80.232	14.951		305.407	88.883	32.5
246.376	81.87	17.084		259.413	80.736	15.455		305.407	89.089	33
246.376	82.265	17.57		259.413	81.209	15.958		305.407	89.211	33.5
246.376	82.631	18.054		259.413	81.662	16.461		305.407	89.403	34
246.376	82.988	18.54		259.413	82.088	16.963		305.407	89.591	34.5
246.376	83.336	19.027		259.413	82.494	17.465		305.407	89.775	35
246.376	83.662	19.512		259.413	82.887	17.968		305.907	50.935	5
246.376	83.978	19.999		259.413	83.256	18.469		305.907	53.342	5.5
246.376	84.269	20.485		259.413	83.624	18.973		305.907	55.531	6
246.376	84.545	20.972		259.413	83.971	19.475		305.907	57.532	6.5
246.376	84.826	21.465		259.413	84.304	19.977		305.907	59.368	7
246.376	85.105	21.962		259.413	84.621	20.478		305.907	61.059	7.5
246.376	85.361	22.458		259.413	84.928	20.98		305.907	62.623	8
246.376	85.598	22.954		259.413	85.223	21.482		305.907	64.073	8.5
246.376	85.825	23.451		259.413	85.5	21.983		305.907	65.421	9
246.376	86.046	23.948		259.413	85.767	22.484		305.907	66.68	9.5
246.376	86.35	24.446		259.413	86.026	22.986		305.907	67.857	10
246.376	86.546	24.943		259.413	86.271	23.487		305.907	68.961	10.5
246.376	86.735	25.439		259.413	86.503	23.987		305.907	69.998	11
246.376	86.93	25.937		259.413	86.738	24.49		305.907	70.976	11.5
246.376	87.123	26.435		259.413	86.954	24.99		305.907	71.898	12
246.376	87.314	26.933		259.413	87.165	25.491		305.907	72.77	12.5
246.376	87.496	27.43		259.413	87.367	25.992		305.907	73.596	13
246.376	87.67	27.927		259.413	87.563	26.494		305.907	74.259	13.5
246.376	87.847	28.426		259.413	87.746	26.995		305.907	74.999	14
246.376	88.017	28.924		259.413	87.915	27.495		305.907	75.702	14.5
246.376	88.179	29.421		259.413	88.078	27.996		305.907	76.372	15
246.376	88.343	29.92		259.413	88.231	28.497		305.907	77.012	15.5
246.376	88.502	30.418		259.413	88.412	29.004		305.907	77.624	16
246.376	88.652	30.915		259.413	88.593	29.508		305.907	78.209	16.5
246.376	88.798	31.413		259.413	88.784	30.017		305.907	78.769	17
246.376	88.945	31.912		259.413	88.978	30.529		305.907	79.307	17.5
246.376	89.082	32.409		259.413	89.165	31.039		305.907	79.823	18
246.376	89.22	32.908		259.413	89.35	31.55		305.907	80.218	18.5
246.376	89.352	33.406		259.413	89.53	32.061		305.907	80.69	19
246.376	89.478	33.903		259.413	89.697	32.569		305.907	81.146	19.5
246.376	89.601	34.4		259.413	89.779	33.08		305.907	81.584	20
246.376	89.724	34.898		259.413	89.936	33.589		305.907	82.007	20.5
246.833	58.555	5.116		259.413	90.095	34.1		305.907	82.415	21
246.833	60.611	5.587		259.413	90.241	34.608		305.907	82.81	21.5
246.833	62.468	6.059		259.903	60.267	5.413		305.907	83.191	22
246.833	64.165	6.533		259.903	62.256	5.908		305.907	83.56	22.5
246.833	65.704	7.007		259.903	64.067	6.406		305.907	83.917	23
246.833	67.125	7.483		259.903	65.758	6.91		305.907	84.264	23.5
246.833	68.416	7.958		259.903	67.279	7.413		305.907	84.6	24
246.833	69.627	8.436		259.903	68.664	7.916		305.907	84.925	24.5
246.833	70.725	8.912		259.903	69.937	8.42		305.907	85.242	25
246.833	71.753	9.39		259.903	71.107	8.924		305.907	85.549	25.5
246.833	72.711	9.869		259.903	72.181	9.428		305.907	85.848	26
246.833	73.6	10.348		259.903	73.164	9.931		305.907	86.045	26.5
246.833	74.44	10.829		259.903	74.076	10.434		305.907	86.321	27
246.833	75.226	11.31		259.903	74.938	10.939		305.907	86.59	27.5
246.833	75.961	11.791		259.903	75.741	11.443		305.907	86.852	28
246.833	76.654	12.273		259.903	76.49	11.946		305.907	87.106	28.5
246.833	77.304	12.755		259.903	77.188	12.449		305.907	87.355	29
246.833	77.92	13.238		259.903	77.853	12.953		305.907	87.597	29.5
246.833	78.501	13.721		259.903	78.479	13.456		305.907	87.834	30
246.833	79.061	14.206		259.903	79.07	13.959		305.907	88.065	30.5
246.833	79.586	14.69		259.903	79.624	14.461		305.907	88.291	31
246.833	80.081	15.174		259.903	80.158	14.965		305.907	88.511	31.5
246.833	80.549	15.658		259.903	80.658	15.468		305.907	88.726	32
246.833	80.995	16.142		259.903	81.135	15.971		305.907	88.937	32.5
246.833	81.425	16.627		259.903	81.585	16.473		305.907	89.062	33
246.833	81.839	17.113		259.903	82.013	16.975		305.907	89.259	33.5
246.833	82.222	17.597		259.903	82.426	17.478		305.907	89.451	34
246.833	82.595	18.083		259.903	82.813	17.979		305.907	89.639	34.5
246.833	82.959	18.57		259.903	83.2	18.483		305.907	89.823	35
246.833	83.3	19.055		259.903	83.563	18.985		306.407	50.957	5
246.833	83.629	19.542		259.903	83.912	19.487		306.407	53.366	5.5
246.833	83.932	20.028		259.903	84.243	19.988		306.407	55.558	6
246.833	84.22	20.515		259.903	84.564	20.49		306.407	57.562	6.5
246.833	84.513	21.008		259.903	84.871	20.992		306.407	59.399	7
246.833	84.803	21.505		259.903	85.161	21.493		306.407	61.093	7.5
246.833	85.07	22.001		259.903	85.439	21.994		306.407	62.658	8
246.833	85.316	22.497		259.903	85.709	22.496		306.407	64.109	8.5
246.833	85.552	22.994		259.903	85.964	22.997		306.407	65.46	9
246.833	85.877	23.491		259.903	86.206	23.497		306.407	66.721	9.5
246.833	86.093	23.989		259.903	86.45	24		306.407	67.899	10
246.833	86.297	24.486		259.903	86.675	24.5		306.407	69.005	10.5
246.833	86.494	24.982		259.903	86.894	25.001		306.407	70.044	11
246.833	86.695	25.48		259.903	87.104	25.502		306.407	71.022	11.5
246.833	86.895	25.978		259.903	87.308	26.004		306.407	71.946	12
246.833	87.093	26.476		259.903	87.498	26.505		306.407	72.819	12.5
246.833	87.281	26.973		259.903	87.674	27.005		306.407	73.528	13
246.833	87.461	27.47		259.903	87.842	27.506		306.407	74.307	13.5
246.833	87.644	27.969		259.903	88.001	28.007		306.407	75.048	14
246.833	87.819	28.467		259.903	88.201	28.514		306.407	75.752	14.5
246.833	87.986	28.964		259.903	88.388	29.018		306.407	76.423	15
246.833	88.155	29.463		259.903	88.584	29.527		306.407	77.064	15.5
246.833	88.319	29.961		259.903	88.784	30.039		306.407	77.676	16
246.833	88.474	30.458		259.903	88.976	30.549		306.407	78.262	16.5
246.833	88.625	30.956		259.903	89.167	31.06		306.407	78.823	17
246.833	88.775	31.455		259.903	89.351	31.571		306.407	79.362	17.5
246.833	88.916	31.952		259.903	89.523	32.079		306.407	79.776	18
246.833	89.058	32.451		259.903	89.61	32.59		306.407	80.268	18.5
246.833	89.194	32.949		259.903	89.772	33.099		306.407	80.741	19
246.833	89.324	33.446		259.903	89.934	33.61		306.407	81.196	19.5
246.833	89.45	33.943		259.903	90.084	34.118		306.407	81.636	20
246.833	89.585	34.441		259.903	90.233	34.627		306.407	82.059	20.5
246.833	89.721	34.938		260.385	60.196	5.426		306.407	82.468	21
247.292	58.479	5.128		260.385	62.207	5.924		306.407	82.863	21.5
247.292	60.538	5.6		260.385	64.073	6.428		306.407	83.245	22
247.292	62.409	6.074		260.385	65.744	6.931		306.407	83.614	22.5
247.292	64.098	6.548		260.385	67.259	7.434		306.407	83.972	23
247.292	65.651	7.024		260.385	68.647	7.938		306.407	84.319	23.5
247.292	67.057	7.499		260.385	69.918	8.442		306.407	84.655	24
247.292	68.371	7.977		260.385	71.08	8.946		306.407	84.981	24.5
247.292	69.56	8.453		260.385	72.142	9.449		306.407	85.298	25
247.292	70.669	8.931		260.385	73.125	9.952		306.407	85.606	25.5
247.292	71.7	9.41		260.385	74.05	10.457		306.407	85.813	26
247.292	72.654	9.889		260.385	74.91	10.961		306.407	86.097	26.5
247.292	73.553	10.37		260.385	75.711	11.464		306.407	86.373	27
247.292	74.393	10.851		260.385	76.455	11.967		306.407	86.642	27.5
247.292	75.178	11.332		260.385	77.162	12.471		306.407	86.904	28
247.292	75.915	11.814		260.385	77.828	12.974		306.407	87.159	28.5
247.292	76.605	12.296		260.385	78.454	13.477		306.407	87.408	29
247.292	77.259	12.779		260.385	79.041	13.979		306.407	87.651	29.5
247.292	77.874	13.262		260.385	79.605	14.483		306.407	87.887	30
247.292	78.466	13.747		260.385	80.132	14.986		306.407	88.119	30.5
247.292	79.02	14.231		260.385	80.636	15.489		306.407	88.344	31
247.292	79.542	14.715		260.385	81.109	15.991		306.407	88.565	31.5
247.292	80.035	15.199		260.385	81.558	16.493		306.407	88.78	32
247.292	80.504	15.683		260.385	81.992	16.996		306.407	88.91	32.5
247.292	80.955	16.168		260.385	82.399	17.497		306.407	89.111	33
247.292	81.39	16.654		260.385	82.803	18.001		306.407	89.307	33.5
247.292	81.792	17.138		260.385	83.183	18.503		306.407	89.5	34
247.292	82.182	17.624		260.385	83.548	19.005		306.407	89.688	34.5
247.292	82.562	18.111		260.385	83.893	19.506		306.407	89.872	35
247.292	82.919	18.596		260.385	84.228	20.008		306.907	50.982	5
247.292	83.262	19.083		260.385	84.549	20.51		306.907	53.394	5.5
247.292	83.579	19.569		260.385	84.85	21.011		306.907	55.589	6
247.292	83.88	20.056		260.385	85.14	21.512		306.907	57.593	6.5
247.292	84.185	20.549		260.385	85.421	22.014		306.907	59.434	7
247.292	84.487	21.046		260.385	85.686	22.515		306.907	61.129	7.5
247.292	84.765	21.542		260.385	85.938	23.015		306.907	62.696	8
247.292	85.021	22.038		260.385	86.191	23.518		306.907	64.15	8.5
247.292	85.267	22.535		260.385	86.424	24.018		306.907	65.503	9
247.292	85.6	23.032		260.385	86.651	24.519		306.907	66.764	9.5
247.292	85.825	23.53		260.385	86.87	25.02		306.907	67.944	10
247.292	86.037	24.027		260.385	87.08	25.522		306.907	69.052	10.5
247.292	86.241	24.523		260.385	87.277	26.023		306.907	70.092	11
247.292	86.45	25.021		260.385	87.459	26.523		306.907	71.072	11.5
247.292	86.658	25.519		260.385	87.634	27.024		306.907	71.997	12
247.292	86.862	26.017		260.385	87.808	27.525		306.907	72.871	12.5
247.292	87.057	26.514		260.385	88.016	28.032		306.907	73.577	13
247.292	87.243	27.011		260.385	88.208	28.536		306.907	74.357	13.5
247.292	87.432	27.51		260.385	88.41	29.045		306.907	75.098	14
247.292	87.613	28.008		260.385	88.615	29.557		306.907	75.804	14.5
247.292	87.785	28.505		260.385	88.812	30.067		306.907	76.476	15
247.292	87.96	29.004		260.385	89.008	30.578		306.907	77.118	15.5
247.292	88.128	29.502		260.385	89.197	31.089		306.907	77.731	16
247.292	88.288	29.999		260.385	89.373	31.597		306.907	78.317	16.5
247.292	88.444	30.497		260.385	89.463	32.108		306.907	78.879	17
247.292	88.599	30.996		260.385	89.629	32.617		306.907	79.314	17.5
247.292	88.744	31.493		260.385	89.795	33.128		306.907	79.826	18
247.292	88.89	31.992		260.385	89.949	33.636		306.907	80.319	18.5
247.292	89.03	32.49		260.385	90.101	34.145		306.907	80.793	19
247.292	89.163	32.987		260.385	90.25	34.654		306.907	81.249	19.5
247.292	89.305	33.484		260.861	60.213	5.448		306.907	81.688	20
247.292	89.446	33.982		260.861	62.277	5.952		306.907	82.113	20.5
247.292	89.585	34.479		260.861	64.119	6.455		306.907	82.522	21
247.292	89.721	34.976		260.861	65.78	6.958		306.907	82.917	21.5
247.753	58.399	5.139		260.861	67.296	7.462		306.907	83.299	22
247.753	60.472	5.613		260.861	68.678	7.966		306.907	83.669	22.5
247.753	62.334	6.087		260.861	69.938	8.47		306.907	84.028	23
247.753	64.039	6.563		260.861	71.086	8.973		306.907	84.375	23.5
247.753	65.576	7.038		260.861	72.146	9.476		306.907	84.712	24
247.753	67.007	7.516		260.861	73.141	9.981		306.907	85.038	24.5
247.753	68.299	7.992		260.861	74.062	10.485		306.907	85.356	25
247.753	69.499	8.47		260.861	74.918	10.988		306.907	85.664	25.5
247.753	70.611	8.949		260.861	75.712	11.491		306.907	85.865	26
247.753	71.638	9.428		260.861	76.465	11.995		306.907	86.15	26.5
247.753	72.603	9.909		260.861	77.172	12.498		306.907	86.426	27
247.753	73.502	10.39		260.861	77.836	13.001		306.907	86.695	27.5
247.753	74.341	10.871		260.861	78.457	13.503		306.907	86.958	28
247.753	75.127	11.353		260.861	79.053	14.007		306.907	87.213	28.5
247.753	75.862	11.835		260.861	79.61	14.51		306.907	87.462	29
247.753	76.556	12.318		260.861	80.14	15.013		306.907	87.705	29.5
247.753	77.208	12.801		260.861	80.638	15.515		306.907	87.942	30
247.753	77.835	13.286		260.861	81.111	16.017		306.907	88.173	30.5
247.753	78.422	13.77		260.861	81.566	16.52		306.907	88.399	31
247.753	78.972	14.254		260.861	81.992	17.021		306.907	88.62	31.5
247.753	79.492	14.738		260.861	82.415	17.525		306.907	88.753	32
247.753	79.987	15.222		260.861	82.812	18.027		306.907	88.959	32.5
247.753	80.461	15.707		260.861	83.193	18.529		306.907	89.16	33
247.753	80.918	16.193		260.861	83.554	19.03		306.907	89.356	33.5
247.753	81.339	16.677		260.861	83.903	19.532		306.907	89.549	34
247.753	81.749	17.163		260.861	84.237	20.034		306.907	89.737	34.5
247.753	82.147	17.65		260.861	84.551	20.535		306.907	89.922	35
247.753	82.52	18.135		260.861	84.852	21.036		307.407	51.009	5
247.753	82.879	18.622		260.861	85.144	21.538		307.407	53.424	5.5
247.753	83.21	19.108		260.861	85.42	22.039		307.407	55.62	6
247.753	83.524	19.595		260.861	85.681	22.539		307.407	57.628	6.5
247.753	83.842	20.088		260.861	85.943	23.042		307.407	59.471	7
247.753	84.157	20.585		260.861	86.185	23.542		307.407	61.167	7.5
247.753	84.446	21.081		260.861	86.421	24.043		307.407	62.737	8
247.753	84.713	21.577		260.861	86.647	24.544		307.407	64.192	8.5
247.753	85.07	22.074		260.861	86.865	25.046		307.407	65.546	9
247.753	85.312	22.571		260.861	87.069	25.547		307.407	66.81	9.5
247.753	85.546	23.069		260.861	87.257	26.047		307.407	67.992	10
247.753	85.766	23.566		260.861	87.438	26.548		307.407	69.1	10.5
247.753	85.979	24.062		260.861	87.627	27.049		307.407	70.142	11
247.753	86.195	24.56		260.861	87.841	27.556		307.407	71.123	11.5
247.753	86.411	25.058		260.861	88.039	28.06		307.407	72.049	12
247.753	86.623	25.556		260.861	88.246	28.569		307.407	72.805	12.5
247.753	86.824	26.053		260.861	88.457	29.081		307.407	73.628	13
247.753	87.017	26.55		260.861	88.659	29.591		307.407	74.409	13.5
247.753	87.212	27.049		260.861	88.86	30.102		307.407	75.151	14
247.753	87.399	27.547		260.861	89.054	30.613		307.407	75.857	14.5
247.753	87.577	28.044		260.861	89.234	31.121		307.407	76.53	15
247.753	87.757	28.543		260.861	89.417	31.632		307.407	77.173	15.5
247.753	87.931	29.041		260.861	89.499	32.141		307.407	77.787	16
247.753	88.096	29.538		260.861	89.669	32.652		307.407	78.374	16.5
247.753	88.256	30.036		260.861	89.826	33.16		307.407	78.83	17
247.753	88.416	30.535		260.861	89.983	33.669		307.407	79.365	17.5
247.753	88.566	31.032		260.861	90.135	34.178		307.407	79.878	18
247.753	88.717	31.531		260.861	90.281	34.686		307.407	80.371	18.5
247.753	88.862	32.029		261.348	60.173	5.465		307.407	80.846	19
247.753	89.01	32.526		261.348	62.217	5.968		307.407	81.303	19.5
247.753	89.157	33.023		261.348	64.053	6.471		307.407	81.743	20
247.753	89.302	33.521		261.348	65.719	6.975		307.407	82.167	20.5
247.753	89.445	34.018		261.348	67.233	7.479		307.407	82.577	21
247.753	89.583	34.515		261.348	68.608	7.983		307.407	82.973	21.5
248.215	58.333	5.151		261.348	69.857	8.486		307.407	83.355	22
248.215	60.397	5.625		261.348	71.006	8.989		307.407	83.726	22.5
248.215	62.275	6.101		261.348	72.081	9.494		307.407	84.084	23
248.215	63.964	6.576		261.348	73.074	9.998		307.407	84.432	23.5
248.215	65.527	7.054		261.348	73.994	10.501		307.407	84.769	24
248.215	66.934	7.53		261.348	74.846	11.004		307.407	85.096	24.5
248.215	68.236	8.008		261.348	75.651	11.508		307.407	85.414	25
248.215	69.44	8.487		261.348	76.406	12.011		307.407	85.626	25.5
248.215	70.549	8.966		261.348	77.112	12.514		307.407	85.919	26
248.215	71.587	9.447		261.348	77.774	13.016		307.407	86.203	26.5
248.215	72.552	9.928		261.348	78.406	13.52		307.407	86.48	27
248.215	73.449	10.409		261.348	78.996	14.023		307.407	86.75	27.5
248.215	74.29	10.891		261.348	79.557	14.526		307.407	87.012	28
248.215	75.074	11.373		261.348	80.084	15.028		307.407	87.268	28.5
248.215	75.813	11.856		261.348	80.582	15.53		307.407	87.517	29
248.215	76.505	12.339		261.348	81.061	16.033		307.407	87.76	29.5
248.215	77.17	12.824		261.348	81.51	16.534		307.407	87.997	30
248.215	77.791	13.308		261.348	81.954	17.038		307.407	88.229	30.5
248.215	78.373	13.792		261.348	82.371	17.54		307.407	88.454	31
248.215	78.922	14.276		261.348	82.771	18.042		307.407	88.592	31.5
248.215	79.444	14.76		261.348	83.149	18.543		307.407	88.803	32
248.215	79.943	15.245		261.348	83.514	19.045		307.407	89.008	32.5
248.215	80.423	15.731		261.348	83.863	19.547		307.407	89.209	33
248.215	80.866	16.215		261.348	84.191	20.048		307.407	89.406	33.5
248.215	81.296	16.701		261.348	84.506	20.549		307.407	89.599	34
248.215	81.713	17.188		261.348	84.81	21.051		307.407	89.787	34.5
248.215	82.103	17.673		261.348	85.098	21.552		307.407	89.972	35
248.215	82.479	18.16		261.348	85.37	22.052		307.907	51.04	5
248.215	82.826	18.646		261.348	85.643	22.555		307.907	53.457	5.5
248.215	83.154	19.133		261.348	85.895	23.055		307.907	55.656	6
248.215	83.486	19.626		261.348	86.139	23.556		307.907	57.666	6.5
248.215	83.814	20.123		261.348	86.374	24.057		307.907	59.509	7
248.215	84.116	20.619		261.348	86.601	24.559		307.907	61.209	7.5
248.215	84.395	21.115		261.348	86.813	25.06		307.907	62.78	8
248.215	84.761	21.612		261.348	87.009	25.56		307.907	64.237	8.5
248.215	85.013	22.109		261.348	87.197	26.061		307.907	65.593	9
248.215	85.257	22.607		261.348	87.401	26.562		307.907	66.858	9.5
248.215	85.487	23.104		261.348	87.621	27.069		307.907	68.042	10
248.215	85.707	23.6		261.348	87.826	27.573		307.907	69.151	10.5
248.215	85.933	24.098		261.348	88.04	28.082		307.907	70.194	11
248.215	86.156	24.596		261.348	88.256	28.594		307.907	71.177	11.5
248.215	86.375	25.094		261.348	88.465	29.104		307.907	72.104	12
248.215	86.584	25.591		261.348	88.671	29.615		307.907	72.856	12.5
248.215	86.784	26.088		261.348	88.87	30.126		307.907	73.681	13
248.215	86.985	26.587		261.348	89.055	30.634		307.907	74.462	13.5
248.215	87.179	27.085		261.348	89.243	31.145		307.907	75.206	14
248.215	87.363	27.582		261.348	89.333	31.654		307.907	75.913	14.5
248.215	87.549	28.081		261.348	89.508	32.165		307.907	76.587	15
248.215	87.729	28.579		261.348	89.67	32.673		307.907	77.23	15.5
248.215	87.899	29.076		261.348	89.83	33.182		307.907	77.844	16
248.215	88.064	29.574		261.348	89.986	33.691		307.907	78.324	16.5
248.215	88.229	30.073		261.348	90.136	34.199		307.907	78.883	17
248.215	88.383	30.57		261.348	90.283	34.707		307.907	79.418	17.5
248.215	88.545	31.069		261.845	60.039	5.471		307.907	79.932	18
248.215	88.704	31.567		261.845	62.082	5.974		307.907	80.426	18.5
248.215	88.857	32.064		261.845	63.926	6.478		307.907	80.901	19
248.215	89.007	32.561		261.845	65.594	6.982		307.907	81.358	19.5
248.215	89.156	33.059		261.845	67.107	7.486		307.907	81.798	20
248.215	89.302	33.556		261.845	68.479	7.989		307.907	82.224	20.5
248.215	89.445	34.053		261.845	69.731	8.492		307.907	82.633	21
248.215	89.587	34.551		261.845	70.896	8.997		307.907	83.03	21.5
248.677	58.271	5.163		261.845	71.963	9.501		307.907	83.413	22
248.677	60.35	5.639		261.845	72.957	10.004		307.907	83.784	22.5
248.677	62.211	6.114		261.845	73.875	10.507		307.907	84.143	23
248.677	63.925	6.592		261.845	74.74	11.011		307.907	84.491	23.5
248.677	65.463	7.068		261.845	75.548	11.514		307.907	84.828	24
248.677	66.881	7.546		261.845	76.304	12.017		307.907	85.156	24.5
248.677	68.187	8.025		261.845	77.01	12.519		307.907	85.379	25
248.677	69.386	8.504		261.845	77.683	13.023		307.907	85.68	25.5
248.677	70.506	8.985		261.845	78.31	13.526		307.907	85.973	26
248.677	71.543	9.466		261.845	78.906	14.029		307.907	86.258	26.5
248.677	72.507	9.947		261.845	79.465	14.531		307.907	86.535	27
248.677	73.406	10.429		261.845	79.992	15.033		307.907	86.805	27.5
248.677	74.244	10.911		261.845	80.499	15.536		307.907	87.067	28
248.677	75.031	11.394		261.845	80.973	16.037		307.907	87.323	28.5
248.677	75.769	11.877		261.845	81.441	16.541		307.907	87.573	29
248.677	76.474	12.362		261.845	81.88	17.043		307.907	87.816	29.5
248.677	77.132	12.846		261.845	82.299	17.545		307.907	88.053	30
248.677	77.748	13.33		261.845	82.696	18.046		307.907	88.285	30.5
248.677	78.329	13.814		261.845	83.08	18.548		307.907	88.426	31
248.677	78.88	14.298		261.845	83.445	19.05		307.907	88.642	31.5
248.677	79.406	14.783		261.845	83.789	19.551		307.907	88.853	32
248.677	79.911	15.269		261.845	84.119	20.052		307.907	89.058	32.5
248.677	80.377	15.753		261.845	84.437	20.554		307.907	89.26	33
248.677	80.829	16.239		261.845	84.737	21.055		307.907	89.456	33.5
248.677	81.266	16.726		261.845	85.022	21.555		307.907	89.649	34
248.677	81.675	17.211		261.845	85.307	22.058		307.907	89.838	34.5
248.677	82.068	17.698		261.845	85.569	22.558		307.907	90.023	35
248.677	82.431	18.184		261.845	85.825	23.059		308.407	51.073	5
248.677	82.775	18.671		261.845	86.069	23.56		308.407	53.493	5.5
248.677	83.122	19.164		261.845	86.305	24.062		308.407	55.694	6
248.677	83.464	19.661		261.845	86.526	24.563		308.407	57.705	6.5
248.677	83.778	20.157		261.845	86.73	25.063		308.407	59.552	7
248.677	84.175	20.653		261.845	86.927	25.564		308.407	61.253	7.5
248.677	84.446	21.15		261.845	87.144	26.065		308.407	62.826	8
248.677	84.709	21.647		261.845	87.373	26.572		308.407	64.285	8.5
248.677	84.963	22.145		261.845	87.584	27.076		308.407	65.643	9
248.677	85.202	22.642		261.845	87.805	27.585		308.407	66.909	9.5
248.677	85.432	23.138		261.845	88.029	28.097		308.407	68.094	10
248.677	85.665	23.636		261.845	88.244	28.607		308.407	69.205	10.5
248.677	85.897	24.134		261.845	88.456	29.118		308.407	70.249	11
248.677	86.124	24.632		261.845	88.662	29.629		308.407	71.233	11.5
248.677	86.341	25.129		261.845	88.853	30.137		308.407	72.039	12
248.677	86.548	25.626		261.845	89.046	30.648		308.407	72.91	12.5
248.677	86.756	26.125		261.845	89.138	31.157		308.407	73.735	13
248.677	86.956	26.623		261.845	89.318	31.668		308.407	74.519	13.5
248.677	87.147	27.12		261.845	89.484	32.176		308.407	75.262	14
248.677	87.339	27.619		261.845	89.649	32.685		308.407	75.97	14.5
248.677	87.524	28.117		261.845	89.81	33.194		308.407	76.645	15
248.677	87.7	28.614		261.845	89.964	33.702		308.407	77.289	15.5
248.677	87.871	29.112		261.845	90.114	34.21		308.407	77.794	16
248.677	88.046	29.611		261.845	90.264	34.719		308.407	78.377	16.5
248.677	88.214	30.108		262.345	59.877	5.474		308.407	78.937	17
248.677	88.384	30.607		262.345	61.932	5.978		308.407	79.473	17.5
248.677	88.547	31.105		262.345	63.785	6.482		308.407	79.987	18
248.677	88.704	31.602		262.345	65.456	6.986		308.407	80.481	18.5
248.677	88.858	32.099		262.345	66.962	7.489		308.407	80.957	19
248.677	89.012	32.597		262.345	68.332	7.992		308.407	81.414	19.5
248.677	89.161	33.094		262.345	69.601	8.497		308.407	81.856	20
248.677	89.307	33.591		262.345	70.761	9.001		308.407	82.281	20.5
248.677	89.453	34.089		262.345	71.827	9.504		308.407	82.691	21
248.677	89.594	34.586		262.345	72.819	10.007		308.407	83.088	21.5
249.141	58.212	5.175		262.345	73.751	10.511		308.407	83.472	22
249.141	60.274	5.65		262.345	74.619	11.014		308.407	83.843	22.5
249.141	62.161	6.128		262.345	75.43	11.517		308.407	84.202	23
249.141	63.85	6.604		262.345	76.185	12.019		308.407	84.551	23.5
249.141	65.4	7.082		262.345	76.904	12.523		308.407	84.889	24
249.141	66.821	7.561		262.345	77.573	13.026		308.407	85.216	24.5
249.141	68.123	8.04		262.345	78.206	13.529		308.407	85.434	25
249.141	69.334	8.521		262.345	78.8	14.031		308.407	85.736	25.5
249.141	70.453	9.002		262.345	79.359	14.533		308.407	86.029	26
249.141	71.489	9.483		262.345	79.896	15.036		308.407	86.314	26.5
249.141	72.455	9.965		262.345	80.397	15.537		308.407	86.591	27
249.141	73.351	10.447		262.345	80.891	16.041		308.407	86.861	27.5
249.141	74.193	10.93		262.345	81.354	16.543		308.407	87.124	28
249.141	74.979	11.413		262.345	81.796	17.045		308.407	87.38	28.5
249.141	75.729	11.898		262.345	82.213	17.546		308.407	87.629	29
249.141	76.428	12.382		262.345	82.616	18.048		308.407	87.873	29.5
249.141	77.223	12.866		262.345	83	18.55		308.407	88.11	30
249.141	77.833	13.35		262.345	83.36	19.051		308.407	88.256	30.5
249.141	78.413	13.834		262.345	83.706	19.552		308.407	88.477	31
249.141	78.968	14.319		262.345	84.039	20.054		308.407	88.693	31.5
249.141	79.5	14.805		262.345	84.354	20.555		308.407	88.903	32
249.141	79.858	15.289		262.345	84.652	21.055		308.407	89.109	32.5
249.141	80.333	15.775		262.345	84.949	21.558		308.407	89.311	33
249.141	80.792	16.262		262.345	85.223	22.058		308.407	89.508	33.5
249.141	81.221	16.747		262.345	85.49	22.559		308.407	89.7	34
249.141	81.633	17.234		262.345	85.745	23.06		308.407	89.889	34.5
249.141	82.014	17.72		262.345	85.991	23.562		308.407	90.074	35
249.141	82.374	18.207		262.345	86.221	24.063		308.907	51.108	5
249.141	82.736	18.7		262.345	86.434	24.563		308.907	53.531	5.5
249.141	83.093	19.197		262.345	86.645	25.064		308.907	55.734	6
249.141	83.422	19.693		262.345	86.87	25.565		308.907	57.748	6.5
249.141	83.83	20.189		262.345	87.107	26.072		308.907	59.597	7
249.141	84.114	20.686		262.345	87.326	26.576		308.907	61.299	7.5
249.141	84.388	21.183		262.345	87.554	27.085		308.907	62.874	8
249.141	84.653	21.681		262.345	87.786	27.597		308.907	64.335	8.5
249.141	84.902	22.178		262.345	88.007	28.107		308.907	65.694	9
249.141	85.141	22.674		262.345	88.226	28.618		308.907	66.962	9.5
249.141	85.384	23.172		262.345	88.438	29.129		308.907	68.148	10
249.141	85.625	23.67		262.345	88.635	29.637		308.907	69.26	10.5
249.141	85.861	24.168		262.345	88.835	30.148		308.907	70.306	11
249.141	86.085	24.665		262.345	89.023	30.657		308.907	71.291	11.5
249.141	86.3	25.162		262.345	89.12	31.168		308.907	72.093	12
249.141	86.516	25.661		262.345	89.291	31.676		308.907	72.965	12.5
249.141	86.723	26.159		262.345	89.461	32.185		308.907	73.792	13
249.141	86.92	26.656		262.345	89.627	32.694		308.907	74.576	13.5
249.141	87.118	27.155		262.345	89.785	33.202		308.907	75.32	14
249.141	87.313	27.653		262.345	89.94	33.71		308.907	76.029	14.5
249.141	87.5	28.15		262.345	90.094	34.219		308.907	76.704	15
249.141	87.684	28.648		262.345	90.239	34.726		308.907	77.237	15.5
249.141	87.867	29.147		262.842	59.804	5.481		308.907	77.848	16
249.141	88.04	29.644		262.842	61.862	5.985		308.907	78.432	16.5
249.141	88.215	30.143		262.842	63.709	6.489		308.907	78.992	17
249.141	88.383	30.641		262.842	65.368	6.992		308.907	79.528	17.5
249.141	88.544	31.138		262.842	66.87	7.495		308.907	80.043	18
249.141	88.703	31.635		262.842	68.256	8		308.907	80.538	18.5
249.141	88.86	32.133		262.842	69.518	8.504		308.907	81.014	19
249.141	89.013	32.63		262.842	70.67	9.007		308.907	81.472	19.5
249.141	89.163	33.127		262.842	71.74	9.51		308.907	81.913	20
249.141	89.313	33.625		262.842	72.744	10.014		308.907	82.339	20.5
249.141	89.457	34.122		262.842	73.678	10.517		308.907	82.751	21
249.141	89.599	34.619		262.842	74.548	11.02		308.907	83.147	21.5
249.606	58.137	5.185		262.842	75.356	11.522		308.907	83.532	22
249.606	60.227	5.663		262.842	76.124	12.026		308.907	83.903	22.5
249.606	62.087	6.139		262.842	76.836	12.529		308.907	84.263	23
249.606	63.788	6.617		262.842	77.51	13.032		308.907	84.612	23.5
249.606	65.341	7.096		262.842	78.141	13.534		308.907	84.95	24
249.606	66.758	7.575		262.842	78.734	14.036		308.907	85.178	24.5
249.606	68.072	8.056		262.842	79.302	14.539		308.907	85.49	25
249.606	69.282	8.537		262.842	79.832	15.04		308.907	85.791	25.5
249.606	70.4	9.018		262.842	80.353	15.544		308.907	86.085	26
249.606	71.438	9.5		262.842	80.841	16.046		308.907	86.37	26.5
249.606	72.401	9.982		262.842	81.306	16.548		308.907	86.648	27
249.606	73.302	10.465		262.842	81.745	17.049		308.907	86.917	27.5
249.606	74.142	10.948		262.842	82.168	17.551		308.907	87.181	28
249.606	74.941	11.433		262.842	82.571	18.053		308.907	87.437	28.5
249.606	75.829	11.917		262.842	82.949	18.554		308.907	87.686	29
249.606	76.519	12.401		262.842	83.311	19.055		308.907	87.93	29.5
249.606	77.167	12.885		262.842	83.659	19.557		308.907	88.081	30
249.606	77.78	13.369		262.842	83.988	20.058		308.907	88.307	30.5
249.606	78.367	13.854		262.842	84.3	20.558		308.907	88.528	31
249.606	78.929	14.34		262.842	84.61	21.061		308.907	88.744	31.5
249.606	79.446	14.824		262.842	84.896	21.561		308.907	88.955	32
249.606	79.946	15.31		262.842	85.174	22.062		308.907	89.161	32.5
249.606	80.297	15.797		262.842	85.44	22.563		308.907	89.362	33
249.606	80.748	16.282		262.842	85.696	23.065		308.907	89.559	33.5
249.606	81.181	16.769		262.842	85.935	23.566		308.907	89.752	34
249.606	81.58	17.255		262.842	86.157	24.066		308.907	89.941	34.5
249.606	81.957	17.742		262.842	86.381	24.567		308.907	90.126	35
249.606	82.337	18.235		262.842	86.615	25.068		309.407	51.147	5
249.606	82.71	18.732		262.842	86.86	25.575		309.407	53.571	5.5
249.606	83.053	19.228		262.842	87.086	26.079		309.407	55.777	6
249.606	83.473	19.724		262.842	87.323	26.588		309.407	57.793	6.5
249.606	83.77	20.221		262.842	87.561	27.1		309.407	59.643	7
249.606	84.056	20.718		262.842	87.79	27.61		309.407	61.348	7.5
249.606	84.333	21.216		262.842	88.016	28.121		309.407	62.925	8
249.606	84.593	21.713		262.842	88.234	28.632		309.407	64.387	8.5
249.606	84.842	22.209		262.842	88.437	29.14		309.407	65.748	9
249.606	85.095	22.707		262.842	88.643	29.651		309.407	67.017	9.5
249.606	85.345	23.205		262.842	88.836	30.16		309.407	68.204	10
249.606	85.59	23.703		262.842	88.94	30.671		309.407	69.318	10.5
249.606	85.822	24.2		262.842	89.117	31.179		309.407	70.365	11
249.606	86.045	24.697		262.842	89.291	31.688		309.407	71.226	11.5
249.606	86.27	25.196		262.842	89.461	32.197		309.407	72.15	12
249.606	86.49	25.694		262.842	89.624	32.705		309.407	73.023	12.5
249.606	86.7	26.191		262.842	89.783	33.213		309.407	73.85	13
249.606	86.911	26.69		262.842	89.942	33.722		309.407	74.635	13.5
249.606	87.114	27.188		262.842	90.091	34.229		309.407	75.38	14
249.606	87.307	27.685		262.842	90.237	34.736		309.407	76.09	14.5
249.606	87.496	28.183		263.338	59.774	5.489		309.407	76.652	15
249.606	87.685	28.682		263.338	61.824	5.993		309.407	77.292	15.5
249.606	87.863	29.179		263.338	63.657	6.496		309.407	77.903	16
249.606	88.043	29.678		263.338	65.31	6.999		309.407	78.488	16.5
249.606	88.216	30.176		263.338	66.827	7.504		309.407	79.048	17
249.606	88.381	30.673		263.338	68.204	8.008		309.407	79.585	17.5
249.606	88.544	31.17		263.338	69.458	8.511		309.407	80.101	18
249.606	88.706	31.668		263.338	70.611	9.014		309.407	80.596	18.5
249.606	88.863	32.165		263.338	71.696	9.518		309.407	81.073	19
249.606	89.017	32.662		263.338	72.702	10.021		309.407	81.531	19.5
249.606	89.171	33.16		263.338	73.636	10.524		309.407	81.973	20
249.606	89.318	33.657		263.338	74.502	11.026		309.407	82.399	20.5
249.606	89.463	34.154		263.338	75.322	11.53		309.407	82.811	21
249.606	89.607	34.652		263.338	76.083	12.033		309.407	83.208	21.5
250.071	58.106	5.198		263.338	76.801	12.536		309.407	83.593	22
250.071	60.166	5.674		263.338	77.471	13.038		309.407	83.964	22.5
250.071	62.039	6.152		263.338	78.101	13.54		309.407	84.325	23
250.071	63.742	6.631		263.338	78.702	14.043		309.407	84.674	23.5
250.071	65.29	7.11		263.338	79.263	14.544		309.407	84.914	24
250.071	66.72	7.591		263.338	79.813	15.048		309.407	85.235	24.5
250.071	68.032	8.072		263.338	80.327	15.55		309.407	85.546	25
250.071	69.24	8.553		263.338	80.816	16.052		309.407	85.849	25.5
250.071	70.36	9.035		263.338	81.278	16.553		309.407	86.142	26
250.071	71.395	9.517		263.338	81.722	17.055		309.407	86.428	26.5
250.071	72.361	10		263.338	82.144	17.557		309.407	86.705	27
250.071	73.415	10.483		263.338	82.541	18.058		309.407	86.975	27.5
250.071	74.263	10.968		263.338	82.92	18.559		309.407	87.238	28
250.071	75.049	11.452		263.338	83.285	19.061		309.407	87.495	28.5
250.071	75.783	11.936		263.338	83.629	19.562		309.407	87.744	29
250.071	76.471	12.42		263.338	83.954	20.062		309.407	87.9	29.5
250.071	77.122	12.904		263.338	84.277	20.565		309.407	88.133	30
250.071	77.743	13.389		263.338	84.576	21.065		309.407	88.359	30.5
250.071	78.336	13.875		263.338	84.865	21.566		309.407	88.58	31
250.071	78.882	14.359		263.338	85.142	22.067		309.407	88.796	31.5
250.071	79.409	14.845		263.338	85.409	22.569		309.407	89.007	32
250.071	79.917	15.332		263.338	85.658	23.07		309.407	89.213	32.5
250.071	80.26	15.817		263.338	85.889	23.57		309.407	89.414	33
250.071	80.715	16.304		263.338	86.125	24.071		309.407	89.612	33.5
250.071	81.133	16.79		263.338	86.367	24.572		309.407	89.805	34
250.071	81.53	17.277		263.338	86.621	25.079		309.407	89.993	34.5
250.071	81.927	17.77		263.338	86.856	25.583		309.407	90.093	35
250.071	82.317	18.267		263.338	87.1	26.092		309.907	51.187	5
250.071	82.785	18.763		263.338	87.346	26.604		309.907	53.614	5.5
250.071	83.109	19.259		263.338	87.582	27.114		309.907	55.822	6
250.071	83.419	19.756		263.338	87.815	27.625		309.907	57.84	6.5
250.071	83.719	20.253		263.338	88.04	28.136		309.907	59.692	7
250.071	84.007	20.751		263.338	88.249	28.644		309.907	61.399	7.5
250.071	84.279	21.248		263.338	88.46	29.155		309.907	62.977	8
250.071	84.539	21.744		263.338	88.66	29.664		309.907	64.441	8.5
250.071	84.802	22.242		263.338	88.766	30.175		309.907	65.803	9
250.071	85.061	22.74		263.338	88.947	30.683		309.907	67.074	9.5
250.071	85.315	23.238		263.338	89.126	31.192		309.907	68.263	10
250.071	85.562	23.735		263.338	89.301	31.701		309.907	69.378	10.5
250.071	85.802	24.232		263.338	89.468	32.209		309.907	70.426	11
250.071	86.042	24.731		263.338	89.632	32.717		309.907	71.283	11.5
250.071	86.269	25.229		263.338	89.794	33.226		309.907	72.208	12
250.071	86.486	25.726		263.338	89.947	33.733		309.907	73.082	12.5
250.071	86.704	26.225		263.338	90.097	34.24		309.907	73.91	13
250.071	86.914	26.723		263.338	90.237	34.745		309.907	74.695	13.5
250.071	87.113	27.22		263.834	59.739	5.497		309.907	75.442	14
250.071	87.308	27.718		263.834	61.774	6		309.907	76.035	14.5
250.071	87.502	28.217		263.834	63.601	6.503		309.907	76.707	15
250.071	87.686	28.714		263.834	65.27	7.008		309.907	77.348	15.5
250.071	87.871	29.213		263.834	66.778	7.512		309.907	77.96	16
250.071	88.049	29.711		263.834	68.145	8.015		309.907	78.545	16.5
250.071	88.218	30.208		263.834	69.396	8.518		309.907	79.106	17
250.071	88.386	30.705		263.834	70.571	9.022		309.907	79.644	17.5
250.071	88.552	31.203		263.834	71.657	9.525		309.907	80.16	18
250.071	88.713	31.7		263.834	72.662	10.028		309.907	80.656	18.5
250.071	88.871	32.197		263.834	73.593	10.53		309.907	81.132	19
250.071	89.029	32.695		263.834	74.472	11.034		309.907	81.591	19.5
250.071	89.18	33.192		263.834	75.285	11.537		309.907	82.034	20
250.071	89.329	33.689		263.834	76.05	12.04		309.907	82.46	20.5
250.071	89.476	34.187		263.834	76.764	12.542		309.907	82.872	21
250.071	89.614	34.683		263.834	77.433	13.044		309.907	83.27	21.5
250.538	58.034	5.207		263.834	78.071	13.547		309.907	83.654	22
250.538	60.107	5.685		263.834	78.665	14.048		309.907	84.027	22.5
250.538	61.984	6.164		263.834	79.246	14.552		309.907	84.387	23
250.538	63.682	6.643		263.834	79.789	15.054		309.907	84.736	23.5
250.538	65.243	7.124		263.834	80.305	15.556		309.907	84.972	24
250.538	66.671	7.605		263.834	80.791	16.057		309.907	85.292	24.5
250.538	67.982	8.086		263.834	81.258	16.559		309.907	85.604	25
250.538	69.192	8.568		263.834	81.701	17.061		309.907	85.906	25.5
250.538	70.474	9.05		263.834	82.117	17.562		309.907	86.2	26
250.538	71.507	9.533		263.834	82.514	18.063		309.907	86.485	26.5
250.538	72.466	10.016		263.834	82.896	18.565		309.907	86.763	27
250.538	73.374	10.501		263.834	83.256	19.066		309.907	87.033	27.5
250.538	74.213	10.985		263.834	83.596	19.566		309.907	87.297	28
[truncated: 10,822 more rows]

## Sheet: Fig. S27 for 90PST-10PMW
Temperature T (K)	Relative entropy S' (MJ K-1 m-3)	Electric field E (V μm-1)
238.447	0.24418	0
238.447	0.24224	0.16824
238.447	0.24069	0.33648
238.447	0.23944	0.50472
238.447	0.23844	0.67296
238.447	0.23759	0.8412
238.447	0.23687	1.00944
238.447	0.23626	1.17767
238.447	0.23573	1.34591
238.447	0.23528	1.51415
238.447	0.23488	1.68239
238.447	0.23452	1.85063
238.447	0.2342	2.01887
238.447	0.23391	2.18711
238.447	0.23364	2.35535
238.447	0.23338	2.52359
238.447	0.23315	2.69183
238.447	0.23292	2.86007
238.447	0.23271	3.02831
238.447	0.23251	3.19655
238.447	0.23231	3.36479
238.447	0.23213	3.53302
238.447	0.23195	3.70126
238.447	0.23177	3.8695
238.447	0.2316	4.03774
238.447	0.23144	4.20598
238.447	0.23128	4.37422
238.447	0.23112	4.54246
238.447	0.23097	4.7107
238.447	0.23082	4.87894
238.447	0.23067	5.04718
238.447	0.23053	5.21542
238.447	0.23039	5.38366
238.447	0.23025	5.5519
238.447	0.23011	5.72013
238.447	0.22998	5.88837
238.447	0.22984	6.05661
238.447	0.22971	6.22485
238.447	0.22959	6.39309
238.447	0.22946	6.56133
238.447	0.22933	6.72957
238.447	0.22921	6.89781
238.447	0.22909	7.06605
238.447	0.22897	7.23429
238.447	0.22885	7.40253
238.447	0.22873	7.57077
238.447	0.22862	7.73901
238.447	0.2285	7.90724
238.447	0.22839	8.07548
238.447	0.22827	8.24372
238.447	0.22816	8.41196
238.447	0.22805	8.5802
238.447	0.22794	8.74844
238.447	0.22783	8.91668
238.447	0.22773	9.08492
238.447	0.22762	9.25316
238.447	0.22752	9.4214
238.447	0.22741	9.58964
238.447	0.22731	9.75788
238.447	0.22721	9.92612
238.447	0.2271	10.0944
238.447	0.227	10.2626
238.447	0.2269	10.4308
238.447	0.2268	10.5991
238.447	0.2267	10.7673
238.447	0.22661	10.9355
238.447	0.22651	11.1038
238.447	0.22641	11.272
238.447	0.22632	11.4403
238.447	0.22622	11.6085
238.447	0.22613	11.7767
238.447	0.22604	11.945
238.447	0.22594	12.1132
238.447	0.22585	12.2815
238.447	0.22576	12.4497
238.447	0.22568	12.6179
238.447	0.22559	12.7862
238.447	0.2255	12.9544
238.447	0.22541	13.1227
238.447	0.22533	13.2909
238.447	0.22524	13.4591
238.447	0.22516	13.6274
238.447	0.22507	13.7956
238.447	0.22499	13.9639
238.447	0.22491	14.1321
238.447	0.22482	14.3003
238.447	0.22474	14.4686
238.447	0.22466	14.6368
238.447	0.22458	14.805
238.447	0.2245	14.9733
238.447	0.22442	15.1415
238.447	0.22434	15.3098
238.447	0.22426	15.478
238.447	0.22418	15.6463
238.447	0.2241	15.8145
238.447	0.22402	15.9827
238.447	0.22394	16.151
238.447	0.22386	16.3192
238.447	0.22378	16.4874
238.447	0.2237	16.6557
238.873	0.25004	0
238.873	0.24806	0.16824
238.873	0.24647	0.33648
238.873	0.2452	0.50472
238.873	0.24418	0.67296
238.873	0.2433	0.8412
238.873	0.24257	1.00944
238.873	0.24195	1.17767
238.873	0.24142	1.34591
238.873	0.24096	1.51415
238.873	0.24056	1.68239
238.873	0.2402	1.85063
238.873	0.23988	2.01887
238.873	0.23958	2.18711
238.873	0.23931	2.35535
238.873	0.23906	2.52359
238.873	0.23882	2.69183
238.873	0.2386	2.86007
238.873	0.23838	3.02831
238.873	0.23818	3.19655
238.873	0.23798	3.36479
238.873	0.23779	3.53302
238.873	0.2376	3.70126
238.873	0.23742	3.8695
238.873	0.23725	4.03774
238.873	0.23707	4.20598
238.873	0.23691	4.37422
238.873	0.23675	4.54246
238.873	0.23659	4.7107
238.873	0.23643	4.87894
238.873	0.23628	5.04718
238.873	0.23613	5.21542
238.873	0.23598	5.38366
238.873	0.23584	5.5519
238.873	0.2357	5.72013
238.873	0.23556	5.88837
238.873	0.23542	6.05661
238.873	0.23528	6.22485
238.873	0.23515	6.39309
238.873	0.23502	6.56133
238.873	0.23489	6.72957
238.873	0.23476	6.89781
238.873	0.23463	7.06605
238.873	0.23451	7.23429
238.873	0.23439	7.40253
238.873	0.23426	7.57077
238.873	0.23414	7.73901
238.873	0.23402	7.90724
238.873	0.23391	8.07548
238.873	0.23379	8.24372
238.873	0.23367	8.41196
238.873	0.23356	8.5802
238.873	0.23345	8.74844
238.873	0.23333	8.91668
238.873	0.23322	9.08492
238.873	0.23311	9.25316
238.873	0.233	9.4214
238.873	0.2329	9.58964
238.873	0.23279	9.75788
238.873	0.23268	9.92612
238.873	0.23258	10.0944
238.873	0.23247	10.2626
238.873	0.23237	10.4308
238.873	0.23226	10.5991
238.873	0.23216	10.7673
238.873	0.23206	10.9355
238.873	0.23196	11.1038
238.873	0.23186	11.272
238.873	0.23176	11.4403
238.873	0.23167	11.6085
238.873	0.23157	11.7767
238.873	0.23147	11.945
238.873	0.23138	12.1132
238.873	0.23128	12.2815
238.873	0.23119	12.4497
238.873	0.2311	12.6179
238.873	0.23101	12.7862
238.873	0.23091	12.9544
238.873	0.23082	13.1227
238.873	0.23073	13.2909
238.873	0.23064	13.4591
238.873	0.23055	13.6274
238.873	0.23047	13.7956
238.873	0.23038	13.9639
238.873	0.23029	14.1321
238.873	0.2302	14.3003
238.873	0.23012	14.4686
238.873	0.23003	14.6368
238.873	0.22995	14.805
238.873	0.22986	14.9733
238.873	0.22978	15.1415
238.873	0.22969	15.3098
238.873	0.22961	15.478
238.873	0.22953	15.6463
238.873	0.22944	15.8145
238.873	0.22936	15.9827
238.873	0.22928	16.151
238.873	0.22919	16.3192
238.873	0.22911	16.4874
238.873	0.22903	16.6557
239.305	0.25561	0
239.305	0.25365	0.16824
239.305	0.25205	0.33648
239.305	0.25079	0.50472
239.305	0.24975	0.67296
239.305	0.24887	0.8412
239.305	0.24813	1.00944
239.305	0.2475	1.17767
239.305	0.24697	1.34591
239.305	0.24651	1.51415
239.305	0.24611	1.68239
239.305	0.24575	1.85063
239.305	0.24543	2.01887
239.305	0.24513	2.18711
239.305	0.24486	2.35535
239.305	0.24461	2.52359
239.305	0.24438	2.69183
239.305	0.24415	2.86007
239.305	0.24393	3.02831
239.305	0.24372	3.19655
239.305	0.24352	3.36479
239.305	0.24333	3.53302
239.305	0.24314	3.70126
239.305	0.24296	3.8695
239.305	0.24279	4.03774
239.305	0.24262	4.20598
239.305	0.24245	4.37422
239.305	0.24229	4.54246
239.305	0.24213	4.7107
239.305	0.24197	4.87894
239.305	0.24182	5.04718
239.305	0.24167	5.21542
239.305	0.24153	5.38366
239.305	0.24139	5.5519
239.305	0.24124	5.72013
239.305	0.24111	5.88837
239.305	0.24097	6.05661
239.305	0.24084	6.22485
239.305	0.2407	6.39309
239.305	0.24057	6.56133
239.305	0.24044	6.72957
239.305	0.24032	6.89781
239.305	0.24019	7.06605
239.305	0.24007	7.23429
239.305	0.23995	7.40253
239.305	0.23983	7.57077
239.305	0.23971	7.73901
239.305	0.23959	7.90724
239.305	0.23947	8.07548
239.305	0.23936	8.24372
239.305	0.23924	8.41196
239.305	0.23913	8.5802
239.305	0.23902	8.74844
239.305	0.2389	8.91668
239.305	0.23879	9.08492
239.305	0.23869	9.25316
239.305	0.23858	9.4214
239.305	0.23847	9.58964
239.305	0.23836	9.75788
239.305	0.23826	9.92612
239.305	0.23815	10.0944
239.305	0.23805	10.2626
239.305	0.23794	10.4308
239.305	0.23784	10.5991
239.305	0.23773	10.7673
239.305	0.23763	10.9355
239.305	0.23752	11.1038
239.305	0.23742	11.272
239.305	0.23732	11.4403
239.305	0.23722	11.6085
239.305	0.23712	11.7767
239.305	0.23702	11.945
239.305	0.23692	12.1132
239.305	0.23682	12.2815
239.305	0.23673	12.4497
239.305	0.23663	12.6179
239.305	0.23653	12.7862
239.305	0.23644	12.9544
239.305	0.23634	13.1227
239.305	0.23625	13.2909
239.305	0.23616	13.4591
239.305	0.23607	13.6274
239.305	0.23597	13.7956
239.305	0.23588	13.9639
239.305	0.23579	14.1321
239.305	0.2357	14.3003
239.305	0.23561	14.4686
239.305	0.23552	14.6368
239.305	0.23543	14.805
239.305	0.23535	14.9733
239.305	0.23526	15.1415
239.305	0.23517	15.3098
239.305	0.23508	15.478
239.305	0.235	15.6463
239.305	0.23491	15.8145
239.305	0.23483	15.9827
239.305	0.23474	16.151
239.305	0.23466	16.3192
239.305	0.23457	16.4874
239.305	0.23449	16.6557
239.739	0.26095	0
239.739	0.25898	0.16824
239.739	0.25735	0.33648
239.739	0.25607	0.50472
239.739	0.25501	0.67296
239.739	0.25413	0.8412
239.739	0.2534	1.00944
239.739	0.25279	1.17767
239.739	0.25227	1.34591
239.739	0.25181	1.51415
239.739	0.25142	1.68239
239.739	0.25107	1.85063
239.739	0.25075	2.01887
239.739	0.25047	2.18711
239.739	0.2502	2.35535
239.739	0.24995	2.52359
239.739	0.24971	2.69183
239.739	0.24948	2.86007
239.739	0.24926	3.02831
239.739	0.24905	3.19655
239.739	0.24885	3.36479
239.739	0.24866	3.53302
239.739	0.24847	3.70126
239.739	0.2483	3.8695
239.739	0.24812	4.03774
239.739	0.24795	4.20598
239.739	0.24779	4.37422
239.739	0.24763	4.54246
239.739	0.24748	4.7107
239.739	0.24732	4.87894
239.739	0.24717	5.04718
239.739	0.24703	5.21542
239.739	0.24688	5.38366
239.739	0.24674	5.5519
239.739	0.24661	5.72013
239.739	0.24647	5.88837
239.739	0.24634	6.05661
239.739	0.2462	6.22485
239.739	0.24607	6.39309
239.739	0.24595	6.56133
239.739	0.24582	6.72957
239.739	0.24569	6.89781
239.739	0.24557	7.06605
239.739	0.24545	7.23429
239.739	0.24533	7.40253
239.739	0.24521	7.57077
239.739	0.24509	7.73901
239.739	0.24498	7.90724
239.739	0.24486	8.07548
239.739	0.24475	8.24372
239.739	0.24464	8.41196
239.739	0.24453	8.5802
239.739	0.24442	8.74844
239.739	0.24431	8.91668
239.739	0.2442	9.08492
239.739	0.24409	9.25316
239.739	0.24398	9.4214
239.739	0.24387	9.58964
239.739	0.24376	9.75788
239.739	0.24365	9.92612
239.739	0.24354	10.0944
239.739	0.24343	10.2626
239.739	0.24333	10.4308
239.739	0.24322	10.5991
239.739	0.24312	10.7673
239.739	0.24302	10.9355
239.739	0.24291	11.1038
239.739	0.24281	11.272
239.739	0.24271	11.4403
239.739	0.24261	11.6085
239.739	0.24251	11.7767
239.739	0.24241	11.945
239.739	0.24232	12.1132
239.739	0.24222	12.2815
239.739	0.24212	12.4497
239.739	0.24203	12.6179
239.739	0.24193	12.7862
239.739	0.24184	12.9544
239.739	0.24175	13.1227
239.739	0.24165	13.2909
239.739	0.24156	13.4591
239.739	0.24147	13.6274
239.739	0.24138	13.7956
239.739	0.24129	13.9639
239.739	0.2412	14.1321
239.739	0.24111	14.3003
239.739	0.24102	14.4686
239.739	0.24093	14.6368
239.739	0.24085	14.805
239.739	0.24076	14.9733
239.739	0.24067	15.1415
239.739	0.24059	15.3098
239.739	0.2405	15.478
239.739	0.24041	15.6463
239.739	0.24033	15.8145
239.739	0.24024	15.9827
239.739	0.24016	16.151
239.739	0.24008	16.3192
239.739	0.23999	16.4874
239.739	0.23991	16.6557
240.177	0.2661	0
240.177	0.26411	0.16824
240.177	0.26246	0.33648
240.177	0.26115	0.50472
240.177	0.26007	0.67296
240.177	0.25919	0.8412
240.177	0.25845	1.00944
240.177	0.25784	1.17767
240.177	0.25731	1.34591
240.177	0.25686	1.51415
240.177	0.25647	1.68239
240.177	0.25612	1.85063
240.177	0.25581	2.01887
240.177	0.25552	2.18711
240.177	0.25524	2.35535
240.177	0.25499	2.52359
240.177	0.25475	2.69183
240.177	0.25452	2.86007
240.177	0.25431	3.02831
240.177	0.25411	3.19655
240.177	0.25392	3.36479
240.177	0.25373	3.53302
240.177	0.25355	3.70126
240.177	0.25338	3.8695
240.177	0.25321	4.03774
240.177	0.25305	4.20598
240.177	0.25289	4.37422
240.177	0.25274	4.54246
240.177	0.25259	4.7107
240.177	0.25244	4.87894
240.177	0.2523	5.04718
240.177	0.25216	5.21542
240.177	0.25202	5.38366
240.177	0.25188	5.5519
240.177	0.25175	5.72013
240.177	0.25162	5.88837
240.177	0.25149	6.05661
240.177	0.25136	6.22485
240.177	0.25124	6.39309
240.177	0.25111	6.56133
240.177	0.25099	6.72957
240.177	0.25087	6.89781
240.177	0.25075	7.06605
240.177	0.25064	7.23429
240.177	0.25052	7.40253
240.177	0.25041	7.57077
240.177	0.2503	7.73901
240.177	0.25018	7.90724
240.177	0.25007	8.07548
240.177	0.24996	8.24372
240.177	0.24984	8.41196
240.177	0.24973	8.5802
240.177	0.24962	8.74844
240.177	0.2495	8.91668
240.177	0.24939	9.08492
240.177	0.24928	9.25316
240.177	0.24917	9.4214
240.177	0.24906	9.58964
240.177	0.24896	9.75788
240.177	0.24885	9.92612
240.177	0.24874	10.0944
240.177	0.24864	10.2626
240.177	0.24854	10.4308
240.177	0.24843	10.5991
240.177	0.24833	10.7673
240.177	0.24823	10.9355
240.177	0.24813	11.1038
240.177	0.24803	11.272
240.177	0.24793	11.4403
240.177	0.24783	11.6085
240.177	0.24774	11.7767
240.177	0.24764	11.945
240.177	0.24754	12.1132
240.177	0.24745	12.2815
240.177	0.24735	12.4497
240.177	0.24726	12.6179
240.177	0.24717	12.7862
240.177	0.24708	12.9544
240.177	0.24698	13.1227
240.177	0.24689	13.2909
240.177	0.2468	13.4591
240.177	0.24671	13.6274
240.177	0.24662	13.7956
240.177	0.24654	13.9639
240.177	0.24645	14.1321
240.177	0.24636	14.3003
240.177	0.24627	14.4686
240.177	0.24619	14.6368
240.177	0.2461	14.805
240.177	0.24602	14.9733
240.177	0.24593	15.1415
240.177	0.24585	15.3098
240.177	0.24576	15.478
240.177	0.24568	15.6463
240.177	0.24559	15.8145
240.177	0.24551	15.9827
240.177	0.24543	16.151
240.177	0.24535	16.3192
240.177	0.24526	16.4874
240.177	0.24518	16.6557
240.615	0.27109	0
240.615	0.26908	0.16824
240.615	0.26737	0.33648
240.615	0.26601	0.50472
240.615	0.26491	0.67296
240.615	0.26401	0.8412
240.615	0.26327	1.00944
240.615	0.26266	1.17767
240.615	0.26213	1.34591
240.615	0.26168	1.51415
240.615	0.26128	1.68239
240.615	0.26093	1.85063
240.615	0.26061	2.01887
240.615	0.26031	2.18711
240.615	0.26004	2.35535
240.615	0.25978	2.52359
240.615	0.25955	2.69183
240.615	0.25933	2.86007
240.615	0.25912	3.02831
240.615	0.25892	3.19655
240.615	0.25873	3.36479
240.615	0.25855	3.53302
240.615	0.25837	3.70126
240.615	0.2582	3.8695
240.615	0.25804	4.03774
240.615	0.25788	4.20598
240.615	0.25773	4.37422
240.615	0.25757	4.54246
240.615	0.25743	4.7107
240.615	0.25728	4.87894
240.615	0.25714	5.04718
240.615	0.257	5.21542
240.615	0.25687	5.38366
240.615	0.25674	5.5519
240.615	0.25661	5.72013
240.615	0.25648	5.88837
240.615	0.25635	6.05661
240.615	0.25623	6.22485
240.615	0.25611	6.39309
240.615	0.25599	6.56133
240.615	0.25587	6.72957
240.615	0.25575	6.89781
240.615	0.25563	7.06605
240.615	0.25551	7.23429
240.615	0.2554	7.40253
240.615	0.25528	7.57077
240.615	0.25516	7.73901
240.615	0.25505	7.90724
240.615	0.25493	8.07548
240.615	0.25482	8.24372
240.615	0.25471	8.41196
240.615	0.2546	8.5802
240.615	0.25449	8.74844
240.615	0.25438	8.91668
240.615	0.25428	9.08492
240.615	0.25417	9.25316
240.615	0.25406	9.4214
240.615	0.25396	9.58964
240.615	0.25386	9.75788
240.615	0.25375	9.92612
240.615	0.25365	10.0944
240.615	0.25355	10.2626
240.615	0.25345	10.4308
240.615	0.25335	10.5991
240.615	0.25326	10.7673
240.615	0.25316	10.9355
240.615	0.25306	11.1038
240.615	0.25297	11.272
240.615	0.25287	11.4403
240.615	0.25278	11.6085
240.615	0.25268	11.7767
240.615	0.25259	11.945
240.615	0.2525	12.1132
240.615	0.25241	12.2815
240.615	0.25232	12.4497
240.615	0.25223	12.6179
240.615	0.25214	12.7862
240.615	0.25205	12.9544
240.615	0.25196	13.1227
240.615	0.25188	13.2909
240.615	0.25179	13.4591
240.615	0.2517	13.6274
240.615	0.25162	13.7956
240.615	0.25153	13.9639
240.615	0.25145	14.1321
240.615	0.25136	14.3003
240.615	0.25128	14.4686
240.615	0.2512	14.6368
240.615	0.25111	14.805
240.615	0.25103	14.9733
240.615	0.25095	15.1415
240.615	0.25087	15.3098
240.615	0.25079	15.478
240.615	0.25071	15.6463
240.615	0.25063	15.8145
240.615	0.25055	15.9827
240.615	0.25047	16.151
240.615	0.25039	16.3192
240.615	0.25031	16.4874
240.615	0.25023	16.6557
241.058	0.27598	0
241.058	0.27395	0.16824
241.058	0.2722	0.33648
241.058	0.27079	0.50472
241.058	0.26965	0.67296
241.058	0.26873	0.8412
241.058	0.26797	1.00944
241.058	0.26734	1.17767
241.058	0.2668	1.34591
241.058	0.26634	1.51415
241.058	0.26594	1.68239
241.058	0.26557	1.85063
241.058	0.26524	2.01887
241.058	0.26495	2.18711
241.058	0.26468	2.35535
241.058	0.26443	2.52359
241.058	0.26419	2.69183
241.058	0.26397	2.86007
241.058	0.26377	3.02831
241.058	0.26357	3.19655
241.058	0.26338	3.36479
241.058	0.2632	3.53302
241.058	0.26303	3.70126
241.058	0.26286	3.8695
241.058	0.2627	4.03774
241.058	0.26254	4.20598
241.058	0.26239	4.37422
241.058	0.26224	4.54246
241.058	0.2621	4.7107
241.058	0.26196	4.87894
241.058	0.26182	5.04718
241.058	0.26168	5.21542
241.058	0.26155	5.38366
241.058	0.26142	5.5519
241.058	0.26129	5.72013
241.058	0.26117	5.88837
241.058	0.26104	6.05661
241.058	0.26092	6.22485
241.058	0.26079	6.39309
241.058	0.26067	6.56133
241.058	0.26055	6.72957
241.058	0.26043	6.89781
241.058	0.26031	7.06605
241.058	0.26019	7.23429
241.058	0.26007	7.40253
241.058	0.25996	7.57077
241.058	0.25984	7.73901
241.058	0.25973	7.90724
241.058	0.25962	8.07548
241.058	0.25951	8.24372
241.058	0.2594	8.41196
241.058	0.2593	8.5802
241.058	0.25919	8.74844
241.058	0.25908	8.91668
241.058	0.25898	9.08492
241.058	0.25888	9.25316
241.058	0.25877	9.4214
241.058	0.25867	9.58964
241.058	0.25857	9.75788
241.058	0.25847	9.92612
241.058	0.25837	10.0944
241.058	0.25827	10.2626
241.058	0.25818	10.4308
241.058	0.25808	10.5991
241.058	0.25799	10.7673
241.058	0.25789	10.9355
241.058	0.2578	11.1038
241.058	0.2577	11.272
241.058	0.25761	11.4403
241.058	0.25752	11.6085
241.058	0.25743	11.7767
241.058	0.25734	11.945
241.058	0.25725	12.1132
241.058	0.25716	12.2815
241.058	0.25707	12.4497
241.058	0.25698	12.6179
241.058	0.2569	12.7862
241.058	0.25681	12.9544
241.058	0.25672	13.1227
241.058	0.25664	13.2909
241.058	0.25656	13.4591
241.058	0.25647	13.6274
241.058	0.25639	13.7956
241.058	0.2563	13.9639
241.058	0.25622	14.1321
241.058	0.25614	14.3003
241.058	0.25606	14.4686
241.058	0.25598	14.6368
241.058	0.2559	14.805
241.058	0.25582	14.9733
241.058	0.25574	15.1415
241.058	0.25566	15.3098
241.058	0.25558	15.478
241.058	0.2555	15.6463
241.058	0.25541	15.8145
241.058	0.25533	15.9827
241.058	0.25525	16.151
241.058	0.25517	16.3192
241.058	0.25509	16.4874
241.058	0.25501	16.6557
241.505	0.28079	0
241.505	0.27874	0.16824
241.505	0.27694	0.33648
241.505	0.27547	0.50472
241.505	0.27429	0.67296
241.505	0.27334	0.8412
241.505	0.27257	1.00944
241.505	0.27192	1.17767
241.505	0.27138	1.34591
241.505	0.2709	1.51415
241.505	0.27048	1.68239
241.505	0.27011	1.85063
241.505	0.26978	2.01887
241.505	0.26948	2.18711
241.505	0.26921	2.35535
241.505	0.26895	2.52359
241.505	0.26872	2.69183
241.505	0.2685	2.86007
241.505	0.26829	3.02831
241.505	0.26809	3.19655
241.505	0.2679	3.36479
241.505	0.26772	3.53302
241.505	0.26755	3.70126
241.505	0.26738	3.8695
241.505	0.26722	4.03774
241.505	0.26706	4.20598
241.505	0.26691	4.37422
241.505	0.26676	4.54246
241.505	0.26662	4.7107
241.505	0.26648	4.87894
241.505	0.26634	5.04718
241.505	0.2662	5.21542
241.505	0.26607	5.38366
241.505	0.26594	5.5519
241.505	0.2658	5.72013
241.505	0.26567	5.88837
241.505	0.26555	6.05661
241.505	0.26542	6.22485
241.505	0.2653	6.39309
241.505	0.26517	6.56133
241.505	0.26505	6.72957
241.505	0.26494	6.89781
241.505	0.26482	7.06605
241.505	0.2647	7.23429
241.505	0.26459	7.40253
241.505	0.26448	7.57077
241.505	0.26437	7.73901
241.505	0.26426	7.90724
241.505	0.26415	8.07548
241.505	0.26404	8.24372
241.505	0.26393	8.41196
241.505	0.26383	8.5802
241.505	0.26372	8.74844
241.505	0.26362	8.91668
241.505	0.26352	9.08492
241.505	0.26342	9.25316
241.505	0.26332	9.4214
241.505	0.26322	9.58964
241.505	0.26312	9.75788
241.505	0.26302	9.92612
241.505	0.26293	10.0944
241.505	0.26283	10.2626
241.505	0.26273	10.4308
241.505	0.26264	10.5991
241.505	0.26255	10.7673
241.505	0.26245	10.9355
241.505	0.26236	11.1038
241.505	0.26227	11.272
241.505	0.26218	11.4403
241.505	0.26209	11.6085
241.505	0.262	11.7767
241.505	0.26191	11.945
241.505	0.26183	12.1132
241.505	0.26174	12.2815
241.505	0.26165	12.4497
241.505	0.26157	12.6179
241.505	0.26148	12.7862
241.505	0.2614	12.9544
241.505	0.26131	13.1227
241.505	0.26123	13.2909
241.505	0.26115	13.4591
241.505	0.26106	13.6274
241.505	0.26098	13.7956
241.505	0.2609	13.9639
241.505	0.26081	14.1321
241.505	0.26073	14.3003
241.505	0.26065	14.4686
241.505	0.26056	14.6368
241.505	0.26048	14.805
241.505	0.2604	14.9733
241.505	0.26032	15.1415
241.505	0.26023	15.3098
241.505	0.26015	15.478
241.505	0.26007	15.6463
241.505	0.25999	15.8145
241.505	0.25991	15.9827
241.505	0.25983	16.151
241.505	0.25975	16.3192
241.505	0.25967	16.4874
241.505	0.2596	16.6557
241.952	0.28554	0
241.952	0.28346	0.16824
241.952	0.28159	0.33648
241.952	0.28005	0.50472
241.952	0.27882	0.67296
241.952	0.27784	0.8412
241.952	0.27704	1.00944
241.952	0.27637	1.17767
241.952	0.27581	1.34591
241.952	0.27532	1.51415
241.952	0.27489	1.68239
241.952	0.27451	1.85063
241.952	0.27418	2.01887
241.952	0.27387	2.18711
241.952	0.2736	2.35535
241.952	0.27334	2.52359
241.952	0.27311	2.69183
241.952	0.27289	2.86007
241.952	0.27268	3.02831
241.952	0.27248	3.19655
241.952	0.27229	3.36479
241.952	0.27211	3.53302
241.952	0.27194	3.70126
241.952	0.27177	3.8695
241.952	0.27161	4.03774
241.952	0.27145	4.20598
241.952	0.2713	4.37422
241.952	0.27115	4.54246
241.952	0.271	4.7107
241.952	0.27086	4.87894
241.952	0.27071	5.04718
241.952	0.27057	5.21542
241.952	0.27044	5.38366
241.952	0.2703	5.5519
241.952	0.27017	5.72013
241.952	0.27004	5.88837
241.952	0.26992	6.05661
241.952	0.26979	6.22485
241.952	0.26967	6.39309
241.952	0.26954	6.56133
241.952	0.26943	6.72957
241.952	0.26931	6.89781
241.952	0.26919	7.06605
241.952	0.26908	7.23429
241.952	0.26896	7.40253
241.952	0.26885	7.57077
241.952	0.26874	7.73901
241.952	0.26863	7.90724
241.952	0.26852	8.07548
241.952	0.26842	8.24372
241.952	0.26831	8.41196
241.952	0.26821	8.5802
241.952	0.2681	8.74844
241.952	0.268	8.91668
241.952	0.2679	9.08492
241.952	0.2678	9.25316
241.952	0.2677	9.4214
241.952	0.2676	9.58964
241.952	0.2675	9.75788
241.952	0.2674	9.92612
241.952	0.26731	10.0944
241.952	0.26721	10.2626
241.952	0.26712	10.4308
241.952	0.26702	10.5991
241.952	0.26693	10.7673
241.952	0.26684	10.9355
241.952	0.26675	11.1038
241.952	0.26666	11.272
241.952	0.26657	11.4403
241.952	0.26648	11.6085
241.952	0.26639	11.7767
241.952	0.2663	11.945
241.952	0.26621	12.1132
241.952	0.26613	12.2815
241.952	0.26604	12.4497
241.952	0.26595	12.6179
241.952	0.26586	12.7862
241.952	0.26578	12.9544
241.952	0.26569	13.1227
241.952	0.26561	13.2909
241.952	0.26552	13.4591
241.952	0.26544	13.6274
241.952	0.26535	13.7956
241.952	0.26527	13.9639
241.952	0.26518	14.1321
241.952	0.2651	14.3003
241.952	0.26502	14.4686
241.952	0.26494	14.6368
241.952	0.26486	14.805
241.952	0.26478	14.9733
241.952	0.2647	15.1415
241.952	0.26462	15.3098
241.952	0.26454	15.478
241.952	0.26446	15.6463
241.952	0.26438	15.8145
241.952	0.2643	15.9827
241.952	0.26423	16.151
241.952	0.26415	16.3192
241.952	0.26407	16.4874
241.952	0.26399	16.6557
242.403	0.29025	0
242.403	0.28816	0.16824
242.403	0.28624	0.33648
242.403	0.28462	0.50472
242.403	0.28333	0.67296
242.403	0.2823	0.8412
242.403	0.28146	1.00944
242.403	0.28076	1.17767
242.403	0.28017	1.34591
242.403	0.27967	1.51415
242.403	0.27923	1.68239
242.403	0.27885	1.85063
242.403	0.2785	2.01887
242.403	0.2782	2.18711
242.403	0.27791	2.35535
242.403	0.27766	2.52359
242.403	0.27741	2.69183
242.403	0.27719	2.86007
242.403	0.27698	3.02831
242.403	0.27678	3.19655
242.403	0.27659	3.36479
242.403	0.2764	3.53302
242.403	0.27623	3.70126
242.403	0.27606	3.8695
242.403	0.2759	4.03774
242.403	0.27573	4.20598
242.403	0.27558	4.37422
242.403	0.27542	4.54246
242.403	0.27527	4.7107
242.403	0.27513	4.87894
242.403	0.27499	5.04718
242.403	0.27485	5.21542
242.403	0.27471	5.38366
242.403	0.27458	5.5519
242.403	0.27445	5.72013
242.403	0.27432	5.88837
242.403	0.27419	6.05661
242.403	0.27407	6.22485
242.403	0.27394	6.39309
242.403	0.27382	6.56133
242.403	0.2737	6.72957
242.403	0.27359	6.89781
242.403	0.27347	7.06605
242.403	0.27336	7.23429
242.403	0.27324	7.40253
242.403	0.27313	7.57077
242.403	0.27302	7.73901
242.403	0.27291	7.90724
242.403	0.27281	8.07548
242.403	0.2727	8.24372
242.403	0.2726	8.41196
242.403	0.27249	8.5802
242.403	0.27239	8.74844
242.403	0.27229	8.91668
242.403	0.27219	9.08492
242.403	0.27209	9.25316
242.403	0.27199	9.4214
242.403	0.27189	9.58964
242.403	0.27179	9.75788
242.403	0.2717	9.92612
242.403	0.2716	10.0944
242.403	0.27151	10.2626
242.403	0.27141	10.4308
242.403	0.27132	10.5991
242.403	0.27123	10.7673
242.403	0.27114	10.9355
242.403	0.27104	11.1038
242.403	0.27095	11.272
242.403	0.27086	11.4403
242.403	0.27077	11.6085
242.403	0.27067	11.7767
242.403	0.27058	11.945
242.403	0.27049	12.1132
242.403	0.27041	12.2815
242.403	0.27032	12.4497
242.403	0.27023	12.6179
242.403	0.27014	12.7862
242.403	0.27006	12.9544
242.403	0.26997	13.1227
242.403	0.26989	13.2909
242.403	0.2698	13.4591
242.403	0.26972	13.6274
242.403	0.26963	13.7956
242.403	0.26955	13.9639
242.403	0.26947	14.1321
242.403	0.26939	14.3003
242.403	0.2693	14.4686
242.403	0.26922	14.6368
242.403	0.26914	14.805
242.403	0.26906	14.9733
242.403	0.26898	15.1415
242.403	0.26891	15.3098
242.403	0.26883	15.478
242.403	0.26875	15.6463
242.403	0.26867	15.8145
242.403	0.26859	15.9827
242.403	0.26852	16.151
242.403	0.26844	16.3192
242.403	0.26836	16.4874
242.403	0.26829	16.6557
242.855	0.29493	0
242.855	0.29282	0.16824
242.855	0.29085	0.33648
242.855	0.28916	0.50472
242.855	0.2878	0.67296
242.855	0.28672	0.8412
242.855	0.28585	1.00944
242.855	0.28512	1.17767
242.855	0.2845	1.34591
242.855	0.28398	1.51415
242.855	0.28352	1.68239
242.855	0.28313	1.85063
242.855	0.28277	2.01887
242.855	0.28245	2.18711
242.855	0.28216	2.35535
242.855	0.2819	2.52359
242.855	0.28165	2.69183
242.855	0.28142	2.86007
242.855	0.2812	3.02831
242.855	0.281	3.19655
242.855	0.2808	3.36479
242.855	0.28061	3.53302
242.855	0.28043	3.70126
242.855	0.28025	3.8695
242.855	0.28009	4.03774
242.855	0.27992	4.20598
242.855	0.27976	4.37422
242.855	0.27961	4.54246
242.855	0.27946	4.7107
242.855	0.27931	4.87894
242.855	0.27917	5.04718
242.855	0.27903	5.21542
242.855	0.27889	5.38366
242.855	0.27876	5.5519
242.855	0.27863	5.72013
242.855	0.2785	5.88837
242.855	0.27837	6.05661
242.855	0.27825	6.22485
242.855	0.27812	6.39309
242.855	0.278	6.56133
242.855	0.27788	6.72957
242.855	0.27776	6.89781
242.855	0.27765	7.06605
242.855	0.27753	7.23429
242.855	0.27742	7.40253
242.855	0.27731	7.57077
242.855	0.2772	7.73901
242.855	0.27709	7.90724
242.855	0.27698	8.07548
242.855	0.27688	8.24372
242.855	0.27677	8.41196
242.855	0.27667	8.5802
242.855	0.27656	8.74844
242.855	0.27646	8.91668
242.855	0.27636	9.08492
242.855	0.27626	9.25316
242.855	0.27616	9.4214
242.855	0.27606	9.58964
242.855	0.27596	9.75788
242.855	0.27587	9.92612
242.855	0.27577	10.0944
242.855	0.27567	10.2626
242.855	0.27557	10.4308
242.855	0.27548	10.5991
242.855	0.27538	10.7673
242.855	0.27529	10.9355
242.855	0.2752	11.1038
242.855	0.2751	11.272
242.855	0.27501	11.4403
242.855	0.27492	11.6085
242.855	0.27483	11.7767
242.855	0.27474	11.945
242.855	0.27465	12.1132
242.855	0.27457	12.2815
242.855	0.27448	12.4497
242.855	0.27439	12.6179
242.855	0.2743	12.7862
242.855	0.27422	12.9544
242.855	0.27413	13.1227
242.855	0.27405	13.2909
242.855	0.27397	13.4591
242.855	0.27388	13.6274
242.855	0.2738	13.7956
242.855	0.27372	13.9639
242.855	0.27364	14.1321
242.855	0.27355	14.3003
242.855	0.27347	14.4686
242.855	0.27339	14.6368
242.855	0.27331	14.805
242.855	0.27324	14.9733
242.855	0.27316	15.1415
242.855	0.27308	15.3098
242.855	0.273	15.478
242.855	0.27292	15.6463
242.855	0.27285	15.8145
242.855	0.27277	15.9827
242.855	0.27269	16.151
242.855	0.27262	16.3192
242.855	0.27254	16.4874
242.855	0.27246	16.6557
243.308	0.29959	0
243.308	0.29748	0.16824
243.308	0.29546	0.33648
243.308	0.2937	0.50472
243.308	0.29226	0.67296
243.308	0.29111	0.8412
243.308	0.29019	1.00944
243.308	0.28943	1.17767
243.308	0.28879	1.34591
243.308	0.28825	1.51415
243.308	0.28778	1.68239
243.308	0.28737	1.85063
243.308	0.287	2.01887
243.308	0.28667	2.18711
243.308	0.28638	2.35535
243.308	0.2861	2.52359
243.308	0.28585	2.69183
243.308	0.28561	2.86007
243.308	0.28539	3.02831
243.308	0.28517	3.19655
243.308	0.28497	3.36479
243.308	0.28478	3.53302
243.308	0.28459	3.70126
243.308	0.28441	3.8695
243.308	0.28424	4.03774
243.308	0.28407	4.20598
243.308	0.28391	4.37422
243.308	0.28376	4.54246
243.308	0.2836	4.7107
243.308	0.28345	4.87894
243.308	0.28331	5.04718
243.308	0.28317	5.21542
243.308	0.28303	5.38366
243.308	0.28289	5.5519
243.308	0.28276	5.72013
243.308	0.28262	5.88837
243.308	0.28249	6.05661
243.308	0.28237	6.22485
243.308	0.28224	6.39309
243.308	0.28212	6.56133
243.308	0.282	6.72957
243.308	0.28188	6.89781
243.308	0.28176	7.06605
243.308	0.28164	7.23429
243.308	0.28153	7.40253
243.308	0.28142	7.57077
243.308	0.2813	7.73901
243.308	0.28119	7.90724
243.308	0.28108	8.07548
243.308	0.28098	8.24372
243.308	0.28087	8.41196
243.308	0.28076	8.5802
243.308	0.28066	8.74844
243.308	0.28055	8.91668
243.308	0.28045	9.08492
243.308	0.28034	9.25316
243.308	0.28024	9.4214
243.308	0.28014	9.58964
243.308	0.28004	9.75788
243.308	0.27994	9.92612
243.308	0.27984	10.0944
243.308	0.27975	10.2626
243.308	0.27965	10.4308
243.308	0.27955	10.5991
243.308	0.27946	10.7673
243.308	0.27937	10.9355
243.308	0.27927	11.1038
243.308	0.27918	11.272
243.308	0.27909	11.4403
243.308	0.279	11.6085
243.308	0.27891	11.7767
243.308	0.27882	11.945
243.308	0.27873	12.1132
243.308	0.27864	12.2815
243.308	0.27855	12.4497
243.308	0.27847	12.6179
243.308	0.27838	12.7862
243.308	0.27829	12.9544
243.308	0.27821	13.1227
243.308	0.27812	13.2909
243.308	0.27804	13.4591
243.308	0.27796	13.6274
243.308	0.27787	13.7956
243.308	0.27779	13.9639
243.308	0.27771	14.1321
243.308	0.27763	14.3003
243.308	0.27755	14.4686
243.308	0.27747	14.6368
243.308	0.27739	14.805
243.308	0.27731	14.9733
243.308	0.27723	15.1415
243.308	0.27715	15.3098
243.308	0.27707	15.478
243.308	0.277	15.6463
243.308	0.27692	15.8145
243.308	0.27684	15.9827
243.308	0.27677	16.151
243.308	0.27669	16.3192
243.308	0.27661	16.4874
243.308	0.27654	16.6557
243.759	0.30423	0
243.759	0.30212	0.16824
243.759	0.30005	0.33648
243.759	0.29821	0.50472
243.759	0.2967	0.67296
243.759	0.29548	0.8412
243.759	0.29451	1.00944
243.759	0.29371	1.17767
243.759	0.29304	1.34591
243.759	0.29247	1.51415
243.759	0.29198	1.68239
243.759	0.29155	1.85063
243.759	0.29117	2.01887
243.759	0.29083	2.18711
243.759	0.29052	2.35535
243.759	0.29024	2.52359
243.759	0.28998	2.69183
243.759	0.28973	2.86007
243.759	0.2895	3.02831
243.759	0.28928	3.19655
243.759	0.28908	3.36479
243.759	0.28888	3.53302
243.759	0.28869	3.70126
243.759	0.28851	3.8695
243.759	0.28833	4.03774
243.759	0.28816	4.20598
243.759	0.288	4.37422
243.759	0.28784	4.54246
243.759	0.28768	4.7107
243.759	0.28753	4.87894
243.759	0.28738	5.04718
243.759	0.28724	5.21542
243.759	0.2871	5.38366
243.759	0.28696	5.5519
243.759	0.28682	5.72013
243.759	0.28669	5.88837
243.759	0.28656	6.05661
243.759	0.28643	6.22485
243.759	0.2863	6.39309
243.759	0.28618	6.56133
243.759	0.28605	6.72957
243.759	0.28593	6.89781
243.759	0.28581	7.06605
243.759	0.28569	7.23429
243.759	0.28558	7.40253
243.759	0.28546	7.57077
243.759	0.28535	7.73901
243.759	0.28523	7.90724
243.759	0.28512	8.07548
243.759	0.28501	8.24372
243.759	0.2849	8.41196
243.759	0.28479	8.5802
243.759	0.28468	8.74844
243.759	0.28458	8.91668
243.759	0.28447	9.08492
243.759	0.28437	9.25316
243.759	0.28426	9.4214
243.759	0.28416	9.58964
243.759	0.28406	9.75788
243.759	0.28396	9.92612
243.759	0.28386	10.0944
243.759	0.28376	10.2626
243.759	0.28366	10.4308
243.759	0.28357	10.5991
243.759	0.28347	10.7673
243.759	0.28338	10.9355
243.759	0.28328	11.1038
243.759	0.28319	11.272
243.759	0.28309	11.4403
243.759	0.283	11.6085
243.759	0.28291	11.7767
243.759	0.28282	11.945
243.759	0.28273	12.1132
243.759	0.28264	12.2815
243.759	0.28255	12.4497
243.759	0.28246	12.6179
243.759	0.28238	12.7862
243.759	0.28229	12.9544
243.759	0.2822	13.1227
243.759	0.28212	13.2909
243.759	0.28203	13.4591
243.759	0.28195	13.6274
243.759	0.28186	13.7956
243.759	0.28178	13.9639
243.759	0.2817	14.1321
243.759	0.28162	14.3003
243.759	0.28153	14.4686
243.759	0.28145	14.6368
243.759	0.28137	14.805
243.759	0.28129	14.9733
243.759	0.28121	15.1415
243.759	0.28113	15.3098
243.759	0.28105	15.478
243.759	0.28097	15.6463
243.759	0.2809	15.8145
243.759	0.28082	15.9827
243.759	0.28074	16.151
243.759	0.28066	16.3192
243.759	0.28058	16.4874
243.759	0.28051	16.6557
244.216	0.30887	0
244.216	0.30681	0.16824
244.216	0.30473	0.33648
244.216	0.30283	0.50472
244.216	0.30122	0.67296
244.216	0.29992	0.8412
244.216	0.29889	1.00944
244.216	0.29805	1.17767
244.216	0.29735	1.34591
244.216	0.29675	1.51415
244.216	0.29624	1.68239
244.216	0.29579	1.85063
244.216	0.29539	2.01887
244.216	0.29504	2.18711
244.216	0.29472	2.35535
244.216	0.29442	2.52359
244.216	0.29415	2.69183
244.216	0.29389	2.86007
244.216	0.29366	3.02831
244.216	0.29343	3.19655
244.216	0.29322	3.36479
244.216	0.29301	3.53302
244.216	0.29282	3.70126
244.216	0.29263	3.8695
244.216	0.29245	4.03774
244.216	0.29228	4.20598
244.216	0.29211	4.37422
244.216	0.29195	4.54246
244.216	0.29179	4.7107
244.216	0.29163	4.87894
244.216	0.29148	5.04718
244.216	0.29133	5.21542
244.216	0.29118	5.38366
244.216	0.29104	5.5519
244.216	0.2909	5.72013
244.216	0.29077	5.88837
244.216	0.29063	6.05661
244.216	0.2905	6.22485
244.216	0.29037	6.39309
244.216	0.29024	6.56133
244.216	0.29011	6.72957
244.216	0.28999	6.89781
244.216	0.28987	7.06605
244.216	0.28975	7.23429
244.216	0.28963	7.40253
244.216	0.28951	7.57077
244.216	0.28939	7.73901
244.216	0.28928	7.90724
244.216	0.28916	8.07548
244.216	0.28905	8.24372
244.216	0.28894	8.41196
244.216	0.28883	8.5802
244.216	0.28872	8.74844
244.216	0.28861	8.91668
244.216	0.28851	9.08492
244.216	0.2884	9.25316
244.216	0.2883	9.4214
244.216	0.28819	9.58964
244.216	0.28809	9.75788
244.216	0.28799	9.92612
244.216	0.28789	10.0944
244.216	0.28779	10.2626
244.216	0.28769	10.4308
244.216	0.28759	10.5991
244.216	0.28749	10.7673
244.216	0.2874	10.9355
244.216	0.2873	11.1038
244.216	0.28721	11.272
244.216	0.28711	11.4403
244.216	0.28702	11.6085
244.216	0.28693	11.7767
244.216	0.28684	11.945
244.216	0.28674	12.1132
244.216	0.28665	12.2815
244.216	0.28656	12.4497
244.216	0.28647	12.6179
244.216	0.28639	12.7862
244.216	0.2863	12.9544
244.216	0.28621	13.1227
244.216	0.28612	13.2909
244.216	0.28604	13.4591
244.216	0.28595	13.6274
244.216	0.28587	13.7956
244.216	0.28578	13.9639
244.216	0.2857	14.1321
244.216	0.28562	14.3003
244.216	0.28553	14.4686
244.216	0.28545	14.6368
244.216	0.28537	14.805
244.216	0.28528	14.9733
244.216	0.2852	15.1415
244.216	0.28512	15.3098
244.216	0.28504	15.478
244.216	0.28496	15.6463
244.216	0.28488	15.8145
244.216	0.2848	15.9827
244.216	0.28472	16.151
244.216	0.28464	16.3192
244.216	0.28456	16.4874
244.216	0.28448	16.6557
244.678	0.31349	0
244.678	0.31149	0.16824
244.678	0.30943	0.33648
244.678	0.30749	0.50472
244.678	0.30582	0.67296
244.678	0.30446	0.8412
244.678	0.30336	1.00944
244.678	0.30247	1.17767
244.678	0.30172	1.34591
244.678	0.30109	1.51415
244.678	0.30055	1.68239
244.678	0.30008	1.85063
244.678	0.29966	2.01887
244.678	0.29929	2.18711
244.678	0.29896	2.35535
244.678	0.29865	2.52359
244.678	0.29837	2.69183
244.678	0.29811	2.86007
244.678	0.29786	3.02831
244.678	0.29763	3.19655
244.678	0.29741	3.36479
244.678	0.2972	3.53302
244.678	0.297	3.70126
244.678	0.2968	3.8695
244.678	0.29662	4.03774
244.678	0.29644	4.20598
244.678	0.29626	4.37422
244.678	0.29609	4.54246
244.678	0.29593	4.7107
244.678	0.29577	4.87894
244.678	0.29561	5.04718
244.678	0.29546	5.21542
244.678	0.29531	5.38366
244.678	0.29517	5.5519
244.678	0.29502	5.72013
244.678	0.29488	5.88837
244.678	0.29474	6.05661
244.678	0.29461	6.22485
244.678	0.29447	6.39309
244.678	0.29434	6.56133
244.678	0.29421	6.72957
244.678	0.29409	6.89781
244.678	0.29396	7.06605
244.678	0.29384	7.23429
244.678	0.29371	7.40253
244.678	0.29359	7.57077
244.678	0.29347	7.73901
244.678	0.29336	7.90724
244.678	0.29324	8.07548
244.678	0.29313	8.24372
244.678	0.29301	8.41196
244.678	0.2929	8.5802
244.678	0.29279	8.74844
244.678	0.29268	8.91668
244.678	0.29257	9.08492
244.678	0.29246	9.25316
244.678	0.29235	9.4214
244.678	0.29225	9.58964
244.678	0.29214	9.75788
244.678	0.29204	9.92612
244.678	0.29194	10.0944
244.678	0.29184	10.2626
244.678	0.29173	10.4308
244.678	0.29163	10.5991
244.678	0.29153	10.7673
244.678	0.29144	10.9355
244.678	0.29134	11.1038
244.678	0.29124	11.272
244.678	0.29115	11.4403
244.678	0.29105	11.6085
244.678	0.29096	11.7767
244.678	0.29086	11.945
244.678	0.29077	12.1132
244.678	0.29068	12.2815
244.678	0.29058	12.4497
244.678	0.29049	12.6179
244.678	0.2904	12.7862
244.678	0.29031	12.9544
244.678	0.29022	13.1227
244.678	0.29013	13.2909
244.678	0.29005	13.4591
244.678	0.28996	13.6274
244.678	0.28987	13.7956
244.678	0.28978	13.9639
244.678	0.2897	14.1321
244.678	0.28961	14.3003
244.678	0.28953	14.4686
244.678	0.28944	14.6368
244.678	0.28936	14.805
244.678	0.28928	14.9733
244.678	0.28919	15.1415
244.678	0.28911	15.3098
244.678	0.28903	15.478
244.678	0.28895	15.6463
244.678	0.28887	15.8145
244.678	0.28879	15.9827
244.678	0.28871	16.151
244.678	0.28863	16.3192
244.678	0.28855	16.4874
244.678	0.28847	16.6557
245.14	0.31811	0
245.14	0.31616	0.16824
245.14	0.3141	0.33648
245.14	0.31214	0.50472
245.14	0.31041	0.67296
245.14	0.30899	0.8412
245.14	0.30783	1.00944
245.14	0.3069	1.17767
245.14	0.30612	1.34591
245.14	0.30547	1.51415
245.14	0.3049	1.68239
245.14	0.30441	1.85063
245.14	0.30398	2.01887
245.14	0.30359	2.18711
245.14	0.30324	2.35535
245.14	0.30292	2.52359
245.14	0.30263	2.69183
245.14	0.30235	2.86007
245.14	0.30209	3.02831
245.14	0.30185	3.19655
245.14	0.30162	3.36479
245.14	0.3014	3.53302
245.14	0.30119	3.70126
245.14	0.30099	3.8695
245.14	0.3008	4.03774
245.14	0.30061	4.20598
245.14	0.30043	4.37422
245.14	0.30026	4.54246
245.14	0.30009	4.7107
245.14	0.29992	4.87894
245.14	0.29976	5.04718
245.14	0.2996	5.21542
245.14	0.29945	5.38366
245.14	0.2993	5.5519
245.14	0.29915	5.72013
245.14	0.29901	5.88837
245.14	0.29886	6.05661
245.14	0.29873	6.22485
245.14	0.29859	6.39309
245.14	0.29845	6.56133
245.14	0.29832	6.72957
245.14	0.29819	6.89781
245.14	0.29806	7.06605
245.14	0.29794	7.23429
245.14	0.29781	7.40253
245.14	0.29769	7.57077
245.14	0.29756	7.73901
245.14	0.29744	7.90724
245.14	0.29732	8.07548
245.14	0.29721	8.24372
245.14	0.29709	8.41196
245.14	0.29698	8.5802
245.14	0.29686	8.74844
245.14	0.29675	8.91668
245.14	0.29664	9.08492
245.14	0.29653	9.25316
245.14	0.29642	9.4214
245.14	0.29631	9.58964
245.14	0.2962	9.75788
245.14	0.29609	9.92612
245.14	0.29599	10.0944
245.14	0.29588	10.2626
245.14	0.29578	10.4308
245.14	0.29568	10.5991
245.14	0.29558	10.7673
245.14	0.29547	10.9355
245.14	0.29537	11.1038
245.14	0.29527	11.272
245.14	0.29518	11.4403
245.14	0.29508	11.6085
245.14	0.29498	11.7767
245.14	0.29489	11.945
245.14	0.29479	12.1132
245.14	0.29469	12.2815
245.14	0.2946	12.4497
245.14	0.29451	12.6179
245.14	0.29442	12.7862
245.14	0.29432	12.9544
245.14	0.29423	13.1227
245.14	0.29414	13.2909
245.14	0.29405	13.4591
245.14	0.29396	13.6274
245.14	0.29387	13.7956
245.14	0.29379	13.9639
245.14	0.2937	14.1321
245.14	0.29361	14.3003
245.14	0.29352	14.4686
245.14	0.29344	14.6368
245.14	0.29335	14.805
245.14	0.29327	14.9733
245.14	0.29318	15.1415
245.14	0.2931	15.3098
245.14	0.29301	15.478
245.14	0.29293	15.6463
245.14	0.29285	15.8145
245.14	0.29277	15.9827
245.14	0.29268	16.151
245.14	0.2926	16.3192
245.14	0.29252	16.4874
245.14	0.29244	16.6557
245.604	0.32272	0
245.604	0.32084	0.16824
245.604	0.31881	0.33648
245.604	0.31682	0.50472
245.604	0.31503	0.67296
245.604	0.31353	0.8412
245.604	0.31232	1.00944
245.604	0.31134	1.17767
245.604	0.31053	1.34591
245.604	0.30985	1.51415
245.604	0.30926	1.68239
245.604	0.30875	1.85063
245.604	0.3083	2.01887
245.604	0.3079	2.18711
245.604	0.30754	2.35535
245.604	0.30721	2.52359
245.604	0.30691	2.69183
245.604	0.30663	2.86007
245.604	0.30636	3.02831
245.604	0.30611	3.19655
245.604	0.30588	3.36479
245.604	0.30565	3.53302
245.604	0.30544	3.70126
245.604	0.30523	3.8695
245.604	0.30503	4.03774
245.604	0.30484	4.20598
245.604	0.30466	4.37422
245.604	0.30448	4.54246
245.604	0.30431	4.7107
245.604	0.30414	4.87894
245.604	0.30397	5.04718
245.604	0.30381	5.21542
245.604	0.30365	5.38366
245.604	0.3035	5.5519
245.604	0.30334	5.72013
245.604	0.30319	5.88837
245.604	0.30305	6.05661
245.604	0.3029	6.22485
245.604	0.30276	6.39309
245.604	0.30262	6.56133
245.604	0.30249	6.72957
245.604	0.30235	6.89781
245.604	0.30222	7.06605
245.604	0.30209	7.23429
245.604	0.30196	7.40253
245.604	0.30183	7.57077
245.604	0.30171	7.73901
245.604	0.30158	7.90724
245.604	0.30146	8.07548
245.604	0.30134	8.24372
245.604	0.30122	8.41196
245.604	0.3011	8.5802
245.604	0.30098	8.74844
245.604	0.30086	8.91668
245.604	0.30075	9.08492
245.604	0.30063	9.25316
245.604	0.30052	9.4214
245.604	0.30041	9.58964
245.604	0.3003	9.75788
245.604	0.30019	9.92612
245.604	0.30008	10.0944
245.604	0.29997	10.2626
245.604	0.29986	10.4308
245.604	0.29975	10.5991
245.604	0.29965	10.7673
245.604	0.29955	10.9355
245.604	0.29944	11.1038
245.604	0.29934	11.272
245.604	0.29924	11.4403
245.604	0.29914	11.6085
245.604	0.29904	11.7767
245.604	0.29895	11.945
245.604	0.29885	12.1132
245.604	0.29875	12.2815
245.604	0.29865	12.4497
245.604	0.29856	12.6179
245.604	0.29846	12.7862
245.604	0.29837	12.9544
245.604	0.29828	13.1227
245.604	0.29818	13.2909
245.604	0.29809	13.4591
245.604	0.298	13.6274
245.604	0.29791	13.7956
245.604	0.29782	13.9639
245.604	0.29773	14.1321
245.604	0.29764	14.3003
245.604	0.29755	14.4686
245.604	0.29746	14.6368
245.604	0.29738	14.805
245.604	0.29729	14.9733
245.604	0.2972	15.1415
245.604	0.29712	15.3098
245.604	0.29703	15.478
245.604	0.29694	15.6463
245.604	0.29686	15.8145
245.604	0.29677	15.9827
245.604	0.29669	16.151
245.604	0.29661	16.3192
245.604	0.29652	16.4874
245.604	0.29644	16.6557
246.07	0.32733	0
246.07	0.32553	0.16824
246.07	0.32353	0.33648
246.07	0.32153	0.50472
246.07	0.3197	0.67296
246.07	0.31813	0.8412
246.07	0.31685	1.00944
246.07	0.31582	1.17767
246.07	0.31496	1.34591
246.07	0.31425	1.51415
246.07	0.31363	1.68239
246.07	0.3131	1.85063
246.07	0.31264	2.01887
246.07	0.31223	2.18711
246.07	0.31185	2.35535
246.07	0.31151	2.52359
246.07	0.3112	2.69183
246.07	0.31091	2.86007
246.07	0.31064	3.02831
246.07	0.31038	3.19655
246.07	0.31014	3.36479
246.07	0.30991	3.53302
246.07	0.3097	3.70126
246.07	0.30949	3.8695
246.07	0.30928	4.03774
246.07	0.30909	4.20598
246.07	0.3089	4.37422
246.07	0.30872	4.54246
246.07	0.30854	4.7107
246.07	0.30837	4.87894
246.07	0.3082	5.04718
246.07	0.30803	5.21542
246.07	0.30787	5.38366
246.07	0.30771	5.5519
246.07	0.30756	5.72013
246.07	0.30741	5.88837
246.07	0.30726	6.05661
246.07	0.30711	6.22485
246.07	0.30697	6.39309
246.07	0.30683	6.56133
246.07	0.30669	6.72957
246.07	0.30655	6.89781
246.07	0.30642	7.06605
246.07	0.30628	7.23429
246.07	0.30615	7.40253
246.07	0.30602	7.57077
246.07	0.30589	7.73901
246.07	0.30577	7.90724
246.07	0.30564	8.07548
246.07	0.30552	8.24372
246.07	0.3054	8.41196
246.07	0.30527	8.5802
246.07	0.30515	8.74844
246.07	0.30504	8.91668
246.07	0.30492	9.08492
246.07	0.3048	9.25316
246.07	0.30469	9.4214
246.07	0.30457	9.58964
246.07	0.30446	9.75788
246.07	0.30435	9.92612
246.07	0.30424	10.0944
246.07	0.30413	10.2626
246.07	0.30402	10.4308
246.07	0.30391	10.5991
246.07	0.3038	10.7673
246.07	0.3037	10.9355
246.07	0.30359	11.1038
246.07	0.30349	11.272
246.07	0.30338	11.4403
246.07	0.30328	11.6085
246.07	0.30318	11.7767
246.07	0.30308	11.945
246.07	0.30298	12.1132
246.07	0.30288	12.2815
246.07	0.30278	12.4497
246.07	0.30268	12.6179
246.07	0.30258	12.7862
246.07	0.30248	12.9544
246.07	0.30239	13.1227
246.07	0.30229	13.2909
246.07	0.3022	13.4591
246.07	0.3021	13.6274
246.07	0.30201	13.7956
246.07	0.30191	13.9639
246.07	0.30182	14.1321
246.07	0.30173	14.3003
246.07	0.30164	14.4686
246.07	0.30155	14.6368
246.07	0.30146	14.805
246.07	0.30137	14.9733
246.07	0.30128	15.1415
246.07	0.30119	15.3098
246.07	0.3011	15.478
246.07	0.30101	15.6463
246.07	0.30092	15.8145
246.07	0.30084	15.9827
246.07	0.30075	16.151
246.07	0.30066	16.3192
246.07	0.30057	16.4874
246.07	0.30049	16.6557
246.536	0.33194	0
246.536	0.33021	0.16824
246.536	0.32826	0.33648
246.536	0.32626	0.50472
246.536	0.32439	0.67296
246.536	0.32275	0.8412
246.536	0.32141	1.00944
246.536	0.32032	1.17767
246.536	0.31942	1.34591
246.536	0.31868	1.51415
246.536	0.31804	1.68239
246.536	0.31749	1.85063
246.536	0.317	2.01887
246.536	0.31657	2.18711
246.536	0.31618	2.35535
246.536	0.31583	2.52359
246.536	0.31551	2.69183
246.536	0.31521	2.86007
246.536	0.31493	3.02831
246.536	0.31466	3.19655
246.536	0.31441	3.36479
246.536	0.31418	3.53302
246.536	0.31395	3.70126
246.536	0.31374	3.8695
246.536	0.31353	4.03774
246.536	0.31333	4.20598
246.536	0.31314	4.37422
246.536	0.31295	4.54246
246.536	0.31277	4.7107
246.536	0.31259	4.87894
246.536	0.31242	5.04718
246.536	0.31226	5.21542
246.536	0.31209	5.38366
246.536	0.31193	5.5519
246.536	0.31178	5.72013
246.536	0.31162	5.88837
246.536	0.31147	6.05661
246.536	0.31132	6.22485
246.536	0.31118	6.39309
246.536	0.31103	6.56133
246.536	0.31089	6.72957
246.536	0.31075	6.89781
246.536	0.31062	7.06605
246.536	0.31048	7.23429
246.536	0.31035	7.40253
246.536	0.31022	7.57077
246.536	0.31009	7.73901
246.536	0.30996	7.90724
246.536	0.30983	8.07548
246.536	0.3097	8.24372
246.536	0.30958	8.41196
246.536	0.30946	8.5802
246.536	0.30934	8.74844
246.536	0.30922	8.91668
246.536	0.3091	9.08492
246.536	0.30898	9.25316
246.536	0.30886	9.4214
246.536	0.30875	9.58964
246.536	0.30863	9.75788
246.536	0.30852	9.92612
246.536	0.3084	10.0944
246.536	0.30829	10.2626
246.536	0.30818	10.4308
246.536	0.30807	10.5991
246.536	0.30796	10.7673
246.536	0.30786	10.9355
246.536	0.30775	11.1038
246.536	0.30764	11.272
246.536	0.30754	11.4403
246.536	0.30743	11.6085
246.536	0.30733	11.7767
246.536	0.30723	11.945
246.536	0.30713	12.1132
246.536	0.30702	12.2815
246.536	0.30692	12.4497
246.536	0.30682	12.6179
246.536	0.30672	12.7862
246.536	0.30662	12.9544
246.536	0.30653	13.1227
246.536	0.30643	13.2909
246.536	0.30633	13.4591
246.536	0.30624	13.6274
246.536	0.30614	13.7956
246.536	0.30605	13.9639
246.536	0.30595	14.1321
246.536	0.30586	14.3003
246.536	0.30576	14.4686
246.536	0.30567	14.6368
246.536	0.30558	14.805
246.536	0.30549	14.9733
246.536	0.3054	15.1415
246.536	0.30531	15.3098
246.536	0.30522	15.478
246.536	0.30513	15.6463
246.536	0.30504	15.8145
246.536	0.30495	15.9827
246.536	0.30486	16.151
246.536	0.30477	16.3192
246.536	0.30468	16.4874
246.536	0.3046	16.6557
247.002	0.33654	0
247.002	0.33489	0.16824
247.002	0.333	0.33648
247.002	0.33101	0.50472
247.002	0.3291	0.67296
247.002	0.3274	0.8412
247.002	0.32599	1.00944
247.002	0.32484	1.17767
247.002	0.3239	1.34591
247.002	0.32312	1.51415
247.002	0.32246	1.68239
247.002	0.32188	1.85063
247.002	0.32138	2.01887
247.002	0.32093	2.18711
247.002	0.32053	2.35535
247.002	0.32017	2.52359
247.002	0.31983	2.69183
247.002	0.31952	2.86007
247.002	0.31924	3.02831
247.002	0.31897	3.19655
247.002	0.31871	3.36479
247.002	0.31847	3.53302
247.002	0.31824	3.70126
247.002	0.31802	3.8695
247.002	0.31781	4.03774
247.002	0.3176	4.20598
247.002	0.3174	4.37422
247.002	0.31721	4.54246
247.002	0.31703	4.7107
247.002	0.31685	4.87894
247.002	0.31667	5.04718
247.002	0.3165	5.21542
247.002	0.31633	5.38366
247.002	0.31617	5.5519
247.002	0.31601	5.72013
247.002	0.31585	5.88837
247.002	0.3157	6.05661
247.002	0.31555	6.22485
247.002	0.3154	6.39309
247.002	0.31525	6.56133
247.002	0.31511	6.72957
247.002	0.31497	6.89781
247.002	0.31483	7.06605
247.002	0.31469	7.23429
247.002	0.31455	7.40253
247.002	0.31442	7.57077
247.002	0.31429	7.73901
247.002	0.31415	7.90724
247.002	0.31402	8.07548
247.002	0.3139	8.24372
247.002	0.31377	8.41196
247.002	0.31365	8.5802
247.002	0.31352	8.74844
247.002	0.3134	8.91668
247.002	0.31328	9.08492
247.002	0.31316	9.25316
247.002	0.31304	9.4214
247.002	0.31292	9.58964
247.002	0.31281	9.75788
247.002	0.31269	9.92612
247.002	0.31258	10.0944
247.002	0.31247	10.2626
247.002	0.31235	10.4308
247.002	0.31224	10.5991
247.002	0.31213	10.7673
247.002	0.31202	10.9355
247.002	0.31192	11.1038
247.002	0.31181	11.272
247.002	0.3117	11.4403
247.002	0.3116	11.6085
247.002	0.31149	11.7767
247.002	0.31139	11.945
247.002	0.31128	12.1132
247.002	0.31118	12.2815
247.002	0.31108	12.4497
247.002	0.31098	12.6179
247.002	0.31088	12.7862
247.002	0.31078	12.9544
247.002	0.31068	13.1227
247.002	0.31058	13.2909
247.002	0.31048	13.4591
247.002	0.31038	13.6274
247.002	0.31029	13.7956
247.002	0.31019	13.9639
247.002	0.31009	14.1321
247.002	0.31	14.3003
247.002	0.30991	14.4686
247.002	0.30981	14.6368
247.002	0.30972	14.805
247.002	0.30963	14.9733
247.002	0.30953	15.1415
247.002	0.30944	15.3098
247.002	0.30935	15.478
247.002	0.30926	15.6463
247.002	0.30917	15.8145
247.002	0.30908	15.9827
247.002	0.30899	16.151
247.002	0.3089	16.3192
247.002	0.30881	16.4874
[truncated: 24,001 more rows]

## Sheet: Fig. S31m for 90PST-10PMW
Cold end temperature Tc (K)	Temperature span Th - Tc (K)	Pumped heat Q (MJ m-3)
247.941	0	6919.24
247.941	0.471	6919.24
247.941	0.943	6919.24
247.941	1.417	6919.24
247.941	1.892	6919.24
247.941	2.368	6919.24
247.941	2.846	6919.24
247.941	3.325	6919.24
247.941	3.804	6919.24
247.941	4.284	6919.24
247.941	4.763	6919.24
247.941	5.242	6919.24
247.941	5.723	6919.24
247.941	6.205	6919.24
247.941	6.69	6919.24
247.941	7.174	6919.24
247.941	7.657	6919.24
247.941	8.137	6919.24
247.941	8.615	6919.24
247.941	9.101	6919.24
247.941	9.582	6919.24
247.941	10.048	6919.24
247.941	10.533	6919.24
247.941	11.004	6919.24
247.941	11.472	6919.24
247.941	11.962	6919.24
247.941	12.444	6919.24
247.941	12.92	6919.24
247.941	13.407	6919.24
247.941	13.904	6919.24
247.941	14.404	6919.24
247.941	14.901	6919.24
247.941	15.397	6919.24
247.941	15.893	6919.24
247.941	16.387	6919.24
247.941	16.881	6919.24
247.941	17.375	6919.24
247.941	17.87	6919.24
247.941	18.368	6919.24
247.941	18.872	6919.24
247.941	19.375	6919.24
247.941	19.878	6919.24
247.941	20.382	6919.24
247.941	20.886	6919.24
247.941	21.39	6919.24
247.941	21.893	6919.24
247.941	22.396	6919.24
247.941	22.901	6919.24
247.941	23.405	6919.24
247.941	23.908	6919.24
247.941	24.411	6919.24
247.941	24.915	6919.24
247.941	25.418	6919.24
247.941	25.921	6919.24
247.941	26.423	6919.24
247.941	26.927	6919.24
247.941	27.43	6919.24
247.941	27.933	6919.24
247.941	28.435	6919.24
247.941	28.937	6919.24
247.941	29.44	6919.24
247.941	29.941	6919.24
247.941	30.445	6919.24
247.941	30.947	6919.24
247.941	31.449	6919.24
247.941	31.95	6919.24
247.941	32.452	6919.24
247.941	32.954	6919.24
247.941	33.455	6919.24
247.941	33.956	6919.24
247.941	34.458	6919.24
247.941	34.959	6919.24
247.941	35.459	6919.24
247.941	35.962	6919.24
247.941	36.462	6919.24
247.941	36.963	6919.24
247.941	37.464	6919.24
247.941	37.966	6919.24
247.941	38.467	6919.24
247.941	38.967	6919.24
247.941	39.468	6919.24
247.941	39.969	6919.24
247.941	40.476	6919.24
247.941	40.98	6919.24
247.941	41.489	6919.24
247.941	42.001	6919.24
247.941	42.511	6919.24
247.941	43.022	6919.24
247.941	43.533	6919.24
247.941	44.041	6919.24
247.941	44.552	6919.24
247.941	45.061	6919.24
247.941	45.572	6919.24
247.941	46.08	6919.24
247.941	46.589	6919.24
247.941	47.098	6919.24
247.941	47.606	6919.24
247.941	48.114	6919.24
247.941	48.623	6919.24
247.941	49.13	6919.24
247.941	49.637	6919.24
247.941	50.142	6919.24
247.941	50.648	6919.24
247.941	51.153	6919.24
247.941	51.657	6919.24
247.941	52.16	6919.24
247.941	52.663	6919.24
247.941	53.165	6919.24
247.941	53.669	6919.24
247.941	54.169	6919.24
247.941	54.671	6919.24
247.941	55.169	6919.24
247.941	55.669	6919.24
247.941	56.166	6919.24
247.941	56.663	6919.24
247.941	57.161	6919.24
247.941	57.657	6919.24
247.941	58.155	6919.24
247.941	58.65	6919.24
247.941	59.146	6919.24
247.941	59.64	6919.24
247.941	60.134	6919.24
247.941	60.627	6919.24
247.941	61.121	6919.24
247.941	61.614	6919.24
247.941	62.107	6919.24
247.941	62.598	6919.24
247.941	63.09	6919.24
247.941	63.588	6919.24
247.941	64.085	6891.26
247.941	64.583	6860.26
247.941	65.081	6828.49
247.941	65.578	6796.07
247.941	66.074	6762.89
247.941	66.569	6729.18
247.941	67.065	6694.76
247.941	67.562	6659.9
247.941	68.06	6624.52
247.941	68.555	6589.02
247.941	69.051	6553.3
247.941	69.546	6517.41
247.941	70.043	6481.55
247.941	70.539	6445.58
247.941	71.035	6409.53
247.941	71.53	6373.3
247.941	72.027	6337.1
247.941	72.524	6300.85
247.941	73.019	6264.67
247.941	73.516	6228.47
247.941	74.012	6192.59
247.941	74.509	6156.73
247.941	75.005	6121.29
247.941	75.501	6086.21
247.941	75.999	6050.91
247.941	76.496	6015.45
247.941	76.993	5979.9
247.941	77.49	5944.17
247.941	77.988	5908.23
247.941	78.486	5872.07
247.941	78.986	5836.04
247.941	79.485	5800.36
247.941	79.984	5764.95
247.941	80.483	5730.01
247.941	80.985	5695.58
247.941	81.484	5661.62
247.941	81.984	5628.28
247.941	82.486	5595.48
247.941	82.987	5563.34
247.941	83.487	5531.85
247.941	83.988	5501.09
247.941	84.489	5470.81
247.941	84.99	5440.69
247.941	85.492	5410.79
247.941	85.993	5381.15
247.941	86.496	5351.59
247.941	86.996	5321.99
247.941	87.499	5292.43
247.941	88.003	5262.85
247.941	88.504	5232.81
247.941	89.005	5202.62
247.941	89.507	5172.26
247.941	90.008	5142.09
247.941	90.51	5112.11
247.941	91.011	5082.79
247.941	91.513	5054.17
247.941	92.013	5026.25
247.941	92.512	4998.99
247.941	93.012	4972.35
247.941	93.511	4945.74
247.941	94.009	4919.24
247.941	94.508	4892.97
247.941	95.006	4866.62
247.941	95.505	4840.14
247.941	96.003	4813.59
247.941	96.501	4787.01
247.941	96.999	4760.18
247.941	97.493	4733.08
247.941	97.988	4705.71
247.941	98.485	4678.09
247.941	98.98	4650.15
247.941	99.476	4622.2
247.941	99.968	4594.02
247.941	100.459	4565.57
247.941	100.947	4537.23
247.941	101.436	4508.95
247.941	101.924	4480.76
247.941	102.412	4452.77
247.941	102.9	4425.02
247.941	103.393	4397.71
247.941	103.888	4370.32
247.941	104.382	4343.14
247.941	104.877	4316.27
247.941	105.374	4289.46
247.941	105.869	4262.79
247.941	106.365	4235.99
247.941	106.862	4208.15
247.941	107.359	4178.92
247.941	107.857	4147.86
247.941	108.355	4114.98
247.941	108.854	4080.73
247.941	109.352	4064.87
247.941	109.851	4033.51
247.941	110.349	4002.7
247.941	110.847	3972.57
247.941	111.346	3943.23
247.941	111.847	3914.79
247.941	112.347	3887.37
247.941	112.846	3861.09
247.941	113.348	3836.06
247.941	113.849	3812.39
247.941	114.351	3790.2
247.941	114.852	3769.61
247.941	115.353	3750.73
247.941	115.857	3733.68
247.941	116.359	3718.57
247.941	116.86	3705.52
247.941	117.362	3694.64
247.941	117.865	3686.05
247.941	118.369	3679.86
247.941	118.866	3676.19
247.941	119.347	3675.16
248.412	0	7006.22
248.412	0.472	7006.22
248.412	0.946	7006.22
248.412	1.421	7006.22
248.412	1.897	7006.22
248.412	2.375	7006.22
248.412	2.854	7006.22
248.412	3.333	7006.22
248.412	3.813	7006.22
248.412	4.292	7006.22
248.412	4.771	7006.22
248.412	5.252	7006.22
248.412	5.734	7006.22
248.412	6.219	7006.22
248.412	6.703	7006.22
248.412	7.186	7006.22
248.412	7.666	7006.22
248.412	8.144	7006.22
248.412	8.63	7006.22
248.412	9.111	7006.22
248.412	9.577	7006.22
248.412	10.062	7006.22
248.412	10.533	7006.22
248.412	11.001	7006.22
248.412	11.491	7006.22
248.412	11.973	7006.22
248.412	12.449	7006.22
248.412	12.936	7006.22
248.412	13.433	7006.22
248.412	13.933	7006.22
248.412	14.43	7006.22
248.412	14.926	7006.22
248.412	15.422	7006.22
248.412	15.916	7006.22
248.412	16.41	7006.22
248.412	16.904	7006.22
248.412	17.399	7006.22
248.412	17.897	7006.22
248.412	18.401	7006.22
248.412	18.904	7006.22
248.412	19.407	7006.22
248.412	19.911	7006.22
248.412	20.415	7006.22
248.412	20.919	7006.22
248.412	21.422	7006.22
248.412	21.925	7006.22
248.412	22.43	7006.22
248.412	22.934	7006.22
248.412	23.437	7006.22
248.412	23.94	7006.22
248.412	24.444	7006.22
248.412	24.947	7006.22
248.412	25.45	7006.22
248.412	25.952	7006.22
248.412	26.456	7006.22
248.412	26.959	7006.22
248.412	27.462	7006.22
248.412	27.964	7006.22
248.412	28.466	7006.22
248.412	28.969	7006.22
248.412	29.47	7006.22
248.412	29.974	7006.22
248.412	30.476	7006.22
248.412	30.978	7006.22
248.412	31.479	7006.22
248.412	31.981	7006.22
248.412	32.483	7006.22
248.412	32.984	7006.22
248.412	33.485	7006.22
248.412	33.987	7006.22
248.412	34.488	7006.22
248.412	34.988	7006.22
248.412	35.491	7006.22
248.412	35.991	7006.22
248.412	36.492	7006.22
248.412	36.993	7006.22
248.412	37.495	7006.22
248.412	37.996	7006.22
248.412	38.496	7006.22
248.412	38.997	7006.22
248.412	39.498	7006.22
248.412	40.005	7006.22
248.412	40.509	7006.22
248.412	41.018	7006.22
248.412	41.53	7006.22
248.412	42.04	7006.22
248.412	42.551	7006.22
248.412	43.062	7006.22
248.412	43.57	7006.22
248.412	44.081	7006.22
248.412	44.59	7006.22
248.412	45.101	7006.22
248.412	45.609	7006.22
248.412	46.118	7006.22
248.412	46.627	7006.22
248.412	47.135	7006.22
248.412	47.643	7006.22
248.412	48.152	7006.22
248.412	48.659	7006.22
248.412	49.166	7006.22
248.412	49.671	7006.22
248.412	50.177	7006.22
248.412	50.682	7006.22
248.412	51.186	7006.22
248.412	51.689	7006.22
248.412	52.192	7006.22
248.412	52.694	7006.22
248.412	53.198	7006.22
248.412	53.698	7006.22
248.412	54.2	7006.22
248.412	54.698	7006.22
248.412	55.198	7006.22
248.412	55.695	7006.22
248.412	56.192	7006.22
248.412	56.69	7006.22
248.412	57.186	7006.22
248.412	57.684	7006.22
248.412	58.179	7006.22
248.412	58.675	7006.22
248.412	59.169	7006.22
248.412	59.663	7006.22
248.412	60.156	7006.22
248.412	60.65	7006.22
248.412	61.143	7006.22
248.412	61.636	7006.22
248.412	62.127	6993.22
248.412	62.619	6964.28
248.412	63.117	6934.66
248.412	63.614	6904.28
248.412	64.112	6873.22
248.412	64.61	6841.39
248.412	65.107	6808.91
248.412	65.603	6775.66
248.412	66.098	6741.89
248.412	66.594	6707.41
248.412	67.091	6672.48
248.412	67.589	6637.04
248.412	68.084	6601.47
248.412	68.58	6565.69
248.412	69.075	6529.73
248.412	69.572	6493.8
248.412	70.068	6457.76
248.412	70.564	6421.64
248.412	71.059	6385.34
248.412	71.556	6349.07
248.412	72.053	6312.76
248.412	72.548	6276.51
248.412	73.045	6240.24
248.412	73.541	6204.29
248.412	74.038	6168.36
248.412	74.534	6132.86
248.412	75.03	6097.72
248.412	75.528	6062.35
248.412	76.025	6026.82
248.412	76.522	5991.21
248.412	77.019	5955.4
248.412	77.517	5919.39
248.412	78.015	5883.17
248.412	78.515	5847.07
248.412	79.014	5811.33
248.412	79.513	5775.85
248.412	80.012	5740.84
248.412	80.514	5706.35
248.412	81.013	5672.32
248.412	81.513	5638.92
248.412	82.015	5606.06
248.412	82.516	5573.86
248.412	83.016	5542.31
248.412	83.517	5511.49
248.412	84.018	5481.15
248.412	84.519	5450.97
248.412	85.021	5421.02
248.412	85.522	5391.33
248.412	86.025	5361.7
248.412	86.525	5332.05
248.412	87.028	5302.44
248.412	87.532	5272.8
248.412	88.033	5242.71
248.412	88.534	5212.45
248.412	89.036	5182.04
248.412	89.537	5151.81
248.412	90.039	5121.78
248.412	90.54	5092.41
248.412	91.042	5063.73
248.412	91.542	5035.75
248.412	92.041	5008.44
248.412	92.541	4981.75
248.412	93.04	4955.1
248.412	93.538	4928.55
248.412	94.037	4902.22
248.412	94.535	4875.82
248.412	95.034	4849.29
248.412	95.532	4822.69
248.412	96.03	4796.07
248.412	96.528	4769.18
248.412	97.022	4742.04
248.412	97.517	4714.61
248.412	98.014	4686.94
248.412	98.509	4658.95
248.412	99.005	4630.95
248.412	99.497	4602.71
248.412	99.988	4574.21
248.412	100.476	4545.82
248.412	100.965	4517.48
248.412	101.453	4489.24
248.412	101.941	4461.19
248.412	102.429	4433.39
248.412	102.922	4406.03
248.412	103.417	4378.59
248.412	103.911	4351.36
248.412	104.406	4324.44
248.412	104.903	4297.57
248.412	105.398	4270.86
248.412	105.894	4244
248.412	106.391	4216.12
248.412	106.888	4186.83
248.412	107.386	4155.71
248.412	107.884	4122.76
248.412	108.383	4088.45
248.412	108.881	4072.57
248.412	109.38	4041.14
248.412	109.878	4010.28
248.412	110.376	3980.09
248.412	110.875	3950.7
248.412	111.376	3922.2
248.412	111.876	3894.73
248.412	112.375	3868.4
248.412	112.877	3843.32
248.412	113.378	3819.61
248.412	113.88	3797.38
248.412	114.381	3776.75
248.412	114.882	3757.84
248.412	115.386	3740.75
248.412	115.888	3725.61
248.412	116.389	3712.54
248.412	116.891	3701.64
248.412	117.394	3693.03
248.412	117.898	3686.83
248.412	118.395	3683.16
248.412	118.876	3682.12
248.884	0	7094.43
248.884	0.474	7094.43
248.884	0.949	7094.43
248.884	1.425	7094.43
248.884	1.903	7094.43
248.884	2.382	7094.43
248.884	2.861	7094.43
248.884	3.341	7094.43
248.884	3.82	7094.43
248.884	4.299	7094.43
248.884	4.78	7094.43
248.884	5.262	7094.43
248.884	5.747	7094.43
248.884	6.231	7094.43
248.884	6.714	7094.43
248.884	7.194	7094.43
248.884	7.672	7094.43
248.884	8.158	7094.43
248.884	8.639	7094.43
248.884	9.105	7094.43
248.884	9.59	7094.43
248.884	10.061	7094.43
248.884	10.529	7094.43
248.884	11.019	7094.43
248.884	11.501	7094.43
248.884	11.977	7094.43
248.884	12.464	7094.43
248.884	12.961	7094.43
248.884	13.461	7094.43
248.884	13.958	7094.43
248.884	14.454	7094.43
248.884	14.95	7094.43
248.884	15.444	7094.43
248.884	15.938	7094.43
248.884	16.432	7094.43
248.884	16.927	7094.43
248.884	17.425	7094.43
248.884	17.929	7094.43
248.884	18.432	7094.43
248.884	18.935	7094.43
248.884	19.439	7094.43
248.884	19.943	7094.43
248.884	20.447	7094.43
248.884	20.95	7094.43
248.884	21.453	7094.43
248.884	21.958	7094.43
248.884	22.462	7094.43
248.884	22.965	7094.43
248.884	23.468	7094.43
248.884	23.972	7094.43
248.884	24.475	7094.43
248.884	24.978	7094.43
248.884	25.48	7094.43
248.884	25.984	7094.43
248.884	26.487	7094.43
248.884	26.99	7094.43
248.884	27.492	7094.43
248.884	27.994	7094.43
248.884	28.497	7094.43
248.884	28.998	7094.43
248.884	29.502	7094.43
248.884	30.004	7094.43
248.884	30.506	7094.43
248.884	31.007	7094.43
248.884	31.509	7094.43
248.884	32.011	7094.43
248.884	32.512	7094.43
248.884	33.013	7094.43
248.884	33.515	7094.43
248.884	34.016	7094.43
248.884	34.516	7094.43
248.884	35.019	7094.43
248.884	35.519	7094.43
248.884	36.02	7094.43
248.884	36.521	7094.43
248.884	37.023	7094.43
248.884	37.524	7094.43
248.884	38.024	7094.43
248.884	38.525	7094.43
248.884	39.026	7094.43
248.884	39.533	7094.43
248.884	40.037	7094.43
248.884	40.546	7094.43
248.884	41.058	7094.43
248.884	41.568	7094.43
248.884	42.079	7094.43
248.884	42.59	7094.43
248.884	43.098	7094.43
248.884	43.609	7094.43
248.884	44.118	7094.43
248.884	44.629	7094.43
248.884	45.137	7094.43
248.884	45.646	7094.43
248.884	46.155	7094.43
248.884	46.663	7094.43
248.884	47.171	7094.43
248.884	47.68	7094.43
248.884	48.187	7094.43
248.884	48.694	7094.43
248.884	49.199	7094.43
248.884	49.705	7094.43
248.884	50.21	7094.43
248.884	50.714	7094.43
248.884	51.217	7094.43
248.884	51.72	7094.43
248.884	52.222	7094.43
248.884	52.726	7094.43
248.884	53.226	7094.43
248.884	53.728	7094.43
248.884	54.226	7094.43
248.884	54.726	7094.43
248.884	55.223	7094.43
248.884	55.72	7094.43
248.884	56.218	7094.43
248.884	56.714	7094.43
248.884	57.212	7094.43
248.884	57.707	7094.43
248.884	58.203	7094.43
248.884	58.697	7094.43
248.884	59.191	7094.43
248.884	59.684	7094.43
248.884	60.178	7088.54
248.884	60.671	7061.92
248.884	61.164	7034.58
248.884	61.655	7006.44
248.884	62.147	6977.45
248.884	62.645	6947.77
248.884	63.142	6917.33
248.884	63.64	6886.22
248.884	64.138	6854.33
248.884	64.635	6821.8
248.884	65.131	6788.47
248.884	65.626	6754.64
248.884	66.122	6720.09
248.884	66.619	6685.1
248.884	67.117	6649.59
248.884	67.612	6613.95
248.884	68.108	6578.1
248.884	68.603	6542.07
248.884	69.1	6506.08
248.884	69.596	6469.98
248.884	70.092	6433.78
248.884	70.587	6397.42
248.884	71.084	6361.08
248.884	71.581	6324.7
248.884	72.076	6288.38
248.884	72.573	6252.04
248.884	73.069	6216.03
248.884	73.566	6180.03
248.884	74.062	6144.46
248.884	74.558	6109.25
248.884	75.056	6073.82
248.884	75.553	6038.23
248.884	76.05	6002.54
248.884	76.547	5966.67
248.884	77.045	5930.59
248.884	77.543	5894.3
248.884	78.043	5858.14
248.884	78.542	5822.32
248.884	79.041	5786.78
248.884	79.54	5751.7
248.884	80.042	5717.15
248.884	80.541	5683.06
248.884	81.041	5649.59
248.884	81.543	5616.67
248.884	82.044	5584.4
248.884	82.544	5552.8
248.884	83.045	5521.92
248.884	83.546	5491.53
248.884	84.047	5461.29
248.884	84.549	5431.28
248.884	85.05	5401.53
248.884	85.553	5371.85
248.884	86.053	5342.14
248.884	86.556	5312.48
248.884	87.06	5282.79
248.884	87.561	5252.63
248.884	88.062	5222.32
248.884	88.564	5191.85
248.884	89.065	5161.56
248.884	89.567	5131.48
248.884	90.068	5102.05
248.884	90.57	5073.32
248.884	91.07	5045.29
248.884	91.569	5017.92
248.884	92.069	4991.18
248.884	92.568	4964.48
248.884	93.066	4937.88
248.884	93.565	4911.51
248.884	94.063	4885.06
248.884	94.562	4858.48
248.884	95.06	4831.83
248.884	95.558	4805.15
248.884	96.056	4778.22
248.884	96.55	4751.02
248.884	97.045	4723.54
248.884	97.542	4695.82
248.884	98.037	4667.78
248.884	98.533	4639.72
248.884	99.025	4611.43
248.884	99.516	4582.87
248.884	100.004	4554.44
248.884	100.493	4526.04
248.884	100.981	4497.75
248.884	101.469	4469.65
248.884	101.957	4441.79
248.884	102.45	4414.38
248.884	102.945	4386.89
248.884	103.439	4359.61
248.884	103.934	4332.64
248.884	104.431	4305.72
248.884	104.926	4278.96
248.884	105.422	4252.05
248.884	105.919	4224.11
248.884	106.416	4194.77
248.884	106.914	4163.59
248.884	107.412	4130.58
248.884	107.911	4096.21
248.884	108.409	4080.29
248.884	108.908	4048.81
248.884	109.406	4017.89
248.884	109.904	3987.64
248.884	110.403	3958.19
248.884	110.904	3929.64
248.884	111.404	3902.12
248.884	111.903	3875.74
248.884	112.405	3850.61
248.884	112.906	3826.85
248.884	113.408	3804.58
248.884	113.909	3783.92
248.884	114.41	3764.97
248.884	114.914	3747.85
248.884	115.416	3732.68
248.884	115.917	3719.58
248.884	116.419	3708.66
248.884	116.922	3700.04
248.884	117.426	3693.83
248.884	117.923	3690.15
248.884	118.404	3689.11
249.358	0	7186.87
249.358	0.475	7186.87
249.358	0.951	7186.87
249.358	1.429	7186.87
249.358	1.908	7186.87
249.358	2.387	7186.87
249.358	2.867	7186.87
249.358	3.346	7186.87
249.358	3.825	7186.87
249.358	4.306	7186.87
249.358	4.788	7186.87
249.358	5.273	7186.87
249.358	5.757	7186.87
249.358	6.24	7186.87
249.358	6.72	7186.87
249.358	7.198	7186.87
249.358	7.684	7186.87
249.358	8.165	7186.87
249.358	8.631	7186.87
249.358	9.116	7186.87
249.358	9.587	7186.87
249.358	10.055	7186.87
249.358	10.545	7186.87
249.358	11.027	7186.87
249.358	11.503	7186.87
249.358	11.99	7186.87
249.358	12.487	7186.87
249.358	12.987	7186.87
249.358	13.484	7186.87
249.358	13.98	7186.87
249.358	14.476	7186.87
249.358	14.97	7186.87
249.358	15.464	7186.87
249.358	15.958	7186.87
249.358	16.453	7186.87
249.358	16.951	7186.87
249.358	17.455	7186.87
249.358	17.958	7186.87
249.358	18.461	7186.87
249.358	18.965	7186.87
249.358	19.469	7186.87
249.358	19.973	7186.87
249.358	20.476	7186.87
249.358	20.979	7186.87
249.358	21.484	7186.87
249.358	21.988	7186.87
249.358	22.491	7186.87
249.358	22.994	7186.87
249.358	23.498	7186.87
249.358	24.001	7186.87
249.358	24.504	7186.87
249.358	25.006	7186.87
249.358	25.51	7186.87
249.358	26.013	7186.87
249.358	26.516	7186.87
249.358	27.018	7186.87
249.358	27.52	7186.87
249.358	28.023	7186.87
249.358	28.524	7186.87
249.358	29.028	7186.87
249.358	29.53	7186.87
249.358	30.032	7186.87
249.358	30.533	7186.87
249.358	31.035	7186.87
249.358	31.537	7186.87
249.358	32.038	7186.87
249.358	32.539	7186.87
249.358	33.041	7186.87
249.358	33.542	7186.87
249.358	34.042	7186.87
249.358	34.545	7186.87
249.358	35.045	7186.87
249.358	35.546	7186.87
249.358	36.047	7186.87
249.358	36.549	7186.87
249.358	37.05	7186.87
249.358	37.55	7186.87
249.358	38.051	7186.87
249.358	38.552	7186.87
249.358	39.059	7186.87
249.358	39.563	7186.87
249.358	40.072	7186.87
249.358	40.584	7186.87
249.358	41.094	7186.87
249.358	41.605	7186.87
249.358	42.116	7186.87
249.358	42.624	7186.87
249.358	43.135	7186.87
249.358	43.644	7186.87
249.358	44.155	7186.87
249.358	44.663	7186.87
249.358	45.172	7186.87
249.358	45.681	7186.87
249.358	46.189	7186.87
249.358	46.697	7186.87
249.358	47.206	7186.87
249.358	47.713	7186.87
249.358	48.22	7186.87
249.358	48.725	7186.87
249.358	49.231	7186.87
249.358	49.736	7186.87
249.358	50.24	7186.87
249.358	50.743	7186.87
249.358	51.246	7186.87
249.358	51.748	7186.87
249.358	52.252	7186.87
249.358	52.752	7186.87
249.358	53.254	7186.87
249.358	53.752	7186.87
249.358	54.252	7186.87
249.358	54.749	7186.87
249.358	55.246	7186.87
249.358	55.744	7186.87
249.358	56.24	7186.87
249.358	56.738	7186.87
249.358	57.233	7186.87
249.358	57.729	7186.87
249.358	58.223	7177.35
249.358	58.717	7153.03
249.358	59.21	7127.92
249.358	59.704	7101.97
249.358	60.197	7075.29
249.358	60.69	7047.9
249.358	61.181	7019.71
249.358	61.673	6990.66
249.358	62.171	6960.93
249.358	62.668	6930.43
249.358	63.166	6899.26
249.358	63.664	6867.31
249.358	64.161	6834.72
249.358	64.657	6801.33
249.358	65.152	6767.43
249.358	65.648	6732.82
249.358	66.145	6697.76
249.358	66.643	6662.18
249.358	67.138	6626.48
249.358	67.634	6590.56
249.358	68.129	6554.47
249.358	68.626	6518.4
249.358	69.122	6482.23
249.358	69.618	6445.97
249.358	70.113	6409.54
249.358	70.61	6373.13
249.358	71.107	6336.68
249.358	71.602	6300.3
249.358	72.099	6263.89
249.358	72.595	6227.81
249.358	73.092	6191.74
249.358	73.588	6156.11
249.358	74.084	6120.83
249.358	74.582	6085.33
249.358	75.079	6049.67
249.358	75.576	6013.92
249.358	76.073	5977.98
249.358	76.571	5941.84
249.358	77.069	5905.47
249.358	77.569	5869.24
249.358	78.068	5833.36
249.358	78.567	5797.75
249.358	79.066	5762.61
249.358	79.568	5727.99
249.358	80.067	5693.84
249.358	80.567	5660.31
249.358	81.069	5627.32
249.358	81.57	5595
249.358	82.07	5563.33
249.358	82.571	5532.4
249.358	83.072	5501.95
249.358	83.573	5471.65
249.358	84.075	5441.59
249.358	84.576	5411.78
249.358	85.079	5382.04
249.358	85.579	5352.28
249.358	86.082	5322.56
249.358	86.586	5292.81
249.358	87.087	5262.6
249.358	87.588	5232.23
249.358	88.09	5201.7
249.358	88.591	5171.36
249.358	89.093	5141.22
249.358	89.594	5111.73
249.358	90.096	5082.95
249.358	90.596	5054.87
249.358	91.095	5027.45
249.358	91.595	5000.66
249.358	92.094	4973.91
249.358	92.592	4947.26
249.358	93.091	4920.83
249.358	93.589	4894.33
249.358	94.088	4867.7
249.358	94.586	4841
249.358	95.084	4814.28
249.358	95.582	4787.29
249.358	96.076	4760.04
249.358	96.571	4732.51
249.358	97.068	4704.74
249.358	97.563	4676.64
249.358	98.059	4648.53
249.358	98.551	4620.19
249.358	99.042	4591.58
249.358	99.53	4563.09
249.358	100.019	4534.64
249.358	100.507	4506.29
249.358	100.995	4478.14
249.358	101.483	4450.23
249.358	101.976	4422.76
249.358	102.471	4395.23
249.358	102.965	4367.89
249.358	103.46	4340.87
249.358	103.957	4313.9
249.358	104.452	4287.09
249.358	104.948	4260.13
249.358	105.445	4232.14
249.358	105.942	4202.74
249.358	106.44	4171.5
249.358	106.938	4138.43
249.358	107.437	4103.99
249.358	107.935	4088.04
249.358	108.434	4056.5
249.358	108.932	4025.52
249.358	109.43	3995.22
249.358	109.929	3965.71
249.358	110.43	3937.11
249.358	110.93	3909.54
249.358	111.429	3883.1
249.358	111.931	3857.93
249.358	112.432	3834.13
249.358	112.934	3811.81
249.358	113.435	3791.11
249.358	113.936	3772.12
249.358	114.44	3754.97
249.358	114.942	3739.78
249.358	115.443	3726.65
249.358	115.945	3715.71
249.358	116.448	3707.07
249.358	116.952	3700.85
249.358	117.449	3697.16
249.358	117.93	3696.12
249.833	0	7282.24
249.833	0.476	7282.24
249.833	0.954	7282.24
249.833	1.433	7282.24
249.833	1.912	7282.24
249.833	2.392	7282.24
249.833	2.871	7282.24
249.833	3.35	7282.24
249.833	3.831	7282.24
249.833	4.313	7282.24
249.833	4.798	7282.24
249.833	5.282	7282.24
249.833	5.765	7282.24
249.833	6.245	7282.24
249.833	6.723	7282.24
249.833	7.209	7282.24
249.833	7.69	7282.24
249.833	8.156	7282.24
249.833	8.641	7282.24
249.833	9.112	7282.24
249.833	9.58	7282.24
249.833	10.07	7282.24
249.833	10.552	7282.24
249.833	11.028	7282.24
249.833	11.515	7282.24
249.833	12.012	7282.24
249.833	12.512	7282.24
249.833	13.009	7282.24
249.833	13.505	7282.24
249.833	14.001	7282.24
249.833	14.495	7282.24
249.833	14.989	7282.24
249.833	15.483	7282.24
249.833	15.978	7282.24
249.833	16.476	7282.24
249.833	16.98	7282.24
249.833	17.483	7282.24
249.833	17.986	7282.24
249.833	18.49	7282.24
249.833	18.994	7282.24
249.833	19.498	7282.24
249.833	20.001	7282.24
249.833	20.504	7282.24
249.833	21.009	7282.24
249.833	21.513	7282.24
249.833	22.016	7282.24
249.833	22.519	7282.24
249.833	23.023	7282.24
249.833	23.526	7282.24
249.833	24.029	7282.24
249.833	24.531	7282.24
249.833	25.035	7282.24
249.833	25.538	7282.24
249.833	26.041	7282.24
249.833	26.543	7282.24
249.833	27.045	7282.24
249.833	27.548	7282.24
249.833	28.049	7282.24
249.833	28.553	7282.24
249.833	29.055	7282.24
249.833	29.557	7282.24
249.833	30.058	7282.24
249.833	30.56	7282.24
249.833	31.062	7282.24
249.833	31.563	7282.24
249.833	32.064	7282.24
249.833	32.566	7282.24
249.833	33.067	7282.24
249.833	33.567	7282.24
249.833	34.07	7282.24
249.833	34.57	7282.24
249.833	35.071	7282.24
249.833	35.572	7282.24
249.833	36.074	7282.24
249.833	36.575	7282.24
249.833	37.075	7282.24
249.833	37.576	7282.24
249.833	38.077	7282.24
249.833	38.584	7282.24
249.833	39.088	7282.24
249.833	39.597	7282.24
249.833	40.109	7282.24
249.833	40.619	7282.24
249.833	41.13	7282.24
249.833	41.641	7282.24
249.833	42.149	7282.24
249.833	42.66	7282.24
249.833	43.169	7282.24
249.833	43.68	7282.24
249.833	44.188	7282.24
249.833	44.697	7282.24
249.833	45.206	7282.24
249.833	45.714	7282.24
249.833	46.222	7282.24
249.833	46.731	7282.24
249.833	47.238	7282.24
249.833	47.745	7282.24
249.833	48.25	7282.24
249.833	48.756	7282.24
249.833	49.261	7282.24
249.833	49.765	7282.24
249.833	50.268	7282.24
249.833	50.771	7282.24
249.833	51.273	7282.24
249.833	51.777	7282.24
249.833	52.277	7282.24
249.833	52.779	7282.24
249.833	53.277	7282.24
249.833	53.777	7282.24
249.833	54.274	7282.24
249.833	54.771	7282.24
249.833	55.269	7282.24
249.833	55.765	7281.61
249.833	56.263	7260
249.833	56.758	7237.72
249.833	57.254	7214.65
249.833	57.748	7190.96
249.833	58.242	7166.6
249.833	58.735	7141.43
249.833	59.229	7115.43
249.833	59.722	7088.71
249.833	60.215	7061.26
249.833	60.706	7033.02
249.833	61.198	7003.92
249.833	61.696	6974.13
249.833	62.193	6943.58
249.833	62.691	6912.35
249.833	63.189	6880.33
249.833	63.686	6847.68
249.833	64.182	6814.23
249.833	64.677	6780.27
249.833	65.173	6745.59
249.833	65.67	6710.47
249.833	66.168	6674.83
249.833	66.663	6639.06
249.833	67.159	6603.07
249.833	67.654	6566.91
249.833	68.151	6530.77
249.833	68.647	6494.54
249.833	69.143	6458.2
249.833	69.638	6421.71
249.833	70.135	6385.23
249.833	70.632	6348.71
249.833	71.127	6312.26
249.833	71.624	6275.78
249.833	72.12	6239.63
249.833	72.617	6203.5
249.833	73.113	6167.79
249.833	73.609	6132.45
249.833	74.107	6096.89
249.833	74.604	6061.16
249.833	75.101	6025.34
249.833	75.598	5989.33
249.833	76.096	5953.12
249.833	76.594	5916.69
249.833	77.094	5880.39
249.833	77.593	5844.44
249.833	78.092	5808.76
249.833	78.591	5773.55
249.833	79.093	5738.87
249.833	79.592	5704.65
249.833	80.092	5671.06
249.833	80.594	5638.01
249.833	81.095	5605.63
249.833	81.595	5573.9
249.833	82.096	5542.91
249.833	82.597	5512.4
249.833	83.098	5482.04
249.833	83.6	5451.93
249.833	84.101	5422.06
249.833	84.604	5392.27
249.833	85.104	5362.45
249.833	85.607	5332.67
249.833	86.111	5302.87
249.833	86.612	5272.6
249.833	87.113	5242.17
249.833	87.615	5211.58
249.833	88.116	5181.19
249.833	88.618	5150.99
249.833	89.119	5121.44
249.833	89.621	5092.61
249.833	90.121	5064.47
249.833	90.62	5037
249.833	91.12	5010.16
249.833	91.619	4983.36
249.833	92.117	4956.66
249.833	92.616	4930.18
249.833	93.114	4903.63
249.833	93.613	4876.95
249.833	94.111	4850.2
249.833	94.609	4823.43
249.833	95.107	4796.39
249.833	95.601	4769.09
249.833	96.096	4741.5
249.833	96.593	4713.68
249.833	97.088	4685.53
249.833	97.584	4657.37
249.833	98.076	4628.97
249.833	98.567	4600.3
249.833	99.055	4571.76
249.833	99.544	4543.26
249.833	100.032	4514.85
249.833	100.52	4486.65
249.833	101.008	4458.69
249.833	101.501	4431.17
249.833	101.996	4403.58
249.833	102.49	4376.19
249.833	102.985	4349.12
249.833	103.482	4322.1
249.833	103.977	4295.24
249.833	104.473	4268.23
249.833	104.97	4240.18
249.833	105.467	4210.73
249.833	105.965	4179.43
249.833	106.463	4146.3
249.833	106.962	4111.79
249.833	107.46	4095.81
249.833	107.959	4064.21
249.833	108.457	4033.17
249.833	108.955	4002.81
249.833	109.454	3973.25
249.833	109.955	3944.59
249.833	110.455	3916.97
249.833	110.954	3890.48
249.833	111.456	3865.26
249.833	111.957	3841.41
249.833	112.459	3819.06
249.833	112.96	3798.31
249.833	113.461	3779.29
249.833	113.965	3762.11
249.833	114.467	3746.88
249.833	114.968	3733.73
249.833	115.47	3722.77
249.833	115.973	3714.12
249.833	116.477	3707.88
249.833	116.974	3704.19
249.833	117.455	3703.14
250.309	0	7378.73
250.309	0.478	7378.73
250.309	0.957	7378.73
250.309	1.436	7378.73
250.309	1.916	7378.73
250.309	2.395	7378.73
250.309	2.874	7378.73
250.309	3.355	7378.73
250.309	3.837	7378.73
250.309	4.322	7378.73
250.309	4.806	7378.73
250.309	5.289	7378.73
250.309	5.769	7378.73
250.309	6.247	7378.73
250.309	6.733	7378.73
250.309	7.214	7378.73
250.309	7.68	7378.73
250.309	8.165	7378.73
250.309	8.636	7378.73
250.309	9.104	7378.73
250.309	9.594	7378.73
250.309	10.076	7378.73
250.309	10.552	7378.73
250.309	11.039	7378.73
250.309	11.536	7378.73
250.309	12.036	7378.73
250.309	12.533	7378.73
250.309	13.029	7378.73
250.309	13.525	7378.73
250.309	14.019	7378.73
250.309	14.513	7378.73
250.309	15.007	7378.73
250.309	15.502	7378.73
250.309	16	7378.73
250.309	16.504	7378.73
250.309	17.007	7378.73
250.309	17.51	7378.73
250.309	18.014	7378.73
250.309	18.518	7378.73
250.309	19.022	7378.73
250.309	19.525	7378.73
250.309	20.028	7378.73
250.309	20.533	7378.73
250.309	21.037	7378.73
250.309	21.54	7378.73
250.309	22.043	7378.73
250.309	22.547	7378.73
250.309	23.05	7378.73
250.309	23.553	7378.73
250.309	24.055	7378.73
250.309	24.559	7378.73
250.309	25.062	7378.73
250.309	25.565	7378.73
250.309	26.067	7378.73
250.309	26.569	7378.73
250.309	27.072	7378.73
250.309	27.573	7378.73
250.309	28.077	7378.73
250.309	28.579	7378.73
250.309	29.081	7378.73
250.309	29.582	7378.73
250.309	30.084	7378.73
250.309	30.586	7378.73
250.309	31.087	7378.73
250.309	31.588	7378.73
250.309	32.09	7378.73
250.309	32.591	7378.73
250.309	33.091	7378.73
250.309	33.594	7378.73
250.309	34.094	7378.73
250.309	34.595	7378.73
250.309	35.096	7378.73
250.309	35.598	7378.73
250.309	36.099	7378.73
250.309	36.599	7378.73
250.309	37.1	7378.73
250.309	37.601	7378.73
250.309	38.108	7378.73
250.309	38.612	7378.73
250.309	39.121	7378.73
250.309	39.633	7378.73
250.309	40.143	7378.73
250.309	40.654	7378.73
250.309	41.165	7378.73
250.309	41.673	7378.73
250.309	42.184	7378.73
250.309	42.693	7378.73
250.309	43.204	7378.73
250.309	43.712	7378.73
250.309	44.221	7378.73
250.309	44.73	7378.73
250.309	45.238	7378.73
250.309	45.746	7378.73
250.309	46.255	7378.73
250.309	46.762	7378.73
250.309	47.269	7378.73
250.309	47.774	7378.73
250.309	48.28	7378.73
250.309	48.785	7378.73
250.309	49.289	7378.73
250.309	49.792	7378.73
250.309	50.295	7378.73
250.309	50.797	7378.73
250.309	51.301	7378.73
250.309	51.801	7378.73
250.309	52.303	7378.73
250.309	52.801	7378.73
250.309	53.301	7373.14
250.309	53.798	7355.05
250.309	54.295	7336.13
250.309	54.793	7316.18
250.309	55.289	7295.41
250.309	55.787	7273.77
250.309	56.282	7251.45
250.309	56.778	7228.34
250.309	57.272	7204.6
250.309	57.766	7180.19
250.309	58.259	7154.98
250.309	58.753	7128.93
250.309	59.246	7102.15
250.309	59.739	7074.66
250.309	60.23	7046.37
250.309	60.722	7017.21
250.309	61.22	6987.36
250.309	61.717	6956.75
250.309	62.215	6925.46
250.309	62.713	6893.39
250.309	63.21	6860.67
250.309	63.706	6827.16
250.309	64.201	6793.14
250.309	64.697	6758.39
250.309	65.194	6723.2
250.309	65.692	6687.49
250.309	66.187	6651.66
250.309	66.683	6615.6
250.309	67.178	6579.37
250.309	67.675	6543.17
250.309	68.171	6506.86
250.309	68.667	6470.46
250.309	69.162	6433.89
250.309	69.659	6397.35
250.309	70.156	6360.76
250.309	70.651	6324.24
250.309	71.148	6287.69
250.309	71.644	6251.47
250.309	72.141	6215.27
250.309	72.637	6179.5
250.309	73.133	6144.09
250.309	73.631	6108.46
250.309	74.128	6072.66
250.309	74.625	6036.78
250.309	75.122	6000.7
250.309	75.62	5964.42
250.309	76.118	5927.92
250.309	76.618	5891.55
250.309	77.117	5855.53
250.309	77.616	5819.79
250.309	78.115	5784.51
250.309	78.617	5749.76
250.309	79.116	5715.48
250.309	79.616	5681.82
250.309	80.118	5648.71
250.309	80.619	5616.27
250.309	81.119	5584.48
250.309	81.62	5553.43
250.309	82.121	5522.86
250.309	82.622	5492.45
250.309	83.124	5462.28
250.309	83.625	5432.36
250.309	84.128	5402.51
250.309	84.628	5372.63
250.309	85.131	5342.8
250.309	85.635	5312.93
250.309	86.136	5282.61
250.309	86.637	5252.13
250.309	87.139	5221.48
250.309	87.64	5191.02
250.309	88.142	5160.77
250.309	88.643	5131.17
250.309	89.145	5102.28
250.309	89.645	5074.09
250.309	90.144	5046.57
250.309	90.644	5019.67
250.309	91.143	4992.82
250.309	91.641	4966.07
250.309	92.14	4939.55
250.309	92.638	4912.94
250.309	93.137	4886.22
250.309	93.635	4859.41
250.309	94.133	4832.59
250.309	94.631	4805.5
250.309	95.125	4778.14
250.309	95.62	4750.51
250.309	96.117	4722.63
250.309	96.612	4694.43
250.309	97.108	4666.21
250.309	97.6	4637.76
250.309	98.091	4609.04
250.309	98.579	4580.44
250.309	99.068	4551.88
250.309	99.556	4523.43
250.309	100.044	4495.17
250.309	100.532	4467.16
250.309	101.025	4439.59
250.309	101.52	4411.94
250.309	102.014	4384.5
250.309	102.509	4357.38
250.309	103.006	4330.31
250.309	103.501	4303.39
250.309	103.997	4276.33
250.309	104.494	4248.23
250.309	104.991	4218.73
250.309	105.489	4187.37
250.309	105.987	4154.17
250.309	106.486	4119.6
250.309	106.984	4103.6
250.309	107.483	4071.93
250.309	107.981	4040.84
250.309	108.479	4010.42
250.309	108.978	3980.8
250.309	109.479	3952.09
250.309	109.979	3924.41
250.309	110.478	3897.88
250.309	110.98	3872.61
250.309	111.481	3848.71
250.309	111.983	3826.32
250.309	112.484	3805.53
250.309	112.985	3786.47
250.309	113.489	3769.26
250.309	113.991	3754
250.309	114.492	3740.83
250.309	114.994	3729.85
250.309	115.497	3721.17
250.309	116.001	3714.93
250.309	116.498	3711.22
250.309	116.979	3710.18
250.787	0	7473.06
250.787	0.479	7473.06
250.787	0.958	7473.06
250.787	1.438	7473.06
250.787	1.917	7473.06
250.787	2.396	7473.06
250.787	2.877	7473.06
250.787	3.359	7473.06
250.787	3.844	7473.06
250.787	4.328	7473.06
250.787	4.811	7473.06
250.787	5.291	7473.06
250.787	5.769	7473.06
250.787	6.255	7473.06
250.787	6.736	7473.06
250.787	7.202	7473.06
250.787	7.687	7473.06
250.787	8.158	7473.06
250.787	8.626	7473.06
250.787	9.116	7473.06
250.787	9.598	7473.06
250.787	10.074	7473.06
250.787	10.561	7473.06
250.787	11.058	7473.06
250.787	11.558	7473.06
250.787	12.055	7473.06
250.787	12.551	7473.06
250.787	13.047	7473.06
250.787	13.541	7473.06
250.787	14.035	7473.06
250.787	14.529	7473.06
250.787	15.024	7473.06
250.787	15.522	7473.06
250.787	16.026	7473.06
250.787	16.529	7473.06
250.787	17.032	7473.06
250.787	17.536	7473.06
250.787	18.04	7473.06
250.787	18.544	7473.06
250.787	19.047	7473.06
250.787	19.55	7473.06
250.787	20.055	7473.06
250.787	20.559	7473.06
250.787	21.062	7473.06
250.787	21.565	7473.06
250.787	22.069	7473.06
250.787	22.572	7473.06
250.787	23.075	7473.06
250.787	23.577	7473.06
250.787	24.081	7473.06
250.787	24.584	7473.06
250.787	25.087	7473.06
250.787	25.589	7473.06
250.787	26.091	7473.06
250.787	26.594	7473.06
250.787	27.095	7473.06
250.787	27.599	7473.06
250.787	28.101	7473.06
250.787	28.603	7473.06
250.787	29.104	7473.06
250.787	29.606	7473.06
250.787	30.108	7473.06
250.787	30.609	7473.06
250.787	31.11	7473.06
250.787	31.612	7473.06
250.787	32.113	7473.06
250.787	32.613	7473.06
250.787	33.116	7473.06
250.787	33.616	7473.06
250.787	34.117	7473.06
250.787	34.618	7473.06
250.787	35.12	7473.06
250.787	35.621	7473.06
250.787	36.121	7473.06
250.787	36.622	7473.06
250.787	37.123	7473.06
250.787	37.63	7473.06
250.787	38.134	7473.06
250.787	38.643	7473.06
250.787	39.155	7473.06
250.787	39.665	7473.06
250.787	40.176	7473.06
250.787	40.687	7473.06
250.787	41.195	7473.06
250.787	41.706	7473.06
250.787	42.215	7473.06
250.787	42.726	7473.06
250.787	43.234	7473.06
250.787	43.743	7473.06
250.787	44.252	7473.06
250.787	44.76	7473.06
250.787	45.268	7473.06
250.787	45.777	7473.06
250.787	46.284	7473.06
250.787	46.791	7473.06
250.787	47.296	7473.06
250.787	47.802	7473.06
250.787	48.307	7473.06
250.787	48.811	7473.06
250.787	49.314	7473.06
250.787	49.817	7473.06
250.787	50.319	7465.08
250.787	50.823	7450.36
250.787	51.323	7435.6
250.787	51.825	7420.2
250.787	52.323	7404.14
250.787	52.823	7387.13
250.787	53.32	7369.01
250.787	53.817	7350.05
250.787	54.315	7330.07
250.787	54.811	7309.26
250.787	55.309	7287.58
250.787	55.804	7265.21
250.787	56.3	7242.06
250.787	56.794	7218.27
250.787	57.288	7193.82
250.787	57.781	7168.56
250.787	58.275	7142.46
250.787	58.768	7115.64
250.787	59.261	7088.09
250.787	59.752	7059.74
250.787	60.244	7030.53
250.787	60.742	7000.62
250.787	61.239	6969.96
250.787	61.737	6938.61
250.787	62.235	6906.47
250.787	62.732	6873.7
250.787	63.228	6840.12
250.787	63.723	6806.03
250.787	64.219	6771.22
250.787	64.716	6735.96
250.787	65.214	6700.19
250.787	65.709	6664.28
250.787	66.205	6628.16
250.787	66.7	6591.86
250.787	67.197	6555.59
250.787	67.693	6519.21
250.787	68.189	6482.75
250.787	68.684	6446.11
250.787	69.181	6409.49
250.787	69.678	6372.84
250.787	70.173	6336.24
250.787	70.67	6299.63
250.787	71.166	6263.34
250.787	71.663	6227.07
250.787	72.159	6191.24
250.787	72.655	6155.76
250.787	73.153	6120.06
250.787	73.65	6084.19
250.787	74.147	6048.24
250.787	74.644	6012.1
250.787	75.142	5975.75
250.787	75.64	5939.18
250.787	76.14	5902.74
250.787	76.639	5866.65
250.787	77.138	5830.84
250.787	77.637	5795.5
250.787	78.139	5760.68
250.787	78.638	5726.34
250.787	79.138	5692.61
250.787	79.64	5659.44
250.787	80.141	5626.94
250.787	80.641	5595.09
250.787	81.142	5563.98
250.787	81.643	5533.36
250.787	82.144	5502.88
250.787	82.646	5472.65
250.787	83.147	5442.67
250.787	83.65	5412.77
250.787	84.15	5382.84
250.787	84.653	5352.95
250.787	85.157	5323.03
250.787	85.658	5292.65
250.787	86.159	5262.11
250.787	86.661	5231.4
250.787	87.162	5200.89
250.787	87.664	5170.57
250.787	88.165	5140.92
250.787	88.667	5111.97
250.787	89.167	5083.73
250.787	89.666	5056.16
250.787	90.166	5029.21
250.787	90.665	5002.31
250.787	91.163	4975.51
250.787	91.662	4948.93
[truncated: 27,545 more rows]

## Sheet: Fig. S31o for 90PST-10PMW
Cold end temperature Tc (K)	Temperature span Th - Tc (K)	Work done W (MJ m-3)
[truncated: 29,161 more rows]

[truncated: 5 more sheets: Fig. S31p for 90PST-10PMW, Fig. S28 for PST, Fig. S32m for PST, Fig. S32o for PST, Fig. S32p for PST]
